# Supplementary material for: Gemcitabine and ATR inhibitors synergize to kill PDAC cells by blocking DNA damage response
Source: Mol Syst Biol. 2025 Jan 21;21(3):231–53. doi: 10.1038/s44320-025-00085-6 (PMC11876601; doi:10.1038/s44320-025-00085-6)
Supplement: Supplementary file 3 — Dataset EV1 [file 44320_2025_85_MOESM3_ESM.xlsx]

## Sheet: Information
Dataset EV1: Information on drugs used for phenotypic drug combination screening and additional experiments.
Column names	Description
Drug	Name of the drug
Synonyms	Alternative name(s) of the drug
Drug Bank ID	Drug Bank ID
CAS number	CAS number
ChEMBL ID	ChEMBL ID
Supplier	Supplier of the drug
Supplier Order #	Product number
Solvent	Solvent used to dissolve drug
Inhibitor Type	Kinase inhibitor or non-kinase inhibitor
Designated targets	Reported designated target of the drug
Other targets	Other reported targets of the drug
Clinical status	Highest reached clinical phase according to clinicaltrials.gov (as of 06/2023)

## Sheet: Dataset EV1
Drug	Synonyms	Drug Bank ID	CAS number	ChEMBL ID	Supplier	Supplier order #	Solvent	Inhibitor Type	Designated targets	Other targets	Clinical status
Abemaciclib	LY-2835219, Verzenio	DB12001	1231929-97-7	CHEMBL3301610	Selleckchem	S7158	DMSO	Kinase inhibitor	CDK4,CDK6		approved
Abrocitinib	Cibinqo, PF-04965842	DB14973	1622902-68-4	CHEMBL3655081	MedChemExpress	HY-107429	DMSO	Kinase inhibitor	JAK		approved
Acalabrutinib	ACP-196, Calquence	DB11703	1420477-60-6	CHEMBL3707348	Selleckchem	S8116	DMSO	Kinase inhibitor	BTK		approved
Afatinib	Afatinib Dimaleate, BIBW2992-MA2, BIBW-2992, Giotrif	DB08916	850140-72-6	CHEMBL1173655	Selleckchem	S1011	DMSO	Kinase inhibitor	EGFR	ERBB2	approved
Alectinib	Alecensa, AF-802, CH-5424802, AF-802, CH-5424802	DB11363	1256580-46-7	CHEMBL1738797	MedChemExpress	HY-13011	DMSO	Kinase inhibitor	ALK	INSR	approved
Alpelisib	BYL-719, NVP-BYL719	DB12015	1217486-61-7	CHEMBL2396661	Selleckchem	S2814	DMSO	Kinase inhibitor	PIK3CA	PIK3CB,PIK3CD,PIK3CG	approved
Asciminib	ABL-001, Scemblix	DB12597	1492952-76-7	CHEMBL3545115	MedChemExpress	HY-104010	DMSO	Kinase inhibitor	ABL		approved
Avapritinib	BLU-285	DB15233	1703793-34-3	CHEMBL4204794	Selleckchem	S8553	DMSO	Kinase inhibitor	PDGFRa, KIT		approved
Axitinib	Inlyta, AG-13736	DB06626	319460-85-0	CHEMBL1289926	Selleckchem	S1005	DMSO	Kinase inhibitor	FLT1,KDR,FLT4	PDGFRB,KIT,PDGFRA,CSF1R	approved
Baricitinib	INCB-28050, LY-3009104, Olumiant	DB11817	1187594-09-7	CHEMBL2105759	MedChemExpress	HY-15315	DMSO	Kinase inhibitor	JAK1,JAK2	JAK3,TYK2	approved
Binimetinib	ARRY-162, MEK-162, NVP-MEK162, ARRY-438162, Mektovi	DB11967	606143-89-9	CHEMBL3187723	Selleckchem	S7007	DMSO	Kinase inhibitor	MAP2K1,MAP2K2		approved
Bosutinib	Bosulif, SKI-606, Bosutinib Monohydrate	DB06616	380843-75-4	CHEMBL288441	Selleckchem	S1014	DMSO	Kinase inhibitor	SRC,ABL1		approved
Brigatinib	AP-26113, Alunbrig	DB12267	1197953-54-0	CHEMBL3545311	Selleckchem	S7000	DMSO	Kinase inhibitor	ALK, ROS1	FLT3, EGFR	approved
Cabozantinib	BMS-907351, Cometriq, Cabozantinib S-Malate, XL-184, Cabometyx	DB08875	849217-68-1	CHEMBL2105717	Selleckchem	S1119	DMSO	Kinase inhibitor	KDR	MET,KIT,FLT1,FLT3,FLT4,AXL,TEK,MST1R,PDGFRB,FGFR1	approved
Capmatinib	NVP-INC280, INC-280, INCB-28060	DB11791	1029712-80-8	CHEMBL3188267	Selleckchem	S2788	DMSO	Kinase inhibitor	MET		approved
Ceritinib	NVP-LDK378-NX, Zykadia	DB08865	1032900-25-6	CHEMBL2403108	MedChemExpress	HY-15656	DMSO	Kinase inhibitor	ALK	IGF1R,INSR,TSSK1B,TSSK3,FLT3,FGFR2,RET,FGFR3,LCK,JAK2,AURKA,LYN,EGFR,FGFR4	approved
Cobimetinib	GDC-0973, Cobimetinib Fumarate, XL-518, RG-7420, RG-7421, GDC-0973, Cotellic	DB05239	934660-93-2	CHEMBL2146883	Selleckchem	S8041	DMSO	Kinase inhibitor	MAP2K1		approved
Copanlisib	BAY 84-1236, BAY 80-6946, Copanlisib hydrochloride, Aliqopa	DB12483	1032568-63-0	CHEMBL3218576	MedChemExpress	HY-15346	0.1 M HCl	Kinase inhibitor	PIK3CA,PIK3CB,PIK3CD,PIK3CG		approved
Crizotinib	Xalkori, PF-2341066	DB08865	877399-52-5	CHEMBL601719	Selleckchem	S1068	DMSO	Kinase inhibitor	MET,ALK		approved
Dabrafenib	GSK-2118436A, GSK-2118436B, Dabrafenib Mesylate, Tafinlar	DB08912	1195765-45-7	CHEMBL2028663	Selleckchem	S2807	DMSO	Kinase inhibitor	BRAF	CRAF	approved
Dacomitinib	PF-00299804, PF-00299804-03, Vizimpro, Dacomitinib monohydrate	DB11963	1110813-31-4	CHEMBL2110732	Selleckchem	S2727	DMSO	Kinase inhibitor	EGFR	ERBB2,ERBB4	approved
Dasatinib	Sprycel, BMS-354825-03, BMS-354825	DB01254	302962-49-8	CHEMBL1421	Selleckchem	S1021	DMSO	Kinase inhibitor	ABL1,SRC	KIT	approved
Deucravacitinib	BMS-986165, Tyk2-IN-4	DB16650	1609392-27-9	CHEMBL4435170	MedChemExpress	HY-117287	DMSO	Kinase inhibitor	TYK2		approved
Duvelisib	IPI-145, INK1197	DB11952	1201438-56-3	CHEMBL3039502	Selleckchem	S7028	DMSO	Kinase inhibitor	PIK3CD, PIK3CG		approved
Encorafenib	NVP-LGX818, LGX-818, NVP-LGX818-NXA, Braftovi	DB11718	1269440-17-6	CHEMBL3301612	Selleckchem	S7108	DMSO	Kinase inhibitor	BRAF		approved
Entrectinib	RXDX-101, NMS-E628	DB11986	1108743-60-7	CHEMBL1983268	MedChemExpress	HY-12678	DMSO	Kinase inhibitor	NTRK1,NTRK2,NTRK3,ROS1,ALK		approved
Erdafitinib	JNJ-42756493	DB12147	1346242-81-6	CHEMBL3545376	Selleckchem	S8401	DMSO	Kinase inhibitor	FGFR		approved
Erlotinib	RG-1415, Tarceva, OSI-774, R-1415, CP-358774, Ro-508231, CP-35877401, Erlotinib HCl	DB00530	183321-74-6	CHEMBL553	Selleckchem	S1023	DMSO	Kinase inhibitor	EGFR		approved
Everolimus	Certican, RAD-001, Afinitor, Zortress, Afinitor Disperz	DB09063	159351-69-6	CHEMBL1908360	Selleckchem	S1120	DMSO	Kinase inhibitor	MTOR		approved
Fedratinib	SAR-302503, TG-101348, SAR-302503	DB12500	936091-26-8	CHEMBL1287853	Selleckchem	S2736	DMSO	Kinase inhibitor	JAK2	JAK1,JAK3,FLT3,RET	approved
Fostamatinib	R-788, R-935788, R-788 Sodium, R-788 Free acid, R-935788 Sodium, R-935788 Free acid, Fostamatinib Disodium, Tavalisse	DB12010	901119-35-5	CHEMBL2103830	Selleckchem	S2625	DMSO	Kinase inhibitor	SYK	FLT3	approved
Gefitinib	Iressa, Mylan, ZD-1839	DB00317	184475-35-2	CHEMBL939	Selleckchem	S1025	DMSO	Kinase inhibitor	EGFR		approved
Glasdegib	Daurismo	DB11978	1095173-27-5	CHEMBL2043437	Selleckchem	S7160	DMSO	Non-kinase inhibitor	SMO		approved
Ibrutinib	CRA-032765, PCI-32765-00, PCI-32765, Imbruvica	DB09053	936563-96-1	CHEMBL1873475	Selleckchem	S2680	DMSO	Kinase inhibitor	BTK	BMX,CSK,FGR,PTK6,HCK,EGFR,YES,ERBB2,JAK3,BLK,ITK,FRK,LCK,RET,FLT3,TEC,ABL1,FYN,RIPK2,SRC,LYN,PDGFRA	approved
Idelalisib	Zydelig, GS-1101, CAL-101, GS-11CAL-101	DB09054	870281-82-6	CHEMBL2216870	Selleckchem	S2226	DMSO	Kinase inhibitor	PIK3CD	PIK3CA,PIK3CB,PIK3CG,PIK3C3	approved
Imatinib	Gleevec, Imatinib mesylate, STI-571, Imatinib Teva, Imatnib Accord, Imatinib Actavis, Imatinib Medac	DB00619	152459-95-5	CHEMBL941	Selleckchem	S1026 (Mesylate), S2475	DMSO	Kinase inhibitor	ABL1,KIT,PDGFRA,PDGFRB		approved
Lapatinib	GW-2016, GW-572016, GW-572016F, Lapatinib Ditosylate, Tykerb, Lapatinib ditosylate monohydrate	DB01259	231277-92-2	CHEMBL554	Selleckchem	S1028	DMSO	Kinase inhibitor	EGFR,ERBB2	ERBB4	approved
Larotrectinib	Vitrakvi, LOXO-101, ARRAY-470	DB14723	1223403-58-4	CHEMBL3889654	Selleckchem	S7960	DMSO	Kinase inhibitor	TRK		approved
Leniolisib	CDZ-173, CDZ-173-NX	DB16217	1354690-24-6	CHEMBL3643413	MedChemExpress	HY-17635	DMSO	Kinase inhibitor	PIK3CD		approved
Lenvatinib	E-7080, ER-203492-00, Lenvatinib Mesylate, Kisplyx	DB09078	417716-92-8	CHEMBL1289601	Selleckchem	S1164	DMSO	Kinase inhibitor	KDR,FLT4	FLT1,FGFR1,PDGFRA,PDGFRB,KIT	approved
Lorlatinib	PF-06463922, Lorbrena, Lorviqua	DB12130	1454846-35-5	CHEMBL3286830	MedChemExpress	HY-12215	DMSO	Kinase inhibitor	ALK, ROS1		approved
Midostaurin	PKC-412, CGP-41251, NVP-PKC412, Rydapt	DB06595	120685-11-2	CHEMBL608533	MedChemExpress	HY-10230	DMSO	Kinase inhibitor	PRKCA,PRKCB,PRKCG,SYK,KDR,AKT1,AKT2,AKT3,PRKACA,PRKACB,PRKACG,KIT,FGR,SRC,FLT3,PDGFRB,FLT1,KDR	CDK1	approved
Neratinib	CDP-820, HKI-272, WAY-179272, Nerlynx	DB11828	698387-09-6	CHEMBL180022	Selleckchem	S2150	DMSO	Kinase inhibitor	ERBB2,EGFR	KDR	approved
Netarsudil	Rhopressa, AR-11324	DB13931	1254032-66-0	CHEMBL3545127	Selleckchem	S8226	DMSO	Kinase inhibitor	ROCK		approved
Nilotinib	AMN-107, Tasigna, Nilotinib Hydrochloride Monohydrate	DB13931	641571-10-0	CHEMBL255863	Selleckchem	S1033	DMSO	Kinase inhibitor	ABL1		approved
Nintedanib	BIBF-1120, Nintedanib Esylate, Ofev	DB09079	928326-83-4	CHEMBL502835	Selleckchem	S1010	DMSO	Kinase inhibitor	FLT1,KDR,FLT4,FGFR1,FGFR2,FGFR3,PDGFRA,PDGFRB	LCK,FLT3,SRC,LYN,FGFR4	approved
Niraparib	Zejula	DB11793	1038915-60-4	CHEMBL1094636	Selleckchem	S2741	DMSO	Non-kinase inhibitor	PARP		approved
Olaparib	AZD-2281, KU-0059436	DB09074	763113-22-0	CHEMBL521686	Selleckchem	S1060	DMSO	Non-kinase inhibitor	PARP		approved
Osimertinib	AZD-9291, Osimertinib mesylate, AZD-9291 mesylate, Tagrisso	DB09330	1421373-65-0	CHEMBL3353410	Selleckchem	S7297	DMSO	Kinase inhibitor	EGFR		approved
Pacritinib	ONX-0803, SB-1518	DB11697	937272-79-2	CHEMBL2035187	MedChemExpress	HY-16379	DMSO	Kinase inhibitor	JAK2,FLT3	TYK2,JAK3	approved
Palbociclib	Ibrance, PD-0332991, PF-0008066573, Palbociclib Isethionate, PD-03329910054	DB09073	571190-30-2	CHEMBL189963	Selleckchem	S1116	DMSO	Kinase inhibitor	CDK4,CDK6		approved
Pazopanib	GW-786034, Votrient, Pazopanib HCl, GW-786034B	DB06589	444731-52-6	CHEMBL477772	Selleckchem	S1035	DMSO	Kinase inhibitor	FLT1,KDR,FLT4	PDGFRA,FGFR1,FGFR2,FGFR3,FGFR4,KIT,CSF1R	approved
Pemigatinib	INCB-054828	DB15102	1513857-77-6	CHEMBL4297522	MedChemExpress	HY-109099	DMSO	Kinase inhibitor	FGFR1,FGFR2,FGFR3		approved
Pexidartinib	Turalio, PLX-3397	DB12978	1029044-16-3	CHEMBL3813873	Selleckchem	S7818	DMSO	Kinase inhibitor	CSF1R	KIT,FLT3	approved
Ponatinib	AP-24534 HCl, AP-24534, Iclusig, Ponatinib HCl	DB08901	943319-70-8	CHEMBL1171837	Selleckchem	S1490	DMSO	Kinase inhibitor	ABL1	PDGFRA,KDR,FGFR1,SRC,KIT	approved
Pralsetinib	BLU-667, CS-3009, Gavreto		2097132-94-8	CHEMBL4582651	Selleckchem	S8716	DMSO	Kinase inhibitor	RET		approved
Rapamycin	Rapamune, AY-22989, Sirolimus, WY-090217	DB00877	53123-88-9	CHEMBL413	Selleckchem	S1039	DMSO	Kinase inhibitor	MTOR		approved
Regorafenib	Stivarga, BAY-73-4506, BAY-734506 monohydrate	DB08896	755037-03-7	CHEMBL1946170	Selleckchem	S1178	DMSO	Kinase inhibitor	KDR,RET,RAF1	FLT1,FLT4,PDGFRB,KIT,BRAF,FGFR1,TEK	approved
Ribociclib	Kisqali, LEE-011, NVP-LEE-011	DB11730	1211441-98-3	CHEMBL3545110	Selleckchem	S7440	DMSO	Kinase inhibitor	CDK4,CDK6		approved
Ripretinib	DCC-2618, Qinlock	DB14840	1442472-39-0	CHEMBL4216467	Selleckchem	S8757	DMSO	Kinase inhibitor	KIT, PDGFRa		approved
Ruxolitinib	INCB-018424, Jakafi, Jakavi, Ruxolitinib Phosphate, INCB-018424 Salt	DB08877	941678-49-5	CHEMBL1789941	Selleckchem	S1378	DMSO	Kinase inhibitor	JAK1,JAK2	JAK3	approved
Selinexor	Xpovio	DB11942	1393477-72-9	CHEMBL3545185	Selleckchem	S7252	DMSO	Non-kinase inhibitor	XPO1		approved
Selpercatinib	LOXO-292, ARRY-192, Retevmo	DB15685	2152628-33-4	CHEMBL4559134	Selleckchem	S8781	DMSO	Kinase inhibitor	RET		approved
Selumetinib	AZD-6244 HYD-SULFATE, ARRY-886, ARRY-142886, AZD-6244 Hydrogen sulfate, AZD-6244, Selumetinib Sulfate	DB11689	606143-52-6	CHEMBL1614701	Selleckchem	S1008	DMSO	Kinase inhibitor	MAP2K1		approved
Sorafenib	Sorafenib Tosylate, BAY-54-9085, BAY-43-9006, Nexavar	DB00398	284461-73-0	CHEMBL1336	Selleckchem	S1040	DMSO	Kinase inhibitor	RAF1,BRAF	KDR,FLT4,PDGFRB,FLT3,KIT,FGFR1	approved
Sunitinib	SU-11248, Sutent, Sunitinib Malate	DB01268	557795-19-4	CHEMBL535	Selleckchem	S1042	DMSO	Kinase inhibitor	KDR,PDGFRB	KIT	approved
Talazoparib		DB11760	1207456-01-6	CHEMBL3989958	Selleckchem	S7048	DMSO	Non-kinase inhibitor	PARP		approved
Temsirolimus	Torisel, CCI-779	DB06287	162635-04-3	CHEMBL1201182	Selleckchem	S1044	DMSO	Kinase inhibitor	MTOR		approved
Tepotinib	MSC-2156119J, MSC-2156119, EMD-1214063, Tepmetko	DB15133	1100598-32-0	CHEMBL3402762	Selleckchem	S7067	DMSO	Kinase inhibitor	MET	IRAK4	approved
Tirbanibulin	KX-01, KX2-391, Klisyri	DB06137	897016-82-9	CHEMBL571546	Selleckchem	S2700	DMSO	Kinase inhibitor	SRC	Tubulin	approved
Tivozanib	Fotivda, AV-951, KRN-951,Tivozanib HCl, Kil-8951, ASP-4130	DB11800	475108-18-0	CHEMBL1289494	Selleckchem	S1207	DMSO	Kinase inhibitor	FLT1,KDR,FLT4	PDGFRA,PDGFRB,KIT,EPHB2,TEK,EPHB4,FGFR1,MET,ABL1,SRC	approved
Tofacitinib	Tasocitinib, Tofacitinib Citrate, CP-690, Xeljanz, CP-690550-10, Tasocitinib Citrate, CP-690550	DB08895	477600-75-2	CHEMBL221959	Selleckchem	S5001	DMSO	Kinase inhibitor	JAK3	JAK2,JAK1	approved
Trametinib	GSK-1120212, GSK-1120212B, Trametinib Dimethyl Sulfoxide, Mekinist	DB08911	871700-17-3	CHEMBL2103875	MedChemExpress	HY-10999	DMSO	Kinase inhibitor	MAP2K1,MAP2K2		approved
Tucatinib	ONT-380, Irbinitinib, ARRY-380	DB11652	937263-43-9	CHEMBL3545380	Selleckchem	S8362	DMSO	Kinase inhibitor	ERBB2	EGFR	approved
Umbralisib	TGR-1202, RP-5264, Ukoniq	DB14989	1532533-67-7	CHEMBL3948730	Selleckchem	S8194	DMSO	Kinase inhibitor	PIK3CD	CK1 epsilon	approved
Upadacitinib	Rinvoq, ABT-494	DB15091	310726-60-3	CHEMBL3622821	MedChemExpress	HY-19569	DMSO	Kinase inhibitor	JAK1	JAK1, JAK2, JAK3	approved
Vandetanib	Caprelsa, GNF-Pf-2188, Zactima, ZD-64, ZD-6474	DB05294	443913-73-3	CHEMBL24828	Selleckchem	S1046	DMSO	Kinase inhibitor	KDR		approved
Vemurafenib	PLX-4032, Ro-5185426, RG-7204, Zelboraf	DB08881	918504-65-1	CHEMBL1229517	Selleckchem	S1267	DMSO	Kinase inhibitor	BRAF	SRMS,TNK2,CRAF,MAP4K5,FGR,LCK,BRK,NEK11,BLK,LYN,YES,WNK3	approved
Volasertib	BI-6727, BI-6727-CL3, Volasertib Trihydrochloride	DB12062	755038-65-4	CHEMBL1233528	Selleckchem	S2235	DMSO	Kinase inhibitor	PLK1	PLK2,PLK3	approved
Zanubrutinib	BGB-3111, Brukinsa	DB15035	1691249-45-2	CHEMBL4107402	MedChemExpress	HY-101474A	DMSO	Kinase inhibitor	BTK		approved
Anlotinib	AL-3818	DB11885	1058156-90-3	CHEMBL3545021	Selleckchem	S8726	DMSO	Kinase inhibitor	VEGFR2		approved (China)
Apatinib	YN-968D1, Rivoceranib	DB14765	811803-05-1	CHEMBL3186534	Selleckchem	S2221	DMSO	Kinase inhibitor	KDR	RET,KIT,SRC	approved (China)
Fasudil	HA-1077, AT-877, ZK-258594	DB08162	103745-39-7	CHEMBL38380	Selleckchem	S1573	DMSO	Kinase inhibitor	ROCK	ROCK2,PRKACA,PRKACB,PRKACG,PRKCA,PRKCB,PRKCZ,PRKCH,PRKCG,PRKCD,PRKCI,PRKCE,PRKG1,PRKG2,MYLK	approved (China)
Fruquintinib	HMPL-013	DB11679	1194506-26-7	CHEMBL3545339	MedChemExpress	HY-19912	DMSO	Kinase inhibitor	VEGFR		approved (China)
Icotinib	BPI-2009	DB11737	610798-31-7	CHEMBL2087361	MedChemExpress	HY-15164	DMSO	Kinase inhibitor	EGFR		approved (China)
Filgotinib	G-146034, GLPG-0634, G-146034_101, Filgotinib hydrochloride	DB14845	1206161-97-8	CHEMBL3301607	MedChemExpress	HY-18300	DMSO	Kinase inhibitor	JAK1	JAK2,JAK3,TYK2	approved (EMA)
Olmutinib	BI-1482694, HM-61713	DB13164	1353550-13-6	CHEMBL3786343	MedChemExpress	HY-19730	DMSO	Kinase inhibitor	EGFR	BTK	approved (Korea)
AZD-0156		-	1821428-35-6	CHEMBL4297899	Selleckchem	S8375	Ethanol	Kinase inhibitor	ATM		Phase I
Belizatinib	TSR-011, Tesaro	-	1357920-84-3	CHEMBL2172308	Selleckchem	S8511	DMSO	Kinase inhibitor	ALK, TRK		Phase I/II
Elimusertib	BAY-1895344	-	1876467-74-1	CHEMBL4647810	Selleckchem	S8666	DMSO	Kinase inhibitor	ATR		Phase I/II
Lifirafenib	BGB-283	DB14773	1446090-79-4	CHEMBL4209157	Selleckchem	S7926	DMSO	Kinase inhibitor	RAF		Phase I/II
Roblitinib	FGF-401	DB16845	1708971-55-4	CHEMBL3545293	MedChemExpress	HY-101568	DMSO	Kinase inhibitor	FGFR4		Phase I/II
Adavosertib	MK-1775	DB11740	955365-80-7	CHEMBL1976040	Selleckchem	S1525	DMSO	Kinase inhibitor	WEE1		Phase II
Defactinib	VS-6063, PF-04554878	DB12282	1073154-85-4	CHEMBL3137331	Selleckchem	S7654	DMSO	Kinase inhibitor	FAK		Phase II
Edicotinib	JNJ-40346527	DB12504	1142363-52-7	CHEMBL3674570	MedChemExpress	HY-109086	DMSO	Kinase inhibitor	CSF1R		Phase II
GSK-2256098	GTPL-7939	DB16106	1224887-10-8	CHEMBL4742157	Selleckchem	S8523	DMSO	Kinase inhibitor	FAK		Phase II
GSK-3145095		-	1622849-43-7	CHEMBL4452233	MedChemExpress	HY-111946	DMSO	Kinase inhibitor	RIPK1		Phase II
Nemiralisib	GSK-2269557, GSK-2269557A, GSK2269557A	DB16253	1254036-71-9	CHEMBL2216859	Selleckchem	S7937	DMSO	Kinase inhibitor	PIK3CD		Phase II
Sapanisertib	MLN-0128, INK-128, TAK-228	DB11836	1224844-38-5	CHEMBL3545097	Selleckchem	S2811	DMSO	Kinase inhibitor	MTOR		Phase II
Vactosertib	TEW-7197	DB15310	1352608-82-2	CHEMBL3260567	Selleckchem	S7530	DMSO	Kinase inhibitor	TFGBR		Phase II
AZD-4547	KB-74810	DB12247	1035269-65-8	CHEMBL3184679	Selleckchem	S2801	DMSO	Kinase inhibitor	FGFR1,FGFR2,FGFR3	KDR,IGF1R	Phase II/III
Barasertib	AZD-1152	DB11747	722543-31-9	CHEMBL415049	MedChemExpress	HY-10127	DMSO	Kinase inhibitor	AURKB		Phase II/III
Galunisertib	LY-2157299	DB11911	700874-72-2	CHEMBL2364611	Selleckchem	S2230	DMSO	Kinase inhibitor	TGFBR1		Phase II/III
Rogaratinib	BAY-1163877	DB15078	1443530-05-9	CHEMBL3963485	MedChemExpress	HY-100019	DMSO	Kinase inhibitor	FGFR		Phase II/III
Saracatinib	AZ-10353926, Saracatinib Difumarate, AZD-0530 difumarate, AZD-0530	DB11805	379231-04-6	CHEMBL217092	Selleckchem	S1006	DMSO	Kinase inhibitor	SRC	YES,FYN,LYN,BLK,FGR,LCK,ABL1,EGFR,KIT,EPHA2	Phase II/III
Tideglusib	NP-031112, NP-12	DB12129	865854-05-3	CHEMBL3545157	Selleckchem	S2823	DMSO	Kinase inhibitor	GSK3B		Phase II/III
Varlitinib	ARRY-543, ASLAN-001, AR-00334543, ARRY-334543, Varlitinib Tosylate	DB05944	845272-21-1	CHEMBL2103842	Selleckchem	S2755	DMSO	Kinase inhibitor	EGFR,ERBB2		Phase II/III
Zorifertinib	AZD-3759	DB14795	1626387-80-1	CHEMBL3623291	Selleckchem	S7971	DMSO	Kinase inhibitor	EGFR		Phase II/III
Alisertib	MLN-8237, MLN-8237-004, Alisertib Sodium	DB05220	1028486-01-2	CHEMBL483158	Selleckchem	S1133	DMSO	Kinase inhibitor	AURKA	AURKB	Phase III
Brivanib	BMS-540215	DB11958	649735-46-6	CHEMBL377300	Selleckchem	S1084	DMSO	Kinase inhibitor	KDR	FGFR1,FLT1	Phase III
Brivanib alaninate	BMS-582664	DB11865	649735-63-7	CHEMBL270995	Selleckchem	S1138	DMSO	Kinase inhibitor	KDR	FGFR1,FLT1	Phase III
Buparlisib	BKM-120, BKM120-NX, Buparlisib HCl, NVP-BKM120, BKM120-AAA	DB11666	944396-07-0	CHEMBL2017974	Selleckchem	S2247	DMSO	Kinase inhibitor	PIK3CA,PIK3CB,PIK3CD,PIK3CG		Phase III
Cediranib	AZD-2171, ZD-2171, Recentin, Cediranib Maleate	DB04849	288383-20-0	CHEMBL491473	Selleckchem	S1017	DMSO	Kinase inhibitor	KDR	KIT,FLT1,FLT4,PDGFRB,FGFR1,PDGFRA,CSF1R,SRC,ABL1	Phase III
Crenolanib	ARO-002-26, CP-868596, ARO-002, Crenolanib Besylate, 596-26, CP-868	DB11832	670220-88-9	CHEMBL2105728	Selleckchem	S2730	DMSO	Kinase inhibitor	PDGFRA,PDGFRB	KIT,KDR,TEK,FGFR2,EGFR,ERBB2,SRC,FLT3	Phase III
Dinaciclib	MK-7965, SCH-727965	DB12021	779353-01-4	CHEMBL2103840	Selleckchem	S2768	DMSO	Kinase inhibitor	CDK2,CDK5,CDK1,CDK9		Phase III
Dovitinib	TKI-258, CHIR-258, Dovitinib Lactate, NVP-TKI258, GFKI-258	DB05928	405169-16-6	CHEMBL522892	Selleckchem	S1018	DMSO	Kinase inhibitor	FLT3,KIT	INSR,EGFR,MET,EPHA2,TEK,IGF1R,ERBB2,FGFR1,FGFR3,FLT1,KDR,FLT4,PDGFRB,CSF1R,PDGFRA	Phase III
Ensartinib	X-396, Ensartinib hydrochloride	DB14860	1370651-20-9	CHEMBL4113131	Selleckchem	S2934	DMSO	Kinase inhibitor	ALK		Phase III
Enzastaurin	LY-317615, Enzastaurin HCl	DB06486	170364-57-5	CHEMBL300138	Selleckchem	S1055	DMSO	Kinase inhibitor	PRKCB	PRKCA,PRKCG,PRKCE	Phase III
Evobrutinib	M-2951, MSC-2364447C, HY-101215	DB15170	1415823-73-2	CHEMBL4072833	MedChemExpress	HY-101215	DMSO	Kinase inhibitor	BTK		Phase III
Ipatasertib	GDC-0068	DB11743	1001264-89-6	CHEMBL2177390	Selleckchem	S2808	DMSO	Kinase inhibitor	AKT		Phase III
Itacitinib	INCB-039110	DB12154	1334298-90-6	CHEMBL3622820	MedChemExpress	HY-16997	DMSO	Kinase inhibitor	JAK1	JAK2, JAK3	Phase III
Lestaurtinib	CEP-701, SP-924, KT-555, SP924, KT-5555, A-1544750, SPM-924, A-154475, A154475	DB06469	111358-88-4	CHEMBL603469	MedChemExpress	HY-50867	DMSO	Kinase inhibitor	JAK2,FLT3,NTRK1		Phase III
Linifanib	ABT-869, RG-3635, AL-39324	DB06080	796967-16-3	CHEMBL223360	Selleckchem	S1003	DMSO	Kinase inhibitor	KDR,CSF1R,FLT1,FLT3	PDGFRB,KIT,TEK,FLT4,SGK1	Phase III
Linsitinib	OSI-906, ASP-7487, OSI-906AA	DB06075	867160-71-2	CHEMBL1091644	Selleckchem	S1091	DMSO	Kinase inhibitor	IGF1R	INSR,INSRR	Phase III
Losmapimod	GSKAHAB, GW-856553, GW-856553X	DB12270	585543-15-3	CHEMBL1088752	Selleckchem	S7215	DMSO	Kinase inhibitor	MAPK14,MAPK11		Phase III
Lucitanib	E-3810, AL-3810, CO-3810, S-80881	DB11845	1058137-23-7	CHEMBL2220486	MedChemExpress	HY-15391	DMSO	Kinase inhibitor	FLT1,KDR,FLT4,FGFR1,FGFR2,FGFR3	PDGFRA,PDGFRB	Phase III
Masitinib	AB-1010, Masipro, Masiviera, Masican	DB11526	790299-79-5	CHEMBL1908391	Selleckchem	S1064	DMSO	Kinase inhibitor	KIT,PDGFRA,PDGFRB	LYN	Phase III
Momelotinib	CYT-387, Momelotinib Dihydrochloride, CYT-11387, GS-0387	DB11763	1056634-68-4	CHEMBL1078178	Selleckchem	S2219	DMSO	Kinase inhibitor	JAK1,JAK2	JAK3	Phase III
Motesanib	AMG-706, Motesanib Diphosphate	DB05575	453562-69-1	CHEMBL572881	Selleckchem	S1032	DMSO	Kinase inhibitor	FLT1,KDR,FLT4	PDGFRA,PDGFRB,RET,KIT	Phase III
Napabucasin	BBI-608	DB12155	83280-65-3	CHEMBL64130	Selleckchem	S7977	DMSO	Non-kinase inhibitor	STAT3		Phase III
Orantinib	TSU-68, SU-6668	DB12072	252916-29-3	CHEMBL274654	Selleckchem	S1470	DMSO	Kinase inhibitor	PDGFRA,PDGFRB	IGF1R,MET,SRC,LCK,ZAP70,ABL1,CDK2	Phase III
Peficitinib	ASP-015K, JNJ-54781532	DB11708	944118-01-8	CHEMBL3137308	Selleckchem	S7650	DMSO	Kinase inhibitor	JAK		Phase III
Perifosine	KRX-0401	DB06641	157716-52-4	CHEMBL372764	Selleckchem	S1037	Ethanol	Kinase inhibitor	AKT1		Phase III
Quizartinib	AC-220, Quizartinib Dihydrochloride, AC-010220, ASP-2689	DB12874	950769-58-1	CHEMBL576982	MedChemExpress	HY-13001	DMSO	Kinase inhibitor	FLT3	KIT,PDGFRA,PDGFRB,RET,CSF1R	Phase III
Radotinib	IY-5511	DB12323	926037-48-1	CHEMBL4297524	Selleckchem	S8134	DMSO	Kinase inhibitor	BCR-ABL1	PDGFR	Phase III
Ridaforolimus	MK-8669, AP-23573, Deforolimus	DB06233	572924-54-0	CHEMBL2103839	MedChemExpress	HY-50908	DMSO	Kinase inhibitor	MTOR		Phase III
Rigosertib	Rigosertib Sodium, ON-01910 Sodium, ON-01910	DB12146	592542-59-1	CHEMBL1241855	Selleckchem	S1362	DMSO	Kinase inhibitor	PLK1	PLK2	Phase III
Rociletinib	AVL-301, CNX-419, CO-1686	DB11907	1374640-70-6	CHEMBL3545308	MedChemExpress	HY-15729	DMSO	Kinase inhibitor	EGFR		Phase III
Ruboxistaurin	LY-333531	DB11829	169939-94-0	CHEMBL91829	Selleckchem	S7663	DMSO	Kinase inhibitor	PRKCB		Phase III
Selonsertib	GS-4997	DB14916	1448428-04-3	CHEMBL3916717	Selleckchem	S8292	DMSO	Kinase inhibitor	MAP3K5		Phase III
Semaxanib	SU-5416	DB06436	194413-58-6	CHEMBL276711	Selleckchem	S2845	DMSO	Kinase inhibitor	VEGFR		Phase III
Sulfatinib	HMPL-012	DB15106	1308672-74-3	CHEMBL3545251	MedChemExpress	HY-12297	DMSO	Kinase inhibitor	VEGFR, FGFR, CSF1R		Phase III
Taselisib	GDC-0032, RG-7604	DB12108	1282512-48-4	CHEMBL2387080	Selleckchem	S7103	DMSO	Kinase inhibitor	PIK3CA,PIK3CB,PIK3CD,PIK3CG		Phase III
Tivantinib	ARQ-197	DB12200	905854-02-6	CHEMBL2103882	Selleckchem	S2753	DMSO	Kinase inhibitor	MET	MST1R, Tubulin	Phase III
Vatalanib	PTK-787, K-222584, CGP-79787, BAY-86-5127, ZK-222584, CGP-79787D, NVP-PTK787	DB04879	212141-54-3	CHEMBL101253	Selleckchem	S1101	DMSO	Kinase inhibitor	KDR	FLT1,FLT4,PDGFRB,KIT	Phase III
Volitinib	AZD-6094, Savolitinib	DB12048	1313725-88-0	CHEMBL3334567	Selleckchem	S7674	DMSO	Kinase inhibitor	MET		Phase III
