# Supplementary material for: Gemcitabine and ATR inhibitors synergize to kill PDAC cells by blocking DNA damage response
Source: Mol Syst Biol. 2025 Jan 21;21(3):231–53. doi: 10.1038/s44320-025-00085-6 (PMC11876601; doi:10.1038/s44320-025-00085-6)
Supplement: Supplementary file 4 — Dataset EV2 [file 44320_2025_85_MOESM4_ESM.xlsx]

## Sheet: Information
Dataset EV2: Results of phenotypic drug combination screening of 146 targeted drugs alone and in combination with Gemcitabine in 13 PDAC cell lines.
Dataset EV2_146Drugs_Raw_Ratios
Column names	Description
Cell line	Name of cell line
Library drug	Name of titrated library drug
Library drug [nM]	Concentration of titrated library drug
GEM low [nM]	Lower fixed dose of GEM used in drug combination screen
GEM high [nM]	Higher fixed dose of GEM used in drug combination screen
Vehicle (raw)	Measured luminescence signal of vehicle (no drug), plate mean
Library drug only (raw)	Measured luminescence signal of library drug treatment
GEM low only (raw)	Measured luminescence signal of GEM low treatment, plate man
GEM high only (raw)	Measured luminescence signal of GEM high treatment, plate mean
Library drug only (ratio)	Relative response, or cell viability (library drug/vehicle)
GEM low only (ratio)	Relative response, or cell viability (GEM low/vehicle)
GEM high only (ratio)	Relative response, or cell viability (GEM high/vehicle)
Library drug + GEM low (raw)	Measured luminescence signal of library drug + GEM low treatment
Library drug + GEM high (raw)	Measured luminescence signal of library drug + GEM high treatment
Library drug + GEM low (ratio)	Relative response, or cell viability (library drug + GEM low/vehicle)
Library drug + GEM high (ratio)	Relative response, or cell viability (library drug + GEM high/vehicle)
Bliss_Library drug + GEM high (ratio)	Hypothetical viability data retrieved from applying the Bliss model of independence for library drug + GEM low (multiplication of 'library drug only (ratio)' and 'GEM low only (ratio)')
Bliss_Library drug + GEM low (ratio)	Hypothetical viability data retrieved from applying the Bliss model of independence for library drug + GEM high (multiplication of 'library drug only (ratio)' and 'GEM high only (ratio)')
Dataset EV2_146Drugs_CurveFit
Column names	Description
GEM combination	Single drug (no_GEM) or combination experiment ("_Bliss" indicates hypthetical data)
Cell line	Name of cell line
Drug	Name of titrated library drug
EC50 [nM]	Half-maximum effect concentration [nM]
pEC50	-log10 of half-maximum effect concentration
AUC [%]	Area-under-curve [%]
Curve slope	Slope of fitted dose-response curve
Curve top	Upper plateau of fitted dose-response curve
Curve bottom	Lower plateau of fitted dose-response curve
Curve effect size	Effect size of fitted dose-response curve
Curve R2	Goodness of fit (R2) of of fitted dose-response curve
Dataset EV2_146Drugs_Synergy
Column names	Description
Cell line	Name of cell line
Drug	Name of titrated library drug
AUC∆_GEM low [%]	Difference in AUC between experimental combination and Bliss hyporthetical data, for library drug + GEM low [%]
AUC∆_GEM high [%]	Difference in AUC between experimental combination and Bliss hyporthetical data, for library drug + GEM high [%]
AUC∆_sum [%]	Sum of AUC∆_GEM low and AUC∆_GEM high [%]
EC50_FC_GEM low	Fold change in EC50 between experimental combination and Bliss hyporthetical data, for library drug + GEM low
EC50_FC_GEM high	Fold change in EC50 between experimental combination and Bliss hyporthetical data, for library drug + GEM high
EC50_log2FC_GEM low	Log2 fold change in EC50 between experimental combination and Bliss hyporthetical data, for library drug + GEM low
EC50_log2FC_GEM high	Log2 fold change in EC50 between experimental combination and Bliss hyporthetical data, for library drug + GEM high
AUC∆_sum_greater10	Synergy criterium; is true if AUC∆_sum is larger than 10%
any_comb_AUC_lower80	Synergy criterium; is true if any AUC of the two combinations is lower 80%
any_comb_pEC50_greater6	Synergy criterium; is true if any pEC50 of the two combinations is greater 6
both_comb_R2_greater0.8	Synergy criterium; is true if both Curve R2 of the two combinations is greater 0.8
Synergy	Library drug synergizes with GEM; is true if all synergy criteria are true
Count	Number of cell lines in which library drug synergizes with GEM

## Sheet: Dataset EV2_146Drugs_Raw_Ratios
Cell line	Library drug	Library drug [nM]	GEM low [nM]	GEM high [nM]	Vehicle (raw)	Library drug only (raw)	GEM low only (raw)	GEM high only (raw)	Library drug only (ratio)	GEM low only (ratio)	GEM high only (ratio)	Library drug + GEM low (raw)	Library drug + GEM high (raw)	Library drug + GEM low (ratio)	Library drug + GEM high (ratio)	Bliss_Library drug + GEM high (ratio)	Bliss_Library drug + GEM low (ratio)
AsPC-1	Abemaciclib	10000	10	30	1876950	618520	1700020	1564215	0.329535	0.905735	0.833381	1109040	1201080	0.590873	0.63991	0.274628	0.298471
AsPC-1	Abemaciclib	3333.33	10	30	1876950	1196040	1700020	1564215	0.637225	0.905735	0.833381	1253360	1251960	0.667764	0.667018	0.531052	0.577157
AsPC-1	Abemaciclib	1111.11	10	30	1876950	1177560	1700020	1564215	0.62738	0.905735	0.833381	1187000	1214720	0.632409	0.647178	0.522846	0.56824
AsPC-1	Abemaciclib	370.37	10	30	1876950	1356440	1700020	1564215	0.722683	0.905735	0.833381	1276520	1223760	0.680103	0.651994	0.602271	0.65456
AsPC-1	Abemaciclib	123.46	10	30	1876950	1429160	1700020	1564215	0.761427	0.905735	0.833381	1506080	1369120	0.802408	0.729439	0.634559	0.689651
AsPC-1	Abemaciclib	41.15	10	30	1876950	1451280	1700020	1564215	0.773212	0.905735	0.833381	1517960	1381640	0.808738	0.736109	0.64438	0.700325
AsPC-1	Abemaciclib	13.72	10	30	1876950	1598120	1700020	1564215	0.851445	0.905735	0.833381	1583480	1409880	0.843645	0.751155	0.709578	0.771184
AsPC-1	Abemaciclib	4.57	10	30	1876950	1787400	1700020	1564215	0.95229	0.905735	0.833381	1611120	1486000	0.858371	0.79171	0.79362	0.862522
AsPC-1	Abemaciclib	1.52	10	30	1876950	1796560	1700020	1564215	0.95717	0.905735	0.833381	1638280	1532080	0.872842	0.81626	0.797687	0.866943
AsPC-1	Abemaciclib	0.51	10	30	1876950	1785240	1700020	1564215	0.951139	0.905735	0.833381	1608160	1539880	0.856794	0.820416	0.792661	0.86148
AsPC-1	Abemaciclib	0.17	10	30	1876950	1734680	1700020	1564215	0.924201	0.905735	0.833381	1626720	1583400	0.866683	0.843603	0.770212	0.837082
AsPC-1	Abrocitinib	10000	10	30	1812065	1779600	1795490	1642745	0.982084	0.990853	0.90656	1648840	1743480	0.909923	0.962151	0.890318	0.973101
AsPC-1	Abrocitinib	3333.33	10	30	1812065	1790800	1795490	1642745	0.988265	0.990853	0.90656	1738160	1701920	0.959215	0.939216	0.895921	0.979225
AsPC-1	Abrocitinib	1111.11	10	30	1812065	1702400	1795490	1642745	0.939481	0.990853	0.90656	1699280	1738600	0.937759	0.959458	0.851695	0.930887
AsPC-1	Abrocitinib	370.37	10	30	1812065	1673680	1795490	1642745	0.923631	0.990853	0.90656	1785640	1777080	0.985417	0.980693	0.837327	0.915183
AsPC-1	Abrocitinib	123.46	10	30	1812065	1707200	1795490	1642745	0.94213	0.990853	0.90656	1835240	1791880	1.01279	0.988861	0.854097	0.933512
AsPC-1	Abrocitinib	41.15	10	30	1812065	1758880	1795490	1642745	0.97065	0.990853	0.90656	1687920	1600760	0.93149	0.88339	0.879952	0.961771
AsPC-1	Abrocitinib	13.72	10	30	1812065	1797800	1795490	1642745	0.992128	0.990853	0.90656	1768040	1716640	0.975705	0.947339	0.899423	0.983053
AsPC-1	Abrocitinib	4.57	10	30	1812065	1780840	1795490	1642745	0.982768	0.990853	0.90656	1728920	1663400	0.954116	0.917958	0.890938	0.973779
AsPC-1	Abrocitinib	1.52	10	30	1812065	1732600	1795490	1642745	0.956147	0.990853	0.90656	1744320	1717600	0.962614	0.947869	0.866804	0.947401
AsPC-1	Abrocitinib	0.51	10	30	1812065	1748240	1795490	1642745	0.964778	0.990853	0.90656	1776680	1765760	0.980473	0.974446	0.874629	0.955953
AsPC-1	Abrocitinib	0.17	10	30	1812065	1760000	1795490	1642745	0.971268	0.990853	0.90656	1811200	1650120	0.999523	0.91063	0.880512	0.962383
AsPC-1	Acalabrutinib	10000	10	30	1876950	1747560	1700020	1564215	0.931064	0.905735	0.833381	1752160	1563560	0.933514	0.833032	0.775931	0.843297
AsPC-1	Acalabrutinib	3333.33	10	30	1876950	1787840	1700020	1564215	0.952524	0.905735	0.833381	1739640	1601560	0.926844	0.853278	0.793816	0.862735
AsPC-1	Acalabrutinib	1111.11	10	30	1876950	1875680	1700020	1564215	0.999323	0.905735	0.833381	1743960	1393320	0.929146	0.742332	0.832817	0.905123
AsPC-1	Acalabrutinib	370.37	10	30	1876950	1806960	1700020	1564215	0.962711	0.905735	0.833381	1757600	1563680	0.936413	0.833096	0.802305	0.871961
AsPC-1	Acalabrutinib	123.46	10	30	1876950	1842440	1700020	1564215	0.981614	0.905735	0.833381	1756200	1489480	0.935667	0.793564	0.818059	0.889082
AsPC-1	Acalabrutinib	41.15	10	30	1876950	1784120	1700020	1564215	0.950542	0.905735	0.833381	1809040	1507080	0.963819	0.802941	0.792164	0.86094
AsPC-1	Acalabrutinib	13.72	10	30	1876950	1795320	1700020	1564215	0.956509	0.905735	0.833381	1732400	1491720	0.922987	0.794757	0.797137	0.866344
AsPC-1	Acalabrutinib	4.57	10	30	1876950	1849480	1700020	1564215	0.985365	0.905735	0.833381	1797840	1471880	0.957852	0.784187	0.821184	0.89248
AsPC-1	Acalabrutinib	1.52	10	30	1876950	1827160	1700020	1564215	0.973473	0.905735	0.833381	1754840	1499040	0.934942	0.798657	0.811274	0.881709
AsPC-1	Acalabrutinib	0.51	10	30	1876950	1795560	1700020	1564215	0.956637	0.905735	0.833381	1755480	1572840	0.935283	0.837977	0.797243	0.86646
AsPC-1	Acalabrutinib	0.17	10	30	1876950	1760760	1700020	1564215	0.938096	0.905735	0.833381	1739600	1655960	0.926823	0.882261	0.781792	0.849667
AsPC-1	Adavosertib	10000	10	30	1812065	707960	1795490	1642745	0.390692	0.990853	0.90656	680200	764760	0.375373	0.422038	0.354186	0.387119
AsPC-1	Adavosertib	3333.33	10	30	1812065	726240	1795490	1642745	0.40078	0.990853	0.90656	772680	771520	0.426409	0.425768	0.363331	0.397114
AsPC-1	Adavosertib	1111.11	10	30	1812065	766640	1795490	1642745	0.423075	0.990853	0.90656	828600	942840	0.457268	0.520312	0.383543	0.419205
AsPC-1	Adavosertib	370.37	10	30	1812065	998200	1795490	1642745	0.550863	0.990853	0.90656	1015200	1094080	0.560245	0.603775	0.49939	0.545824
AsPC-1	Adavosertib	123.46	10	30	1812065	1358760	1795490	1642745	0.749841	0.990853	0.90656	1163160	1131920	0.641898	0.624658	0.679775	0.742982
AsPC-1	Adavosertib	41.15	10	30	1812065	1583440	1795490	1642745	0.873832	0.990853	0.90656	1436560	1266200	0.792775	0.698761	0.792181	0.865839
AsPC-1	Adavosertib	13.72	10	30	1812065	1680600	1795490	1642745	0.92745	0.990853	0.90656	1759240	1507520	0.970848	0.831935	0.840789	0.918967
AsPC-1	Adavosertib	4.57	10	30	1812065	1731160	1795490	1642745	0.955352	0.990853	0.90656	1871360	1610240	1.03272	0.888622	0.866084	0.946613
AsPC-1	Adavosertib	1.52	10	30	1812065	1798960	1795490	1642745	0.992768	0.990853	0.90656	1739360	1794920	0.959877	0.990538	0.900003	0.983687
AsPC-1	Adavosertib	0.51	10	30	1812065	1765480	1795490	1642745	0.974292	0.990853	0.90656	1749320	1755480	0.965374	0.968773	0.883254	0.96538
AsPC-1	Adavosertib	0.17	10	30	1812065	1813880	1795490	1642745	1.001	0.990853	0.90656	1607760	1754120	0.887253	0.968023	0.907468	0.991845
AsPC-1	Afatinib	10000	10	30	1890525	699640	1815040	1511170	0.370077	0.960072	0.799339	1008400	1074760	0.533397	0.568498	0.295817	0.355301
AsPC-1	Afatinib	3333.33	10	30	1890525	1008440	1815040	1511170	0.533418	0.960072	0.799339	1134520	1094120	0.600108	0.578739	0.426382	0.51212
AsPC-1	Afatinib	1111.11	10	30	1890525	1293080	1815040	1511170	0.683979	0.960072	0.799339	1162920	1192800	0.615131	0.630936	0.546731	0.656669
AsPC-1	Afatinib	370.37	10	30	1890525	1402240	1815040	1511170	0.74172	0.960072	0.799339	1309200	1226920	0.692506	0.648984	0.592885	0.712104
AsPC-1	Afatinib	123.46	10	30	1890525	1584160	1815040	1511170	0.837947	0.960072	0.799339	1197480	1326440	0.633411	0.701625	0.669804	0.80449
AsPC-1	Afatinib	41.15	10	30	1890525	1553000	1815040	1511170	0.821465	0.960072	0.799339	1508840	1442320	0.798106	0.76292	0.656629	0.788665
AsPC-1	Afatinib	13.72	10	30	1890525	1824840	1815040	1511170	0.965256	0.960072	0.799339	1645640	1608560	0.870467	0.850854	0.771566	0.926715
AsPC-1	Afatinib	4.57	10	30	1890525	1831720	1815040	1511170	0.968895	0.960072	0.799339	1703600	1691680	0.901125	0.89482	0.774475	0.930209
AsPC-1	Afatinib	1.52	10	30	1890525	1828280	1815040	1511170	0.967075	0.960072	0.799339	1744720	1657960	0.922876	0.876984	0.773021	0.928462
AsPC-1	Afatinib	0.51	10	30	1890525	1874080	1815040	1511170	0.991301	0.960072	0.799339	1894280	1718400	1.00199	0.908954	0.792386	0.951721
AsPC-1	Afatinib	0.17	10	30	1890525	1855600	1815040	1511170	0.981526	0.960072	0.799339	1774320	1681560	0.938533	0.889467	0.784572	0.942336
AsPC-1	Alectinib	10000	10	30	1876950	1951040	1700020	1564215	1.03947	0.905735	0.833381	1747520	1700320	0.931042	0.905895	0.866278	0.941488
AsPC-1	Alectinib	3333.33	10	30	1876950	1862680	1700020	1564215	0.992397	0.905735	0.833381	1770200	1590080	0.943126	0.847162	0.827045	0.898849
AsPC-1	Alectinib	1111.11	10	30	1876950	1911280	1700020	1564215	1.01829	0.905735	0.833381	1711600	1578880	0.911905	0.841194	0.848624	0.922302
AsPC-1	Alectinib	370.37	10	30	1876950	1915360	1700020	1564215	1.02046	0.905735	0.833381	1723760	1585920	0.918384	0.844945	0.850436	0.92427
AsPC-1	Alectinib	123.46	10	30	1876950	1943400	1700020	1564215	1.0354	0.905735	0.833381	1769120	1613840	0.94255	0.85982	0.862886	0.937801
AsPC-1	Alectinib	41.15	10	30	1876950	1930440	1700020	1564215	1.0285	0.905735	0.833381	1787160	1583440	0.952162	0.843624	0.857131	0.931547
AsPC-1	Alectinib	13.72	10	30	1876950	1990440	1700020	1564215	1.06047	0.905735	0.833381	1720440	1613000	0.916615	0.859373	0.883772	0.960501
AsPC-1	Alectinib	4.57	10	30	1876950	1854640	1700020	1564215	0.988114	0.905735	0.833381	1750040	1530800	0.932385	0.815578	0.823475	0.89497
AsPC-1	Alectinib	1.52	10	30	1876950	1899920	1700020	1564215	1.01224	0.905735	0.833381	1735920	1575080	0.924862	0.83917	0.84358	0.91682
AsPC-1	Alectinib	0.51	10	30	1876950	1937800	1700020	1564215	1.03242	0.905735	0.833381	1793840	1622400	0.955721	0.864381	0.860399	0.935099
AsPC-1	Alectinib	0.17	10	30	1876950	1826480	1700020	1564215	0.973111	0.905735	0.833381	1702120	1602280	0.906854	0.853662	0.810972	0.881381
AsPC-1	Alisertib	10000	10	30	1898055	1526080	1770735	1479810	0.804023	0.932921	0.779645	1552560	1541600	0.817974	0.8122	0.626853	0.75009
AsPC-1	Alisertib	3333.33	10	30	1898055	1591080	1770735	1479810	0.838269	0.932921	0.779645	1592240	1410840	0.83888	0.743308	0.653552	0.782038
AsPC-1	Alisertib	1111.11	10	30	1898055	1618440	1770735	1479810	0.852683	0.932921	0.779645	1651640	1553800	0.870175	0.818627	0.664791	0.795486
AsPC-1	Alisertib	370.37	10	30	1898055	1727320	1770735	1479810	0.910047	0.932921	0.779645	1684000	1418240	0.887224	0.747207	0.709514	0.849002
AsPC-1	Alisertib	123.46	10	30	1898055	1824320	1770735	1479810	0.961152	0.932921	0.779645	1654880	1508160	0.871882	0.794582	0.749358	0.896679
AsPC-1	Alisertib	41.15	10	30	1898055	1888240	1770735	1479810	0.994829	0.932921	0.779645	1772440	1500760	0.933819	0.790683	0.775614	0.928097
AsPC-1	Alisertib	13.72	10	30	1898055	1919920	1770735	1479810	1.01152	0.932921	0.779645	1692200	1571960	0.891544	0.828195	0.788627	0.943668
AsPC-1	Alisertib	4.57	10	30	1898055	1961840	1770735	1479810	1.03361	0.932921	0.779645	1694720	1258080	0.892872	0.662826	0.805846	0.964272
AsPC-1	Alisertib	1.52	10	30	1898055	1830480	1770735	1479810	0.964398	0.932921	0.779645	1647720	1387560	0.86811	0.731043	0.751888	0.899707
AsPC-1	Alisertib	0.51	10	30	1898055	1920280	1770735	1479810	1.01171	0.932921	0.779645	1743800	1321600	0.91873	0.696292	0.788775	0.943845
AsPC-1	Alisertib	0.17	10	30	1898055	1870080	1770735	1479810	0.985261	0.932921	0.779645	1610840	1316240	0.848679	0.693468	0.768154	0.919171
AsPC-1	Alpelisib	10000	10	30	1876950	804120	1700020	1564215	0.428418	0.905735	0.833381	854240	829120	0.455121	0.441738	0.357036	0.388034
AsPC-1	Alpelisib	3333.33	10	30	1876950	1003760	1700020	1564215	0.534782	0.905735	0.833381	1021440	921560	0.544202	0.490988	0.445678	0.484371
AsPC-1	Alpelisib	1111.11	10	30	1876950	1220400	1700020	1564215	0.650204	0.905735	0.833381	1226800	1037600	0.653614	0.552812	0.541868	0.588913
AsPC-1	Alpelisib	370.37	10	30	1876950	1324800	1700020	1564215	0.705826	0.905735	0.833381	1321000	1139840	0.703801	0.607283	0.588222	0.639292
AsPC-1	Alpelisib	123.46	10	30	1876950	1383960	1700020	1564215	0.737345	0.905735	0.833381	1389520	1304120	0.740307	0.694808	0.61449	0.66784
AsPC-1	Alpelisib	41.15	10	30	1876950	1620040	1700020	1564215	0.863124	0.905735	0.833381	1444400	1436880	0.769546	0.76554	0.719311	0.781762
AsPC-1	Alpelisib	13.72	10	30	1876950	1686040	1700020	1564215	0.898287	0.905735	0.833381	1598600	1463520	0.851701	0.779733	0.748616	0.81361
AsPC-1	Alpelisib	4.57	10	30	1876950	1739520	1700020	1564215	0.92678	0.905735	0.833381	1617000	1560880	0.861504	0.831604	0.772361	0.839418
AsPC-1	Alpelisib	1.52	10	30	1876950	1806480	1700020	1564215	0.962455	0.905735	0.833381	1684480	1585720	0.897456	0.844839	0.802092	0.87173
AsPC-1	Alpelisib	0.51	10	30	1876950	1757040	1700020	1564215	0.936114	0.905735	0.833381	1756520	1576720	0.935837	0.840044	0.78014	0.847872
AsPC-1	Alpelisib	0.17	10	30	1876950	1838760	1700020	1564215	0.979653	0.905735	0.833381	1740440	1648760	0.92727	0.878425	0.816425	0.887307
AsPC-1	Anlotinib	10000	10	30	1898055	556240	1770735	1479810	0.293058	0.932921	0.779645	1003720	1356400	0.528815	0.714626	0.228481	0.2734
AsPC-1	Anlotinib	3333.33	10	30	1898055	1101520	1770735	1479810	0.580341	0.932921	0.779645	1466080	1569040	0.772412	0.826657	0.452461	0.541413
AsPC-1	Anlotinib	1111.11	10	30	1898055	1834360	1770735	1479810	0.966442	0.932921	0.779645	1726680	1523880	0.90971	0.802864	0.753482	0.901614
AsPC-1	Anlotinib	370.37	10	30	1898055	1678840	1770735	1479810	0.884505	0.932921	0.779645	1722760	1445760	0.907645	0.761706	0.689601	0.825174
AsPC-1	Anlotinib	123.46	10	30	1898055	1789800	1770735	1479810	0.942965	0.932921	0.779645	1698720	1411920	0.894979	0.743877	0.735179	0.879712
AsPC-1	Anlotinib	41.15	10	30	1898055	1894720	1770735	1479810	0.998243	0.932921	0.779645	1700000	1482000	0.895654	0.780799	0.778276	0.931282
AsPC-1	Anlotinib	13.72	10	30	1898055	1868960	1770735	1479810	0.984671	0.932921	0.779645	1750440	1307680	0.922228	0.688958	0.767694	0.91862
AsPC-1	Anlotinib	4.57	10	30	1898055	1898960	1770735	1479810	1.00048	0.932921	0.779645	1653520	1347920	0.871165	0.710159	0.780017	0.933366
AsPC-1	Anlotinib	1.52	10	30	1898055	1789480	1770735	1479810	0.942797	0.932921	0.779645	1762040	1435360	0.92834	0.756227	0.735047	0.879555
AsPC-1	Anlotinib	0.51	10	30	1898055	1908120	1770735	1479810	1.0053	0.932921	0.779645	1742120	1408760	0.917845	0.742212	0.78378	0.937868
AsPC-1	Anlotinib	0.17	10	30	1898055	1860760	1770735	1479810	0.980351	0.932921	0.779645	1611800	1350520	0.849185	0.711528	0.764326	0.91459
AsPC-1	Apatinib	10000	10	30	1876950	1822800	1700020	1564215	0.97115	0.905735	0.833381	1742520	1697840	0.928378	0.904574	0.809338	0.879605
AsPC-1	Apatinib	3333.33	10	30	1876950	1815160	1700020	1564215	0.96708	0.905735	0.833381	1785360	1639920	0.951203	0.873715	0.805946	0.875918
AsPC-1	Apatinib	1111.11	10	30	1876950	1724880	1700020	1564215	0.91898	0.905735	0.833381	1809080	1651200	0.96384	0.879725	0.765861	0.832353
AsPC-1	Apatinib	370.37	10	30	1876950	1867480	1700020	1564215	0.994955	0.905735	0.833381	1741760	1607960	0.927974	0.856688	0.829177	0.901166
AsPC-1	Apatinib	123.46	10	30	1876950	1956000	1700020	1564215	1.04212	0.905735	0.833381	1800680	1711200	0.959365	0.911692	0.86848	0.943881
AsPC-1	Apatinib	41.15	10	30	1876950	1962440	1700020	1564215	1.04555	0.905735	0.833381	1750360	1599120	0.932555	0.851978	0.87134	0.946989
AsPC-1	Apatinib	13.72	10	30	1876950	1882400	1700020	1564215	1.0029	0.905735	0.833381	1761240	1584760	0.938352	0.844327	0.835801	0.908365
AsPC-1	Apatinib	4.57	10	30	1876950	1838080	1700020	1564215	0.979291	0.905735	0.833381	1791640	1674240	0.954549	0.892	0.816123	0.886978
AsPC-1	Apatinib	1.52	10	30	1876950	1895840	1700020	1564215	1.01006	0.905735	0.833381	1776440	1599120	0.94645	0.851978	0.841769	0.914851
AsPC-1	Apatinib	0.51	10	30	1876950	1858280	1700020	1564215	0.990053	0.905735	0.833381	1809000	1539160	0.963798	0.820032	0.825092	0.896726
AsPC-1	Apatinib	0.17	10	30	1876950	1855840	1700020	1564215	0.988753	0.905735	0.833381	1739680	1586600	0.926865	0.845308	0.824008	0.895549
AsPC-1	Asciminib	10000	10	30	1898055	1468440	1770735	1479810	0.773655	0.932921	0.779645	1600080	1493520	0.84301	0.786869	0.603177	0.721759
AsPC-1	Asciminib	3333.33	10	30	1898055	1573440	1770735	1479810	0.828975	0.932921	0.779645	1697120	1546280	0.894136	0.814666	0.646307	0.773368
AsPC-1	Asciminib	1111.11	10	30	1898055	1618000	1770735	1479810	0.852452	0.932921	0.779645	1571520	1410440	0.827963	0.743098	0.66461	0.79527
AsPC-1	Asciminib	370.37	10	30	1898055	1716560	1770735	1479810	0.904378	0.932921	0.779645	1686160	1449920	0.888362	0.763898	0.705095	0.843713
AsPC-1	Asciminib	123.46	10	30	1898055	1745080	1770735	1479810	0.919404	0.932921	0.779645	1659560	1405800	0.874348	0.740653	0.716809	0.857731
AsPC-1	Asciminib	41.15	10	30	1898055	1813200	1770735	1479810	0.955294	0.932921	0.779645	1666960	1283960	0.878246	0.676461	0.74479	0.891213
AsPC-1	Asciminib	13.72	10	30	1898055	1820440	1770735	1479810	0.959108	0.932921	0.779645	1711040	1255920	0.90147	0.661688	0.747764	0.894772
AsPC-1	Asciminib	4.57	10	30	1898055	1853320	1770735	1479810	0.976431	0.932921	0.779645	1723600	1269800	0.908087	0.669001	0.76127	0.910933
AsPC-1	Asciminib	1.52	10	30	1898055	1857320	1770735	1479810	0.978539	0.932921	0.779645	1733800	1221160	0.913461	0.643374	0.762913	0.912899
AsPC-1	Asciminib	0.51	10	30	1898055	1785240	1770735	1479810	0.940563	0.932921	0.779645	1690320	1269400	0.890554	0.66879	0.733306	0.877471
AsPC-1	Asciminib	0.17	10	30	1898055	1744160	1770735	1479810	0.91892	0.932921	0.779645	1687320	1403200	0.888973	0.739283	0.716432	0.857279
AsPC-1	Avapritinib	10000	10	30	1898055	1523520	1770735	1479810	0.802674	0.932921	0.779645	1679160	1510000	0.884674	0.795551	0.625801	0.748832
AsPC-1	Avapritinib	3333.33	10	30	1898055	1552560	1770735	1479810	0.817974	0.932921	0.779645	1717400	1395040	0.904821	0.734984	0.63773	0.763105
AsPC-1	Avapritinib	1111.11	10	30	1898055	1668200	1770735	1479810	0.8789	0.932921	0.779645	1702000	1267920	0.896707	0.66801	0.68523	0.819944
AsPC-1	Avapritinib	370.37	10	30	1898055	1698240	1770735	1479810	0.894726	0.932921	0.779645	1688440	1331920	0.889563	0.701729	0.697569	0.834709
AsPC-1	Avapritinib	123.46	10	30	1898055	1668200	1770735	1479810	0.8789	0.932921	0.779645	1690240	1242360	0.890512	0.654544	0.68523	0.819944
AsPC-1	Avapritinib	41.15	10	30	1898055	1711120	1770735	1479810	0.901512	0.932921	0.779645	1694280	1310280	0.89264	0.690328	0.70286	0.84104
AsPC-1	Avapritinib	13.72	10	30	1898055	1828440	1770735	1479810	0.963323	0.932921	0.779645	1657480	1344200	0.873252	0.708199	0.75105	0.898704
AsPC-1	Avapritinib	4.57	10	30	1898055	1837040	1770735	1479810	0.967854	0.932921	0.779645	1668520	1343440	0.879068	0.707798	0.754583	0.902931
AsPC-1	Avapritinib	1.52	10	30	1898055	1774800	1770735	1479810	0.935062	0.932921	0.779645	1702000	1253680	0.896707	0.660508	0.729017	0.872339
AsPC-1	Avapritinib	0.51	10	30	1898055	1759680	1770735	1479810	0.927096	0.932921	0.779645	1705680	1313600	0.898646	0.692077	0.722807	0.864908
AsPC-1	Avapritinib	0.17	10	30	1898055	1794760	1770735	1479810	0.945579	0.932921	0.779645	1710000	1265040	0.900922	0.666493	0.737216	0.88215
AsPC-1	Axitinib	10000	10	30	1890525	645800	1815040	1511170	0.341598	0.960072	0.799339	1403520	1455680	0.742397	0.769987	0.273053	0.327959
AsPC-1	Axitinib	3333.33	10	30	1890525	1378360	1815040	1511170	0.729088	0.960072	0.799339	1741120	1541400	0.920972	0.815329	0.582789	0.699977
AsPC-1	Axitinib	1111.11	10	30	1890525	1636840	1815040	1511170	0.865812	0.960072	0.799339	1794320	1526080	0.949112	0.807226	0.692077	0.831242
AsPC-1	Axitinib	370.37	10	30	1890525	1825760	1815040	1511170	0.965742	0.960072	0.799339	1846080	1557960	0.976491	0.824089	0.771955	0.927182
AsPC-1	Axitinib	123.46	10	30	1890525	1878640	1815040	1511170	0.993713	0.960072	0.799339	1867760	1661520	0.987958	0.878867	0.794314	0.954036
AsPC-1	Axitinib	41.15	10	30	1890525	1893240	1815040	1511170	1.00144	0.960072	0.799339	1849520	1620920	0.97831	0.857391	0.800487	0.961451
AsPC-1	Axitinib	13.72	10	30	1890525	1919280	1815040	1511170	1.01521	0.960072	0.799339	2064000	1680880	1.09176	0.889108	0.811497	0.974675
AsPC-1	Axitinib	4.57	10	30	1890525	1912000	1815040	1511170	1.01136	0.960072	0.799339	1825920	1820960	0.965827	0.963203	0.808419	0.970978
AsPC-1	Axitinib	1.52	10	30	1890525	1860640	1815040	1511170	0.984192	0.960072	0.799339	1939360	1721640	1.02583	0.910668	0.786703	0.944895
AsPC-1	Axitinib	0.51	10	30	1890525	1866800	1815040	1511170	0.987451	0.960072	0.799339	1863440	1747240	0.985673	0.924209	0.789308	0.948024
AsPC-1	Axitinib	0.17	10	30	1890525	1836000	1815040	1511170	0.971159	0.960072	0.799339	1914440	1763840	1.01265	0.93299	0.776285	0.932382
AsPC-1	AZD0156	10000	10	30	1812065	661680	1795490	1642745	0.365152	0.990853	0.90656	583640	591280	0.322086	0.326302	0.331032	0.361812
AsPC-1	AZD0156	3333.33	10	30	1812065	1109760	1795490	1642745	0.612428	0.990853	0.90656	703360	1077200	0.388154	0.59446	0.555203	0.606826
AsPC-1	AZD0156	1111.11	10	30	1812065	1484080	1795490	1642745	0.818999	0.990853	0.90656	1175800	1242320	0.648873	0.685582	0.742472	0.811508
AsPC-1	AZD0156	370.37	10	30	1812065	1545360	1795490	1642745	0.852817	0.990853	0.90656	1422800	1324520	0.785182	0.730945	0.77313	0.845016
AsPC-1	AZD0156	123.46	10	30	1812065	1609400	1795490	1642745	0.888158	0.990853	0.90656	1624600	1497960	0.896546	0.826659	0.805168	0.880034
AsPC-1	AZD0156	41.15	10	30	1812065	1864360	1795490	1642745	1.02886	0.990853	0.90656	1657120	1682040	0.914493	0.928245	0.932722	1.01945
AsPC-1	AZD0156	13.72	10	30	1812065	1823920	1795490	1642745	1.00654	0.990853	0.90656	1752000	1713800	0.966853	0.945772	0.912491	0.997335
AsPC-1	AZD0156	4.57	10	30	1812065	1681720	1795490	1642745	0.928068	0.990853	0.90656	1770160	1739200	0.976874	0.959789	0.841349	0.919579
AsPC-1	AZD0156	1.52	10	30	1812065	1772520	1795490	1642745	0.978177	0.990853	0.90656	1836040	1688720	1.01323	0.931931	0.886776	0.969229
AsPC-1	AZD0156	0.51	10	30	1812065	1848520	1795490	1642745	1.02012	0.990853	0.90656	1836040	1657160	1.01323	0.914515	0.924798	1.01079
AsPC-1	AZD0156	0.17	10	30	1812065	1800760	1795490	1642745	0.993761	0.990853	0.90656	1795880	1691920	0.991068	0.933697	0.900904	0.984671
AsPC-1	AZD3759	10000	10	30	1787745	1076120	1757645	1529725	0.601943	0.983163	0.855673	1197600	1078640	0.669894	0.603352	0.515066	0.591808
AsPC-1	AZD3759	3333.33	10	30	1787745	1176120	1757645	1529725	0.657879	0.983163	0.855673	1346360	1064720	0.753105	0.595566	0.562929	0.646802
AsPC-1	AZD3759	1111.11	10	30	1787745	1300880	1757645	1529725	0.727665	0.983163	0.855673	1384560	1294800	0.774473	0.724264	0.622643	0.715414
AsPC-1	AZD3759	370.37	10	30	1787745	1436120	1757645	1529725	0.803314	0.983163	0.855673	1405120	1386280	0.785973	0.775435	0.687374	0.789788
AsPC-1	AZD3759	123.46	10	30	1787745	1750200	1757645	1529725	0.978999	0.983163	0.855673	1546400	1536600	0.865	0.859519	0.837703	0.962515
AsPC-1	AZD3759	41.15	10	30	1787745	1723240	1757645	1529725	0.963918	0.983163	0.855673	1746480	1538440	0.976918	0.860548	0.824799	0.947689
AsPC-1	AZD3759	13.72	10	30	1787745	1732560	1757645	1529725	0.969132	0.983163	0.855673	1664840	1553000	0.931251	0.868692	0.82926	0.952814
AsPC-1	AZD3759	4.57	10	30	1787745	1743360	1757645	1529725	0.975173	0.983163	0.855673	1743040	1581640	0.974994	0.884712	0.834429	0.958754
AsPC-1	AZD3759	1.52	10	30	1787745	1778160	1757645	1529725	0.994638	0.983163	0.855673	1762800	1585120	0.986047	0.886659	0.851085	0.977892
AsPC-1	AZD3759	0.51	10	30	1787745	1781680	1757645	1529725	0.996607	0.983163	0.855673	1825280	1677240	1.021	0.938187	0.85277	0.979828
AsPC-1	AZD3759	0.17	10	30	1787745	1825080	1757645	1529725	1.02088	0.983163	0.855673	1791720	1666280	1.00222	0.932057	0.873543	1.0037
AsPC-1	AZD4547	10000	10	30	1787745	830280	1757645	1529725	0.464429	0.983163	0.855673	1079800	991400	0.604001	0.554553	0.397399	0.456609
AsPC-1	AZD4547	3333.33	10	30	1787745	1378320	1757645	1529725	0.770982	0.983163	0.855673	1609400	1308120	0.90024	0.731715	0.659709	0.758002
AsPC-1	AZD4547	1111.11	10	30	1787745	1488000	1757645	1529725	0.832333	0.983163	0.855673	1645240	1444320	0.920288	0.8079	0.712205	0.81832
AsPC-1	AZD4547	370.37	10	30	1787745	1677400	1757645	1529725	0.938277	0.983163	0.855673	1663960	1502600	0.930759	0.8405	0.802858	0.922479
AsPC-1	AZD4547	123.46	10	30	1787745	1682240	1757645	1529725	0.940984	0.983163	0.855673	1583640	1570880	0.885831	0.878694	0.805175	0.925141
AsPC-1	AZD4547	41.15	10	30	1787745	1692000	1757645	1529725	0.946444	0.983163	0.855673	1670040	1517080	0.93416	0.8486	0.809846	0.930509
AsPC-1	AZD4547	13.72	10	30	1787745	1750560	1757645	1529725	0.9792	0.983163	0.855673	1583160	1597520	0.885563	0.893595	0.837875	0.962713
AsPC-1	AZD4547	4.57	10	30	1787745	1745160	1757645	1529725	0.976179	0.983163	0.855673	1663600	1597400	0.930558	0.893528	0.83529	0.959744
AsPC-1	AZD4547	1.52	10	30	1787745	1776720	1757645	1529725	0.993833	0.983163	0.855673	1708480	1543000	0.955662	0.863098	0.850396	0.9771
AsPC-1	AZD4547	0.51	10	30	1787745	1705560	1757645	1529725	0.954029	0.983163	0.855673	1740920	1533600	0.973808	0.85784	0.816337	0.937966
AsPC-1	AZD4547	0.17	10	30	1787745	1793560	1757645	1529725	1.00325	0.983163	0.855673	1741720	1596440	0.974255	0.892991	0.858456	0.986361
AsPC-1	Barasertib	10000	10	30	1898055	1865000	1770735	1479810	0.982585	0.932921	0.779645	1657400	1643880	0.87321	0.866087	0.766068	0.916674
AsPC-1	Barasertib	3333.33	10	30	1898055	1795720	1770735	1479810	0.946084	0.932921	0.779645	1732040	1607880	0.912534	0.84712	0.73761	0.882622
AsPC-1	Barasertib	1111.11	10	30	1898055	1793480	1770735	1479810	0.944904	0.932921	0.779645	1695160	1577720	0.893104	0.83123	0.73669	0.881521
AsPC-1	Barasertib	370.37	10	30	1898055	1774600	1770735	1479810	0.934957	0.932921	0.779645	1693520	1565880	0.89224	0.824992	0.728935	0.872241
AsPC-1	Barasertib	123.46	10	30	1898055	1831840	1770735	1479810	0.965114	0.932921	0.779645	1615880	1475200	0.851335	0.777217	0.752447	0.900375
AsPC-1	Barasertib	41.15	10	30	1898055	1810440	1770735	1479810	0.95384	0.932921	0.779645	1652200	1437400	0.87047	0.757302	0.743657	0.889857
AsPC-1	Barasertib	13.72	10	30	1898055	1790480	1770735	1479810	0.943324	0.932921	0.779645	1736000	1473520	0.91462	0.776332	0.735458	0.880046
AsPC-1	Barasertib	4.57	10	30	1898055	1797480	1770735	1479810	0.947012	0.932921	0.779645	1667000	1444960	0.878267	0.761285	0.738333	0.883487
AsPC-1	Barasertib	1.52	10	30	1898055	1798640	1770735	1479810	0.947623	0.932921	0.779645	1698480	1427000	0.894853	0.751822	0.73881	0.884057
AsPC-1	Barasertib	0.51	10	30	1898055	1748560	1770735	1479810	0.921238	0.932921	0.779645	1724000	1526440	0.908298	0.804213	0.718239	0.859442
AsPC-1	Barasertib	0.17	10	30	1898055	1744880	1770735	1479810	0.919299	0.932921	0.779645	1681320	1371920	0.885812	0.722803	0.716727	0.857633
AsPC-1	Baricitinib	10000	10	30	1876950	1715400	1700020	1564215	0.91393	0.905735	0.833381	1890560	1626160	1.00725	0.866384	0.761652	0.827778
AsPC-1	Baricitinib	3333.33	10	30	1876950	1822800	1700020	1564215	0.97115	0.905735	0.833381	1818400	1642840	0.968806	0.875271	0.809338	0.879605
AsPC-1	Baricitinib	1111.11	10	30	1876950	1783840	1700020	1564215	0.950393	0.905735	0.833381	1766520	1659600	0.941165	0.8842	0.79204	0.860804
AsPC-1	Baricitinib	370.37	10	30	1876950	1812200	1700020	1564215	0.965503	0.905735	0.833381	1765920	1544640	0.940846	0.822952	0.804632	0.87449
AsPC-1	Baricitinib	123.46	10	30	1876950	1794880	1700020	1564215	0.956275	0.905735	0.833381	1782640	1570800	0.949754	0.83689	0.796942	0.866132
AsPC-1	Baricitinib	41.15	10	30	1876950	1834320	1700020	1564215	0.977288	0.905735	0.833381	1808280	1577680	0.963414	0.840555	0.814453	0.885164
AsPC-1	Baricitinib	13.72	10	30	1876950	1847680	1700020	1564215	0.984406	0.905735	0.833381	1757600	1534520	0.936413	0.81756	0.820385	0.891611
AsPC-1	Baricitinib	4.57	10	30	1876950	1861880	1700020	1564215	0.991971	0.905735	0.833381	1798880	1565200	0.958406	0.833906	0.82669	0.898463
AsPC-1	Baricitinib	1.52	10	30	1876950	1824120	1700020	1564215	0.971853	0.905735	0.833381	1748880	1519120	0.931767	0.809356	0.809924	0.880242
AsPC-1	Baricitinib	0.51	10	30	1876950	1837760	1700020	1564215	0.97912	0.905735	0.833381	1728440	1544560	0.920877	0.82291	0.815981	0.886824
AsPC-1	Baricitinib	0.17	10	30	1876950	1830200	1700020	1564215	0.975093	0.905735	0.833381	1747320	1625960	0.930936	0.866278	0.812624	0.883176
AsPC-1	Belizatinib	10000	10	30	1812065	781320	1795490	1642745	0.431177	0.990853	0.90656	682800	700720	0.376808	0.386697	0.390887	0.427233
AsPC-1	Belizatinib	3333.33	10	30	1812065	804200	1795490	1642745	0.443803	0.990853	0.90656	819560	914360	0.45228	0.504596	0.402334	0.439744
AsPC-1	Belizatinib	1111.11	10	30	1812065	993400	1795490	1642745	0.548214	0.990853	0.90656	1013080	1209880	0.559075	0.66768	0.496989	0.5432
AsPC-1	Belizatinib	370.37	10	30	1812065	1376040	1795490	1642745	0.759377	0.990853	0.90656	1324760	1405600	0.731078	0.77569	0.68842	0.752431
AsPC-1	Belizatinib	123.46	10	30	1812065	1557080	1795490	1642745	0.859285	0.990853	0.90656	1688880	1650680	0.93202	0.910939	0.778993	0.851425
AsPC-1	Belizatinib	41.15	10	30	1812065	1676560	1795490	1642745	0.925221	0.990853	0.90656	1639600	1716840	0.904824	0.947449	0.838768	0.916758
AsPC-1	Belizatinib	13.72	10	30	1812065	1700160	1795490	1642745	0.938244	0.990853	0.90656	1769880	1749200	0.97672	0.965308	0.850575	0.929662
AsPC-1	Belizatinib	4.57	10	30	1812065	1743320	1795490	1642745	0.962063	0.990853	0.90656	1863160	1692200	1.0282	0.933852	0.872167	0.953263
AsPC-1	Belizatinib	1.52	10	30	1812065	1771840	1795490	1642745	0.977802	0.990853	0.90656	1913960	1663120	1.05623	0.917804	0.886435	0.968858
AsPC-1	Belizatinib	0.51	10	30	1812065	1781480	1795490	1642745	0.983121	0.990853	0.90656	1928920	1755320	1.06449	0.968685	0.891258	0.974129
AsPC-1	Belizatinib	0.17	10	30	1812065	1835040	1795490	1642745	1.01268	0.990853	0.90656	1918120	1728840	1.05853	0.954072	0.918054	1.00342
AsPC-1	Binimetinib	10000	10	30	1876950	653520	1700020	1564215	0.348182	0.905735	0.833381	682800	685160	0.363782	0.365039	0.290168	0.315361
AsPC-1	Binimetinib	3333.33	10	30	1876950	743000	1700020	1564215	0.395855	0.905735	0.833381	888440	894840	0.473342	0.476752	0.329898	0.35854
AsPC-1	Binimetinib	1111.11	10	30	1876950	896920	1700020	1564215	0.47786	0.905735	0.833381	1074600	958280	0.572525	0.510552	0.39824	0.432815
AsPC-1	Binimetinib	370.37	10	30	1876950	1001040	1700020	1564215	0.533333	0.905735	0.833381	996640	1127040	0.530989	0.600464	0.44447	0.483059
AsPC-1	Binimetinib	123.46	10	30	1876950	1152480	1700020	1564215	0.614017	0.905735	0.833381	1288360	1149400	0.686411	0.612376	0.511711	0.556137
AsPC-1	Binimetinib	41.15	10	30	1876950	1476520	1700020	1564215	0.786659	0.905735	0.833381	1357160	1479360	0.723067	0.788172	0.655587	0.712505
AsPC-1	Binimetinib	13.72	10	30	1876950	1680280	1700020	1564215	0.895218	0.905735	0.833381	1523640	1606880	0.811764	0.856112	0.746058	0.810831
AsPC-1	Binimetinib	4.57	10	30	1876950	1797240	1700020	1564215	0.957532	0.905735	0.833381	1730240	1649440	0.921836	0.878787	0.797989	0.867271
AsPC-1	Binimetinib	1.52	10	30	1876950	1872880	1700020	1564215	0.997832	0.905735	0.833381	1822960	1663240	0.971235	0.88614	0.831574	0.903771
AsPC-1	Binimetinib	0.51	10	30	1876950	1936280	1700020	1564215	1.03161	0.905735	0.833381	1802880	1622840	0.960537	0.864615	0.859724	0.934365
AsPC-1	Binimetinib	0.17	10	30	1876950	1940640	1700020	1564215	1.03393	0.905735	0.833381	1843640	1650360	0.982253	0.879278	0.86166	0.936469
AsPC-1	BMS986165	10000	10	30	1812065	1429440	1795490	1642745	0.788846	0.990853	0.90656	1563640	1775800	0.862905	0.979987	0.715136	0.78163
AsPC-1	BMS986165	3333.33	10	30	1812065	1508880	1795490	1642745	0.832685	0.990853	0.90656	1673480	1822400	0.923521	1.0057	0.754879	0.825069
AsPC-1	BMS986165	1111.11	10	30	1812065	1710240	1795490	1642745	0.943807	0.990853	0.90656	1793920	1922600	0.989987	1.061	0.855618	0.935174
AsPC-1	BMS986165	370.37	10	30	1812065	1654040	1795490	1642745	0.912793	0.990853	0.90656	1800880	1901520	0.993827	1.04937	0.827501	0.904444
AsPC-1	BMS986165	123.46	10	30	1812065	1732280	1795490	1642745	0.95597	0.990853	0.90656	1790560	1756320	0.988132	0.969237	0.866644	0.947226
AsPC-1	BMS986165	41.15	10	30	1812065	1820840	1795490	1642745	1.00484	0.990853	0.90656	1801680	1675600	0.994269	0.924691	0.91095	0.995651
AsPC-1	BMS986165	13.72	10	30	1812065	1827080	1795490	1642745	1.00829	0.990853	0.90656	1780440	1672760	0.982548	0.923124	0.914072	0.999063
AsPC-1	BMS986165	4.57	10	30	1812065	1749480	1795490	1642745	0.965462	0.990853	0.90656	1788680	1771480	0.987095	0.977603	0.875249	0.956631
AsPC-1	BMS986165	1.52	10	30	1812065	1804880	1795490	1642745	0.996035	0.990853	0.90656	1839120	1734200	1.01493	0.95703	0.902965	0.986924
AsPC-1	BMS986165	0.51	10	30	1812065	1783240	1795490	1642745	0.984093	0.990853	0.90656	1777520	1661040	0.980936	0.916656	0.892139	0.975091
AsPC-1	BMS986165	0.17	10	30	1812065	1795360	1795490	1642745	0.990781	0.990853	0.90656	1832040	1694040	1.01102	0.934867	0.898202	0.981719
AsPC-1	Bosutinib	10000	10	30	1890525	114200	1815040	1511170	0.0604065	0.960072	0.799339	168680	180120	0.0892239	0.0952751	0.0482853	0.0579946
AsPC-1	Bosutinib	3333.33	10	30	1890525	811280	1815040	1511170	0.429129	0.960072	0.799339	931680	868280	0.492815	0.45928	0.34302	0.411995
AsPC-1	Bosutinib	1111.11	10	30	1890525	1176760	1815040	1511170	0.622451	0.960072	0.799339	1322680	1436400	0.699636	0.759789	0.49755	0.597598
AsPC-1	Bosutinib	370.37	10	30	1890525	1789520	1815040	1511170	0.946573	0.960072	0.799339	1806600	1678680	0.955608	0.887944	0.756633	0.908778
AsPC-1	Bosutinib	123.46	10	30	1890525	1810200	1815040	1511170	0.957512	0.960072	0.799339	1911680	1709480	1.01119	0.904236	0.765376	0.91928
AsPC-1	Bosutinib	41.15	10	30	1890525	1834640	1815040	1511170	0.970439	0.960072	0.799339	1826000	1634480	0.965869	0.864564	0.77571	0.931692
AsPC-1	Bosutinib	13.72	10	30	1890525	1985520	1815040	1511170	1.05025	0.960072	0.799339	1930680	1800440	1.02124	0.952349	0.839504	1.00831
AsPC-1	Bosutinib	4.57	10	30	1890525	2036200	1815040	1511170	1.07706	0.960072	0.799339	1902320	1793440	1.00624	0.948647	0.860932	1.03405
AsPC-1	Bosutinib	1.52	10	30	1890525	2001000	1815040	1511170	1.05844	0.960072	0.799339	2086040	1757000	1.10342	0.929371	0.846049	1.01617
AsPC-1	Bosutinib	0.51	10	30	1890525	1989640	1815040	1511170	1.05243	0.960072	0.799339	2150480	1709960	1.1375	0.904489	0.841246	1.01041
AsPC-1	Bosutinib	0.17	10	30	1890525	1992360	1815040	1511170	1.05387	0.960072	0.799339	2053480	1720440	1.0862	0.910033	0.842396	1.01179
AsPC-1	Brigatinib	10000	10	30	1876950	395440	1700020	1564215	0.210682	0.905735	0.833381	477240	449360	0.254264	0.23941	0.175579	0.190822
AsPC-1	Brigatinib	3333.33	10	30	1876950	484840	1700020	1564215	0.258313	0.905735	0.833381	472520	487200	0.251749	0.25957	0.215273	0.233963
AsPC-1	Brigatinib	1111.11	10	30	1876950	676800	1700020	1564215	0.360585	0.905735	0.833381	611000	605520	0.325528	0.322608	0.300505	0.326595
AsPC-1	Brigatinib	370.37	10	30	1876950	865800	1700020	1564215	0.46128	0.905735	0.833381	759880	738880	0.404848	0.39366	0.384422	0.417798
AsPC-1	Brigatinib	123.46	10	30	1876950	1232120	1700020	1564215	0.656448	0.905735	0.833381	1120920	928160	0.597203	0.494504	0.547071	0.594568
AsPC-1	Brigatinib	41.15	10	30	1876950	1443040	1700020	1564215	0.768822	0.905735	0.833381	1286320	1083320	0.685325	0.57717	0.640722	0.696349
AsPC-1	Brigatinib	13.72	10	30	1876950	1467720	1700020	1564215	0.781971	0.905735	0.833381	1360040	1251200	0.724601	0.666613	0.65168	0.708259
AsPC-1	Brigatinib	4.57	10	30	1876950	1599680	1700020	1564215	0.852276	0.905735	0.833381	1443000	1403040	0.7688	0.747511	0.710271	0.771937
AsPC-1	Brigatinib	1.52	10	30	1876950	1676400	1700020	1564215	0.893151	0.905735	0.833381	1555240	1579320	0.8286	0.841429	0.744335	0.808959
AsPC-1	Brigatinib	0.51	10	30	1876950	1752360	1700020	1564215	0.933621	0.905735	0.833381	1624320	1614520	0.865404	0.860183	0.778062	0.845614
AsPC-1	Brigatinib	0.17	10	30	1876950	1773920	1700020	1564215	0.945108	0.905735	0.833381	1740600	1635320	0.927356	0.871265	0.787635	0.856018
AsPC-1	Brivanib	10000	10	30	1898055	1854360	1770735	1479810	0.976979	0.932921	0.779645	1714800	1737400	0.903451	0.915358	0.761697	0.911444
AsPC-1	Brivanib	3333.33	10	30	1898055	1854440	1770735	1479810	0.977021	0.932921	0.779645	1857080	1631080	0.978412	0.859343	0.76173	0.911483
AsPC-1	Brivanib	1111.11	10	30	1898055	1814760	1770735	1479810	0.956116	0.932921	0.779645	1800880	1536440	0.948803	0.809481	0.745431	0.89198
AsPC-1	Brivanib	370.37	10	30	1898055	1841840	1770735	1479810	0.970383	0.932921	0.779645	1779800	1401000	0.937697	0.738124	0.756555	0.90529
AsPC-1	Brivanib	123.46	10	30	1898055	1792440	1770735	1479810	0.944356	0.932921	0.779645	1703800	1579680	0.897656	0.832263	0.736263	0.88101
AsPC-1	Brivanib	41.15	10	30	1898055	1840400	1770735	1479810	0.969624	0.932921	0.779645	1731600	1396360	0.912302	0.735679	0.755963	0.904583
AsPC-1	Brivanib	13.72	10	30	1898055	1809000	1770735	1479810	0.953081	0.932921	0.779645	1678000	1435200	0.884063	0.756142	0.743065	0.889149
AsPC-1	Brivanib	4.57	10	30	1898055	1779200	1770735	1479810	0.937381	0.932921	0.779645	1644520	1486280	0.866424	0.783054	0.730825	0.874502
AsPC-1	Brivanib	1.52	10	30	1898055	1781440	1770735	1479810	0.938561	0.932921	0.779645	1754120	1568120	0.924167	0.826172	0.731745	0.875603
AsPC-1	Brivanib	0.51	10	30	1898055	1806400	1770735	1479810	0.951711	0.932921	0.779645	1711640	1575720	0.901786	0.830176	0.741997	0.887871
AsPC-1	Brivanib	0.17	10	30	1898055	1822200	1770735	1479810	0.960035	0.932921	0.779645	1725080	1395560	0.908867	0.735258	0.748487	0.895637
AsPC-1	Brivanib alaninate	10000	10	30	1898055	1654600	1770735	1479810	0.871734	0.932921	0.779645	1610800	1669200	0.848658	0.879427	0.679644	0.813259
AsPC-1	Brivanib alaninate	3333.33	10	30	1898055	1708680	1770735	1479810	0.900227	0.932921	0.779645	1757480	1550920	0.925937	0.81711	0.701858	0.83984
AsPC-1	Brivanib alaninate	1111.11	10	30	1898055	1850000	1770735	1479810	0.974682	0.932921	0.779645	1570920	1562640	0.827647	0.823285	0.759906	0.909301
AsPC-1	Brivanib alaninate	370.37	10	30	1898055	1858720	1770735	1479810	0.979276	0.932921	0.779645	1608520	1494480	0.847457	0.787374	0.763488	0.913587
AsPC-1	Brivanib alaninate	123.46	10	30	1898055	1779160	1770735	1479810	0.93736	0.932921	0.779645	1679960	1433520	0.885096	0.755257	0.730808	0.874482
AsPC-1	Brivanib alaninate	41.15	10	30	1898055	1753120	1770735	1479810	0.92364	0.932921	0.779645	1647400	1498720	0.867941	0.789608	0.720112	0.861683
AsPC-1	Brivanib alaninate	13.72	10	30	1898055	1809840	1770735	1479810	0.953523	0.932921	0.779645	1737800	1451360	0.915569	0.764656	0.74341	0.889562
AsPC-1	Brivanib alaninate	4.57	10	30	1898055	1851480	1770735	1479810	0.975462	0.932921	0.779645	1783240	1604960	0.939509	0.845581	0.760514	0.910029
AsPC-1	Brivanib alaninate	1.52	10	30	1898055	1809920	1770735	1479810	0.953566	0.932921	0.779645	1713560	1469160	0.902798	0.774034	0.743443	0.889601
AsPC-1	Brivanib alaninate	0.51	10	30	1898055	1816200	1770735	1479810	0.956874	0.932921	0.779645	1781720	1413080	0.938708	0.744488	0.746023	0.892688
AsPC-1	Brivanib alaninate	0.17	10	30	1898055	1755000	1770735	1479810	0.924631	0.932921	0.779645	1771040	1619240	0.933081	0.853105	0.720884	0.862607
AsPC-1	Buparlisib	10000	10	30	1898055	466520	1770735	1479810	0.245788	0.932921	0.779645	560280	514240	0.295186	0.27093	0.191628	0.229301
AsPC-1	Buparlisib	3333.33	10	30	1898055	602520	1770735	1479810	0.317441	0.932921	0.779645	763880	794480	0.402454	0.418576	0.247491	0.296147
AsPC-1	Buparlisib	1111.11	10	30	1898055	1012400	1770735	1479810	0.533388	0.932921	0.779645	1057040	1047920	0.556907	0.552102	0.415854	0.497609
AsPC-1	Buparlisib	370.37	10	30	1898055	1488520	1770735	1479810	0.784234	0.932921	0.779645	1368720	1200440	0.721117	0.632458	0.611425	0.731629
AsPC-1	Buparlisib	123.46	10	30	1898055	1442160	1770735	1479810	0.759809	0.932921	0.779645	1504800	1328280	0.792812	0.699811	0.592382	0.708842
AsPC-1	Buparlisib	41.15	10	30	1898055	1799680	1770735	1479810	0.948171	0.932921	0.779645	1606040	1512440	0.84615	0.796837	0.739237	0.884568
AsPC-1	Buparlisib	13.72	10	30	1898055	1757680	1770735	1479810	0.926043	0.932921	0.779645	1563320	1494200	0.823643	0.787227	0.721985	0.863925
AsPC-1	Buparlisib	4.57	10	30	1898055	1831680	1770735	1479810	0.96503	0.932921	0.779645	1655800	1451560	0.872367	0.764762	0.752381	0.900297
AsPC-1	Buparlisib	1.52	10	30	1898055	1828280	1770735	1479810	0.963239	0.932921	0.779645	1743640	1385440	0.918646	0.729926	0.750985	0.898625
AsPC-1	Buparlisib	0.51	10	30	1898055	1760400	1770735	1479810	0.927476	0.932921	0.779645	1795520	1351080	0.945979	0.711823	0.723102	0.865261
AsPC-1	Buparlisib	0.17	10	30	1898055	1691040	1770735	1479810	0.890933	0.932921	0.779645	1673160	1563560	0.881513	0.82377	0.694612	0.83117
AsPC-1	Cabozantinib	10000	10	30	1890525	1144280	1815040	1511170	0.605271	0.960072	0.799339	1232160	1211320	0.651755	0.640732	0.483817	0.581104
AsPC-1	Cabozantinib	3333.33	10	30	1890525	1490160	1815040	1511170	0.788225	0.960072	0.799339	1677720	1367720	0.887436	0.72346	0.630059	0.756753
AsPC-1	Cabozantinib	1111.11	10	30	1890525	1665880	1815040	1511170	0.881173	0.960072	0.799339	1642280	1455200	0.86869	0.769733	0.704356	0.84599
AsPC-1	Cabozantinib	370.37	10	30	1890525	1641680	1815040	1511170	0.868373	0.960072	0.799339	1775120	1476000	0.938956	0.780736	0.694124	0.8337
AsPC-1	Cabozantinib	123.46	10	30	1890525	1629400	1815040	1511170	0.861877	0.960072	0.799339	1738240	1398160	0.919448	0.739562	0.688932	0.827464
AsPC-1	Cabozantinib	41.15	10	30	1890525	1663800	1815040	1511170	0.880073	0.960072	0.799339	1689840	1542480	0.893847	0.8159	0.703476	0.844933
AsPC-1	Cabozantinib	13.72	10	30	1890525	1834440	1815040	1511170	0.970334	0.960072	0.799339	1706400	1489160	0.902606	0.787697	0.775625	0.93159
AsPC-1	Cabozantinib	4.57	10	30	1890525	1763760	1815040	1511170	0.932947	0.960072	0.799339	1818680	1449880	0.961997	0.766919	0.745741	0.895696
AsPC-1	Cabozantinib	1.52	10	30	1890525	1816120	1815040	1511170	0.960643	0.960072	0.799339	1737160	1629240	0.918877	0.861792	0.767879	0.922287
AsPC-1	Cabozantinib	0.51	10	30	1890525	1828520	1815040	1511170	0.967202	0.960072	0.799339	1712000	1480320	0.905569	0.783021	0.773122	0.928584
AsPC-1	Cabozantinib	0.17	10	30	1890525	1797720	1815040	1511170	0.95091	0.960072	0.799339	1719800	1536720	0.909694	0.812854	0.7601	0.912942
AsPC-1	Capmatinib	10000	10	30	1898055	1840000	1770735	1479810	0.969413	0.932921	0.779645	1779640	1647000	0.937612	0.86773	0.755799	0.904386
AsPC-1	Capmatinib	3333.33	10	30	1898055	1873520	1770735	1479810	0.987074	0.932921	0.779645	1750760	1706600	0.922397	0.899131	0.769567	0.920862
AsPC-1	Capmatinib	1111.11	10	30	1898055	1887560	1770735	1479810	0.994471	0.932921	0.779645	1773280	1718080	0.934262	0.905179	0.775335	0.927762
AsPC-1	Capmatinib	370.37	10	30	1898055	1869320	1770735	1479810	0.984861	0.932921	0.779645	1770120	1656120	0.932597	0.872535	0.767842	0.918797
AsPC-1	Capmatinib	123.46	10	30	1898055	1865360	1770735	1479810	0.982774	0.932921	0.779645	1737880	1478160	0.915611	0.778776	0.766216	0.916851
AsPC-1	Capmatinib	41.15	10	30	1898055	1795120	1770735	1479810	0.945768	0.932921	0.779645	1810920	1538200	0.954092	0.810409	0.737364	0.882327
AsPC-1	Capmatinib	13.72	10	30	1898055	1828400	1770735	1479810	0.963302	0.932921	0.779645	1696600	1644040	0.893862	0.866171	0.751034	0.898684
AsPC-1	Capmatinib	4.57	10	30	1898055	1854480	1770735	1479810	0.977042	0.932921	0.779645	1805520	1456920	0.951247	0.767586	0.761747	0.911503
AsPC-1	Capmatinib	1.52	10	30	1898055	1866760	1770735	1479810	0.983512	0.932921	0.779645	1826160	1603520	0.962122	0.844823	0.766791	0.917539
AsPC-1	Capmatinib	0.51	10	30	1898055	1794160	1770735	1479810	0.945262	0.932921	0.779645	1761560	1666280	0.928087	0.877888	0.73697	0.881855
AsPC-1	Capmatinib	0.17	10	30	1898055	1896440	1770735	1479810	0.999149	0.932921	0.779645	1811880	1523920	0.954598	0.802885	0.778982	0.932127
AsPC-1	Cediranib	10000	10	30	1898055	425120	1770735	1479810	0.223977	0.932921	0.779645	1334440	1324440	0.703057	0.697788	0.174622	0.208952
AsPC-1	Cediranib	3333.33	10	30	1898055	1448040	1770735	1479810	0.762907	0.932921	0.779645	1578840	1495600	0.83182	0.787965	0.594797	0.711732
AsPC-1	Cediranib	1111.11	10	30	1898055	1811480	1770735	1479810	0.954388	0.932921	0.779645	1618880	1546840	0.852915	0.814961	0.744084	0.890368
AsPC-1	Cediranib	370.37	10	30	1898055	1785720	1770735	1479810	0.940816	0.932921	0.779645	1675760	1436200	0.882883	0.756669	0.733503	0.877707
AsPC-1	Cediranib	123.46	10	30	1898055	1864680	1770735	1479810	0.982416	0.932921	0.779645	1682520	1614280	0.886444	0.850492	0.765936	0.916517
AsPC-1	Cediranib	41.15	10	30	1898055	1893480	1770735	1479810	0.99759	0.932921	0.779645	1815720	1629880	0.956621	0.858711	0.777766	0.930672
AsPC-1	Cediranib	13.72	10	30	1898055	1873360	1770735	1479810	0.986989	0.932921	0.779645	1724320	1596000	0.908467	0.840861	0.769502	0.920783
AsPC-1	Cediranib	4.57	10	30	1898055	1792960	1770735	1479810	0.94463	0.932921	0.779645	1897200	1663840	0.99955	0.876603	0.736477	0.881265
AsPC-1	Cediranib	1.52	10	30	1898055	1884560	1770735	1479810	0.99289	0.932921	0.779645	1723960	1487480	0.908277	0.783686	0.774102	0.926288
AsPC-1	Cediranib	0.51	10	30	1898055	1812080	1770735	1479810	0.954704	0.932921	0.779645	1805520	1622240	0.951247	0.854685	0.74433	0.890663
AsPC-1	Cediranib	0.17	10	30	1898055	1933400	1770735	1479810	1.01862	0.932921	0.779645	1764920	1537320	0.929857	0.809945	0.794164	0.950293
AsPC-1	Ceritinib	10000	10	30	1890525	21720	1815040	1511170	0.0114889	0.960072	0.799339	24360	25880	0.0128853	0.0136893	0.0091835	0.0110301
AsPC-1	Ceritinib	3333.33	10	30	1890525	124040	1815040	1511170	0.0656114	0.960072	0.799339	213640	458360	0.113006	0.242451	0.0524457	0.0629917
AsPC-1	Ceritinib	1111.11	10	30	1890525	745920	1815040	1511170	0.394557	0.960072	0.799339	1013840	1071400	0.536274	0.566721	0.315385	0.378803
AsPC-1	Ceritinib	370.37	10	30	1890525	1122240	1815040	1511170	0.593613	0.960072	0.799339	1289920	1279240	0.682308	0.676659	0.474498	0.569911
AsPC-1	Ceritinib	123.46	10	30	1890525	1486480	1815040	1511170	0.786279	0.960072	0.799339	1676200	1529760	0.886632	0.809172	0.628503	0.754884
AsPC-1	Ceritinib	41.15	10	30	1890525	1736160	1815040	1511170	0.918348	0.960072	0.799339	1807040	1542120	0.95584	0.81571	0.734071	0.88168
AsPC-1	Ceritinib	13.72	10	30	1890525	1819280	1815040	1511170	0.962315	0.960072	0.799339	1711840	1556840	0.905484	0.823496	0.769215	0.923891
AsPC-1	Ceritinib	4.57	10	30	1890525	1817880	1815040	1511170	0.961574	0.960072	0.799339	1760120	1643840	0.931022	0.869515	0.768624	0.92318
AsPC-1	Ceritinib	1.52	10	30	1890525	1776200	1815040	1511170	0.939527	0.960072	0.799339	1807960	1625880	0.956327	0.860015	0.751001	0.902014
AsPC-1	Ceritinib	0.51	10	30	1890525	1757600	1815040	1511170	0.929689	0.960072	0.799339	1992120	1563480	1.05374	0.827008	0.743136	0.892568
AsPC-1	Ceritinib	0.17	10	30	1890525	1787960	1815040	1511170	0.945748	0.960072	0.799339	1747960	1558440	0.92459	0.824342	0.755973	0.907986
AsPC-1	Certican	10000	10	30	1890525	1303360	1815040	1511170	0.689417	0.960072	0.799339	1521720	1097160	0.804919	0.580347	0.551078	0.66189
AsPC-1	Certican	3333.33	10	30	1890525	1336120	1815040	1511170	0.706745	0.960072	0.799339	1422280	1106000	0.75232	0.585023	0.564929	0.678527
AsPC-1	Certican	1111.11	10	30	1890525	1328360	1815040	1511170	0.702641	0.960072	0.799339	1391120	1119280	0.735838	0.592047	0.561648	0.674586
AsPC-1	Certican	370.37	10	30	1890525	1348040	1815040	1511170	0.713051	0.960072	0.799339	1398960	1105800	0.739985	0.584917	0.569969	0.68458
AsPC-1	Certican	123.46	10	30	1890525	1326920	1815040	1511170	0.701879	0.960072	0.799339	1399520	1083040	0.740281	0.572878	0.561039	0.673854
AsPC-1	Certican	41.15	10	30	1890525	1330320	1815040	1511170	0.703678	0.960072	0.799339	1370040	1116160	0.724688	0.590397	0.562477	0.675581
AsPC-1	Certican	13.72	10	30	1890525	1360800	1815040	1511170	0.7198	0.960072	0.799339	1248600	1224120	0.660451	0.647503	0.575364	0.69106
AsPC-1	Certican	4.57	10	30	1890525	1362960	1815040	1511170	0.720943	0.960072	0.799339	1415480	1192040	0.748723	0.630534	0.576277	0.692157
AsPC-1	Certican	1.52	10	30	1890525	1370160	1815040	1511170	0.724751	0.960072	0.799339	1517000	1284400	0.802423	0.679388	0.579322	0.695813
AsPC-1	Certican	0.51	10	30	1890525	1453240	1815040	1511170	0.768697	0.960072	0.799339	1590080	1222040	0.841079	0.646402	0.614449	0.738004
AsPC-1	Certican	0.17	10	30	1890525	1518880	1815040	1511170	0.803417	0.960072	0.799339	1607920	1358240	0.850515	0.718446	0.642202	0.771338
AsPC-1	Cobimetinib	10000	10	30	1876950	55680	1700020	1564215	0.0296651	0.905735	0.833381	79960	91840	0.042601	0.0489304	0.0247224	0.0268688
AsPC-1	Cobimetinib	3333.33	10	30	1876950	353680	1700020	1564215	0.188433	0.905735	0.833381	375080	385360	0.199835	0.205312	0.157037	0.170671
AsPC-1	Cobimetinib	1111.11	10	30	1876950	477320	1700020	1564215	0.254306	0.905735	0.833381	508320	525760	0.270822	0.280114	0.211934	0.230334
AsPC-1	Cobimetinib	370.37	10	30	1876950	545320	1700020	1564215	0.290535	0.905735	0.833381	642840	695080	0.342492	0.370324	0.242127	0.263148
AsPC-1	Cobimetinib	123.46	10	30	1876950	663480	1700020	1564215	0.353488	0.905735	0.833381	700720	775160	0.373329	0.412989	0.294591	0.320167
AsPC-1	Cobimetinib	41.15	10	30	1876950	788240	1700020	1564215	0.419958	0.905735	0.833381	868200	821960	0.462559	0.437923	0.349985	0.380371
AsPC-1	Cobimetinib	13.72	10	30	1876950	1015880	1700020	1564215	0.54124	0.905735	0.833381	1176760	1132480	0.626953	0.603362	0.451059	0.49022
AsPC-1	Cobimetinib	4.57	10	30	1876950	1372240	1700020	1564215	0.731101	0.905735	0.833381	1599960	1524680	0.852425	0.812318	0.609286	0.662184
AsPC-1	Cobimetinib	1.52	10	30	1876950	1835480	1700020	1564215	0.977906	0.905735	0.833381	1686320	1561720	0.898436	0.832052	0.814968	0.885724
AsPC-1	Cobimetinib	0.51	10	30	1876950	1796560	1700020	1564215	0.95717	0.905735	0.833381	1742000	1559960	0.928101	0.831114	0.797687	0.866943
AsPC-1	Cobimetinib	0.17	10	30	1876950	1808560	1700020	1564215	0.963563	0.905735	0.833381	1735800	1504640	0.924798	0.801641	0.803016	0.872733
AsPC-1	Copanlisib	10000	10	30	1812065	556080	1795490	1642745	0.306876	0.990853	0.90656	600760	670080	0.331533	0.369788	0.278202	0.304069
AsPC-1	Copanlisib	3333.33	10	30	1812065	710040	1795490	1642745	0.39184	0.990853	0.90656	748360	708000	0.412987	0.390714	0.355227	0.388256
AsPC-1	Copanlisib	1111.11	10	30	1812065	821840	1795490	1642745	0.453538	0.990853	0.90656	779880	852880	0.430382	0.470667	0.411159	0.449389
AsPC-1	Copanlisib	370.37	10	30	1812065	985480	1795490	1642745	0.543844	0.990853	0.90656	942520	981080	0.520136	0.541415	0.493027	0.538869
AsPC-1	Copanlisib	123.46	10	30	1812065	1340960	1795490	1642745	0.740018	0.990853	0.90656	1242560	1328360	0.685715	0.733064	0.67087	0.733249
AsPC-1	Copanlisib	41.15	10	30	1812065	1487560	1795490	1642745	0.82092	0.990853	0.90656	1273080	1361800	0.702558	0.751518	0.744213	0.813411
AsPC-1	Copanlisib	13.72	10	30	1812065	1765640	1795490	1642745	0.97438	0.990853	0.90656	1636280	1603440	0.902992	0.884869	0.883334	0.965467
AsPC-1	Copanlisib	4.57	10	30	1812065	1801560	1795490	1642745	0.994203	0.990853	0.90656	1836560	1712120	1.01352	0.944845	0.901304	0.985109
AsPC-1	Copanlisib	1.52	10	30	1812065	1888360	1795490	1642745	1.0421	0.990853	0.90656	1813760	1680880	1.00094	0.927605	0.944729	1.03257
AsPC-1	Copanlisib	0.51	10	30	1812065	1847320	1795490	1642745	1.01946	0.990853	0.90656	1816840	1800880	1.00264	0.993827	0.924197	1.01013
AsPC-1	Copanlisib	0.17	10	30	1812065	1884760	1795490	1642745	1.04012	0.990853	0.90656	1784280	1836280	0.984667	1.01336	0.942928	1.0306
AsPC-1	Crenolanib	10000	10	30	1898055	262560	1770735	1479810	0.138331	0.932921	0.779645	372040	356240	0.196011	0.187687	0.107849	0.129052
AsPC-1	Crenolanib	3333.33	10	30	1898055	1682400	1770735	1479810	0.886381	0.932921	0.779645	1467080	2182120	0.772939	1.14966	0.691063	0.826923
AsPC-1	Crenolanib	1111.11	10	30	1898055	1970120	1770735	1479810	1.03797	0.932921	0.779645	1633760	2028920	0.860755	1.06895	0.809247	0.968342
AsPC-1	Crenolanib	370.37	10	30	1898055	1970320	1770735	1479810	1.03807	0.932921	0.779645	1756880	1741400	0.925621	0.917466	0.809329	0.96844
AsPC-1	Crenolanib	123.46	10	30	1898055	1948080	1770735	1479810	1.02636	0.932921	0.779645	1756320	1737480	0.925326	0.9154	0.800194	0.957509
AsPC-1	Crenolanib	41.15	10	30	1898055	1887200	1770735	1479810	0.994281	0.932921	0.779645	1744080	1740000	0.918877	0.916728	0.775187	0.927585
AsPC-1	Crenolanib	13.72	10	30	1898055	1893000	1770735	1479810	0.997337	0.932921	0.779645	1675680	1572600	0.882841	0.828532	0.777569	0.930436
AsPC-1	Crenolanib	4.57	10	30	1898055	1796120	1770735	1479810	0.946295	0.932921	0.779645	1810760	1708400	0.954008	0.900079	0.737775	0.882818
AsPC-1	Crenolanib	1.52	10	30	1898055	1816160	1770735	1479810	0.956853	0.932921	0.779645	1721800	1629200	0.907139	0.858352	0.746006	0.892668
AsPC-1	Crenolanib	0.51	10	30	1898055	1840280	1770735	1479810	0.969561	0.932921	0.779645	1754600	1510040	0.92442	0.795572	0.755914	0.904524
AsPC-1	Crenolanib	0.17	10	30	1898055	1784240	1770735	1479810	0.940036	0.932921	0.779645	1731520	1495960	0.91226	0.788154	0.732895	0.876979
AsPC-1	Crizotinib	10000	10	30	1890525	329560	1815040	1511170	0.174322	0.960072	0.799339	569280	537800	0.301123	0.284471	0.139342	0.167362
AsPC-1	Crizotinib	3333.33	10	30	1890525	1064840	1815040	1511170	0.563251	0.960072	0.799339	1151040	1138440	0.608847	0.602182	0.450228	0.540761
AsPC-1	Crizotinib	1111.11	10	30	1890525	1370360	1815040	1511170	0.724857	0.960072	0.799339	1663880	1551840	0.880115	0.820851	0.579406	0.695915
AsPC-1	Crizotinib	370.37	10	30	1890525	1632120	1815040	1511170	0.863316	0.960072	0.799339	1856240	1549320	0.981865	0.819518	0.690082	0.828845
AsPC-1	Crizotinib	123.46	10	30	1890525	1886000	1815040	1511170	0.997606	0.960072	0.799339	1818920	1638840	0.962124	0.86687	0.797426	0.957774
AsPC-1	Crizotinib	41.15	10	30	1890525	1954280	1815040	1511170	1.03372	0.960072	0.799339	1721000	1568560	0.910329	0.829695	0.826295	0.992449
AsPC-1	Crizotinib	13.72	10	30	1890525	1982760	1815040	1511170	1.04879	0.960072	0.799339	1806960	1607080	0.955798	0.850071	0.838337	1.00691
AsPC-1	Crizotinib	4.57	10	30	1890525	1907960	1815040	1511170	1.00922	0.960072	0.799339	1925040	1619120	1.01826	0.856439	0.806711	0.968926
AsPC-1	Crizotinib	1.52	10	30	1890525	1940640	1815040	1511170	1.02651	0.960072	0.799339	1938120	1556160	1.02518	0.823136	0.820528	0.985522
AsPC-1	Crizotinib	0.51	10	30	1890525	1916160	1815040	1511170	1.01356	0.960072	0.799339	1950400	1588680	1.03167	0.840338	0.810178	0.97309
AsPC-1	Crizotinib	0.17	10	30	1890525	1975400	1815040	1511170	1.04489	0.960072	0.799339	1884360	1566640	0.996739	0.82868	0.835225	1.00317
AsPC-1	Dabrafenib	10000	10	30	1890525	1111240	1815040	1511170	0.587794	0.960072	0.799339	1130960	1091720	0.598225	0.577469	0.469847	0.564325
AsPC-1	Dabrafenib	3333.33	10	30	1890525	1129840	1815040	1511170	0.597633	0.960072	0.799339	1257520	1147000	0.66517	0.60671	0.477711	0.573771
AsPC-1	Dabrafenib	1111.11	10	30	1890525	1360880	1815040	1511170	0.719842	0.960072	0.799339	1411840	1267080	0.746798	0.670227	0.575398	0.6911
AsPC-1	Dabrafenib	370.37	10	30	1890525	1634800	1815040	1511170	0.864733	0.960072	0.799339	1674600	1342280	0.885786	0.710004	0.691215	0.830206
AsPC-1	Dabrafenib	123.46	10	30	1890525	1731240	1815040	1511170	0.915746	0.960072	0.799339	1619800	1394000	0.856799	0.737361	0.731991	0.879182
AsPC-1	Dabrafenib	41.15	10	30	1890525	1670960	1815040	1511170	0.88386	0.960072	0.799339	1650520	1495680	0.873048	0.791145	0.706504	0.848569
AsPC-1	Dabrafenib	13.72	10	30	1890525	1663600	1815040	1511170	0.879967	0.960072	0.799339	1700160	1556600	0.899306	0.823369	0.703392	0.844832
AsPC-1	Dabrafenib	4.57	10	30	1890525	1717080	1815040	1511170	0.908256	0.960072	0.799339	1647960	1597240	0.871694	0.844866	0.726004	0.871991
AsPC-1	Dabrafenib	1.52	10	30	1890525	1693520	1815040	1511170	0.895793	0.960072	0.799339	1656600	1643760	0.876265	0.869473	0.716043	0.860026
AsPC-1	Dabrafenib	0.51	10	30	1890525	1656720	1815040	1511170	0.876328	0.960072	0.799339	1726440	1613400	0.913207	0.853414	0.700483	0.841338
AsPC-1	Dabrafenib	0.17	10	30	1890525	1774800	1815040	1511170	0.938787	0.960072	0.799339	1642240	1645120	0.868669	0.870192	0.750409	0.901303
AsPC-1	Dacomitinib	10000	10	30	1876950	52400	1700020	1564215	0.0279176	0.905735	0.833381	260760	309600	0.138928	0.164948	0.023266	0.025286
AsPC-1	Dacomitinib	3333.33	10	30	1876950	775880	1700020	1564215	0.413373	0.905735	0.833381	1031200	833600	0.549402	0.444125	0.344497	0.374406
AsPC-1	Dacomitinib	1111.11	10	30	1876950	1161920	1700020	1564215	0.619047	0.905735	0.833381	1335040	1080520	0.711282	0.575679	0.515902	0.560693
AsPC-1	Dacomitinib	370.37	10	30	1876950	1531160	1700020	1564215	0.81577	0.905735	0.833381	1391080	1228160	0.741139	0.654338	0.679848	0.738872
AsPC-1	Dacomitinib	123.46	10	30	1876950	1515920	1700020	1564215	0.807651	0.905735	0.833381	1474360	1240680	0.785508	0.661009	0.673081	0.731518
AsPC-1	Dacomitinib	41.15	10	30	1876950	1548560	1700020	1564215	0.825041	0.905735	0.833381	1616240	1330840	0.861099	0.709044	0.687573	0.747268
AsPC-1	Dacomitinib	13.72	10	30	1876950	1740080	1700020	1564215	0.927079	0.905735	0.833381	1785320	1489480	0.951181	0.793564	0.77261	0.839688
AsPC-1	Dacomitinib	4.57	10	30	1876950	1899480	1700020	1564215	1.012	0.905735	0.833381	1803920	1630320	0.961091	0.868601	0.843385	0.916607
AsPC-1	Dacomitinib	1.52	10	30	1876950	1795960	1700020	1564215	0.95685	0.905735	0.833381	1818920	1678120	0.969083	0.894068	0.797421	0.866653
AsPC-1	Dacomitinib	0.51	10	30	1876950	1968000	1700020	1564215	1.04851	0.905735	0.833381	1815760	1630240	0.967399	0.868558	0.873808	0.949672
AsPC-1	Dacomitinib	0.17	10	30	1876950	1914440	1700020	1564215	1.01997	0.905735	0.833381	1824240	1663240	0.971917	0.88614	0.850027	0.923826
AsPC-1	Dasatinib	10000	10	30	1890525	953120	1815040	1511170	0.504156	0.960072	0.799339	893840	868120	0.4728	0.459195	0.402992	0.484026
AsPC-1	Dasatinib	3333.33	10	30	1890525	1430120	1815040	1511170	0.756467	0.960072	0.799339	1455240	1109080	0.769754	0.586652	0.604674	0.726263
AsPC-1	Dasatinib	1111.11	10	30	1890525	1579520	1815040	1511170	0.835493	0.960072	0.799339	1373320	1163600	0.726423	0.61549	0.667842	0.802133
AsPC-1	Dasatinib	370.37	10	30	1890525	1645000	1815040	1511170	0.870129	0.960072	0.799339	1528480	1206000	0.808495	0.637918	0.695528	0.835386
AsPC-1	Dasatinib	123.46	10	30	1890525	1697880	1815040	1511170	0.8981	0.960072	0.799339	1521920	1231240	0.805025	0.651269	0.717886	0.86224
AsPC-1	Dasatinib	41.15	10	30	1890525	1726320	1815040	1511170	0.913143	0.960072	0.799339	1722560	1326160	0.911154	0.701477	0.729911	0.876683
AsPC-1	Dasatinib	13.72	10	30	1890525	1708680	1815040	1511170	0.903812	0.960072	0.799339	1669560	1453760	0.88312	0.768972	0.722452	0.867725
AsPC-1	Dasatinib	4.57	10	30	1890525	1773920	1815040	1511170	0.938321	0.960072	0.799339	1632880	1525520	0.863718	0.806929	0.750037	0.900856
AsPC-1	Dasatinib	1.52	10	30	1890525	1778960	1815040	1511170	0.940987	0.960072	0.799339	1758360	1588320	0.930091	0.840148	0.752168	0.903415
AsPC-1	Dasatinib	0.51	10	30	1890525	1762440	1815040	1511170	0.932249	0.960072	0.799339	1717400	1545080	0.908425	0.817276	0.745183	0.895026
AsPC-1	Dasatinib	0.17	10	30	1890525	1697960	1815040	1511170	0.898142	0.960072	0.799339	1797520	1580400	0.950805	0.835958	0.71792	0.862281
AsPC-1	Defactinib	10000	10	30	1812065	1232080	1795490	1642745	0.679931	0.990853	0.90656	1586080	1558480	0.875289	0.860057	0.616398	0.673712
AsPC-1	Defactinib	3333.33	10	30	1812065	1475000	1795490	1642745	0.813988	0.990853	0.90656	1742520	1657360	0.961621	0.914625	0.737929	0.806543
AsPC-1	Defactinib	1111.11	10	30	1812065	1712120	1795490	1642745	0.944845	0.990853	0.90656	1587920	1756480	0.876304	0.969325	0.856558	0.936202
AsPC-1	Defactinib	370.37	10	30	1812065	1716680	1795490	1642745	0.947361	0.990853	0.90656	1700120	1804760	0.938222	0.995969	0.858839	0.938696
AsPC-1	Defactinib	123.46	10	30	1812065	1656800	1795490	1642745	0.914316	0.990853	0.90656	1723800	1740200	0.95129	0.960341	0.828882	0.905953
AsPC-1	Defactinib	41.15	10	30	1812065	1776200	1795490	1642745	0.980208	0.990853	0.90656	1730720	1689120	0.955109	0.932152	0.888617	0.971242
AsPC-1	Defactinib	13.72	10	30	1812065	1755680	1795490	1642745	0.968884	0.990853	0.90656	1733120	1643320	0.956434	0.906877	0.878351	0.960021
AsPC-1	Defactinib	4.57	10	30	1812065	1623080	1795490	1642745	0.895707	0.990853	0.90656	1608240	1741240	0.887518	0.960915	0.812012	0.887514
AsPC-1	Defactinib	1.52	10	30	1812065	1767200	1795490	1642745	0.975241	0.990853	0.90656	1726640	1668160	0.952858	0.920585	0.884114	0.96632
AsPC-1	Defactinib	0.51	10	30	1812065	1734720	1795490	1642745	0.957317	0.990853	0.90656	1725800	1726440	0.952394	0.952747	0.867865	0.94856
AsPC-1	Defactinib	0.17	10	30	1812065	1708000	1795490	1642745	0.942571	0.990853	0.90656	1787720	1705880	0.986565	0.941401	0.854497	0.933949
AsPC-1	Dinaciclib	10000	10	30	1898055	720800	1770735	1479810	0.379757	0.932921	0.779645	725760	672640	0.38237	0.354384	0.296076	0.354283
AsPC-1	Dinaciclib	3333.33	10	30	1898055	744600	1770735	1479810	0.392296	0.932921	0.779645	605000	735960	0.318747	0.387744	0.305852	0.365981
AsPC-1	Dinaciclib	1111.11	10	30	1898055	808240	1770735	1479810	0.425825	0.932921	0.779645	737400	680400	0.388503	0.358472	0.331993	0.397261
AsPC-1	Dinaciclib	370.37	10	30	1898055	767520	1770735	1479810	0.404372	0.932921	0.779645	650360	684920	0.342645	0.360854	0.315267	0.377247
AsPC-1	Dinaciclib	123.46	10	30	1898055	792680	1770735	1479810	0.417628	0.932921	0.779645	715200	723200	0.376807	0.381022	0.325601	0.389613
AsPC-1	Dinaciclib	41.15	10	30	1898055	681440	1770735	1479810	0.35902	0.932921	0.779645	704000	695520	0.370906	0.366438	0.279908	0.334937
AsPC-1	Dinaciclib	13.72	10	30	1898055	1173400	1770735	1479810	0.618212	0.932921	0.779645	1321520	1158360	0.69625	0.610288	0.481986	0.576743
AsPC-1	Dinaciclib	4.57	10	30	1898055	1742560	1770735	1479810	0.918077	0.932921	0.779645	1545080	1462840	0.814033	0.770705	0.715774	0.856493
AsPC-1	Dinaciclib	1.52	10	30	1898055	1789440	1770735	1479810	0.942776	0.932921	0.779645	1735160	1656360	0.914178	0.872662	0.735031	0.879535
AsPC-1	Dinaciclib	0.51	10	30	1898055	1836560	1770735	1479810	0.967601	0.932921	0.779645	1774200	1435840	0.934746	0.75648	0.754386	0.902695
AsPC-1	Dinaciclib	0.17	10	30	1898055	1875760	1770735	1479810	0.988254	0.932921	0.779645	1806960	1579560	0.952006	0.832199	0.770488	0.921962
AsPC-1	Dovitinib	10000	10	30	1898055	377960	1770735	1479810	0.19913	0.932921	0.779645	620280	639080	0.326798	0.336703	0.155251	0.185773
AsPC-1	Dovitinib	3333.33	10	30	1898055	1071320	1770735	1479810	0.56443	0.932921	0.779645	1106240	1020880	0.582828	0.537856	0.440056	0.526569
AsPC-1	Dovitinib	1111.11	10	30	1898055	1260600	1770735	1479810	0.664154	0.932921	0.779645	1241280	1121440	0.653975	0.590836	0.517804	0.619603
AsPC-1	Dovitinib	370.37	10	30	1898055	1681240	1770735	1479810	0.88577	0.932921	0.779645	1560400	1433600	0.822105	0.7553	0.690587	0.826353
AsPC-1	Dovitinib	123.46	10	30	1898055	1827080	1770735	1479810	0.962606	0.932921	0.779645	1754840	1559440	0.924546	0.821599	0.750492	0.898036
AsPC-1	Dovitinib	41.15	10	30	1898055	1838120	1770735	1479810	0.968423	0.932921	0.779645	1660960	1272400	0.875085	0.67037	0.755027	0.903462
AsPC-1	Dovitinib	13.72	10	30	1898055	1878760	1770735	1479810	0.989834	0.932921	0.779645	1669520	1538320	0.879595	0.810472	0.77172	0.923437
AsPC-1	Dovitinib	4.57	10	30	1898055	1937760	1770735	1479810	1.02092	0.932921	0.779645	1736760	1664880	0.915021	0.877151	0.795955	0.952436
AsPC-1	Dovitinib	1.52	10	30	1898055	1968360	1770735	1479810	1.03704	0.932921	0.779645	1716960	1750360	0.904589	0.922186	0.808524	0.967477
AsPC-1	Dovitinib	0.51	10	30	1898055	1944120	1770735	1479810	1.02427	0.932921	0.779645	1838360	1637720	0.968549	0.862841	0.798567	0.955562
AsPC-1	Dovitinib	0.17	10	30	1898055	1978280	1770735	1479810	1.04227	0.932921	0.779645	1822720	1627520	0.960309	0.857467	0.812599	0.972353
AsPC-1	Duvelisib	10000	10	30	1876950	1397320	1700020	1564215	0.744463	0.905735	0.833381	1411840	1133120	0.752199	0.603703	0.620422	0.674287
AsPC-1	Duvelisib	3333.33	10	30	1876950	1667800	1700020	1564215	0.888569	0.905735	0.833381	1632440	1315560	0.86973	0.700903	0.740517	0.804809
AsPC-1	Duvelisib	1111.11	10	30	1876950	1690680	1700020	1564215	0.900759	0.905735	0.833381	1690360	1487760	0.900589	0.792648	0.750676	0.815849
AsPC-1	Duvelisib	370.37	10	30	1876950	1870440	1700020	1564215	0.996532	0.905735	0.833381	1793680	1568520	0.955635	0.835675	0.830491	0.902594
AsPC-1	Duvelisib	123.46	10	30	1876950	1837040	1700020	1564215	0.978737	0.905735	0.833381	1839800	1687200	0.980207	0.898905	0.815661	0.886477
AsPC-1	Duvelisib	41.15	10	30	1876950	1865360	1700020	1564215	0.993825	0.905735	0.833381	1777560	1667360	0.947047	0.888335	0.828235	0.900143
AsPC-1	Duvelisib	13.72	10	30	1876950	1837320	1700020	1564215	0.978886	0.905735	0.833381	1816720	1608560	0.967911	0.857007	0.815785	0.886612
AsPC-1	Duvelisib	4.57	10	30	1876950	1818440	1700020	1564215	0.968827	0.905735	0.833381	1862040	1683320	0.992056	0.896838	0.807402	0.877501
AsPC-1	Duvelisib	1.52	10	30	1876950	1830680	1700020	1564215	0.975348	0.905735	0.833381	1840240	1706960	0.980442	0.909433	0.812837	0.883407
AsPC-1	Duvelisib	0.51	10	30	1876950	1929480	1700020	1564215	1.02799	0.905735	0.833381	1802680	1718760	0.96043	0.91572	0.856705	0.931084
AsPC-1	Duvelisib	0.17	10	30	1876950	1935160	1700020	1564215	1.03101	0.905735	0.833381	1825440	1719360	0.972557	0.916039	0.859227	0.933825
AsPC-1	Edicotinib	10000	10	30	1812065	599760	1795490	1642745	0.330982	0.990853	0.90656	631960	701480	0.348751	0.387116	0.300054	0.327954
AsPC-1	Edicotinib	3333.33	10	30	1812065	982360	1795490	1642745	0.542122	0.990853	0.90656	1166080	1396120	0.643509	0.770458	0.491466	0.537163
AsPC-1	Edicotinib	1111.11	10	30	1812065	1584200	1795490	1642745	0.874251	0.990853	0.90656	1658320	1914360	0.915155	1.05645	0.792561	0.866254
AsPC-1	Edicotinib	370.37	10	30	1812065	1712200	1795490	1642745	0.944889	0.990853	0.90656	1764160	2021880	0.973563	1.11579	0.856598	0.936246
AsPC-1	Edicotinib	123.46	10	30	1812065	1791760	1795490	1642745	0.988795	0.990853	0.90656	1727800	1710200	0.953498	0.943785	0.896401	0.97975
AsPC-1	Edicotinib	41.15	10	30	1812065	1793800	1795490	1642745	0.98992	0.990853	0.90656	1720920	1575720	0.949701	0.869571	0.897422	0.980866
AsPC-1	Edicotinib	13.72	10	30	1812065	1765560	1795490	1642745	0.974336	0.990853	0.90656	1730440	1654960	0.954955	0.913301	0.883294	0.965424
AsPC-1	Edicotinib	4.57	10	30	1812065	1828960	1795490	1642745	1.00932	0.990853	0.90656	1720920	1662600	0.949701	0.917517	0.915012	1.00009
AsPC-1	Edicotinib	1.52	10	30	1812065	1737800	1795490	1642745	0.959016	0.990853	0.90656	1746640	1638080	0.963895	0.903985	0.869406	0.950244
AsPC-1	Edicotinib	0.51	10	30	1812065	1738720	1795490	1642745	0.959524	0.990853	0.90656	1754280	1729520	0.968111	0.954447	0.869866	0.950747
AsPC-1	Edicotinib	0.17	10	30	1812065	1722760	1795490	1642745	0.950716	0.990853	0.90656	1804120	1686400	0.995615	0.930651	0.861881	0.94202
AsPC-1	Elimusertib	10000	10	30	1812065	742800	1795490	1642745	0.409919	0.990853	0.90656	705280	722560	0.389213	0.398749	0.371616	0.40617
AsPC-1	Elimusertib	3333.33	10	30	1812065	662640	1795490	1642745	0.365682	0.990853	0.90656	779920	825520	0.430404	0.455569	0.331513	0.362337
AsPC-1	Elimusertib	1111.11	10	30	1812065	600760	1795490	1642745	0.331533	0.990853	0.90656	736840	837000	0.40663	0.461904	0.300555	0.328501
AsPC-1	Elimusertib	370.37	10	30	1812065	618120	1795490	1642745	0.341114	0.990853	0.90656	727680	851640	0.401575	0.469983	0.30924	0.337993
AsPC-1	Elimusertib	123.46	10	30	1812065	767320	1795490	1642745	0.423451	0.990853	0.90656	792080	865600	0.437115	0.477687	0.383883	0.419577
AsPC-1	Elimusertib	41.15	10	30	1812065	1412680	1795490	1642745	0.779597	0.990853	0.90656	843480	904840	0.46548	0.499342	0.706751	0.772466
AsPC-1	Elimusertib	13.72	10	30	1812065	1620360	1795490	1642745	0.894206	0.990853	0.90656	946840	927960	0.52252	0.512101	0.810651	0.886027
AsPC-1	Elimusertib	4.57	10	30	1812065	1796720	1795490	1642745	0.991532	0.990853	0.90656	1025920	893160	0.566161	0.492896	0.898883	0.982462
AsPC-1	Elimusertib	1.52	10	30	1812065	1643960	1795490	1642745	0.90723	0.990853	0.90656	1211360	958720	0.668497	0.529076	0.822458	0.898932
AsPC-1	Elimusertib	0.51	10	30	1812065	1727640	1795490	1642745	0.95341	0.990853	0.90656	1629280	1256360	0.899129	0.693331	0.864323	0.944689
AsPC-1	Elimusertib	0.17	10	30	1812065	1672320	1795490	1642745	0.922881	0.990853	0.90656	1570280	1587240	0.866569	0.875929	0.836646	0.914439
AsPC-1	Encorafenib	10000	10	30	1876950	909720	1700020	1564215	0.48468	0.905735	0.833381	1005040	1175800	0.535464	0.626442	0.403923	0.438992
AsPC-1	Encorafenib	3333.33	10	30	1876950	1333400	1700020	1564215	0.710408	0.905735	0.833381	1322080	1428720	0.704377	0.761192	0.592041	0.643442
AsPC-1	Encorafenib	1111.11	10	30	1876950	1794920	1700020	1564215	0.956296	0.905735	0.833381	1705640	1672600	0.90873	0.891127	0.796959	0.866151
AsPC-1	Encorafenib	370.37	10	30	1876950	1850720	1700020	1564215	0.986025	0.905735	0.833381	1777400	1668040	0.946962	0.888697	0.821735	0.893078
AsPC-1	Encorafenib	123.46	10	30	1876950	1890440	1700020	1564215	1.00719	0.905735	0.833381	1767440	1718920	0.941655	0.915805	0.839371	0.912245
AsPC-1	Encorafenib	41.15	10	30	1876950	1867080	1700020	1564215	0.994741	0.905735	0.833381	1752640	1613720	0.93377	0.859757	0.828999	0.900973
AsPC-1	Encorafenib	13.72	10	30	1876950	1830520	1700020	1564215	0.975263	0.905735	0.833381	1779360	1657720	0.948006	0.883199	0.812766	0.88333
AsPC-1	Encorafenib	4.57	10	30	1876950	1902200	1700020	1564215	1.01345	0.905735	0.833381	1764080	1676440	0.939865	0.893172	0.844592	0.91792
AsPC-1	Encorafenib	1.52	10	30	1876950	1851200	1700020	1564215	0.986281	0.905735	0.833381	1743920	1635720	0.929124	0.871478	0.821948	0.89331
AsPC-1	Encorafenib	0.51	10	30	1876950	1891240	1700020	1564215	1.00761	0.905735	0.833381	1766640	1606920	0.941229	0.856134	0.839726	0.912631
AsPC-1	Encorafenib	0.17	10	30	1876950	1877000	1700020	1564215	1.00003	0.905735	0.833381	1729160	1679440	0.921261	0.894771	0.833403	0.905759
AsPC-1	Ensartinib	10000	10	30	1787745	426000	1757645	1529725	0.238289	0.983163	0.855673	723760	590680	0.404845	0.330405	0.203897	0.234277
AsPC-1	Ensartinib	3333.33	10	30	1787745	1046520	1757645	1529725	0.585385	0.983163	0.855673	1149880	1052440	0.643201	0.588697	0.500899	0.575529
AsPC-1	Ensartinib	1111.11	10	30	1787745	1351440	1757645	1529725	0.755947	0.983163	0.855673	1584760	1391520	0.886458	0.778366	0.646843	0.743219
AsPC-1	Ensartinib	370.37	10	30	1787745	1686680	1757645	1529725	0.943468	0.983163	0.855673	1679360	1623720	0.939373	0.90825	0.8073	0.927583
AsPC-1	Ensartinib	123.46	10	30	1787745	1907040	1757645	1529725	1.06673	0.983163	0.855673	1708920	1439880	0.955908	0.805417	0.912771	1.04877
AsPC-1	Ensartinib	41.15	10	30	1787745	1762600	1757645	1529725	0.985935	0.983163	0.855673	1693760	1611680	0.947428	0.901516	0.843638	0.969335
AsPC-1	Ensartinib	13.72	10	30	1787745	1743000	1757645	1529725	0.974971	0.983163	0.855673	1770720	1407600	0.990477	0.787361	0.834257	0.958556
AsPC-1	Ensartinib	4.57	10	30	1787745	1828520	1757645	1529725	1.02281	0.983163	0.855673	1758760	1571280	0.983787	0.878917	0.875189	1.00559
AsPC-1	Ensartinib	1.52	10	30	1787745	1840880	1757645	1529725	1.02972	0.983163	0.855673	1766160	1536880	0.987926	0.859675	0.881105	1.01238
AsPC-1	Ensartinib	0.51	10	30	1787745	1711000	1757645	1529725	0.957072	0.983163	0.855673	1733440	1500920	0.969624	0.83956	0.81894	0.940958
AsPC-1	Ensartinib	0.17	10	30	1787745	1778960	1757645	1529725	0.995086	0.983163	0.855673	1796800	1479920	1.00507	0.827814	0.851468	0.978332
AsPC-1	Entrectinib	10000	10	30	1876950	147520	1700020	1564215	0.0785956	0.905735	0.833381	314880	447800	0.167762	0.238579	0.0655001	0.0711868
AsPC-1	Entrectinib	3333.33	10	30	1876950	828880	1700020	1564215	0.44161	0.905735	0.833381	1183520	1111440	0.630555	0.592152	0.36803	0.399982
AsPC-1	Entrectinib	1111.11	10	30	1876950	1462040	1700020	1564215	0.778945	0.905735	0.833381	1431840	1326360	0.762855	0.706657	0.649158	0.705518
AsPC-1	Entrectinib	370.37	10	30	1876950	1615080	1700020	1564215	0.860481	0.905735	0.833381	1607880	1552240	0.856645	0.827001	0.717109	0.779368
AsPC-1	Entrectinib	123.46	10	30	1876950	1656760	1700020	1564215	0.882687	0.905735	0.833381	1691760	1464840	0.901335	0.780436	0.735615	0.799481
AsPC-1	Entrectinib	41.15	10	30	1876950	1853960	1700020	1564215	0.987751	0.905735	0.833381	1707800	1584920	0.90988	0.844412	0.823174	0.894641
AsPC-1	Entrectinib	13.72	10	30	1876950	1796520	1700020	1564215	0.957149	0.905735	0.833381	1727520	1602280	0.920387	0.853662	0.79767	0.866923
AsPC-1	Entrectinib	4.57	10	30	1876950	1719560	1700020	1564215	0.916146	0.905735	0.833381	1731960	1548280	0.922752	0.824891	0.763499	0.829786
AsPC-1	Entrectinib	1.52	10	30	1876950	1834200	1700020	1564215	0.977224	0.905735	0.833381	1818920	1651400	0.969083	0.879832	0.8144	0.885106
AsPC-1	Entrectinib	0.51	10	30	1876950	1902280	1700020	1564215	1.0135	0.905735	0.833381	1846200	1697560	0.983617	0.904425	0.844628	0.917959
AsPC-1	Entrectinib	0.17	10	30	1876950	1750080	1700020	1564215	0.932406	0.905735	0.833381	1808360	1637600	0.963457	0.872479	0.77705	0.844513
AsPC-1	Enzastaurin	10000	10	30	1898055	984120	1770735	1479810	0.518489	0.932921	0.779645	1260720	1296520	0.664217	0.683078	0.404237	0.483709
AsPC-1	Enzastaurin	3333.33	10	30	1898055	1547720	1770735	1479810	0.815424	0.932921	0.779645	1667360	1535280	0.878457	0.80887	0.635742	0.760726
AsPC-1	Enzastaurin	1111.11	10	30	1898055	1795040	1770735	1479810	0.945726	0.932921	0.779645	1810160	1626800	0.953692	0.857088	0.737331	0.882287
AsPC-1	Enzastaurin	370.37	10	30	1898055	1811160	1770735	1479810	0.954219	0.932921	0.779645	1665240	1551640	0.87734	0.817489	0.743952	0.890211
AsPC-1	Enzastaurin	123.46	10	30	1898055	1892320	1770735	1479810	0.996978	0.932921	0.779645	1698080	1428520	0.894642	0.752623	0.77729	0.930102
AsPC-1	Enzastaurin	41.15	10	30	1898055	1907400	1770735	1479810	1.00492	0.932921	0.779645	1823680	1517400	0.960815	0.79945	0.783484	0.937514
AsPC-1	Enzastaurin	13.72	10	30	1898055	1938200	1770735	1479810	1.02115	0.932921	0.779645	1786600	1560000	0.941279	0.821894	0.796135	0.952653
AsPC-1	Enzastaurin	4.57	10	30	1898055	1953320	1770735	1479810	1.02912	0.932921	0.779645	1874120	1582800	0.98739	0.833906	0.802346	0.960084
AsPC-1	Enzastaurin	1.52	10	30	1898055	1922200	1770735	1479810	1.01272	0.932921	0.779645	1881040	1573040	0.991036	0.828764	0.789563	0.944788
AsPC-1	Enzastaurin	0.51	10	30	1898055	1946240	1770735	1479810	1.02539	0.932921	0.779645	1792680	1651240	0.944483	0.869964	0.799438	0.956604
AsPC-1	Enzastaurin	0.17	10	30	1898055	1992520	1770735	1479810	1.04977	0.932921	0.779645	1909080	1608320	1.00581	0.847352	0.818448	0.979352
AsPC-1	Erdafitinib	10000	10	30	1876950	637840	1700020	1564215	0.339828	0.905735	0.833381	718120	727280	0.382599	0.38748	0.283206	0.307794
AsPC-1	Erdafitinib	3333.33	10	30	1876950	944960	1700020	1564215	0.503455	0.905735	0.833381	998840	1096960	0.532161	0.584438	0.41957	0.455997
AsPC-1	Erdafitinib	1111.11	10	30	1876950	1338920	1700020	1564215	0.713349	0.905735	0.833381	1342360	1320680	0.715182	0.703631	0.594492	0.646105
AsPC-1	Erdafitinib	370.37	10	30	1876950	1435000	1700020	1564215	0.764538	0.905735	0.833381	1649120	1341600	0.878617	0.714777	0.637152	0.692469
AsPC-1	Erdafitinib	123.46	10	30	1876950	1584600	1700020	1564215	0.844242	0.905735	0.833381	1535520	1386200	0.818093	0.738539	0.703575	0.76466
AsPC-1	Erdafitinib	41.15	10	30	1876950	1524760	1700020	1564215	0.81236	0.905735	0.833381	1480640	1464240	0.788854	0.780117	0.677006	0.735784
AsPC-1	Erdafitinib	13.72	10	30	1876950	1552800	1700020	1564215	0.8273	0.905735	0.833381	1642240	1617320	0.874951	0.861675	0.689456	0.749315
AsPC-1	Erdafitinib	4.57	10	30	1876950	1603440	1700020	1564215	0.85428	0.905735	0.833381	1561880	1584280	0.832137	0.844071	0.711941	0.773751
AsPC-1	Erdafitinib	1.52	10	30	1876950	1633360	1700020	1564215	0.87022	0.905735	0.833381	1657080	1560800	0.882858	0.831562	0.725225	0.788189
AsPC-1	Erdafitinib	0.51	10	30	1876950	1734600	1700020	1564215	0.924159	0.905735	0.833381	1610360	1639200	0.857966	0.873332	0.770177	0.837043
AsPC-1	Erdafitinib	0.17	10	30	1876950	1642600	1700020	1564215	0.875143	0.905735	0.833381	1674000	1624520	0.891872	0.865511	0.729328	0.792648
AsPC-1	Erlotinib	10000	10	30	1890525	1139560	1815040	1511170	0.602774	0.960072	0.799339	1300240	1318680	0.687767	0.697521	0.481821	0.578707
AsPC-1	Erlotinib	3333.33	10	30	1890525	1603880	1815040	1511170	0.848378	0.960072	0.799339	1381960	1241160	0.730993	0.656516	0.678142	0.814504
AsPC-1	Erlotinib	1111.11	10	30	1890525	1569960	1815040	1511170	0.830436	0.960072	0.799339	1546960	1348400	0.81827	0.713241	0.6638	0.797278
AsPC-1	Erlotinib	370.37	10	30	1890525	1789080	1815040	1511170	0.94634	0.960072	0.799339	1604320	1480200	0.848611	0.782957	0.756447	0.908555
AsPC-1	Erlotinib	123.46	10	30	1890525	1772200	1815040	1511170	0.937412	0.960072	0.799339	1746000	1606000	0.923553	0.849499	0.749309	0.899983
AsPC-1	Erlotinib	41.15	10	30	1890525	1771840	1815040	1511170	0.937221	0.960072	0.799339	1762200	1550360	0.932122	0.820068	0.749157	0.8998
AsPC-1	Erlotinib	13.72	10	30	1890525	1830320	1815040	1511170	0.968154	0.960072	0.799339	1771280	1670800	0.936925	0.883776	0.773883	0.929498
AsPC-1	Erlotinib	4.57	10	30	1890525	1794440	1815040	1511170	0.949175	0.960072	0.799339	1855360	1634280	0.981399	0.864458	0.758713	0.911277
AsPC-1	Erlotinib	1.52	10	30	1890525	1811680	1815040	1511170	0.958295	0.960072	0.799339	1960640	1621800	1.03709	0.857857	0.766002	0.920032
AsPC-1	Erlotinib	0.51	10	30	1890525	1827080	1815040	1511170	0.966441	0.960072	0.799339	1883760	1637440	0.996422	0.86613	0.772513	0.927852
AsPC-1	Erlotinib	0.17	10	30	1890525	1792160	1815040	1511170	0.947969	0.960072	0.799339	2008960	1541640	1.06265	0.815456	0.757749	0.910119
AsPC-1	Evobrutinib	10000	10	30	1898055	1700240	1770735	1479810	0.89578	0.932921	0.779645	1744320	1520440	0.919004	0.801052	0.698391	0.835692
AsPC-1	Evobrutinib	3333.33	10	30	1898055	1694760	1770735	1479810	0.892893	0.932921	0.779645	1714360	1688600	0.903219	0.889648	0.69614	0.832998
AsPC-1	Evobrutinib	1111.11	10	30	1898055	1783440	1770735	1479810	0.939615	0.932921	0.779645	1757280	1537280	0.925832	0.809924	0.732566	0.876586
AsPC-1	Evobrutinib	370.37	10	30	1898055	1886320	1770735	1479810	0.993817	0.932921	0.779645	1727600	1607760	0.910195	0.847057	0.774825	0.927153
AsPC-1	Evobrutinib	123.46	10	30	1898055	1864840	1770735	1479810	0.982501	0.932921	0.779645	1539040	1544800	0.810851	0.813886	0.766002	0.916595
AsPC-1	Evobrutinib	41.15	10	30	1898055	1837560	1770735	1479810	0.968128	0.932921	0.779645	1795160	1545200	0.945789	0.814097	0.754797	0.903187
AsPC-1	Evobrutinib	13.72	10	30	1898055	1893920	1770735	1479810	0.997821	0.932921	0.779645	1791240	1491120	0.943724	0.785604	0.777947	0.930888
AsPC-1	Evobrutinib	4.57	10	30	1898055	1835800	1770735	1479810	0.967201	0.932921	0.779645	1817640	1701080	0.957633	0.896223	0.754074	0.902322
AsPC-1	Evobrutinib	1.52	10	30	1898055	1912360	1770735	1479810	1.00754	0.932921	0.779645	1792080	1449280	0.944167	0.763561	0.785521	0.939952
AsPC-1	Evobrutinib	0.51	10	30	1898055	1934680	1770735	1479810	1.0193	0.932921	0.779645	1787800	1781880	0.941912	0.938793	0.79469	0.950923
AsPC-1	Evobrutinib	0.17	10	30	1898055	1906000	1770735	1479810	1.00419	0.932921	0.779645	1903880	1565960	1.00307	0.825034	0.782909	0.936826
AsPC-1	Fasudil	10000	10	30	1898055	1896040	1770735	1479810	0.998938	0.932921	0.779645	1715920	1517120	0.904041	0.799302	0.778818	0.93193
AsPC-1	Fasudil	3333.33	10	30	1898055	1813960	1770735	1479810	0.955694	0.932921	0.779645	1722360	1595040	0.907434	0.840355	0.745103	0.891587
AsPC-1	Fasudil	1111.11	10	30	1898055	1876800	1770735	1479810	0.988802	0.932921	0.779645	1665720	1576320	0.877593	0.830492	0.770915	0.922474
AsPC-1	Fasudil	370.37	10	30	1898055	1822960	1770735	1479810	0.960436	0.932921	0.779645	1663440	1553600	0.876392	0.818522	0.748799	0.896011
AsPC-1	Fasudil	123.46	10	30	1898055	1769520	1770735	1479810	0.932281	0.932921	0.779645	1654200	1431640	0.871524	0.754267	0.726848	0.869744
AsPC-1	Fasudil	41.15	10	30	1898055	1892960	1770735	1479810	0.997316	0.932921	0.779645	1689560	1469920	0.890153	0.774435	0.777553	0.930417
AsPC-1	Fasudil	13.72	10	30	1898055	1849080	1770735	1479810	0.974197	0.932921	0.779645	1800960	1422400	0.948845	0.749399	0.759528	0.908849
AsPC-1	Fasudil	4.57	10	30	1898055	1860840	1770735	1479810	0.980393	0.932921	0.779645	1798200	1471920	0.947391	0.775489	0.764359	0.914629
AsPC-1	Fasudil	1.52	10	30	1898055	1900280	1770735	1479810	1.00117	0.932921	0.779645	1720200	1524480	0.906296	0.80318	0.780559	0.934014
AsPC-1	Fasudil	0.51	10	30	1898055	1919760	1770735	1479810	1.01144	0.932921	0.779645	1739400	1580800	0.916412	0.832853	0.788561	0.943589
AsPC-1	Fasudil	0.17	10	30	1898055	1905560	1770735	1479810	1.00395	0.932921	0.779645	1776000	1554640	0.935695	0.81907	0.782728	0.93661
AsPC-1	Fedratinib	10000	10	30	1876950	95000	1700020	1564215	0.050614	0.905735	0.833381	135080	118920	0.0719678	0.0633581	0.0421808	0.0458429
AsPC-1	Fedratinib	3333.33	10	30	1876950	260520	1700020	1564215	0.1388	0.905735	0.833381	400720	488960	0.213495	0.260508	0.115673	0.125716
AsPC-1	Fedratinib	1111.11	10	30	1876950	663120	1700020	1564215	0.353297	0.905735	0.833381	1018520	1041400	0.542646	0.554836	0.294431	0.319993
AsPC-1	Fedratinib	370.37	10	30	1876950	1096360	1700020	1564215	0.584118	0.905735	0.833381	1440600	1254560	0.767522	0.668404	0.486793	0.529056
AsPC-1	Fedratinib	123.46	10	30	1876950	1571080	1700020	1564215	0.837039	0.905735	0.833381	1669720	1542880	0.889592	0.822014	0.697572	0.758136
AsPC-1	Fedratinib	41.15	10	30	1876950	1698200	1700020	1564215	0.904766	0.905735	0.833381	1708200	1590120	0.910094	0.847183	0.754015	0.819478
AsPC-1	Fedratinib	13.72	10	30	1876950	1769440	1700020	1564215	0.942721	0.905735	0.833381	1746320	1628720	0.930403	0.867748	0.785646	0.853856
AsPC-1	Fedratinib	4.57	10	30	1876950	1775600	1700020	1564215	0.946003	0.905735	0.833381	1752040	1557400	0.933451	0.82975	0.788381	0.856828
AsPC-1	Fedratinib	1.52	10	30	1876950	1768880	1700020	1564215	0.942423	0.905735	0.833381	1821520	1588280	0.970468	0.846203	0.785397	0.853585
AsPC-1	Fedratinib	0.51	10	30	1876950	1774680	1700020	1564215	0.945513	0.905735	0.833381	1772600	1636400	0.944404	0.87184	0.787973	0.856384
AsPC-1	Fedratinib	0.17	10	30	1876950	1808840	1700020	1564215	0.963712	0.905735	0.833381	1743240	1588280	0.928762	0.846203	0.80314	0.872868
AsPC-1	Filgotinib	10000	10	30	1898055	1845080	1770735	1479810	0.97209	0.932921	0.779645	1622480	1411000	0.854812	0.743393	0.757885	0.906883
AsPC-1	Filgotinib	3333.33	10	30	1898055	1793680	1770735	1479810	0.945009	0.932921	0.779645	1719440	1410920	0.905896	0.74335	0.736772	0.881619
AsPC-1	Filgotinib	1111.11	10	30	1898055	1751480	1770735	1479810	0.922776	0.932921	0.779645	1558720	1434560	0.82122	0.755805	0.719438	0.860877
AsPC-1	Filgotinib	370.37	10	30	1898055	1815560	1770735	1479810	0.956537	0.932921	0.779645	1527360	1379480	0.804697	0.726786	0.74576	0.892373
AsPC-1	Filgotinib	123.46	10	30	1898055	1904560	1770735	1479810	1.00343	0.932921	0.779645	1483320	1527520	0.781495	0.804782	0.782317	0.936118
AsPC-1	Filgotinib	41.15	10	30	1898055	1833880	1770735	1479810	0.966189	0.932921	0.779645	1655720	1401840	0.872325	0.738567	0.753285	0.901378
AsPC-1	Filgotinib	13.72	10	30	1898055	1920440	1770735	1479810	1.01179	0.932921	0.779645	1613480	1424160	0.85007	0.750326	0.78884	0.943923
AsPC-1	Filgotinib	4.57	10	30	1898055	1827840	1770735	1479810	0.963007	0.932921	0.779645	1690680	1586760	0.890743	0.835993	0.750804	0.898409
AsPC-1	Filgotinib	1.52	10	30	1898055	1838680	1770735	1479810	0.968718	0.932921	0.779645	1719040	1504720	0.905685	0.792769	0.755257	0.903737
AsPC-1	Filgotinib	0.51	10	30	1898055	1833760	1770735	1479810	0.966126	0.932921	0.779645	1662960	1534000	0.876139	0.808196	0.753236	0.901319
AsPC-1	Filgotinib	0.17	10	30	1898055	1824520	1770735	1479810	0.961258	0.932921	0.779645	1673560	1531240	0.881724	0.806742	0.74944	0.896777
AsPC-1	Fostamatinib	10000	10	30	1876950	1227320	1700020	1564215	0.653891	0.905735	0.833381	1002800	866920	0.534271	0.461877	0.54494	0.592252
AsPC-1	Fostamatinib	3333.33	10	30	1876950	1655720	1700020	1564215	0.882133	0.905735	0.833381	1480600	1366000	0.788833	0.727776	0.735153	0.798979
AsPC-1	Fostamatinib	1111.11	10	30	1876950	1811160	1700020	1564215	0.964948	0.905735	0.833381	1725240	1600840	0.919172	0.852894	0.80417	0.873988
AsPC-1	Fostamatinib	370.37	10	30	1876950	1740960	1700020	1564215	0.927547	0.905735	0.833381	1758840	1426240	0.937073	0.759871	0.773001	0.840112
AsPC-1	Fostamatinib	123.46	10	30	1876950	1853760	1700020	1564215	0.987645	0.905735	0.833381	1778240	1523240	0.947409	0.811551	0.823085	0.894545
AsPC-1	Fostamatinib	41.15	10	30	1876950	1902040	1700020	1564215	1.01337	0.905735	0.833381	1730080	1568920	0.921751	0.835888	0.844521	0.917843
AsPC-1	Fostamatinib	13.72	10	30	1876950	1823600	1700020	1564215	0.971576	0.905735	0.833381	1763360	1490800	0.939482	0.794267	0.809693	0.879991
AsPC-1	Fostamatinib	4.57	10	30	1876950	1860000	1700020	1564215	0.990969	0.905735	0.833381	1795800	1579920	0.956765	0.841749	0.825855	0.897556
AsPC-1	Fostamatinib	1.52	10	30	1876950	1878800	1700020	1564215	1.00099	0.905735	0.833381	1807120	1544760	0.962796	0.823016	0.834203	0.906628
AsPC-1	Fostamatinib	0.51	10	30	1876950	1860680	1700020	1564215	0.991332	0.905735	0.833381	1786440	1530920	0.951778	0.815642	0.826157	0.897884
AsPC-1	Fostamatinib	0.17	10	30	1876950	1830640	1700020	1564215	0.975327	0.905735	0.833381	1794240	1475160	0.955934	0.785935	0.812819	0.883388
AsPC-1	Fruquintinib	10000	10	30	1898055	1664600	1770735	1479810	0.877003	0.932921	0.779645	1473040	1396400	0.776079	0.7357	0.683751	0.818174
AsPC-1	Fruquintinib	3333.33	10	30	1898055	1702920	1770735	1479810	0.897192	0.932921	0.779645	1555200	1522080	0.819365	0.801916	0.699492	0.837009
AsPC-1	Fruquintinib	1111.11	10	30	1898055	1759920	1770735	1479810	0.927223	0.932921	0.779645	1647760	1390440	0.868131	0.73256	0.722905	0.865026
AsPC-1	Fruquintinib	370.37	10	30	1898055	1731400	1770735	1479810	0.912197	0.932921	0.779645	1534200	1353520	0.808301	0.713109	0.71119	0.851008
AsPC-1	Fruquintinib	123.46	10	30	1898055	1742000	1770735	1479810	0.917782	0.932921	0.779645	1663600	1447680	0.876476	0.762718	0.715544	0.856218
AsPC-1	Fruquintinib	41.15	10	30	1898055	1835120	1770735	1479810	0.966842	0.932921	0.779645	1721280	1604480	0.906865	0.845329	0.753794	0.901987
AsPC-1	Fruquintinib	13.72	10	30	1898055	1833280	1770735	1479810	0.965873	0.932921	0.779645	1547720	1305320	0.815424	0.687715	0.753038	0.901083
AsPC-1	Fruquintinib	4.57	10	30	1898055	1835360	1770735	1479810	0.966969	0.932921	0.779645	1734320	1557200	0.913735	0.820419	0.753893	0.902105
AsPC-1	Fruquintinib	1.52	10	30	1898055	1838960	1770735	1479810	0.968865	0.932921	0.779645	1759600	1431160	0.927054	0.754014	0.755372	0.903875
AsPC-1	Fruquintinib	0.51	10	30	1898055	1822240	1770735	1479810	0.960056	0.932921	0.779645	1590680	1521880	0.838058	0.80181	0.748504	0.895657
AsPC-1	Fruquintinib	0.17	10	30	1898055	1863360	1770735	1479810	0.981721	0.932921	0.779645	1746840	1517200	0.920332	0.799345	0.765394	0.915868
AsPC-1	Galunisertib	10000	10	30	1787745	1409920	1757645	1529725	0.788658	0.983163	0.855673	1442600	1470520	0.806938	0.822556	0.674834	0.77538
AsPC-1	Galunisertib	3333.33	10	30	1787745	1446920	1757645	1529725	0.809355	0.983163	0.855673	1508280	1310320	0.843677	0.732946	0.692543	0.795728
AsPC-1	Galunisertib	1111.11	10	30	1787745	1439200	1757645	1529725	0.805037	0.983163	0.855673	1454880	1426320	0.813807	0.797832	0.688848	0.791482
AsPC-1	Galunisertib	370.37	10	30	1787745	1521400	1757645	1529725	0.851016	0.983163	0.855673	1474600	1471360	0.824838	0.823026	0.728192	0.836688
AsPC-1	Galunisertib	123.46	10	30	1787745	1598360	1757645	1529725	0.894065	0.983163	0.855673	1473720	1370040	0.824346	0.766351	0.765027	0.879012
AsPC-1	Galunisertib	41.15	10	30	1787745	1623160	1757645	1529725	0.907937	0.983163	0.855673	1578800	1502360	0.883124	0.840366	0.776897	0.89265
AsPC-1	Galunisertib	13.72	10	30	1787745	1620000	1757645	1529725	0.90617	0.983163	0.855673	1706160	1526200	0.954364	0.853701	0.775385	0.890912
AsPC-1	Galunisertib	4.57	10	30	1787745	1770520	1757645	1529725	0.990365	0.983163	0.855673	1648240	1604000	0.921966	0.89722	0.847428	0.97369
AsPC-1	Galunisertib	1.52	10	30	1787745	1788520	1757645	1529725	1.00043	0.983163	0.855673	1702200	1611520	0.952149	0.901426	0.856044	0.983589
AsPC-1	Galunisertib	0.51	10	30	1787745	1769960	1757645	1529725	0.990052	0.983163	0.855673	1659040	1582320	0.928007	0.885093	0.84716	0.973382
AsPC-1	Galunisertib	0.17	10	30	1787745	1783920	1757645	1529725	0.99786	0.983163	0.855673	1694960	1627440	0.948099	0.910331	0.853842	0.98106
AsPC-1	Gefitinib	10000	10	30	1890525	1002080	1815040	1511170	0.530054	0.960072	0.799339	1180480	1093720	0.624419	0.578527	0.423693	0.50889
AsPC-1	Gefitinib	3333.33	10	30	1890525	1484680	1815040	1511170	0.785327	0.960072	0.799339	1353440	1251880	0.715907	0.662186	0.627742	0.75397
AsPC-1	Gefitinib	1111.11	10	30	1890525	1568320	1815040	1511170	0.829569	0.960072	0.799339	1354440	1306800	0.716436	0.691237	0.663106	0.796445
AsPC-1	Gefitinib	370.37	10	30	1890525	1715400	1815040	1511170	0.907367	0.960072	0.799339	1625840	1372400	0.859994	0.725936	0.725294	0.871138
AsPC-1	Gefitinib	123.46	10	30	1890525	1781920	1815040	1511170	0.942553	0.960072	0.799339	1831840	1607560	0.968958	0.850325	0.753419	0.904919
AsPC-1	Gefitinib	41.15	10	30	1890525	1823120	1815040	1511170	0.964346	0.960072	0.799339	1858320	1587280	0.982965	0.839597	0.770839	0.925841
AsPC-1	Gefitinib	13.72	10	30	1890525	1785840	1815040	1511170	0.944626	0.960072	0.799339	1951440	1633240	1.03222	0.863908	0.755077	0.906909
AsPC-1	Gefitinib	4.57	10	30	1890525	1832560	1815040	1511170	0.969339	0.960072	0.799339	1906480	1542760	1.00844	0.816048	0.77483	0.930635
AsPC-1	Gefitinib	1.52	10	30	1890525	1880720	1815040	1511170	0.994814	0.960072	0.799339	1856240	1548960	0.981865	0.819328	0.795193	0.955093
AsPC-1	Gefitinib	0.51	10	30	1890525	1826640	1815040	1511170	0.966208	0.960072	0.799339	1963960	1621160	1.03884	0.857518	0.772327	0.927629
AsPC-1	Gefitinib	0.17	10	30	1890525	1826360	1815040	1511170	0.96606	0.960072	0.799339	1842480	1606720	0.974586	0.84988	0.772209	0.927487
AsPC-1	Glasdegib	10000	10	30	1812065	1841720	1795490	1642745	1.01637	0.990853	0.90656	1668080	1801560	0.920541	0.994203	0.921396	1.00707
AsPC-1	Glasdegib	3333.33	10	30	1812065	1854120	1795490	1642745	1.02321	0.990853	0.90656	1829280	1758120	1.0095	0.97023	0.927599	1.01385
AsPC-1	Glasdegib	1111.11	10	30	1812065	1860040	1795490	1642745	1.02648	0.990853	0.90656	1839880	1769560	1.01535	0.976543	0.930561	1.01709
AsPC-1	Glasdegib	370.37	10	30	1812065	1852280	1795490	1642745	1.02219	0.990853	0.90656	1764920	1831720	0.973983	1.01085	0.926679	1.01284
AsPC-1	Glasdegib	123.46	10	30	1812065	1866560	1795490	1642745	1.03007	0.990853	0.90656	1866320	1784320	1.02994	0.984689	0.933823	1.02065
AsPC-1	Glasdegib	41.15	10	30	1812065	1839560	1795490	1642745	1.01517	0.990853	0.90656	1768840	1741960	0.976146	0.961312	0.920315	1.00589
AsPC-1	Glasdegib	13.72	10	30	1812065	1823520	1795490	1642745	1.00632	0.990853	0.90656	1845160	1729440	1.01826	0.954403	0.91229	0.997117
AsPC-1	Glasdegib	4.57	10	30	1812065	1823120	1795490	1642745	1.0061	0.990853	0.90656	1809600	1764360	0.99864	0.973674	0.91209	0.996898
AsPC-1	Glasdegib	1.52	10	30	1812065	1810440	1795490	1642745	0.999103	0.990853	0.90656	1739600	1853360	0.96001	1.02279	0.905747	0.989964
AsPC-1	Glasdegib	0.51	10	30	1812065	1803200	1795490	1642745	0.995108	0.990853	0.90656	1728520	1738360	0.953895	0.959325	0.902125	0.986006
AsPC-1	Glasdegib	0.17	10	30	1812065	1831240	1795490	1642745	1.01058	0.990853	0.90656	1741360	1794040	0.960981	0.990053	0.916153	1.00134
AsPC-1	GSK2256098	10000	10	30	1812065	1295760	1795490	1642745	0.715074	0.990853	0.90656	1161000	1386520	0.640705	0.76516	0.648257	0.708533
AsPC-1	GSK2256098	3333.33	10	30	1812065	1331840	1795490	1642745	0.734985	0.990853	0.90656	1409000	1445200	0.777566	0.797543	0.666307	0.728262
AsPC-1	GSK2256098	1111.11	10	30	1812065	1356520	1795490	1642745	0.748604	0.990853	0.90656	1459960	1527280	0.805689	0.84284	0.678655	0.741757
AsPC-1	GSK2256098	370.37	10	30	1812065	1426000	1795490	1642745	0.786947	0.990853	0.90656	1537680	1522480	0.848579	0.840191	0.713415	0.779749
AsPC-1	GSK2256098	123.46	10	30	1812065	1684880	1795490	1642745	0.929812	0.990853	0.90656	1598080	1567120	0.881911	0.864825	0.84293	0.921307
AsPC-1	GSK2256098	41.15	10	30	1812065	1671440	1795490	1642745	0.922395	0.990853	0.90656	1633000	1511720	0.901182	0.834253	0.836206	0.913958
AsPC-1	GSK2256098	13.72	10	30	1812065	1685720	1795490	1642745	0.930276	0.990853	0.90656	1653960	1657120	0.912749	0.914493	0.84335	0.921766
AsPC-1	GSK2256098	4.57	10	30	1812065	1737520	1795490	1642745	0.958862	0.990853	0.90656	1707120	1708400	0.942085	0.942792	0.869265	0.950091
AsPC-1	GSK2256098	1.52	10	30	1812065	1693680	1795490	1642745	0.934668	0.990853	0.90656	1732120	1662440	0.955882	0.917428	0.847333	0.926119
AsPC-1	GSK2256098	0.51	10	30	1812065	1696840	1795490	1642745	0.936412	0.990853	0.90656	1765920	1736360	0.974535	0.958222	0.848914	0.927847
AsPC-1	GSK2256098	0.17	10	30	1812065	1651880	1795490	1642745	0.911601	0.990853	0.90656	1743800	1649800	0.962328	0.910453	0.826421	0.903262
AsPC-1	GSK3145095	10000	10	30	1812065	1894760	1795490	1642745	1.04564	0.990853	0.90656	1796000	2077920	0.991134	1.14671	0.947931	1.03607
AsPC-1	GSK3145095	3333.33	10	30	1812065	1935920	1795490	1642745	1.06835	0.990853	0.90656	1862680	1983120	1.02793	1.0944	0.968523	1.05858
AsPC-1	GSK3145095	1111.11	10	30	1812065	1968920	1795490	1642745	1.08656	0.990853	0.90656	1863920	1908760	1.02862	1.05336	0.985033	1.07662
AsPC-1	GSK3145095	370.37	10	30	1812065	1825040	1795490	1642745	1.00716	0.990853	0.90656	1871760	1821920	1.03294	1.00544	0.913051	0.997948
AsPC-1	GSK3145095	123.46	10	30	1812065	1873600	1795490	1642745	1.03396	0.990853	0.90656	1916920	1774200	1.05786	0.979104	0.937345	1.0245
AsPC-1	GSK3145095	41.15	10	30	1812065	1903880	1795490	1642745	1.05067	0.990853	0.90656	1868320	1835480	1.03104	1.01292	0.952494	1.04106
AsPC-1	GSK3145095	13.72	10	30	1812065	1866680	1795490	1642745	1.03014	0.990853	0.90656	1847680	1786320	1.01965	0.985792	0.933883	1.02072
AsPC-1	GSK3145095	4.57	10	30	1812065	1841360	1795490	1642745	1.01617	0.990853	0.90656	1921040	1762280	1.06014	0.972526	0.921216	1.00687
AsPC-1	GSK3145095	1.52	10	30	1812065	1780040	1795490	1642745	0.982327	0.990853	0.90656	1912800	1771640	1.05559	0.977691	0.890538	0.973341
AsPC-1	GSK3145095	0.51	10	30	1812065	1792360	1795490	1642745	0.989126	0.990853	0.90656	1903960	1774760	1.05071	0.979413	0.896701	0.980078
AsPC-1	GSK3145095	0.17	10	30	1812065	1919440	1795490	1642745	1.05926	0.990853	0.90656	1850480	1706760	1.0212	0.941887	0.960278	1.04957
AsPC-1	Ibrutinib	10000	10	30	1890525	1680840	1815040	1511170	0.889086	0.960072	0.799339	1499440	1359560	0.793134	0.719144	0.710681	0.853587
AsPC-1	Ibrutinib	3333.33	10	30	1890525	1583040	1815040	1511170	0.837355	0.960072	0.799339	1400720	1224720	0.740916	0.64782	0.66933	0.803921
AsPC-1	Ibrutinib	1111.11	10	30	1890525	1611280	1815040	1511170	0.852292	0.960072	0.799339	1329760	1217280	0.703381	0.643885	0.68127	0.818262
AsPC-1	Ibrutinib	370.37	10	30	1890525	1549760	1815040	1511170	0.819751	0.960072	0.799339	1406400	1365360	0.74392	0.722212	0.655259	0.78702
AsPC-1	Ibrutinib	123.46	10	30	1890525	1538520	1815040	1511170	0.813806	0.960072	0.799339	1581240	1430680	0.836403	0.756763	0.650506	0.781312
AsPC-1	Ibrutinib	41.15	10	30	1890525	1755760	1815040	1511170	0.928716	0.960072	0.799339	1550880	1485360	0.820344	0.785687	0.742358	0.891634
AsPC-1	Ibrutinib	13.72	10	30	1890525	1784960	1815040	1511170	0.944161	0.960072	0.799339	1818440	1512960	0.96187	0.800286	0.754705	0.906462
AsPC-1	Ibrutinib	4.57	10	30	1890525	1837280	1815040	1511170	0.971836	0.960072	0.799339	1728600	1583840	0.914349	0.837778	0.776826	0.933032
AsPC-1	Ibrutinib	1.52	10	30	1890525	1804160	1815040	1511170	0.954317	0.960072	0.799339	1761880	1623120	0.931953	0.858555	0.762823	0.916213
AsPC-1	Ibrutinib	0.51	10	30	1890525	1828040	1815040	1511170	0.966948	0.960072	0.799339	1684320	1653400	0.890927	0.874572	0.772919	0.92834
AsPC-1	Ibrutinib	0.17	10	30	1890525	1842480	1815040	1511170	0.974586	0.960072	0.799339	1792080	1721320	0.947927	0.910498	0.779025	0.935673
AsPC-1	Icotinib	10000	10	30	1876950	1440640	1700020	1564215	0.767543	0.905735	0.833381	1267840	1285200	0.675479	0.684728	0.639656	0.695191
AsPC-1	Icotinib	3333.33	10	30	1876950	1479480	1700020	1564215	0.788236	0.905735	0.833381	1343600	1350600	0.715842	0.719572	0.656901	0.713933
AsPC-1	Icotinib	1111.11	10	30	1876950	1585160	1700020	1564215	0.84454	0.905735	0.833381	1402440	1396640	0.747191	0.744101	0.703824	0.76493
AsPC-1	Icotinib	370.37	10	30	1876950	1678760	1700020	1564215	0.894408	0.905735	0.833381	1606600	1542280	0.855963	0.821695	0.745383	0.810097
AsPC-1	Icotinib	123.46	10	30	1876950	1730200	1700020	1564215	0.921815	0.905735	0.833381	1787000	1521000	0.952077	0.810357	0.768223	0.83492
AsPC-1	Icotinib	41.15	10	30	1876950	1833600	1700020	1564215	0.976904	0.905735	0.833381	1773560	1635720	0.944916	0.871478	0.814134	0.884817
AsPC-1	Icotinib	13.72	10	30	1876950	1944320	1700020	1564215	1.03589	0.905735	0.833381	1809680	1599120	0.96416	0.851978	0.863294	0.938245
AsPC-1	Icotinib	4.57	10	30	1876950	1901560	1700020	1564215	1.01311	0.905735	0.833381	1768320	1723200	0.942124	0.918085	0.844308	0.917611
AsPC-1	Icotinib	1.52	10	30	1876950	1870560	1700020	1564215	0.996596	0.905735	0.833381	1793400	1737360	0.955486	0.925629	0.830544	0.902652
AsPC-1	Icotinib	0.51	10	30	1876950	1930120	1700020	1564215	1.02833	0.905735	0.833381	1821880	1728280	0.97066	0.920792	0.856989	0.931393
AsPC-1	Icotinib	0.17	10	30	1876950	1938600	1700020	1564215	1.03285	0.905735	0.833381	1729960	1607600	0.921687	0.856496	0.860754	0.935485
AsPC-1	Idelalisib	10000	10	30	1890525	1457440	1815040	1511170	0.770918	0.960072	0.799339	1425800	1281640	0.754182	0.677928	0.616225	0.740137
AsPC-1	Idelalisib	3333.33	10	30	1890525	1638640	1815040	1511170	0.866765	0.960072	0.799339	1735280	1499640	0.917883	0.79324	0.692839	0.832156
AsPC-1	Idelalisib	1111.11	10	30	1890525	1808320	1815040	1511170	0.956517	0.960072	0.799339	1763040	1381720	0.932566	0.730866	0.764581	0.918325
AsPC-1	Idelalisib	370.37	10	30	1890525	1907280	1815040	1511170	1.00886	0.960072	0.799339	1721480	1560960	0.910583	0.825675	0.806423	0.968581
AsPC-1	Idelalisib	123.46	10	30	1890525	2035960	1815040	1511170	1.07693	0.960072	0.799339	1864800	1548360	0.986393	0.819011	0.860831	1.03393
AsPC-1	Idelalisib	41.15	10	30	1890525	1947960	1815040	1511170	1.03038	0.960072	0.799339	1866920	1637680	0.987514	0.866257	0.823623	0.989239
AsPC-1	Idelalisib	13.72	10	30	1890525	1935080	1815040	1511170	1.02357	0.960072	0.799339	1890720	1583680	1.0001	0.837693	0.818177	0.982698
AsPC-1	Idelalisib	4.57	10	30	1890525	2069040	1815040	1511170	1.09443	0.960072	0.799339	1901200	1638200	1.00565	0.866532	0.874817	1.05073
AsPC-1	Idelalisib	1.52	10	30	1890525	1910880	1815040	1511170	1.01077	0.960072	0.799339	1859640	1628720	0.983663	0.861517	0.807945	0.970409
AsPC-1	Idelalisib	0.51	10	30	1890525	2018000	1815040	1511170	1.06743	0.960072	0.799339	1931240	1694320	1.02154	0.896217	0.853237	1.02481
AsPC-1	Idelalisib	0.17	10	30	1890525	1858040	1815040	1511170	0.982817	0.960072	0.799339	1855960	1754920	0.981717	0.928271	0.785604	0.943575
AsPC-1	Imatinib	10000	10	30	1890525	1224040	1815040	1511170	0.64746	0.960072	0.799339	1634920	1255000	0.864797	0.663837	0.51754	0.621609
AsPC-1	Imatinib	3333.33	10	30	1890525	1614760	1815040	1511170	0.854133	0.960072	0.799339	1454040	1402320	0.76912	0.741762	0.682742	0.820029
AsPC-1	Imatinib	1111.11	10	30	1890525	1746040	1815040	1511170	0.923574	0.960072	0.799339	1788880	1558920	0.946235	0.824596	0.738249	0.886698
AsPC-1	Imatinib	370.37	10	30	1890525	1798680	1815040	1511170	0.951418	0.960072	0.799339	1922840	1579160	1.01709	0.835302	0.760506	0.91343
AsPC-1	Imatinib	123.46	10	30	1890525	1760280	1815040	1511170	0.931106	0.960072	0.799339	1749840	1515280	0.925584	0.801513	0.74427	0.893929
AsPC-1	Imatinib	41.15	10	30	1890525	1781360	1815040	1511170	0.942257	0.960072	0.799339	1624840	1415120	0.859465	0.748533	0.753182	0.904634
AsPC-1	Imatinib	13.72	10	30	1890525	1723000	1815040	1511170	0.911387	0.960072	0.799339	1870000	1448120	0.989143	0.765988	0.728507	0.874997
AsPC-1	Imatinib	4.57	10	30	1890525	1770040	1815040	1511170	0.936269	0.960072	0.799339	1975920	1518240	1.04517	0.803079	0.748396	0.898886
AsPC-1	Imatinib	1.52	10	30	1890525	1856440	1815040	1511170	0.981971	0.960072	0.799339	1835640	1463800	0.970968	0.774282	0.784927	0.942762
AsPC-1	Imatinib	0.51	10	30	1890525	1804680	1815040	1511170	0.954592	0.960072	0.799339	1699640	1480960	0.899031	0.783359	0.763042	0.916477
AsPC-1	Imatinib	0.17	10	30	1890525	1852640	1815040	1511170	0.979961	0.960072	0.799339	1718480	1489280	0.908996	0.78776	0.783321	0.940833
AsPC-1	Ipatasertib	10000	10	30	1898055	951080	1770735	1479810	0.501081	0.932921	0.779645	994040	935360	0.523715	0.492799	0.390666	0.467469
AsPC-1	Ipatasertib	3333.33	10	30	1898055	1044320	1770735	1479810	0.550205	0.932921	0.779645	959320	989920	0.505423	0.521544	0.428965	0.513298
AsPC-1	Ipatasertib	1111.11	10	30	1898055	1216160	1770735	1479810	0.64074	0.932921	0.779645	977800	966560	0.515159	0.509237	0.49955	0.59776
AsPC-1	Ipatasertib	370.37	10	30	1898055	1249760	1770735	1479810	0.658442	0.932921	0.779645	1145000	1140600	0.603249	0.600931	0.513352	0.614275
AsPC-1	Ipatasertib	123.46	10	30	1898055	1305880	1770735	1479810	0.68801	0.932921	0.779645	1263200	1173480	0.665523	0.618254	0.536404	0.641858
AsPC-1	Ipatasertib	41.15	10	30	1898055	1444840	1770735	1479810	0.761221	0.932921	0.779645	1380400	1224840	0.727271	0.645313	0.593483	0.710159
AsPC-1	Ipatasertib	13.72	10	30	1898055	1649920	1770735	1479810	0.869269	0.932921	0.779645	1506600	1341600	0.79376	0.706829	0.677721	0.810959
AsPC-1	Ipatasertib	4.57	10	30	1898055	1684360	1770735	1479810	0.887414	0.932921	0.779645	1480720	1292080	0.780125	0.680739	0.691868	0.827887
AsPC-1	Ipatasertib	1.52	10	30	1898055	1730320	1770735	1479810	0.911628	0.932921	0.779645	1532520	1393080	0.807416	0.733951	0.710747	0.850477
AsPC-1	Ipatasertib	0.51	10	30	1898055	1808960	1770735	1479810	0.95306	0.932921	0.779645	1634040	1365120	0.860902	0.71922	0.743049	0.889129
AsPC-1	Ipatasertib	0.17	10	30	1898055	1796120	1770735	1479810	0.946295	0.932921	0.779645	1638000	1567480	0.862989	0.825835	0.737775	0.882818
AsPC-1	Itacitinib	10000	10	30	1898055	1492960	1770735	1479810	0.786574	0.932921	0.779645	1501960	1367240	0.791315	0.720337	0.613249	0.733811
AsPC-1	Itacitinib	3333.33	10	30	1898055	1672600	1770735	1479810	0.881218	0.932921	0.779645	1562920	1408720	0.823432	0.742191	0.687038	0.822106
AsPC-1	Itacitinib	1111.11	10	30	1898055	1689600	1770735	1479810	0.890174	0.932921	0.779645	1445240	1339760	0.761432	0.705859	0.69402	0.830462
AsPC-1	Itacitinib	370.37	10	30	1898055	1686160	1770735	1479810	0.888362	0.932921	0.779645	1409400	1219120	0.74255	0.6423	0.692607	0.828771
AsPC-1	Itacitinib	123.46	10	30	1898055	1599760	1770735	1479810	0.842842	0.932921	0.779645	1487040	1402880	0.783455	0.739115	0.657118	0.786305
AsPC-1	Itacitinib	41.15	10	30	1898055	1604800	1770735	1479810	0.845497	0.932921	0.779645	1487800	1372760	0.783855	0.723246	0.659188	0.788782
AsPC-1	Itacitinib	13.72	10	30	1898055	1785480	1770735	1479810	0.940689	0.932921	0.779645	1581960	1437600	0.833464	0.757407	0.733404	0.877589
AsPC-1	Itacitinib	4.57	10	30	1898055	1802440	1770735	1479810	0.949625	0.932921	0.779645	1544640	1439320	0.813801	0.758313	0.740371	0.885925
AsPC-1	Itacitinib	1.52	10	30	1898055	1858920	1770735	1479810	0.979382	0.932921	0.779645	1519880	1366000	0.800757	0.719684	0.76357	0.913685
AsPC-1	Itacitinib	0.51	10	30	1898055	1773760	1770735	1479810	0.934515	0.932921	0.779645	1581480	1518800	0.833211	0.800188	0.72859	0.871828
AsPC-1	Itacitinib	0.17	10	30	1898055	1797560	1770735	1479810	0.947054	0.932921	0.779645	1727120	1493920	0.909942	0.787079	0.738366	0.883526
AsPC-1	KX2391	10000	10	30	1898055	697720	1770735	1479810	0.367597	0.932921	0.779645	1011960	1275280	0.533156	0.671888	0.286596	0.342939
AsPC-1	KX2391	3333.33	10	30	1898055	906760	1770735	1479810	0.477731	0.932921	0.779645	1170440	1338560	0.616652	0.705227	0.372461	0.445685
AsPC-1	KX2391	1111.11	10	30	1898055	985280	1770735	1479810	0.5191	0.932921	0.779645	1128680	1353560	0.594651	0.71313	0.404714	0.484279
AsPC-1	KX2391	370.37	10	30	1898055	761120	1770735	1479810	0.401	0.932921	0.779645	1213440	1356000	0.639307	0.714416	0.312638	0.374101
AsPC-1	KX2391	123.46	10	30	1898055	755040	1770735	1479810	0.397797	0.932921	0.779645	1237040	1387960	0.651741	0.731254	0.31014	0.371113
AsPC-1	KX2391	41.15	10	30	1898055	1343680	1770735	1479810	0.707925	0.932921	0.779645	1666320	1520320	0.877909	0.800988	0.55193	0.660438
AsPC-1	KX2391	13.72	10	30	1898055	1745440	1770735	1479810	0.919594	0.932921	0.779645	1698200	1554800	0.894705	0.819154	0.716957	0.857908
AsPC-1	KX2391	4.57	10	30	1898055	1754000	1770735	1479810	0.924104	0.932921	0.779645	1762600	1559760	0.928635	0.821768	0.720473	0.862116
AsPC-1	KX2391	1.52	10	30	1898055	1794080	1770735	1479810	0.94522	0.932921	0.779645	1828840	1502800	0.963534	0.791758	0.736937	0.881816
AsPC-1	KX2391	0.51	10	30	1898055	1851680	1770735	1479810	0.975567	0.932921	0.779645	1775040	1664440	0.935189	0.876919	0.760596	0.910127
AsPC-1	KX2391	0.17	10	30	1898055	1856880	1770735	1479810	0.978307	0.932921	0.779645	1781640	1684960	0.938666	0.88773	0.762732	0.912683
AsPC-1	Lapatinib	10000	10	30	1890525	1075720	1815040	1511170	0.569006	0.960072	0.799339	1062880	1212400	0.562214	0.641303	0.454829	0.546287
AsPC-1	Lapatinib	3333.33	10	30	1890525	1566920	1815040	1511170	0.828828	0.960072	0.799339	1267200	1258320	0.67029	0.665593	0.662514	0.795734
AsPC-1	Lapatinib	1111.11	10	30	1890525	1526040	1815040	1511170	0.807204	0.960072	0.799339	1448080	1351720	0.765967	0.714997	0.64523	0.774974
AsPC-1	Lapatinib	370.37	10	30	1890525	1663720	1815040	1511170	0.880031	0.960072	0.799339	1714520	1502960	0.906902	0.794996	0.703443	0.844893
AsPC-1	Lapatinib	123.46	10	30	1890525	1631640	1815040	1511170	0.863062	0.960072	0.799339	1692240	1526640	0.895116	0.807522	0.689879	0.828601
AsPC-1	Lapatinib	41.15	10	30	1890525	1809680	1815040	1511170	0.957237	0.960072	0.799339	1590040	1593680	0.841057	0.842983	0.765156	0.919016
AsPC-1	Lapatinib	13.72	10	30	1890525	1792520	1815040	1511170	0.94816	0.960072	0.799339	1672320	1606360	0.88458	0.84969	0.757901	0.910302
AsPC-1	Lapatinib	4.57	10	30	1890525	1708800	1815040	1511170	0.903876	0.960072	0.799339	1764120	1573800	0.933138	0.832467	0.722503	0.867786
AsPC-1	Lapatinib	1.52	10	30	1890525	1693560	1815040	1511170	0.895815	0.960072	0.799339	1573280	1619120	0.832192	0.856439	0.716059	0.860047
AsPC-1	Lapatinib	0.51	10	30	1890525	1839800	1815040	1511170	0.973169	0.960072	0.799339	1676880	1565240	0.886992	0.827939	0.777892	0.934312
AsPC-1	Lapatinib	0.17	10	30	1890525	1769520	1815040	1511170	0.935994	0.960072	0.799339	1709240	1644040	0.904109	0.869621	0.748176	0.898622
AsPC-1	Larotrectinib	10000	10	30	1876950	1664360	1700020	1564215	0.886736	0.905735	0.833381	1534640	1373800	0.817624	0.731932	0.73899	0.803149
AsPC-1	Larotrectinib	3333.33	10	30	1876950	1704120	1700020	1564215	0.90792	0.905735	0.833381	1681240	1476280	0.89573	0.786531	0.756643	0.822335
AsPC-1	Larotrectinib	1111.11	10	30	1876950	1706040	1700020	1564215	0.908943	0.905735	0.833381	1612960	1588120	0.859352	0.846117	0.757496	0.823262
AsPC-1	Larotrectinib	370.37	10	30	1876950	1668320	1700020	1564215	0.888846	0.905735	0.833381	1656080	1455240	0.882325	0.775322	0.740748	0.80506
AsPC-1	Larotrectinib	123.46	10	30	1876950	1743040	1700020	1564215	0.928656	0.905735	0.833381	1758800	1584720	0.937052	0.844306	0.773924	0.841116
AsPC-1	Larotrectinib	41.15	10	30	1876950	1763320	1700020	1564215	0.93946	0.905735	0.833381	1677400	1540440	0.893684	0.820714	0.782929	0.850902
AsPC-1	Larotrectinib	13.72	10	30	1876950	1809880	1700020	1564215	0.964266	0.905735	0.833381	1715080	1503440	0.913759	0.801002	0.803602	0.87337
AsPC-1	Larotrectinib	4.57	10	30	1876950	1721840	1700020	1564215	0.917361	0.905735	0.833381	1765440	1627240	0.94059	0.86696	0.764511	0.830886
AsPC-1	Larotrectinib	1.52	10	30	1876950	1872280	1700020	1564215	0.997512	0.905735	0.833381	1819520	1629360	0.969402	0.868089	0.831308	0.903482
AsPC-1	Larotrectinib	0.51	10	30	1876950	1796400	1700020	1564215	0.957085	0.905735	0.833381	1735360	1563000	0.924564	0.832734	0.797616	0.866865
AsPC-1	Larotrectinib	0.17	10	30	1876950	1824040	1700020	1564215	0.971811	0.905735	0.833381	1864920	1498200	0.993591	0.79821	0.809889	0.880203
AsPC-1	Leniolisib	10000	10	30	1787745	1499160	1757645	1529725	0.838576	0.983163	0.855673	1532320	1482760	0.857124	0.829402	0.717547	0.824457
AsPC-1	Leniolisib	3333.33	10	30	1787745	1554920	1757645	1529725	0.869766	0.983163	0.855673	1700400	1492880	0.951142	0.835063	0.744235	0.855122
AsPC-1	Leniolisib	1111.11	10	30	1787745	1771800	1757645	1529725	0.991081	0.983163	0.855673	1772600	1563640	0.991528	0.874644	0.848041	0.974394
AsPC-1	Leniolisib	370.37	10	30	1787745	1820360	1757645	1529725	1.01824	0.983163	0.855673	1745600	1657920	0.976426	0.927381	0.871284	1.0011
AsPC-1	Leniolisib	123.46	10	30	1787745	1782680	1757645	1529725	0.997167	0.983163	0.855673	1634640	1596360	0.914359	0.892946	0.853249	0.980378
AsPC-1	Leniolisib	41.15	10	30	1787745	1801680	1757645	1529725	1.00779	0.983163	0.855673	1732960	1604760	0.969355	0.897645	0.862343	0.990827
AsPC-1	Leniolisib	13.72	10	30	1787745	1782280	1757645	1529725	0.996943	0.983163	0.855673	1802160	1663280	1.00806	0.930379	0.853057	0.980158
AsPC-1	Leniolisib	4.57	10	30	1787745	1786680	1757645	1529725	0.999404	0.983163	0.855673	1793280	1636160	1.0031	0.915209	0.855163	0.982577
AsPC-1	Leniolisib	1.52	10	30	1787745	1793320	1757645	1529725	1.00312	0.983163	0.855673	1817160	1656600	1.01645	0.926642	0.858341	0.986229
AsPC-1	Leniolisib	0.51	10	30	1787745	1830400	1757645	1529725	1.02386	0.983163	0.855673	1786920	1587360	0.999539	0.887912	0.876089	1.00662
AsPC-1	Leniolisib	0.17	10	30	1787745	1868560	1757645	1529725	1.0452	0.983163	0.855673	1859840	1678240	1.04033	0.938747	0.894354	1.02761
AsPC-1	Lenvatinib	10000	10	30	1890525	1744360	1815040	1511170	0.922685	0.960072	0.799339	1830920	1626680	0.968472	0.860438	0.737538	0.885844
AsPC-1	Lenvatinib	3333.33	10	30	1890525	1777280	1815040	1511170	0.940099	0.960072	0.799339	1733000	1496480	0.916677	0.791568	0.751457	0.902562
AsPC-1	Lenvatinib	1111.11	10	30	1890525	1615240	1815040	1511170	0.854387	0.960072	0.799339	1743640	1645920	0.922305	0.870615	0.682945	0.820273
AsPC-1	Lenvatinib	370.37	10	30	1890525	1803200	1815040	1511170	0.953809	0.960072	0.799339	1841520	1667280	0.974079	0.881914	0.762417	0.915725
AsPC-1	Lenvatinib	123.46	10	30	1890525	1874920	1815040	1511170	0.991746	0.960072	0.799339	1832480	1607560	0.969297	0.850325	0.792741	0.952147
AsPC-1	Lenvatinib	41.15	10	30	1890525	1852600	1815040	1511170	0.979939	0.960072	0.799339	1786320	1602560	0.94488	0.84768	0.783304	0.940812
AsPC-1	Lenvatinib	13.72	10	30	1890525	1895840	1815040	1511170	1.00281	0.960072	0.799339	1854840	1735920	0.981124	0.918221	0.801586	0.962771
AsPC-1	Lenvatinib	4.57	10	30	1890525	1886520	1815040	1511170	0.997882	0.960072	0.799339	1890680	1722600	1.00008	0.911175	0.797645	0.958038
AsPC-1	Lenvatinib	1.52	10	30	1890525	1844360	1815040	1511170	0.975581	0.960072	0.799339	1886600	1614960	0.997924	0.854239	0.77982	0.936628
AsPC-1	Lenvatinib	0.51	10	30	1890525	1833720	1815040	1511170	0.969953	0.960072	0.799339	1757800	1684520	0.929795	0.891033	0.775321	0.931224
AsPC-1	Lenvatinib	0.17	10	30	1890525	1817600	1815040	1511170	0.961426	0.960072	0.799339	1740640	1614280	0.920718	0.853879	0.768505	0.923038
AsPC-1	Lestaurtinib	10000	10	30	1898055	298720	1770735	1479810	0.157382	0.932921	0.779645	495200	460240	0.260899	0.24248	0.122702	0.146825
AsPC-1	Lestaurtinib	3333.33	10	30	1898055	695120	1770735	1479810	0.366228	0.932921	0.779645	669360	552400	0.352656	0.291035	0.285528	0.341661
AsPC-1	Lestaurtinib	1111.11	10	30	1898055	1110320	1770735	1479810	0.584978	0.932921	0.779645	922320	944680	0.485929	0.497709	0.456075	0.545738
AsPC-1	Lestaurtinib	370.37	10	30	1898055	1399600	1770735	1479810	0.737386	0.932921	0.779645	1037600	975360	0.546665	0.513873	0.5749	0.687923
AsPC-1	Lestaurtinib	123.46	10	30	1898055	1794520	1770735	1479810	0.945452	0.932921	0.779645	1269520	964320	0.668853	0.508057	0.737117	0.882032
AsPC-1	Lestaurtinib	41.15	10	30	1898055	1844280	1770735	1479810	0.971668	0.932921	0.779645	1721480	1375280	0.906971	0.724573	0.757557	0.90649
AsPC-1	Lestaurtinib	13.72	10	30	1898055	1837280	1770735	1479810	0.96798	0.932921	0.779645	1818920	1367400	0.958307	0.720422	0.754682	0.903049
AsPC-1	Lestaurtinib	4.57	10	30	1898055	1845440	1770735	1479810	0.97228	0.932921	0.779645	1783680	1498720	0.939741	0.789608	0.758033	0.90706
AsPC-1	Lestaurtinib	1.52	10	30	1898055	1897480	1770735	1479810	0.999697	0.932921	0.779645	1853720	1591000	0.976642	0.838227	0.779409	0.932638
AsPC-1	Lestaurtinib	0.51	10	30	1898055	1897000	1770735	1479810	0.999444	0.932921	0.779645	1749160	1653520	0.921554	0.871165	0.779212	0.932402
AsPC-1	Lestaurtinib	0.17	10	30	1898055	1825560	1770735	1479810	0.961806	0.932921	0.779645	1840000	1657480	0.969413	0.873252	0.749867	0.897288
AsPC-1	Lifirafenib	10000	10	30	1812065	625000	1795490	1642745	0.34491	0.990853	0.90656	633280	794160	0.34948	0.438262	0.312682	0.341755
AsPC-1	Lifirafenib	3333.33	10	30	1812065	793000	1795490	1642745	0.437622	0.990853	0.90656	868160	1086600	0.4791	0.599647	0.396731	0.433619
AsPC-1	Lifirafenib	1111.11	10	30	1812065	1070480	1795490	1642745	0.590751	0.990853	0.90656	1303520	1610360	0.719356	0.888688	0.535551	0.585348
AsPC-1	Lifirafenib	370.37	10	30	1812065	1402600	1795490	1642745	0.774034	0.990853	0.90656	1631760	1734800	0.900497	0.957361	0.701708	0.766954
AsPC-1	Lifirafenib	123.46	10	30	1812065	1549160	1795490	1642745	0.854914	0.990853	0.90656	1862360	1653360	1.02776	0.912418	0.775031	0.847094
AsPC-1	Lifirafenib	41.15	10	30	1812065	1668520	1795490	1642745	0.920784	0.990853	0.90656	1807880	1683840	0.99769	0.929238	0.834745	0.912361
AsPC-1	Lifirafenib	13.72	10	30	1812065	1799680	1795490	1642745	0.993165	0.990853	0.90656	1878000	1689080	1.03639	0.93213	0.900364	0.984081
AsPC-1	Lifirafenib	4.57	10	30	1812065	1826160	1795490	1642745	1.00778	0.990853	0.90656	1849760	1648880	1.0208	0.909945	0.913611	0.99856
AsPC-1	Lifirafenib	1.52	10	30	1812065	1762000	1795490	1642745	0.972371	0.990853	0.90656	1798960	1726480	0.992768	0.952769	0.881513	0.963477
AsPC-1	Lifirafenib	0.51	10	30	1812065	1824320	1795490	1642745	1.00676	0.990853	0.90656	1858560	1707280	1.02566	0.942174	0.912691	0.997554
AsPC-1	Lifirafenib	0.17	10	30	1812065	1816000	1795490	1642745	1.00217	0.990853	0.90656	1804840	1770480	0.996013	0.977051	0.908528	0.993005
AsPC-1	Linifanib	10000	10	30	1898055	1803240	1770735	1479810	0.950046	0.932921	0.779645	1629080	1491760	0.858289	0.785941	0.740699	0.886318
AsPC-1	Linifanib	3333.33	10	30	1898055	1856400	1770735	1479810	0.978054	0.932921	0.779645	1743600	1492360	0.918625	0.786258	0.762535	0.912447
AsPC-1	Linifanib	1111.11	10	30	1898055	1909840	1770735	1479810	1.00621	0.932921	0.779645	1680080	1525360	0.885159	0.803644	0.784486	0.938713
AsPC-1	Linifanib	370.37	10	30	1898055	1911280	1770735	1479810	1.00697	0.932921	0.779645	1780640	1511320	0.938139	0.796247	0.785078	0.939421
AsPC-1	Linifanib	123.46	10	30	1898055	1876000	1770735	1479810	0.98838	0.932921	0.779645	1771920	1637000	0.933545	0.862462	0.770586	0.92208
AsPC-1	Linifanib	41.15	10	30	1898055	1869120	1770735	1479810	0.984755	0.932921	0.779645	1792480	1586040	0.944377	0.835613	0.76776	0.918699
AsPC-1	Linifanib	13.72	10	30	1898055	1791120	1770735	1479810	0.943661	0.932921	0.779645	1751720	1626360	0.922903	0.856856	0.735721	0.880361
AsPC-1	Linifanib	4.57	10	30	1898055	1837000	1770735	1479810	0.967833	0.932921	0.779645	1791400	1574120	0.943808	0.829333	0.754567	0.902911
AsPC-1	Linifanib	1.52	10	30	1898055	1836480	1770735	1479810	0.967559	0.932921	0.779645	1763600	1488320	0.929162	0.784129	0.754353	0.902656
AsPC-1	Linifanib	0.51	10	30	1898055	1850000	1770735	1479810	0.974682	0.932921	0.779645	1817560	1604480	0.957591	0.845329	0.759906	0.909301
AsPC-1	Linifanib	0.17	10	30	1898055	1831320	1770735	1479810	0.96484	0.932921	0.779645	1738120	1519880	0.915737	0.800757	0.752233	0.90012
AsPC-1	Linsitinib	10000	10	30	1898055	670960	1770735	1479810	0.353499	0.932921	0.779645	829720	831240	0.437142	0.437943	0.275604	0.329786
AsPC-1	Linsitinib	3333.33	10	30	1898055	920080	1770735	1479810	0.484749	0.932921	0.779645	959880	931320	0.505718	0.490671	0.377932	0.452232
AsPC-1	Linsitinib	1111.11	10	30	1898055	1059040	1770735	1479810	0.557961	0.932921	0.779645	1036040	1041360	0.545843	0.548646	0.435011	0.520533
AsPC-1	Linsitinib	370.37	10	30	1898055	1189800	1770735	1479810	0.626852	0.932921	0.779645	1117880	1104240	0.588961	0.581775	0.488723	0.584803
AsPC-1	Linsitinib	123.46	10	30	1898055	1445600	1770735	1479810	0.761622	0.932921	0.779645	1247800	1288040	0.65741	0.67861	0.593795	0.710533
AsPC-1	Linsitinib	41.15	10	30	1898055	1527960	1770735	1479810	0.805014	0.932921	0.779645	1608480	1322120	0.847436	0.696566	0.627625	0.751014
AsPC-1	Linsitinib	13.72	10	30	1898055	1644920	1770735	1479810	0.866635	0.932921	0.779645	1693000	1450400	0.891966	0.764151	0.675668	0.808501
AsPC-1	Linsitinib	4.57	10	30	1898055	1734520	1770735	1479810	0.913841	0.932921	0.779645	1825560	1503520	0.961806	0.792137	0.712472	0.852541
AsPC-1	Linsitinib	1.52	10	30	1898055	1897400	1770735	1479810	0.999655	0.932921	0.779645	1807120	1584120	0.95209	0.834602	0.779376	0.932599
AsPC-1	Linsitinib	0.51	10	30	1898055	1884160	1770735	1479810	0.992679	0.932921	0.779645	1852960	1590440	0.976241	0.837931	0.773938	0.926091
AsPC-1	Linsitinib	0.17	10	30	1898055	1864880	1770735	1479810	0.982522	0.932921	0.779645	1792360	1515280	0.944314	0.798333	0.766019	0.916615
AsPC-1	Lorlatinib	10000	10	30	1876950	1451160	1700020	1564215	0.773148	0.905735	0.833381	1668520	1475040	0.888953	0.785871	0.644327	0.700267
AsPC-1	Lorlatinib	3333.33	10	30	1876950	1553320	1700020	1564215	0.827577	0.905735	0.833381	1714880	1495760	0.913652	0.79691	0.689687	0.749565
AsPC-1	Lorlatinib	1111.11	10	30	1876950	1674520	1700020	1564215	0.892149	0.905735	0.833381	1834080	1514560	0.97716	0.806926	0.743501	0.808051
AsPC-1	Lorlatinib	370.37	10	30	1876950	1653280	1700020	1564215	0.880833	0.905735	0.833381	1624520	1615440	0.865511	0.860673	0.73407	0.797802
AsPC-1	Lorlatinib	123.46	10	30	1876950	1741200	1700020	1564215	0.927675	0.905735	0.833381	1596920	1480120	0.850806	0.788577	0.773107	0.840228
AsPC-1	Lorlatinib	41.15	10	30	1876950	1835720	1700020	1564215	0.978034	0.905735	0.833381	1608240	1624880	0.856837	0.865702	0.815075	0.88584
AsPC-1	Lorlatinib	13.72	10	30	1876950	1759840	1700020	1564215	0.937606	0.905735	0.833381	1725880	1614680	0.919513	0.860268	0.781383	0.849223
AsPC-1	Lorlatinib	4.57	10	30	1876950	1835960	1700020	1564215	0.978161	0.905735	0.833381	1798280	1490640	0.958086	0.794182	0.815181	0.885955
AsPC-1	Lorlatinib	1.52	10	30	1876950	1793360	1700020	1564215	0.955465	0.905735	0.833381	1809560	1536280	0.964096	0.818498	0.796267	0.865398
AsPC-1	Lorlatinib	0.51	10	30	1876950	1836760	1700020	1564215	0.978588	0.905735	0.833381	1744840	1474880	0.929615	0.785785	0.815537	0.886341
AsPC-1	Lorlatinib	0.17	10	30	1876950	1901840	1700020	1564215	1.01326	0.905735	0.833381	1756760	1517480	0.935965	0.808482	0.844433	0.917746
AsPC-1	Losmapimod	10000	10	30	1898055	1655440	1770735	1479810	0.872177	0.932921	0.779645	1771320	1493120	0.933229	0.786658	0.679989	0.813672
AsPC-1	Losmapimod	3333.33	10	30	1898055	1591400	1770735	1479810	0.838437	0.932921	0.779645	1643600	1394200	0.865939	0.734541	0.653684	0.782196
AsPC-1	Losmapimod	1111.11	10	30	1898055	1724200	1770735	1479810	0.908404	0.932921	0.779645	1718560	1473760	0.905432	0.776458	0.708233	0.847469
AsPC-1	Losmapimod	370.37	10	30	1898055	1751440	1770735	1479810	0.922755	0.932921	0.779645	1701440	1570680	0.896412	0.827521	0.719422	0.860857
AsPC-1	Losmapimod	123.46	10	30	1898055	1790400	1770735	1479810	0.943281	0.932921	0.779645	1663520	1582440	0.876434	0.833717	0.735425	0.880007
AsPC-1	Losmapimod	41.15	10	30	1898055	1881600	1770735	1479810	0.991331	0.932921	0.779645	1787040	1701440	0.941511	0.896412	0.772886	0.924833
AsPC-1	Losmapimod	13.72	10	30	1898055	1872880	1770735	1479810	0.986736	0.932921	0.779645	1769840	1500800	0.932449	0.790704	0.769305	0.920547
AsPC-1	Losmapimod	4.57	10	30	1898055	1842200	1770735	1479810	0.970573	0.932921	0.779645	1872320	1651920	0.986441	0.870323	0.756702	0.905467
AsPC-1	Losmapimod	1.52	10	30	1898055	1861960	1770735	1479810	0.980983	0.932921	0.779645	1772640	1622120	0.933924	0.854622	0.764819	0.91518
AsPC-1	Losmapimod	0.51	10	30	1898055	1990160	1770735	1479810	1.04853	0.932921	0.779645	1914280	1629640	1.00855	0.858584	0.817479	0.978192
AsPC-1	Losmapimod	0.17	10	30	1898055	1901040	1770735	1479810	1.00157	0.932921	0.779645	1830880	1587800	0.964609	0.836541	0.780872	0.934388
AsPC-1	Lucitanib	10000	10	30	1898055	1483640	1770735	1479810	0.781663	0.932921	0.779645	1441480	1515320	0.759451	0.798354	0.60942	0.72923
AsPC-1	Lucitanib	3333.33	10	30	1898055	1786840	1770735	1479810	0.941406	0.932921	0.779645	1744040	1567480	0.918856	0.825835	0.733963	0.878257
AsPC-1	Lucitanib	1111.11	10	30	1898055	1835960	1770735	1479810	0.967285	0.932921	0.779645	1723920	1555240	0.908256	0.819386	0.754139	0.9024
AsPC-1	Lucitanib	370.37	10	30	1898055	1788560	1770735	1479810	0.942312	0.932921	0.779645	1815960	1626080	0.956748	0.856709	0.734669	0.879102
AsPC-1	Lucitanib	123.46	10	30	1898055	1828200	1770735	1479810	0.963197	0.932921	0.779645	1876200	1620560	0.988486	0.8538	0.750952	0.898586
AsPC-1	Lucitanib	41.15	10	30	1898055	1896160	1770735	1479810	0.999002	0.932921	0.779645	1816360	1627160	0.956959	0.857278	0.778867	0.931989
AsPC-1	Lucitanib	13.72	10	30	1898055	1942200	1770735	1479810	1.02326	0.932921	0.779645	1844040	1643200	0.971542	0.865728	0.797778	0.954619
AsPC-1	Lucitanib	4.57	10	30	1898055	1958200	1770735	1479810	1.03169	0.932921	0.779645	1874360	1617240	0.987516	0.852051	0.804351	0.962483
AsPC-1	Lucitanib	1.52	10	30	1898055	1889360	1770735	1479810	0.995419	0.932921	0.779645	1917080	1747080	1.01002	0.920458	0.776074	0.928647
AsPC-1	Lucitanib	0.51	10	30	1898055	1968640	1770735	1479810	1.03719	0.932921	0.779645	1898680	1780240	1.00033	0.937929	0.808639	0.967614
AsPC-1	Lucitanib	0.17	10	30	1898055	1870640	1770735	1479810	0.985556	0.932921	0.779645	1870920	1598040	0.985704	0.841936	0.768384	0.919446
AsPC-1	Masitinib	10000	10	30	1898055	185160	1770735	1479810	0.0975525	0.932921	0.779645	397080	400440	0.209204	0.210974	0.0760564	0.0910088
AsPC-1	Masitinib	3333.33	10	30	1898055	876640	1770735	1479810	0.461862	0.932921	0.779645	1056760	1110960	0.556759	0.585315	0.360089	0.430881
AsPC-1	Masitinib	1111.11	10	30	1898055	1394440	1770735	1479810	0.734668	0.932921	0.779645	1395960	1458040	0.735469	0.768176	0.57278	0.685387
AsPC-1	Masitinib	370.37	10	30	1898055	1535760	1770735	1479810	0.809123	0.932921	0.779645	1638680	1437760	0.863347	0.757491	0.630829	0.754848
AsPC-1	Masitinib	123.46	10	30	1898055	1667600	1770735	1479810	0.878584	0.932921	0.779645	1786160	1477160	0.941048	0.778249	0.684984	0.819649
AsPC-1	Masitinib	41.15	10	30	1898055	1806080	1770735	1479810	0.951543	0.932921	0.779645	1810760	1591840	0.954008	0.838669	0.741866	0.887714
AsPC-1	Masitinib	13.72	10	30	1898055	1847080	1770735	1479810	0.973144	0.932921	0.779645	1802480	1552160	0.949646	0.817763	0.758707	0.907866
AsPC-1	Masitinib	4.57	10	30	1898055	1796000	1770735	1479810	0.946232	0.932921	0.779645	1734520	1660520	0.913841	0.874853	0.737725	0.882759
AsPC-1	Masitinib	1.52	10	30	1898055	1834920	1770735	1479810	0.966737	0.932921	0.779645	1738160	1650000	0.915759	0.869311	0.753712	0.901889
AsPC-1	Masitinib	0.51	10	30	1898055	1864160	1770735	1479810	0.982142	0.932921	0.779645	1859120	1526480	0.979487	0.804234	0.765723	0.916261
AsPC-1	Masitinib	0.17	10	30	1898055	1828760	1770735	1479810	0.963492	0.932921	0.779645	1798320	1601720	0.947454	0.843874	0.751182	0.898861
AsPC-1	Midostaurin	10000	10	30	1876950	793680	1700020	1564215	0.422856	0.905735	0.833381	909560	949600	0.484595	0.505927	0.3524	0.382996
AsPC-1	Midostaurin	3333.33	10	30	1876950	919120	1700020	1564215	0.489688	0.905735	0.833381	904760	973360	0.482037	0.518586	0.408097	0.443528
AsPC-1	Midostaurin	1111.11	10	30	1876950	1179600	1700020	1564215	0.628466	0.905735	0.833381	1218600	1162760	0.649245	0.619494	0.523752	0.569224
AsPC-1	Midostaurin	370.37	10	30	1876950	1365720	1700020	1564215	0.727627	0.905735	0.833381	1396520	1239800	0.744037	0.66054	0.606391	0.659038
AsPC-1	Midostaurin	123.46	10	30	1876950	1577320	1700020	1564215	0.840363	0.905735	0.833381	1515920	1370600	0.807651	0.730227	0.700343	0.761147
AsPC-1	Midostaurin	41.15	10	30	1876950	1580960	1700020	1564215	0.842303	0.905735	0.833381	1560080	1459160	0.831178	0.77741	0.701959	0.762903
AsPC-1	Midostaurin	13.72	10	30	1876950	1774040	1700020	1564215	0.945172	0.905735	0.833381	1628320	1526360	0.867535	0.813213	0.787688	0.856075
AsPC-1	Midostaurin	4.57	10	30	1876950	1804120	1700020	1564215	0.961198	0.905735	0.833381	1698360	1552320	0.904851	0.827044	0.801044	0.870591
AsPC-1	Midostaurin	1.52	10	30	1876950	1667440	1700020	1564215	0.888377	0.905735	0.833381	1743320	1569040	0.928805	0.835952	0.740357	0.804635
AsPC-1	Midostaurin	0.51	10	30	1876950	1778880	1700020	1564215	0.94775	0.905735	0.833381	1765120	1637520	0.940419	0.872437	0.789837	0.858411
AsPC-1	Midostaurin	0.17	10	30	1876950	1813240	1700020	1564215	0.966057	0.905735	0.833381	1757840	1635280	0.936541	0.871243	0.805094	0.874992
AsPC-1	Momelotinib	10000	10	30	1787745	1533800	1757645	1529725	0.857952	0.983163	0.855673	1617040	1642560	0.904514	0.918789	0.734127	0.843507
AsPC-1	Momelotinib	3333.33	10	30	1787745	1685800	1757645	1529725	0.942976	0.983163	0.855673	1834840	1656840	1.02634	0.926776	0.806879	0.927099
AsPC-1	Momelotinib	1111.11	10	30	1787745	1794120	1757645	1529725	1.00357	0.983163	0.855673	1838760	1708960	1.02854	0.955931	0.858724	0.986669
AsPC-1	Momelotinib	370.37	10	30	1787745	1830120	1757645	1529725	1.0237	0.983163	0.855673	1897960	1578600	1.06165	0.883012	0.875955	1.00647
AsPC-1	Momelotinib	123.46	10	30	1787745	1794320	1757645	1529725	1.00368	0.983163	0.855673	1819720	1602200	1.01789	0.896213	0.85882	0.986779
AsPC-1	Momelotinib	41.15	10	30	1787745	1808560	1757645	1529725	1.01164	0.983163	0.855673	1782960	1641320	0.997323	0.918095	0.865636	0.99461
AsPC-1	Momelotinib	13.72	10	30	1787745	1836360	1757645	1529725	1.02719	0.983163	0.855673	1778640	1688760	0.994907	0.944631	0.878942	1.0099
AsPC-1	Momelotinib	4.57	10	30	1787745	1824480	1757645	1529725	1.02055	0.983163	0.855673	1764560	1650520	0.987031	0.923241	0.873255	1.00337
AsPC-1	Momelotinib	1.52	10	30	1787745	1861040	1757645	1529725	1.041	0.983163	0.855673	1770920	1659200	0.990589	0.928097	0.890754	1.02347
AsPC-1	Momelotinib	0.51	10	30	1787745	1819680	1757645	1529725	1.01786	0.983163	0.855673	1885400	1657960	1.05462	0.927403	0.870958	1.00073
AsPC-1	Momelotinib	0.17	10	30	1787745	1873400	1757645	1529725	1.04791	0.983163	0.855673	1879520	1719240	1.05134	0.961681	0.89667	1.03027
AsPC-1	Motesanib	10000	10	30	1787745	1655840	1757645	1529725	0.926217	0.983163	0.855673	1601720	1722720	0.895944	0.963627	0.792539	0.910623
AsPC-1	Motesanib	3333.33	10	30	1787745	1857840	1757645	1529725	1.03921	0.983163	0.855673	1714520	1675360	0.959041	0.937136	0.889223	1.02171
AsPC-1	Motesanib	1111.11	10	30	1787745	1782440	1757645	1529725	0.997033	0.983163	0.855673	1846280	1636680	1.03274	0.9155	0.853134	0.980246
AsPC-1	Motesanib	370.37	10	30	1787745	1821080	1757645	1529725	1.01865	0.983163	0.855673	1737680	1627120	0.971995	0.910152	0.871628	1.0015
AsPC-1	Motesanib	123.46	10	30	1787745	1862640	1757645	1529725	1.04189	0.983163	0.855673	1866160	1541600	1.04386	0.862315	0.89152	1.02435
AsPC-1	Motesanib	41.15	10	30	1787745	1803200	1757645	1529725	1.00864	0.983163	0.855673	1781480	1674840	0.996496	0.936845	0.86307	0.991663
AsPC-1	Motesanib	13.72	10	30	1787745	1804080	1757645	1529725	1.00914	0.983163	0.855673	1696800	1629720	0.949129	0.911607	0.863491	0.992147
AsPC-1	Motesanib	4.57	10	30	1787745	1775880	1757645	1529725	0.993363	0.983163	0.855673	1739080	1601720	0.972779	0.895944	0.849994	0.976638
AsPC-1	Motesanib	1.52	10	30	1787745	1779600	1757645	1529725	0.995444	0.983163	0.855673	1759440	1605080	0.984167	0.897824	0.851774	0.978684
AsPC-1	Motesanib	0.51	10	30	1787745	1866000	1757645	1529725	1.04377	0.983163	0.855673	1731280	1577240	0.968416	0.882251	0.893128	1.0262
AsPC-1	Motesanib	0.17	10	30	1787745	1799080	1757645	1529725	1.00634	0.983163	0.855673	1671600	1585200	0.935033	0.886704	0.861098	0.989397
AsPC-1	Napabucasin	10000	10	30	1812065	35320	1795490	1642745	0.0194916	0.990853	0.90656	36400	40280	0.0200876	0.0222288	0.0176703	0.0193133
AsPC-1	Napabucasin	3333.33	10	30	1812065	137280	1795490	1642745	0.0757589	0.990853	0.90656	172880	440520	0.095405	0.243104	0.0686799	0.0750659
AsPC-1	Napabucasin	1111.11	10	30	1812065	427200	1795490	1642745	0.235753	0.990853	0.90656	313800	722800	0.173173	0.398882	0.213724	0.233597
AsPC-1	Napabucasin	370.37	10	30	1812065	1382000	1795490	1642745	0.762666	0.990853	0.90656	1647480	1769040	0.909173	0.976256	0.691402	0.75569
AsPC-1	Napabucasin	123.46	10	30	1812065	1517120	1795490	1642745	0.837233	0.990853	0.90656	1713120	1716120	0.945397	0.947052	0.759001	0.829574
AsPC-1	Napabucasin	41.15	10	30	1812065	1826320	1795490	1642745	1.00787	0.990853	0.90656	1686160	1719400	0.930518	0.948862	0.913691	0.998648
AsPC-1	Napabucasin	13.72	10	30	1812065	1816080	1795490	1642745	1.00222	0.990853	0.90656	1792920	1802240	0.989435	0.994578	0.908568	0.993048
AsPC-1	Napabucasin	4.57	10	30	1812065	1768960	1795490	1642745	0.976212	0.990853	0.90656	1838760	1729680	1.01473	0.954535	0.884995	0.967283
AsPC-1	Napabucasin	1.52	10	30	1812065	1643120	1795490	1642745	0.906767	0.990853	0.90656	1761320	1828560	0.971996	1.0091	0.822038	0.898472
AsPC-1	Napabucasin	0.51	10	30	1812065	1752440	1795490	1642745	0.967096	0.990853	0.90656	1726360	1874200	0.952703	1.03429	0.87673	0.95825
AsPC-1	Napabucasin	0.17	10	30	1812065	1738160	1795490	1642745	0.959215	0.990853	0.90656	1801920	1773720	0.994401	0.978839	0.869586	0.950441
AsPC-1	Nemiralisib	10000	10	30	1812065	603080	1795490	1642745	0.332814	0.990853	0.90656	522160	742360	0.288157	0.409676	0.301715	0.329769
AsPC-1	Nemiralisib	3333.33	10	30	1812065	1245520	1795490	1642745	0.687348	0.990853	0.90656	1165320	1256200	0.64309	0.693242	0.623122	0.681061
AsPC-1	Nemiralisib	1111.11	10	30	1812065	1551480	1795490	1642745	0.856194	0.990853	0.90656	1568200	1639040	0.865421	0.904515	0.776191	0.848363
AsPC-1	Nemiralisib	370.37	10	30	1812065	1684120	1795490	1642745	0.929393	0.990853	0.90656	1684160	1692160	0.929415	0.93383	0.84255	0.920892
AsPC-1	Nemiralisib	123.46	10	30	1812065	1736440	1795490	1642745	0.958266	0.990853	0.90656	1770320	1693240	0.976963	0.934426	0.868725	0.949501
AsPC-1	Nemiralisib	41.15	10	30	1812065	1712560	1795490	1642745	0.945088	0.990853	0.90656	1637640	1624480	0.903742	0.89648	0.856778	0.936443
AsPC-1	Nemiralisib	13.72	10	30	1812065	1757760	1795490	1642745	0.970031	0.990853	0.90656	1714600	1695800	0.946213	0.935838	0.879391	0.961159
AsPC-1	Nemiralisib	4.57	10	30	1812065	1859440	1795490	1642745	1.02614	0.990853	0.90656	1763520	1691080	0.97321	0.933234	0.930261	1.01676
AsPC-1	Nemiralisib	1.52	10	30	1812065	1837240	1795490	1642745	1.01389	0.990853	0.90656	1652400	1721800	0.911888	0.950187	0.919154	1.00462
AsPC-1	Nemiralisib	0.51	10	30	1812065	1827360	1795490	1642745	1.00844	0.990853	0.90656	1672040	1631560	0.922726	0.900387	0.914212	0.999216
AsPC-1	Nemiralisib	0.17	10	30	1812065	1881760	1795490	1642745	1.03846	0.990853	0.90656	1699120	1662280	0.937671	0.91734	0.941427	1.02896
AsPC-1	Neratinib	10000	10	30	1876950	32120	1700020	1564215	0.0171129	0.905735	0.833381	89960	201440	0.0479288	0.107323	0.0142615	0.0154997
AsPC-1	Neratinib	3333.33	10	30	1876950	266160	1700020	1564215	0.141805	0.905735	0.833381	609840	640560	0.32491	0.341277	0.118177	0.128437
AsPC-1	Neratinib	1111.11	10	30	1876950	668720	1700020	1564215	0.35628	0.905735	0.833381	883320	830880	0.470615	0.442676	0.296917	0.322696
AsPC-1	Neratinib	370.37	10	30	1876950	948360	1700020	1564215	0.505267	0.905735	0.833381	1077120	1019440	0.573867	0.543136	0.42108	0.457638
AsPC-1	Neratinib	123.46	10	30	1876950	1195600	1700020	1564215	0.636991	0.905735	0.833381	1353960	1242560	0.721362	0.66201	0.530856	0.576945
AsPC-1	Neratinib	41.15	10	30	1876950	1507600	1700020	1564215	0.803218	0.905735	0.833381	1503960	1358160	0.801279	0.723599	0.669387	0.727503
AsPC-1	Neratinib	13.72	10	30	1876950	1680920	1700020	1564215	0.895559	0.905735	0.833381	1614520	1442000	0.860183	0.768268	0.746342	0.81114
AsPC-1	Neratinib	4.57	10	30	1876950	1718920	1700020	1564215	0.915805	0.905735	0.833381	1664400	1530400	0.886758	0.815365	0.763215	0.829477
AsPC-1	Neratinib	1.52	10	30	1876950	1822360	1700020	1564215	0.970916	0.905735	0.833381	1713240	1545600	0.912779	0.823464	0.809143	0.879393
AsPC-1	Neratinib	0.51	10	30	1876950	1789000	1700020	1564215	0.953142	0.905735	0.833381	1713840	1612440	0.913098	0.859075	0.794331	0.863294
AsPC-1	Neratinib	0.17	10	30	1876950	1839240	1700020	1564215	0.979909	0.905735	0.833381	1655240	1606240	0.881878	0.855771	0.816638	0.887538
AsPC-1	Netarsudil	10000	10	30	1876950	44840	1700020	1564215	0.0238898	0.905735	0.833381	239160	272880	0.127419	0.145385	0.0199093	0.0216379
AsPC-1	Netarsudil	3333.33	10	30	1876950	1620880	1700020	1564215	0.863571	0.905735	0.833381	1206040	868720	0.642553	0.462836	0.719684	0.782167
AsPC-1	Netarsudil	1111.11	10	30	1876950	1803840	1700020	1564215	0.961049	0.905735	0.833381	1488360	1114680	0.792967	0.593878	0.80092	0.870456
AsPC-1	Netarsudil	370.37	10	30	1876950	1800160	1700020	1564215	0.959088	0.905735	0.833381	1709680	1364640	0.910882	0.727052	0.799286	0.86868
AsPC-1	Netarsudil	123.46	10	30	1876950	1751160	1700020	1564215	0.932982	0.905735	0.833381	1728920	1495440	0.921133	0.796739	0.777529	0.845035
AsPC-1	Netarsudil	41.15	10	30	1876950	1766480	1700020	1564215	0.941144	0.905735	0.833381	1723120	1535520	0.918043	0.818093	0.784332	0.852427
AsPC-1	Netarsudil	13.72	10	30	1876950	1811000	1700020	1564215	0.964863	0.905735	0.833381	1725240	1497160	0.919172	0.797656	0.804099	0.873911
AsPC-1	Netarsudil	4.57	10	30	1876950	1776840	1700020	1564215	0.946663	0.905735	0.833381	1759880	1579240	0.937628	0.841386	0.788932	0.857427
AsPC-1	Netarsudil	1.52	10	30	1876950	1787040	1700020	1564215	0.952098	0.905735	0.833381	1749480	1611280	0.932087	0.858457	0.793461	0.862349
AsPC-1	Netarsudil	0.51	10	30	1876950	1783760	1700020	1564215	0.95035	0.905735	0.833381	1755960	1610440	0.935539	0.858009	0.792004	0.860766
AsPC-1	Netarsudil	0.17	10	30	1876950	1687720	1700020	1564215	0.899182	0.905735	0.833381	1724640	1639480	0.918852	0.873481	0.749362	0.814421
AsPC-1	Nilotinib	10000	10	30	1890525	1144800	1815040	1511170	0.605546	0.960072	0.799339	1213280	1318200	0.641769	0.697267	0.484036	0.581368
AsPC-1	Nilotinib	3333.33	10	30	1890525	1479080	1815040	1511170	0.782365	0.960072	0.799339	1848200	1493360	0.977612	0.789918	0.625374	0.751126
AsPC-1	Nilotinib	1111.11	10	30	1890525	1448560	1815040	1511170	0.766221	0.960072	0.799339	1549120	1528360	0.819413	0.808432	0.61247	0.735627
AsPC-1	Nilotinib	370.37	10	30	1890525	1577680	1815040	1511170	0.83452	0.960072	0.799339	1747720	1476960	0.924463	0.781243	0.667064	0.801199
AsPC-1	Nilotinib	123.46	10	30	1890525	1595000	1815040	1511170	0.843681	0.960072	0.799339	1575880	1464240	0.833567	0.774515	0.674387	0.809994
AsPC-1	Nilotinib	41.15	10	30	1890525	1607040	1815040	1511170	0.85005	0.960072	0.799339	1458360	1500960	0.771405	0.793938	0.679478	0.816109
AsPC-1	Nilotinib	13.72	10	30	1890525	1766200	1815040	1511170	0.934238	0.960072	0.799339	1551160	1525400	0.820492	0.806866	0.746773	0.896936
AsPC-1	Nilotinib	4.57	10	30	1890525	1724640	1815040	1511170	0.912255	0.960072	0.799339	1554120	1565640	0.822057	0.828151	0.7292	0.87583
AsPC-1	Nilotinib	1.52	10	30	1890525	1726320	1815040	1511170	0.913143	0.960072	0.799339	1590520	1557400	0.841311	0.823792	0.729911	0.876683
AsPC-1	Nilotinib	0.51	10	30	1890525	1738080	1815040	1511170	0.919364	0.960072	0.799339	1566960	1552360	0.828849	0.821126	0.734883	0.882655
AsPC-1	Nilotinib	0.17	10	30	1890525	1690520	1815040	1511170	0.894207	0.960072	0.799339	1558760	1513040	0.824512	0.800328	0.714774	0.858503
AsPC-1	Nintedanib	10000	10	30	1876950	818200	1700020	1564215	0.43592	0.905735	0.833381	737000	703000	0.392658	0.374544	0.363288	0.394828
AsPC-1	Nintedanib	3333.33	10	30	1876950	1392400	1700020	1564215	0.741842	0.905735	0.833381	1480960	1448520	0.789025	0.771741	0.618237	0.671912
AsPC-1	Nintedanib	1111.11	10	30	1876950	1601720	1700020	1564215	0.853363	0.905735	0.833381	1486120	1567160	0.791774	0.83495	0.711177	0.772921
AsPC-1	Nintedanib	370.37	10	30	1876950	1829880	1700020	1564215	0.974922	0.905735	0.833381	1684080	1537640	0.897243	0.819223	0.812482	0.883021
AsPC-1	Nintedanib	123.46	10	30	1876950	1855000	1700020	1564215	0.988305	0.905735	0.833381	1664080	1666160	0.886587	0.887695	0.823635	0.895143
AsPC-1	Nintedanib	41.15	10	30	1876950	1860120	1700020	1564215	0.991033	0.905735	0.833381	1744640	1589760	0.929508	0.846991	0.825909	0.897614
AsPC-1	Nintedanib	13.72	10	30	1876950	1834560	1700020	1564215	0.977415	0.905735	0.833381	1707920	1721440	0.909944	0.917147	0.81456	0.88528
AsPC-1	Nintedanib	4.57	10	30	1876950	1866200	1700020	1564215	0.994273	0.905735	0.833381	1739640	1766320	0.926844	0.941059	0.828608	0.900548
AsPC-1	Nintedanib	1.52	10	30	1876950	1817640	1700020	1564215	0.968401	0.905735	0.833381	1772960	1662120	0.944596	0.885543	0.807047	0.877115
AsPC-1	Nintedanib	0.51	10	30	1876950	1872720	1700020	1564215	0.997746	0.905735	0.833381	1750800	1652040	0.93279	0.880173	0.831503	0.903694
AsPC-1	Nintedanib	0.17	10	30	1876950	1861760	1700020	1564215	0.991907	0.905735	0.833381	1707400	1651880	0.909667	0.880087	0.826637	0.898405
AsPC-1	Niraparib	10000	10	30	1876950	1116320	1700020	1564215	0.594752	0.905735	0.833381	1294240	1331880	0.689544	0.709598	0.495655	0.538688
AsPC-1	Niraparib	3333.33	10	30	1876950	1636360	1700020	1564215	0.871819	0.905735	0.833381	1604600	1422680	0.854898	0.757974	0.726557	0.789637
AsPC-1	Niraparib	1111.11	10	30	1876950	1710960	1700020	1564215	0.911564	0.905735	0.833381	1621160	1480560	0.86372	0.788812	0.75968	0.825636
AsPC-1	Niraparib	370.37	10	30	1876950	1748000	1700020	1564215	0.931298	0.905735	0.833381	1741000	1493920	0.927569	0.79593	0.776126	0.84351
AsPC-1	Niraparib	123.46	10	30	1876950	1747520	1700020	1564215	0.931042	0.905735	0.833381	1753000	1526920	0.933962	0.813511	0.775913	0.843278
AsPC-1	Niraparib	41.15	10	30	1876950	1819840	1700020	1564215	0.969573	0.905735	0.833381	1697840	1541960	0.904574	0.821524	0.808024	0.878177
AsPC-1	Niraparib	13.72	10	30	1876950	1829800	1700020	1564215	0.974879	0.905735	0.833381	1716280	1602760	0.914398	0.853917	0.812446	0.882983
AsPC-1	Niraparib	4.57	10	30	1876950	1767080	1700020	1564215	0.941464	0.905735	0.833381	1755840	1571600	0.935475	0.837316	0.784598	0.852717
AsPC-1	Niraparib	1.52	10	30	1876950	1740120	1700020	1564215	0.9271	0.905735	0.833381	1708320	1604160	0.910157	0.854663	0.772628	0.839707
AsPC-1	Niraparib	0.51	10	30	1876950	1779360	1700020	1564215	0.948006	0.905735	0.833381	1755120	1585720	0.935092	0.844839	0.790051	0.858643
AsPC-1	Niraparib	0.17	10	30	1876950	1843240	1700020	1564215	0.98204	0.905735	0.833381	1715360	1582080	0.913908	0.842899	0.818414	0.889468
AsPC-1	Olaparib	10000	10	30	1812065	1720600	1795490	1642745	0.949524	0.990853	0.90656	1826040	1780760	1.00771	0.982724	0.860801	0.940839
AsPC-1	Olaparib	3333.33	10	30	1812065	1739960	1795490	1642745	0.960208	0.990853	0.90656	1843800	1834640	1.01751	1.01246	0.870486	0.951425
AsPC-1	Olaparib	1111.11	10	30	1812065	1803520	1795490	1642745	0.995284	0.990853	0.90656	1830400	1765440	1.01012	0.97427	0.902285	0.98618
AsPC-1	Olaparib	370.37	10	30	1812065	1784600	1795490	1642745	0.984843	0.990853	0.90656	1815760	1747160	1.00204	0.964182	0.892819	0.975835
AsPC-1	Olaparib	123.46	10	30	1812065	1785000	1795490	1642745	0.985064	0.990853	0.90656	1898480	1823720	1.04769	1.00643	0.893019	0.976054
AsPC-1	Olaparib	41.15	10	30	1812065	1869040	1795490	1642745	1.03144	0.990853	0.90656	1884400	1861200	1.03992	1.02712	0.935064	1.02201
AsPC-1	Olaparib	13.72	10	30	1812065	1863440	1795490	1642745	1.02835	0.990853	0.90656	1920880	1733440	1.06005	0.95661	0.932262	1.01895
AsPC-1	Olaparib	4.57	10	30	1812065	1868480	1795490	1642745	1.03113	0.990853	0.90656	1949320	1774520	1.07575	0.979281	0.934784	1.0217
AsPC-1	Olaparib	1.52	10	30	1812065	1911640	1795490	1642745	1.05495	0.990853	0.90656	1871360	1860720	1.03272	1.02685	0.956376	1.0453
AsPC-1	Olaparib	0.51	10	30	1812065	1767480	1795490	1642745	0.975395	0.990853	0.90656	1934880	1901640	1.06778	1.04943	0.884254	0.966474
AsPC-1	Olaparib	0.17	10	30	1812065	1891480	1795490	1642745	1.04383	0.990853	0.90656	1875120	1781840	1.0348	0.98332	0.94629	1.03428
AsPC-1	Olmutinib	10000	10	30	1898055	811440	1770735	1479810	0.427511	0.932921	0.779645	1194520	1314840	0.629339	0.69273	0.333307	0.398834
AsPC-1	Olmutinib	3333.33	10	30	1898055	1408920	1770735	1479810	0.742297	0.932921	0.779645	1535000	1555880	0.808723	0.819723	0.578728	0.692504
AsPC-1	Olmutinib	1111.11	10	30	1898055	1656920	1770735	1479810	0.872957	0.932921	0.779645	1597360	1581960	0.841577	0.833464	0.680597	0.8144
AsPC-1	Olmutinib	370.37	10	30	1898055	1909600	1770735	1479810	1.00608	0.932921	0.779645	1764520	1514440	0.929646	0.79789	0.784388	0.938595
AsPC-1	Olmutinib	123.46	10	30	1898055	1899160	1770735	1479810	1.00058	0.932921	0.779645	1637160	1597240	0.862546	0.841514	0.780099	0.933464
AsPC-1	Olmutinib	41.15	10	30	1898055	1928520	1770735	1479810	1.01605	0.932921	0.779645	1754240	1525760	0.92423	0.803854	0.792159	0.947895
AsPC-1	Olmutinib	13.72	10	30	1898055	1897880	1770735	1479810	0.999908	0.932921	0.779645	1720360	1511880	0.90638	0.796542	0.779574	0.932835
AsPC-1	Olmutinib	4.57	10	30	1898055	1885120	1770735	1479810	0.993185	0.932921	0.779645	1771360	1509920	0.93325	0.795509	0.774332	0.926563
AsPC-1	Olmutinib	1.52	10	30	1898055	1924600	1770735	1479810	1.01399	0.932921	0.779645	1777720	1586960	0.936601	0.836098	0.790549	0.945968
AsPC-1	Olmutinib	0.51	10	30	1898055	1994320	1770735	1479810	1.05072	0.932921	0.779645	1714440	1539360	0.903261	0.81102	0.819187	0.980236
AsPC-1	Olmutinib	0.17	10	30	1898055	1984200	1770735	1479810	1.04539	0.932921	0.779645	1776000	1584040	0.935695	0.83456	0.81503	0.975262
AsPC-1	Orantinib	10000	10	30	1787745	1771760	1757645	1529725	0.991059	0.983163	0.855673	1856640	1555200	1.03854	0.869923	0.848022	0.974372
AsPC-1	Orantinib	3333.33	10	30	1787745	1713320	1757645	1529725	0.958369	0.983163	0.855673	1887640	1526920	1.05588	0.854104	0.820051	0.942233
AsPC-1	Orantinib	1111.11	10	30	1787745	1701960	1757645	1529725	0.952015	0.983163	0.855673	1765440	1611680	0.987523	0.901516	0.814613	0.935986
AsPC-1	Orantinib	370.37	10	30	1787745	1763160	1757645	1529725	0.986248	0.983163	0.855673	1823840	1605520	1.02019	0.89807	0.843906	0.969643
AsPC-1	Orantinib	123.46	10	30	1787745	1803760	1757645	1529725	1.00896	0.983163	0.855673	1817560	1622440	1.01668	0.907534	0.863338	0.991971
AsPC-1	Orantinib	41.15	10	30	1787745	1838360	1757645	1529725	1.02831	0.983163	0.855673	1928240	1719880	1.07859	0.962039	0.879899	1.011
AsPC-1	Orantinib	13.72	10	30	1787745	1832280	1757645	1529725	1.02491	0.983163	0.855673	1927320	1668840	1.07807	0.933489	0.876989	1.00765
AsPC-1	Orantinib	4.57	10	30	1787745	1845000	1757645	1529725	1.03203	0.983163	0.855673	1824920	1689680	1.02079	0.945146	0.883077	1.01465
AsPC-1	Orantinib	1.52	10	30	1787745	1825920	1757645	1529725	1.02135	0.983163	0.855673	1838680	1733760	1.02849	0.969803	0.873945	1.00416
AsPC-1	Orantinib	0.51	10	30	1787745	1865400	1757645	1529725	1.04344	0.983163	0.855673	1887280	1706160	1.05568	0.954364	0.892841	1.02587
AsPC-1	Orantinib	0.17	10	30	1787745	1903160	1757645	1529725	1.06456	0.983163	0.855673	1914440	1721360	1.07087	0.962867	0.910914	1.04664
AsPC-1	Osimertinib	10000	10	30	1890525	157040	1815040	1511170	0.0830669	0.960072	0.799339	1017600	933360	0.538263	0.493704	0.0663986	0.0797502
AsPC-1	Osimertinib	3333.33	10	30	1890525	1007160	1815040	1511170	0.532741	0.960072	0.799339	1268760	1173360	0.671115	0.620653	0.42584	0.51147
AsPC-1	Osimertinib	1111.11	10	30	1890525	1435160	1815040	1511170	0.759133	0.960072	0.799339	1383040	1306360	0.731564	0.691004	0.606805	0.728822
AsPC-1	Osimertinib	370.37	10	30	1890525	1630840	1815040	1511170	0.862639	0.960072	0.799339	1489840	1497520	0.788056	0.792119	0.689541	0.828195
AsPC-1	Osimertinib	123.46	10	30	1890525	1711200	1815040	1511170	0.905145	0.960072	0.799339	1654360	1548960	0.87508	0.819328	0.723518	0.869005
AsPC-1	Osimertinib	41.15	10	30	1890525	1770760	1815040	1511170	0.93665	0.960072	0.799339	1851040	1614560	0.979114	0.854027	0.748701	0.899251
AsPC-1	Osimertinib	13.72	10	30	1890525	1765800	1815040	1511170	0.934026	0.960072	0.799339	1753000	1591440	0.927256	0.841798	0.746603	0.896732
AsPC-1	Osimertinib	4.57	10	30	1890525	1786480	1815040	1511170	0.944965	0.960072	0.799339	1796920	1706680	0.950487	0.902755	0.755347	0.907234
AsPC-1	Osimertinib	1.52	10	30	1890525	1840560	1815040	1511170	0.973571	0.960072	0.799339	2004400	1659800	1.06023	0.877957	0.778213	0.934698
AsPC-1	Osimertinib	0.51	10	30	1890525	1807920	1815040	1511170	0.956306	0.960072	0.799339	1725400	1695720	0.912657	0.896957	0.764412	0.918122
AsPC-1	Osimertinib	0.17	10	30	1890525	1834560	1815040	1511170	0.970397	0.960072	0.799339	2066760	1635120	1.09322	0.864903	0.775676	0.931651
AsPC-1	Pacritinib	10000	10	30	1787745	178920	1757645	1529725	0.100081	0.983163	0.855673	274640	279200	0.153624	0.156174	0.0856369	0.0983963
AsPC-1	Pacritinib	3333.33	10	30	1787745	337160	1757645	1529725	0.188595	0.983163	0.855673	366720	341080	0.20513	0.190788	0.161376	0.18542
AsPC-1	Pacritinib	1111.11	10	30	1787745	556920	1757645	1529725	0.311521	0.983163	0.855673	887000	889600	0.496156	0.49761	0.26656	0.306276
AsPC-1	Pacritinib	370.37	10	30	1787745	1239520	1757645	1529725	0.693343	0.983163	0.855673	1601040	1443320	0.895564	0.807341	0.593275	0.681669
AsPC-1	Pacritinib	123.46	10	30	1787745	1577320	1757645	1529725	0.882296	0.983163	0.855673	1840800	1654040	1.02968	0.92521	0.754957	0.867441
AsPC-1	Pacritinib	41.15	10	30	1787745	1646240	1757645	1529725	0.920847	0.983163	0.855673	1796800	1646000	1.00507	0.920713	0.787944	0.905343
AsPC-1	Pacritinib	13.72	10	30	1787745	1854800	1757645	1529725	1.03751	0.983163	0.855673	1820160	1682000	1.01813	0.94085	0.887768	1.02004
AsPC-1	Pacritinib	4.57	10	30	1787745	1810320	1757645	1529725	1.01263	0.983163	0.855673	1763680	1716560	0.986539	0.960182	0.866478	0.995578
AsPC-1	Pacritinib	1.52	10	30	1787745	1890120	1757645	1529725	1.05726	0.983163	0.855673	1867520	1708320	1.04462	0.955573	0.904673	1.03946
AsPC-1	Pacritinib	0.51	10	30	1787745	1869840	1757645	1529725	1.04592	0.983163	0.855673	1840720	1674320	1.02963	0.936554	0.894966	1.02831
AsPC-1	Pacritinib	0.17	10	30	1787745	1870680	1757645	1529725	1.04639	0.983163	0.855673	1943320	1730160	1.08702	0.967789	0.895368	1.02877
AsPC-1	Palbociclib	10000	10	30	1890525	1006680	1815040	1511170	0.532487	0.960072	0.799339	1137760	1154800	0.601822	0.610836	0.425638	0.511226
AsPC-1	Palbociclib	3333.33	10	30	1890525	1487000	1815040	1511170	0.786554	0.960072	0.799339	1683520	1500560	0.890504	0.793727	0.628723	0.755148
AsPC-1	Palbociclib	1111.11	10	30	1890525	1778120	1815040	1511170	0.940543	0.960072	0.799339	1560880	1515440	0.825633	0.801597	0.751812	0.902989
AsPC-1	Palbociclib	370.37	10	30	1890525	1943560	1815040	1511170	1.02805	0.960072	0.799339	1662160	1577240	0.879206	0.834287	0.821763	0.987005
AsPC-1	Palbociclib	123.46	10	30	1890525	1848920	1815040	1511170	0.977993	0.960072	0.799339	1617480	1607480	0.855572	0.850282	0.781748	0.938944
AsPC-1	Palbociclib	41.15	10	30	1890525	1883360	1815040	1511170	0.99621	0.960072	0.799339	1715960	1673760	0.907663	0.885341	0.796309	0.956433
AsPC-1	Palbociclib	13.72	10	30	1890525	1835200	1815040	1511170	0.970736	0.960072	0.799339	1985360	1630160	1.05016	0.862279	0.775947	0.931976
AsPC-1	Palbociclib	4.57	10	30	1890525	1899880	1815040	1511170	1.00495	0.960072	0.799339	2016120	1701440	1.06643	0.899983	0.803294	0.964823
AsPC-1	Palbociclib	1.52	10	30	1890525	1938360	1815040	1511170	1.0253	0.960072	0.799339	1947080	1686320	1.02991	0.891985	0.819564	0.984364
AsPC-1	Palbociclib	0.51	10	30	1890525	1966680	1815040	1511170	1.04028	0.960072	0.799339	2029360	1671280	1.07344	0.88403	0.831538	0.998746
AsPC-1	Palbociclib	0.17	10	30	1890525	1882920	1815040	1511170	0.995977	0.960072	0.799339	1864000	1660600	0.98597	0.87838	0.796123	0.95621
AsPC-1	Pazopanib	10000	10	30	1890525	1850160	1815040	1511170	0.978649	0.960072	0.799339	2130360	1608240	1.12686	0.850684	0.782272	0.939573
AsPC-1	Pazopanib	3333.33	10	30	1890525	1785800	1815040	1511170	0.944605	0.960072	0.799339	1834120	1630560	0.970164	0.862491	0.75506	0.906889
AsPC-1	Pazopanib	1111.11	10	30	1890525	1777200	1815040	1511170	0.940056	0.960072	0.799339	2036560	1589440	1.07725	0.84074	0.751424	0.902522
AsPC-1	Pazopanib	370.37	10	30	1890525	1806360	1815040	1511170	0.955481	0.960072	0.799339	1848360	1591280	0.977697	0.841713	0.763753	0.91733
AsPC-1	Pazopanib	123.46	10	30	1890525	1741920	1815040	1511170	0.921395	0.960072	0.799339	1798440	1596360	0.951291	0.8444	0.736507	0.884605
AsPC-1	Pazopanib	41.15	10	30	1890525	1791840	1815040	1511170	0.9478	0.960072	0.799339	1856480	1577000	0.981992	0.83416	0.757613	0.909956
AsPC-1	Pazopanib	13.72	10	30	1890525	1837920	1815040	1511170	0.972174	0.960072	0.799339	1884040	1588600	0.99657	0.840296	0.777097	0.933357
AsPC-1	Pazopanib	4.57	10	30	1890525	1852320	1815040	1511170	0.979791	0.960072	0.799339	1778400	1570240	0.940691	0.830584	0.783185	0.94067
AsPC-1	Pazopanib	1.52	10	30	1890525	1852560	1815040	1511170	0.979918	0.960072	0.799339	1860240	1568600	0.983981	0.829717	0.783287	0.940792
AsPC-1	Pazopanib	0.51	10	30	1890525	1745440	1815040	1511170	0.923257	0.960072	0.799339	1679320	1643800	0.888282	0.869494	0.737995	0.886393
AsPC-1	Pazopanib	0.17	10	30	1890525	1791440	1815040	1511170	0.947589	0.960072	0.799339	1703080	1702080	0.90085	0.900321	0.757444	0.909753
AsPC-1	Peficitinib	10000	10	30	1787745	1689240	1757645	1529725	0.9449	0.983163	0.855673	1763920	1605480	0.986673	0.898048	0.808525	0.928991
AsPC-1	Peficitinib	3333.33	10	30	1787745	1947720	1757645	1529725	1.08948	0.983163	0.855673	1876560	1648440	1.04968	0.922078	0.932242	1.07114
AsPC-1	Peficitinib	1111.11	10	30	1787745	1875320	1757645	1529725	1.04899	0.983163	0.855673	1898520	1709360	1.06196	0.956154	0.897589	1.03132
AsPC-1	Peficitinib	370.37	10	30	1787745	1824440	1757645	1529725	1.02053	0.983163	0.855673	1907040	1639000	1.06673	0.916797	0.873236	1.00334
AsPC-1	Peficitinib	123.46	10	30	1787745	1913960	1757645	1529725	1.0706	0.983163	0.855673	1802320	1581600	1.00815	0.88469	0.916084	1.05257
AsPC-1	Peficitinib	41.15	10	30	1787745	1814920	1757645	1529725	1.0152	0.983163	0.855673	1843200	1651840	1.03102	0.92398	0.86868	0.998108
AsPC-1	Peficitinib	13.72	10	30	1787745	1780160	1757645	1529725	0.995757	0.983163	0.855673	1833600	1632280	1.02565	0.913038	0.852043	0.978992
AsPC-1	Peficitinib	4.57	10	30	1787745	1821200	1757645	1529725	1.01871	0.983163	0.855673	1811560	1646760	1.01332	0.921138	0.871686	1.00156
AsPC-1	Peficitinib	1.52	10	30	1787745	1874000	1757645	1529725	1.04825	0.983163	0.855673	1787760	1614680	1.00001	0.903194	0.896957	1.0306
AsPC-1	Peficitinib	0.51	10	30	1787745	1804400	1757645	1529725	1.00932	0.983163	0.855673	1856400	1640840	1.0384	0.917827	0.863645	0.992322
AsPC-1	Peficitinib	0.17	10	30	1787745	1795800	1757645	1529725	1.00451	0.983163	0.855673	1751400	1571480	0.97967	0.879029	0.859528	0.987593
AsPC-1	Pemigatinib	10000	10	30	1812065	1102360	1795490	1642745	0.608345	0.990853	0.90656	1522320	1687480	0.840102	0.931247	0.551501	0.60278
AsPC-1	Pemigatinib	3333.33	10	30	1812065	1367800	1795490	1642745	0.754829	0.990853	0.90656	1763880	1736760	0.973409	0.958442	0.684298	0.747925
AsPC-1	Pemigatinib	1111.11	10	30	1812065	1707120	1795490	1642745	0.942085	0.990853	0.90656	1885560	1753760	1.04056	0.967824	0.854057	0.933468
AsPC-1	Pemigatinib	370.37	10	30	1812065	1719960	1795490	1642745	0.949171	0.990853	0.90656	1856800	1888320	1.02469	1.04208	0.86048	0.940489
AsPC-1	Pemigatinib	123.46	10	30	1812065	1780760	1795490	1642745	0.982724	0.990853	0.90656	1828280	1863960	1.00895	1.02864	0.890898	0.973735
AsPC-1	Pemigatinib	41.15	10	30	1812065	1750480	1795490	1642745	0.966014	0.990853	0.90656	1870640	1821600	1.03232	1.00526	0.875749	0.957178
AsPC-1	Pemigatinib	13.72	10	30	1812065	1863280	1795490	1642745	1.02826	0.990853	0.90656	1885080	1755560	1.04029	0.968817	0.932182	1.01886
AsPC-1	Pemigatinib	4.57	10	30	1812065	1859280	1795490	1642745	1.02606	0.990853	0.90656	1759600	1644360	0.971047	0.907451	0.930181	1.01667
AsPC-1	Pemigatinib	1.52	10	30	1812065	1833360	1795490	1642745	1.01175	0.990853	0.90656	1774960	1709120	0.979523	0.943189	0.917213	1.0025
AsPC-1	Pemigatinib	0.51	10	30	1812065	1834040	1795490	1642745	1.01213	0.990853	0.90656	1802560	1746240	0.994755	0.963674	0.917554	1.00287
AsPC-1	Pemigatinib	0.17	10	30	1812065	1787360	1795490	1642745	0.986366	0.990853	0.90656	1816880	1811720	1.00266	0.99981	0.8942	0.977344
AsPC-1	Perifosine	10000	10	30	1812065	1324400	1795490	1642745	0.730879	0.990853	0.90656	1269280	1291720	0.700461	0.712844	0.662585	0.724193
AsPC-1	Perifosine	3333.33	10	30	1812065	1707720	1795490	1642745	0.942417	0.990853	0.90656	1661320	1635960	0.91681	0.902815	0.854357	0.933796
AsPC-1	Perifosine	1111.11	10	30	1812065	1841480	1795490	1642745	1.01623	0.990853	0.90656	1770840	1738840	0.97725	0.95959	0.921276	1.00694
AsPC-1	Perifosine	370.37	10	30	1812065	1839960	1795490	1642745	1.01539	0.990853	0.90656	1695680	1771960	0.935772	0.977868	0.920515	1.00611
AsPC-1	Perifosine	123.46	10	30	1812065	1813920	1795490	1642745	1.00102	0.990853	0.90656	1735400	1602880	0.957692	0.88456	0.907488	0.991867
AsPC-1	Perifosine	41.15	10	30	1812065	1754640	1795490	1642745	0.96831	0.990853	0.90656	1781200	1667480	0.982967	0.92021	0.87783	0.959452
AsPC-1	Perifosine	13.72	10	30	1812065	1750240	1795490	1642745	0.965881	0.990853	0.90656	1724320	1701640	0.951577	0.939061	0.875629	0.957047
AsPC-1	Perifosine	4.57	10	30	1812065	1775920	1795490	1642745	0.980053	0.990853	0.90656	1754480	1796920	0.968221	0.991642	0.888477	0.971089
AsPC-1	Perifosine	1.52	10	30	1812065	1757240	1795490	1642745	0.969744	0.990853	0.90656	1695480	1664440	0.935662	0.918532	0.879131	0.960874
AsPC-1	Perifosine	0.51	10	30	1812065	1827800	1795490	1642745	1.00868	0.990853	0.90656	1734960	1679200	0.957449	0.926678	0.914432	0.999457
AsPC-1	Perifosine	0.17	10	30	1812065	1783680	1795490	1642745	0.984336	0.990853	0.90656	1716800	1575320	0.947427	0.869351	0.892359	0.975332
AsPC-1	Pexidartinib	10000	10	30	1876950	1551160	1700020	1564215	0.826426	0.905735	0.833381	1668680	1546800	0.889038	0.824103	0.688728	0.748523
AsPC-1	Pexidartinib	3333.33	10	30	1876950	1726000	1700020	1564215	0.919577	0.905735	0.833381	1681040	1425760	0.895623	0.759615	0.766358	0.832893
AsPC-1	Pexidartinib	1111.11	10	30	1876950	1764480	1700020	1564215	0.940078	0.905735	0.833381	1694560	1596680	0.902826	0.850678	0.783444	0.851462
AsPC-1	Pexidartinib	370.37	10	30	1876950	1750560	1700020	1564215	0.932662	0.905735	0.833381	1798480	1683480	0.958193	0.896923	0.777263	0.844745
AsPC-1	Pexidartinib	123.46	10	30	1876950	1771360	1700020	1564215	0.943744	0.905735	0.833381	1723120	1631200	0.918043	0.86907	0.786498	0.854782
AsPC-1	Pexidartinib	41.15	10	30	1876950	1843120	1700020	1564215	0.981976	0.905735	0.833381	1778360	1663320	0.947473	0.886182	0.81836	0.88941
AsPC-1	Pexidartinib	13.72	10	30	1876950	1843600	1700020	1564215	0.982232	0.905735	0.833381	1724760	1636600	0.918916	0.871947	0.818574	0.889642
AsPC-1	Pexidartinib	4.57	10	30	1876950	1782880	1700020	1564215	0.949881	0.905735	0.833381	1632800	1650720	0.869922	0.879469	0.791613	0.860341
AsPC-1	Pexidartinib	1.52	10	30	1876950	1846920	1700020	1564215	0.984001	0.905735	0.833381	1809320	1629240	0.963968	0.868025	0.820048	0.891244
AsPC-1	Pexidartinib	0.51	10	30	1876950	1851200	1700020	1564215	0.986281	0.905735	0.833381	1805680	1621800	0.962029	0.864061	0.821948	0.89331
AsPC-1	Pexidartinib	0.17	10	30	1876950	1748960	1700020	1564215	0.93181	0.905735	0.833381	1809880	1663320	0.964266	0.886182	0.776553	0.843973
AsPC-1	Ponatinib	10000	10	30	1890525	31320	1815040	1511170	0.0165668	0.960072	0.799339	195200	184560	0.103252	0.0976237	0.0132425	0.0159053
AsPC-1	Ponatinib	3333.33	10	30	1890525	460000	1815040	1511170	0.243319	0.960072	0.799339	531560	556760	0.281171	0.2945	0.194494	0.233603
AsPC-1	Ponatinib	1111.11	10	30	1890525	668280	1815040	1511170	0.353489	0.960072	0.799339	933360	888200	0.493704	0.469817	0.282558	0.339375
AsPC-1	Ponatinib	370.37	10	30	1890525	1086040	1815040	1511170	0.574465	0.960072	0.799339	1370520	1278440	0.724941	0.676235	0.459192	0.551528
AsPC-1	Ponatinib	123.46	10	30	1890525	1566800	1815040	1511170	0.828764	0.960072	0.799339	1644080	1448680	0.869642	0.766284	0.662464	0.795674
AsPC-1	Ponatinib	41.15	10	30	1890525	1582240	1815040	1511170	0.836932	0.960072	0.799339	1627560	1509000	0.860904	0.798191	0.668992	0.803514
AsPC-1	Ponatinib	13.72	10	30	1890525	1646920	1815040	1511170	0.871144	0.960072	0.799339	1606080	1560600	0.849542	0.825485	0.696339	0.836361
AsPC-1	Ponatinib	4.57	10	30	1890525	1601400	1815040	1511170	0.847066	0.960072	0.799339	1663320	1624800	0.879819	0.859444	0.677093	0.813245
AsPC-1	Ponatinib	1.52	10	30	1890525	1743560	1815040	1511170	0.922262	0.960072	0.799339	1689640	1616040	0.893741	0.85481	0.7372	0.885438
AsPC-1	Ponatinib	0.51	10	30	1890525	1894920	1815040	1511170	1.00232	0.960072	0.799339	1707080	1582160	0.902966	0.836889	0.801197	0.962304
AsPC-1	Ponatinib	0.17	10	30	1890525	1761520	1815040	1511170	0.931762	0.960072	0.799339	1679400	1692080	0.888325	0.895032	0.744794	0.894559
AsPC-1	Pralsetinib	10000	10	30	1812065	1340280	1795490	1642745	0.739642	0.990853	0.90656	1391800	1637080	0.768074	0.903433	0.67053	0.732877
AsPC-1	Pralsetinib	3333.33	10	30	1812065	1427080	1795490	1642745	0.787543	0.990853	0.90656	1662440	1461160	0.917428	0.806351	0.713955	0.78034
AsPC-1	Pralsetinib	1111.11	10	30	1812065	1704400	1795490	1642745	0.940584	0.990853	0.90656	1753800	1637800	0.967846	0.903831	0.852696	0.931981
AsPC-1	Pralsetinib	370.37	10	30	1812065	1785840	1795490	1642745	0.985528	0.990853	0.90656	1855120	1686360	1.02376	0.930629	0.89344	0.976513
AsPC-1	Pralsetinib	123.46	10	30	1812065	1866120	1795490	1642745	1.02983	0.990853	0.90656	1864760	1809520	1.02908	0.998596	0.933603	1.02041
AsPC-1	Pralsetinib	41.15	10	30	1812065	1805800	1795490	1642745	0.996543	0.990853	0.90656	1770520	1820280	0.977073	1.00453	0.903425	0.987427
AsPC-1	Pralsetinib	13.72	10	30	1812065	1849040	1795490	1642745	1.0204	0.990853	0.90656	1782800	1811040	0.98385	0.999434	0.925058	1.01107
AsPC-1	Pralsetinib	4.57	10	30	1812065	1772320	1795490	1642745	0.978066	0.990853	0.90656	1785600	1788240	0.985395	0.986852	0.886676	0.96912
AsPC-1	Pralsetinib	1.52	10	30	1812065	1872040	1795490	1642745	1.0331	0.990853	0.90656	1874240	1671320	1.03431	0.922329	0.936565	1.02365
AsPC-1	Pralsetinib	0.51	10	30	1812065	1886080	1795490	1642745	1.04085	0.990853	0.90656	1902880	1698760	1.05012	0.937472	0.943589	1.03133
AsPC-1	Pralsetinib	0.17	10	30	1812065	1736360	1795490	1642745	0.958222	0.990853	0.90656	1868280	1614080	1.03102	0.890741	0.868685	0.949457
AsPC-1	Quizartinib	10000	10	30	1898055	1783880	1770735	1479810	0.939846	0.932921	0.779645	1516000	1178560	0.798712	0.62093	0.732747	0.876802
AsPC-1	Quizartinib	3333.33	10	30	1898055	1743000	1770735	1479810	0.918308	0.932921	0.779645	1559360	1483640	0.821557	0.781663	0.715955	0.856709
AsPC-1	Quizartinib	1111.11	10	30	1898055	1958960	1770735	1479810	1.03209	0.932921	0.779645	1723800	1667760	0.908193	0.878668	0.804663	0.962856
AsPC-1	Quizartinib	370.37	10	30	1898055	1950000	1770735	1479810	1.02737	0.932921	0.779645	1802360	1698520	0.949583	0.894874	0.800982	0.958453
AsPC-1	Quizartinib	123.46	10	30	1898055	1993600	1770735	1479810	1.05034	0.932921	0.779645	1744760	1581360	0.919236	0.833148	0.818892	0.979883
AsPC-1	Quizartinib	41.15	10	30	1898055	2008240	1770735	1479810	1.05805	0.932921	0.779645	1724640	1494240	0.908635	0.787248	0.824905	0.987078
AsPC-1	Quizartinib	13.72	10	30	1898055	1977640	1770735	1479810	1.04193	0.932921	0.779645	1732680	1660600	0.912871	0.874896	0.812336	0.972038
AsPC-1	Quizartinib	4.57	10	30	1898055	1979120	1770735	1479810	1.04271	0.932921	0.779645	1743200	1549960	0.918414	0.816604	0.812944	0.972765
AsPC-1	Quizartinib	1.52	10	30	1898055	1988360	1770735	1479810	1.04758	0.932921	0.779645	1707240	1536080	0.899468	0.809292	0.816739	0.977307
AsPC-1	Quizartinib	0.51	10	30	1898055	1999000	1770735	1479810	1.05318	0.932921	0.779645	1791200	1587480	0.943703	0.836372	0.82111	0.982537
AsPC-1	Quizartinib	0.17	10	30	1898055	2003880	1770735	1479810	1.05575	0.932921	0.779645	1796400	1531520	0.946443	0.806889	0.823114	0.984935
AsPC-1	Radotinib	10000	10	30	1787745	1464600	1757645	1529725	0.819244	0.983163	0.855673	1848480	1743640	1.03397	0.975329	0.701005	0.805451
AsPC-1	Radotinib	3333.33	10	30	1787745	1534080	1757645	1529725	0.858109	0.983163	0.855673	1839720	1735520	1.02907	0.970787	0.734261	0.843661
AsPC-1	Radotinib	1111.11	10	30	1787745	1651800	1757645	1529725	0.923957	0.983163	0.855673	1925200	1712160	1.07689	0.95772	0.790605	0.908401
AsPC-1	Radotinib	370.37	10	30	1787745	1839320	1757645	1529725	1.02885	0.983163	0.855673	1918160	1693320	1.07295	0.947182	0.880358	1.01153
AsPC-1	Radotinib	123.46	10	30	1787745	1865560	1757645	1529725	1.04353	0.983163	0.855673	1836240	1627640	1.02713	0.910443	0.892918	1.02596
AsPC-1	Radotinib	41.15	10	30	1787745	1913600	1757645	1529725	1.0704	0.983163	0.855673	1827600	1585720	1.02229	0.886995	0.915911	1.05238
AsPC-1	Radotinib	13.72	10	30	1787745	1891680	1757645	1529725	1.05814	0.983163	0.855673	1916760	1601440	1.07217	0.895788	0.90542	1.04032
AsPC-1	Radotinib	4.57	10	30	1787745	1788320	1757645	1529725	1.00032	0.983163	0.855673	1926720	1676200	1.07774	0.937606	0.855948	0.983479
AsPC-1	Radotinib	1.52	10	30	1787745	1906240	1757645	1529725	1.06628	0.983163	0.855673	1875760	1639600	1.04923	0.917133	0.912388	1.04833
AsPC-1	Radotinib	0.51	10	30	1787745	1908440	1757645	1529725	1.06751	0.983163	0.855673	1824240	1718360	1.02041	0.961189	0.913441	1.04954
AsPC-1	Radotinib	0.17	10	30	1787745	1846760	1757645	1529725	1.03301	0.983163	0.855673	1776600	1682400	0.993766	0.941074	0.883919	1.01562
AsPC-1	Rapamycin	10000	10	30	1876950	1255680	1700020	1564215	0.669	0.905735	0.833381	1295680	1116720	0.690311	0.594965	0.557532	0.605937
AsPC-1	Rapamycin	3333.33	10	30	1876950	1315160	1700020	1564215	0.70069	0.905735	0.833381	1377440	1197400	0.733871	0.63795	0.583942	0.63464
AsPC-1	Rapamycin	1111.11	10	30	1876950	1327560	1700020	1564215	0.707296	0.905735	0.833381	1291760	1169960	0.688223	0.62333	0.589448	0.640623
AsPC-1	Rapamycin	370.37	10	30	1876950	1330720	1700020	1564215	0.70898	0.905735	0.833381	1353360	1284640	0.721042	0.68443	0.590851	0.642148
AsPC-1	Rapamycin	123.46	10	30	1876950	1433040	1700020	1564215	0.763494	0.905735	0.833381	1277000	1330760	0.680359	0.709001	0.636282	0.691523
AsPC-1	Rapamycin	41.15	10	30	1876950	1597240	1700020	1564215	0.850976	0.905735	0.833381	1257240	1324040	0.669831	0.705421	0.709188	0.770759
AsPC-1	Rapamycin	13.72	10	30	1876950	1657560	1700020	1564215	0.883114	0.905735	0.833381	1319840	1314000	0.703183	0.700072	0.73597	0.799867
AsPC-1	Rapamycin	4.57	10	30	1876950	1776800	1700020	1564215	0.946642	0.905735	0.833381	1427040	1274360	0.760297	0.678953	0.788914	0.857407
AsPC-1	Rapamycin	1.52	10	30	1876950	1792880	1700020	1564215	0.955209	0.905735	0.833381	1533480	1376360	0.817006	0.733296	0.796054	0.865167
AsPC-1	Rapamycin	0.51	10	30	1876950	1812000	1700020	1564215	0.965396	0.905735	0.833381	1641040	1409800	0.874312	0.751112	0.804543	0.874393
AsPC-1	Rapamycin	0.17	10	30	1876950	1792840	1700020	1564215	0.955188	0.905735	0.833381	1694440	1470240	0.902762	0.783313	0.796036	0.865147
AsPC-1	Regorafenib	10000	10	30	1890525	685960	1815040	1511170	0.362841	0.960072	0.799339	788520	772480	0.41709	0.408606	0.290033	0.348353
AsPC-1	Regorafenib	3333.33	10	30	1890525	1017320	1815040	1511170	0.538115	0.960072	0.799339	1402240	1226080	0.74172	0.648539	0.430136	0.516629
AsPC-1	Regorafenib	1111.11	10	30	1890525	1493880	1815040	1511170	0.790193	0.960072	0.799339	1661040	1490960	0.878613	0.788649	0.631632	0.758642
AsPC-1	Regorafenib	370.37	10	30	1890525	1809000	1815040	1511170	0.956877	0.960072	0.799339	1860000	1399040	0.983854	0.740027	0.764869	0.918671
AsPC-1	Regorafenib	123.46	10	30	1890525	1822520	1815040	1511170	0.964029	0.960072	0.799339	1930840	1594320	1.02132	0.843321	0.770585	0.925537
AsPC-1	Regorafenib	41.15	10	30	1890525	1797760	1815040	1511170	0.950932	0.960072	0.799339	1937000	1655480	1.02458	0.875672	0.760117	0.912963
AsPC-1	Regorafenib	13.72	10	30	1890525	1822320	1815040	1511170	0.963923	0.960072	0.799339	1732120	1609840	0.916211	0.851531	0.770501	0.925435
AsPC-1	Regorafenib	4.57	10	30	1890525	1866920	1815040	1511170	0.987514	0.960072	0.799339	1963440	1595560	1.03857	0.843977	0.789358	0.948085
AsPC-1	Regorafenib	1.52	10	30	1890525	1896160	1815040	1511170	1.00298	0.960072	0.799339	2014200	1687640	1.06542	0.892683	0.801721	0.962934
AsPC-1	Regorafenib	0.51	10	30	1890525	1940080	1815040	1511170	1.02621	0.960072	0.799339	2040000	1742560	1.07907	0.921733	0.820291	0.985238
AsPC-1	Regorafenib	0.17	10	30	1890525	1927320	1815040	1511170	1.01946	0.960072	0.799339	1998480	1662160	1.0571	0.879206	0.814896	0.978758
AsPC-1	Ribociclib	10000	10	30	1876950	1392160	1700020	1564215	0.741714	0.905735	0.833381	1472480	1535720	0.784507	0.8182	0.618131	0.671797
AsPC-1	Ribociclib	3333.33	10	30	1876950	1559560	1700020	1564215	0.830901	0.905735	0.833381	1629880	1479240	0.868366	0.788108	0.692458	0.752577
AsPC-1	Ribociclib	1111.11	10	30	1876950	1634600	1700020	1564215	0.870881	0.905735	0.833381	1671600	1493400	0.890594	0.795653	0.725776	0.788788
AsPC-1	Ribociclib	370.37	10	30	1876950	1637040	1700020	1564215	0.872181	0.905735	0.833381	1681360	1497760	0.895794	0.797975	0.726859	0.789965
AsPC-1	Ribociclib	123.46	10	30	1876950	1692640	1700020	1564215	0.901803	0.905735	0.833381	1664360	1525800	0.886736	0.812915	0.751546	0.816795
AsPC-1	Ribociclib	41.15	10	30	1876950	1724520	1700020	1564215	0.918788	0.905735	0.833381	1744960	1563520	0.929678	0.833011	0.765701	0.832179
AsPC-1	Ribociclib	13.72	10	30	1876950	1771880	1700020	1564215	0.944021	0.905735	0.833381	1677200	1578080	0.893577	0.840768	0.786729	0.855033
AsPC-1	Ribociclib	4.57	10	30	1876950	1798680	1700020	1564215	0.958299	0.905735	0.833381	1717240	1554440	0.91491	0.828173	0.798629	0.867966
AsPC-1	Ribociclib	1.52	10	30	1876950	1788440	1700020	1564215	0.952844	0.905735	0.833381	1708240	1545720	0.910115	0.823528	0.794082	0.863024
AsPC-1	Ribociclib	0.51	10	30	1876950	1747840	1700020	1564215	0.931213	0.905735	0.833381	1727480	1560080	0.920365	0.831178	0.776055	0.843432
AsPC-1	Ribociclib	0.17	10	30	1876950	1821920	1700020	1564215	0.970681	0.905735	0.833381	1724520	1558040	0.918788	0.830091	0.808948	0.87918
AsPC-1	Ridaforolimus	10000	10	30	1898055	1289840	1770735	1479810	0.679559	0.932921	0.779645	1289320	1329520	0.679285	0.700464	0.529815	0.633975
AsPC-1	Ridaforolimus	3333.33	10	30	1898055	1384440	1770735	1479810	0.729399	0.932921	0.779645	1289760	1317600	0.679517	0.694184	0.568673	0.680472
AsPC-1	Ridaforolimus	1111.11	10	30	1898055	1436560	1770735	1479810	0.756859	0.932921	0.779645	1332200	1225360	0.701876	0.645587	0.590082	0.70609
AsPC-1	Ridaforolimus	370.37	10	30	1898055	1391440	1770735	1479810	0.733087	0.932921	0.779645	1435840	1202200	0.75648	0.633385	0.571548	0.683912
AsPC-1	Ridaforolimus	123.46	10	30	1898055	1442840	1770735	1479810	0.760168	0.932921	0.779645	1457000	1207320	0.767628	0.636083	0.592661	0.709176
AsPC-1	Ridaforolimus	41.15	10	30	1898055	1439560	1770735	1479810	0.75844	0.932921	0.779645	1501920	1176400	0.791294	0.619792	0.591314	0.707564
AsPC-1	Ridaforolimus	13.72	10	30	1898055	1476840	1770735	1479810	0.778081	0.932921	0.779645	1507560	1160520	0.794266	0.611426	0.606627	0.725888
AsPC-1	Ridaforolimus	4.57	10	30	1898055	1559040	1770735	1479810	0.821388	0.932921	0.779645	1480120	1236360	0.779809	0.651383	0.640392	0.76629
AsPC-1	Ridaforolimus	1.52	10	30	1898055	1646360	1770735	1479810	0.867393	0.932921	0.779645	1542880	1391120	0.812874	0.732919	0.676259	0.809209
AsPC-1	Ridaforolimus	0.51	10	30	1898055	1709360	1770735	1479810	0.900585	0.932921	0.779645	1672480	1262560	0.881155	0.665186	0.702137	0.840175
AsPC-1	Ridaforolimus	0.17	10	30	1898055	1810040	1770735	1479810	0.953629	0.932921	0.779645	1706640	1383960	0.899152	0.729146	0.743492	0.88966
AsPC-1	Rigosertib	10000	10	30	1787745	796160	1757645	1529725	0.445343	0.983163	0.855673	1169960	1423160	0.654433	0.796064	0.381068	0.437845
AsPC-1	Rigosertib	3333.33	10	30	1787745	763360	1757645	1529725	0.426996	0.983163	0.855673	1230760	1523960	0.688443	0.852448	0.365369	0.419807
AsPC-1	Rigosertib	1111.11	10	30	1787745	1158320	1757645	1529725	0.647922	0.983163	0.855673	1748000	1418840	0.977768	0.793648	0.55441	0.637013
AsPC-1	Rigosertib	370.37	10	30	1787745	1690800	1757645	1529725	0.945772	0.983163	0.855673	1824400	1487320	1.0205	0.831953	0.809272	0.929849
AsPC-1	Rigosertib	123.46	10	30	1787745	1741640	1757645	1529725	0.974211	0.983163	0.855673	1866760	1551080	1.0442	0.867618	0.833606	0.957808
AsPC-1	Rigosertib	41.15	10	30	1787745	1854560	1757645	1529725	1.03737	0.983163	0.855673	1882160	1559800	1.05281	0.872496	0.887653	1.01991
AsPC-1	Rigosertib	13.72	10	30	1787745	1840520	1757645	1529725	1.02952	0.983163	0.855673	1826840	1561320	1.02187	0.873346	0.880933	1.01219
AsPC-1	Rigosertib	4.57	10	30	1787745	1844760	1757645	1529725	1.03189	0.983163	0.855673	1836240	1639840	1.02713	0.917267	0.882962	1.01452
AsPC-1	Rigosertib	1.52	10	30	1787745	1808480	1757645	1529725	1.0116	0.983163	0.855673	1788560	1584320	1.00046	0.886211	0.865597	0.994566
AsPC-1	Rigosertib	0.51	10	30	1787745	1882680	1757645	1529725	1.0531	0.983163	0.855673	1767280	1563400	0.988553	0.87451	0.901112	1.03537
AsPC-1	Rigosertib	0.17	10	30	1787745	1829280	1757645	1529725	1.02323	0.983163	0.855673	1755280	1619520	0.98184	0.905901	0.875553	1.00601
AsPC-1	Ripretinib	10000	10	30	1812065	538320	1795490	1642745	0.297075	0.990853	0.90656	685640	659320	0.378375	0.36385	0.269317	0.294358
AsPC-1	Ripretinib	3333.33	10	30	1812065	815080	1795490	1642745	0.449807	0.990853	0.90656	964440	1085880	0.532233	0.59925	0.407777	0.445693
AsPC-1	Ripretinib	1111.11	10	30	1812065	1077640	1795490	1642745	0.594703	0.990853	0.90656	1640240	1491040	0.905177	0.82284	0.539133	0.589263
AsPC-1	Ripretinib	370.37	10	30	1812065	1650240	1795490	1642745	0.910696	0.990853	0.90656	1725600	1822760	0.952284	1.0059	0.8256	0.902366
AsPC-1	Ripretinib	123.46	10	30	1812065	1539800	1795490	1642745	0.849749	0.990853	0.90656	1807000	1770080	0.997205	0.97683	0.770348	0.841976
AsPC-1	Ripretinib	41.15	10	30	1812065	1800080	1795490	1642745	0.993386	0.990853	0.90656	1781480	1747160	0.983121	0.964182	0.900564	0.984299
AsPC-1	Ripretinib	13.72	10	30	1812065	1765200	1795490	1642745	0.974137	0.990853	0.90656	1861360	1606800	1.0272	0.886723	0.883114	0.965227
AsPC-1	Ripretinib	4.57	10	30	1812065	1836720	1795490	1642745	1.01361	0.990853	0.90656	1783520	1632760	0.984247	0.901049	0.918894	1.00433
AsPC-1	Ripretinib	1.52	10	30	1812065	1783000	1795490	1642745	0.98396	0.990853	0.90656	1789560	1700560	0.98758	0.938465	0.892019	0.97496
AsPC-1	Ripretinib	0.51	10	30	1812065	1751360	1795490	1642745	0.9665	0.990853	0.90656	1751440	1690680	0.966544	0.933013	0.876189	0.957659
AsPC-1	Ripretinib	0.17	10	30	1812065	1757640	1795490	1642745	0.969965	0.990853	0.90656	1695240	1668600	0.935529	0.920828	0.879331	0.961093
AsPC-1	Roblitinib	10000	10	30	1812065	1453640	1795490	1642745	0.802201	0.990853	0.90656	1610600	1556440	0.88882	0.858932	0.727243	0.794863
AsPC-1	Roblitinib	3333.33	10	30	1812065	1547720	1795490	1642745	0.854119	0.990853	0.90656	1539240	1536760	0.84944	0.848071	0.77431	0.846307
AsPC-1	Roblitinib	1111.11	10	30	1812065	1554160	1795490	1642745	0.857673	0.990853	0.90656	1680760	1554040	0.927538	0.857607	0.777532	0.849828
AsPC-1	Roblitinib	370.37	10	30	1812065	1556840	1795490	1642745	0.859152	0.990853	0.90656	1607760	1589080	0.887253	0.876944	0.778873	0.851294
AsPC-1	Roblitinib	123.46	10	30	1812065	1524160	1795490	1642745	0.841118	0.990853	0.90656	1623280	1558960	0.895818	0.860322	0.762523	0.833424
AsPC-1	Roblitinib	41.15	10	30	1812065	1685240	1795490	1642745	0.930011	0.990853	0.90656	1676760	1618560	0.925331	0.893213	0.84311	0.921504
AsPC-1	Roblitinib	13.72	10	30	1812065	1656760	1795490	1642745	0.914294	0.990853	0.90656	1659080	1651000	0.915574	0.911115	0.828862	0.905931
AsPC-1	Roblitinib	4.57	10	30	1812065	1681080	1795490	1642745	0.927715	0.990853	0.90656	1673560	1698080	0.923565	0.937097	0.841029	0.919229
AsPC-1	Roblitinib	1.52	10	30	1812065	1766520	1795490	1642745	0.974866	0.990853	0.90656	1764520	1656920	0.973762	0.914382	0.883774	0.965949
AsPC-1	Roblitinib	0.51	10	30	1812065	1771800	1795490	1642745	0.977779	0.990853	0.90656	1781800	1730000	0.983298	0.954712	0.886415	0.968836
AsPC-1	Roblitinib	0.17	10	30	1812065	1838000	1795490	1642745	1.01431	0.990853	0.90656	1745880	1712160	0.963475	0.944867	0.919535	1.00503
AsPC-1	Rociletinib	10000	10	30	1787745	695800	1757645	1529725	0.389205	0.983163	0.855673	794680	897680	0.444515	0.50213	0.333033	0.382652
AsPC-1	Rociletinib	3333.33	10	30	1787745	1014080	1757645	1529725	0.56724	0.983163	0.855673	1146920	1177040	0.641546	0.658394	0.485372	0.557689
AsPC-1	Rociletinib	1111.11	10	30	1787745	1351080	1757645	1529725	0.755745	0.983163	0.855673	1610560	1313000	0.900889	0.734445	0.646671	0.743021
AsPC-1	Rociletinib	370.37	10	30	1787745	1534840	1757645	1529725	0.858534	0.983163	0.855673	1729800	1537320	0.967588	0.859921	0.734624	0.844079
AsPC-1	Rociletinib	123.46	10	30	1787745	1613840	1757645	1529725	0.902724	0.983163	0.855673	1812360	1658680	1.01377	0.927806	0.772436	0.887525
AsPC-1	Rociletinib	41.15	10	30	1787745	1741680	1757645	1529725	0.974233	0.983163	0.855673	1727720	1630360	0.966424	0.911965	0.833625	0.95783
AsPC-1	Rociletinib	13.72	10	30	1787745	1774400	1757645	1529725	0.992535	0.983163	0.855673	1705120	1568040	0.953783	0.877105	0.849286	0.975824
AsPC-1	Rociletinib	4.57	10	30	1787745	1785320	1757645	1529725	0.998644	0.983163	0.855673	1847080	1580680	1.03319	0.884175	0.854512	0.98183
AsPC-1	Rociletinib	1.52	10	30	1787745	1831120	1757645	1529725	1.02426	0.983163	0.855673	1880560	1661760	1.05192	0.929529	0.876434	1.00702
AsPC-1	Rociletinib	0.51	10	30	1787745	1814080	1757645	1529725	1.01473	0.983163	0.855673	1747360	1631560	0.97741	0.912636	0.868278	0.997646
AsPC-1	Rociletinib	0.17	10	30	1787745	1790320	1757645	1529725	1.00144	0.983163	0.855673	1804640	1656480	1.00945	0.926575	0.856905	0.984579
AsPC-1	Rogaratinib	10000	10	30	1787745	828080	1757645	1529725	0.463198	0.983163	0.855673	1181800	1136560	0.661056	0.635751	0.396346	0.455399
AsPC-1	Rogaratinib	3333.33	10	30	1787745	1315480	1757645	1529725	0.735832	0.983163	0.855673	1619240	1489680	0.905744	0.833273	0.629632	0.723443
AsPC-1	Rogaratinib	1111.11	10	30	1787745	1753200	1757645	1529725	0.980677	0.983163	0.855673	1693640	1531640	0.947361	0.856744	0.839139	0.964165
AsPC-1	Rogaratinib	370.37	10	30	1787745	1786440	1757645	1529725	0.99927	0.983163	0.855673	1668800	1629320	0.933466	0.911383	0.855048	0.982445
AsPC-1	Rogaratinib	123.46	10	30	1787745	1783080	1757645	1529725	0.997391	0.983163	0.855673	1639440	1648600	0.917044	0.922167	0.85344	0.980598
AsPC-1	Rogaratinib	41.15	10	30	1787745	1733360	1757645	1529725	0.969579	0.983163	0.855673	1730400	1628440	0.967923	0.910891	0.829642	0.953254
AsPC-1	Rogaratinib	13.72	10	30	1787745	1760280	1757645	1529725	0.984637	0.983163	0.855673	1772080	1615360	0.991238	0.903574	0.842527	0.968059
AsPC-1	Rogaratinib	4.57	10	30	1787745	1771280	1757645	1529725	0.99079	0.983163	0.855673	1865760	1638320	1.04364	0.916417	0.847792	0.974108
AsPC-1	Rogaratinib	1.52	10	30	1787745	1750840	1757645	1529725	0.979357	0.983163	0.855673	1797000	1692600	1.00518	0.946779	0.838009	0.962867
AsPC-1	Rogaratinib	0.51	10	30	1787745	1825520	1757645	1529725	1.02113	0.983163	0.855673	1657840	1686280	0.927336	0.943244	0.873753	1.00394
AsPC-1	Rogaratinib	0.17	10	30	1787745	1821320	1757645	1529725	1.01878	0.983163	0.855673	1815800	1648640	1.01569	0.92219	0.871743	1.00163
AsPC-1	Ruboxistaurin	10000	10	30	1787745	1135680	1757645	1529725	0.635258	0.983163	0.855673	1336360	972440	0.747512	0.543948	0.543573	0.624563
AsPC-1	Ruboxistaurin	3333.33	10	30	1787745	1344920	1757645	1529725	0.7523	0.983163	0.855673	1488280	1219720	0.83249	0.682267	0.643722	0.739633
AsPC-1	Ruboxistaurin	1111.11	10	30	1787745	1402120	1757645	1529725	0.784295	0.983163	0.855673	1521560	1340640	0.851106	0.749906	0.6711	0.77109
AsPC-1	Ruboxistaurin	370.37	10	30	1787745	1628280	1757645	1529725	0.910801	0.983163	0.855673	1480120	1445840	0.827926	0.808751	0.779348	0.895466
AsPC-1	Ruboxistaurin	123.46	10	30	1787745	1672520	1757645	1529725	0.935547	0.983163	0.855673	1587000	1397920	0.88771	0.781946	0.800522	0.919796
AsPC-1	Ruboxistaurin	41.15	10	30	1787745	1690360	1757645	1529725	0.945526	0.983163	0.855673	1652600	1610240	0.924405	0.90071	0.809061	0.929607
AsPC-1	Ruboxistaurin	13.72	10	30	1787745	1720120	1757645	1529725	0.962173	0.983163	0.855673	1620760	1613400	0.906595	0.902478	0.823305	0.945973
AsPC-1	Ruboxistaurin	4.57	10	30	1787745	1741920	1757645	1529725	0.974367	0.983163	0.855673	1649960	1507440	0.922928	0.843208	0.83374	0.957962
AsPC-1	Ruboxistaurin	1.52	10	30	1787745	1786560	1757645	1529725	0.999337	0.983163	0.855673	1723360	1642680	0.963985	0.918856	0.855106	0.982511
AsPC-1	Ruboxistaurin	0.51	10	30	1787745	1793560	1757645	1529725	1.00325	0.983163	0.855673	1756240	1604760	0.982377	0.897645	0.858456	0.986361
AsPC-1	Ruboxistaurin	0.17	10	30	1787745	1776520	1757645	1529725	0.993721	0.983163	0.855673	1726520	1583640	0.965753	0.885831	0.8503	0.97699
AsPC-1	Ruxolitinib	10000	10	30	1890525	1635040	1815040	1511170	0.86486	0.960072	0.799339	2002200	1102600	1.05907	0.583224	0.691316	0.830328
AsPC-1	Ruxolitinib	3333.33	10	30	1890525	1697720	1815040	1511170	0.898015	0.960072	0.799339	1689680	1287720	0.893762	0.681144	0.717818	0.862159
AsPC-1	Ruxolitinib	1111.11	10	30	1890525	1719240	1815040	1511170	0.909398	0.960072	0.799339	1805120	1578840	0.954825	0.835133	0.726917	0.873088
AsPC-1	Ruxolitinib	370.37	10	30	1890525	1777280	1815040	1511170	0.940099	0.960072	0.799339	1809560	1565800	0.957173	0.828236	0.751457	0.902562
AsPC-1	Ruxolitinib	123.46	10	30	1890525	1664240	1815040	1511170	0.880306	0.960072	0.799339	1801920	1568960	0.953132	0.829907	0.703663	0.845157
AsPC-1	Ruxolitinib	41.15	10	30	1890525	1685120	1815040	1511170	0.89135	0.960072	0.799339	1759760	1612600	0.930831	0.852991	0.712491	0.85576
AsPC-1	Ruxolitinib	13.72	10	30	1890525	1858520	1815040	1511170	0.983071	0.960072	0.799339	1724000	1712800	0.911916	0.905992	0.785807	0.943819
AsPC-1	Ruxolitinib	4.57	10	30	1890525	1841600	1815040	1511170	0.974121	0.960072	0.799339	1833040	1579520	0.969593	0.835493	0.778653	0.935226
AsPC-1	Ruxolitinib	1.52	10	30	1890525	1856520	1815040	1511170	0.982013	0.960072	0.799339	1751880	1577720	0.926663	0.834541	0.784961	0.942803
AsPC-1	Ruxolitinib	0.51	10	30	1890525	1808640	1815040	1511170	0.956687	0.960072	0.799339	1771400	1573560	0.936988	0.83234	0.764717	0.918488
AsPC-1	Ruxolitinib	0.17	10	30	1890525	1881720	1815040	1511170	0.995343	0.960072	0.799339	1832800	1559800	0.969466	0.825062	0.795616	0.9556
AsPC-1	Sapanisertib	10000	10	30	1812065	429720	1795490	1642745	0.237144	0.990853	0.90656	449120	501240	0.24785	0.276613	0.214985	0.234975
AsPC-1	Sapanisertib	3333.33	10	30	1812065	514720	1795490	1642745	0.284052	0.990853	0.90656	510760	591320	0.281866	0.326324	0.25751	0.281453
AsPC-1	Sapanisertib	1111.11	10	30	1812065	542480	1795490	1642745	0.299371	0.990853	0.90656	627240	649880	0.346147	0.358641	0.271398	0.296633
AsPC-1	Sapanisertib	370.37	10	30	1812065	569680	1795490	1642745	0.314382	0.990853	0.90656	668320	683720	0.368817	0.377315	0.285006	0.311506
AsPC-1	Sapanisertib	123.46	10	30	1812065	629280	1795490	1642745	0.347272	0.990853	0.90656	666960	706360	0.368066	0.389809	0.314823	0.344096
AsPC-1	Sapanisertib	41.15	10	30	1812065	759920	1795490	1642745	0.419367	0.990853	0.90656	794480	879200	0.438439	0.485192	0.380181	0.415531
AsPC-1	Sapanisertib	13.72	10	30	1812065	939040	1795490	1642745	0.518215	0.990853	0.90656	908880	952080	0.501571	0.525412	0.469793	0.513475
AsPC-1	Sapanisertib	4.57	10	30	1812065	1105600	1795490	1642745	0.610133	0.990853	0.90656	1320480	1254280	0.728716	0.692183	0.553122	0.604552
AsPC-1	Sapanisertib	1.52	10	30	1812065	1317920	1795490	1642745	0.727303	0.990853	0.90656	1496400	1380160	0.825798	0.76165	0.659343	0.72065
AsPC-1	Sapanisertib	0.51	10	30	1812065	1552920	1795490	1642745	0.856989	0.990853	0.90656	1608080	1536000	0.88743	0.847652	0.776912	0.84915
AsPC-1	Sapanisertib	0.17	10	30	1812065	1730040	1795490	1642745	0.954734	0.990853	0.90656	1744000	1609520	0.962438	0.888224	0.865523	0.946001
AsPC-1	Saracatinib	10000	10	30	1787745	1088480	1757645	1529725	0.608856	0.983163	0.855673	1130560	1180240	0.632394	0.660184	0.520982	0.598605
AsPC-1	Saracatinib	3333.33	10	30	1787745	1167680	1757645	1529725	0.653158	0.983163	0.855673	1235440	1204200	0.691061	0.673586	0.55889	0.642161
AsPC-1	Saracatinib	1111.11	10	30	1787745	1422800	1757645	1529725	0.795863	0.983163	0.855673	1379920	1249400	0.771877	0.698869	0.680998	0.782463
AsPC-1	Saracatinib	370.37	10	30	1787745	1464400	1757645	1529725	0.819132	0.983163	0.855673	1426880	1426200	0.798145	0.797765	0.700909	0.805341
AsPC-1	Saracatinib	123.46	10	30	1787745	1598680	1757645	1529725	0.894244	0.983163	0.855673	1763440	1573440	0.986405	0.880126	0.76518	0.879188
AsPC-1	Saracatinib	41.15	10	30	1787745	1618880	1757645	1529725	0.905543	0.983163	0.855673	1685520	1645560	0.942819	0.920467	0.774849	0.890297
AsPC-1	Saracatinib	13.72	10	30	1787745	1656320	1757645	1529725	0.926486	0.983163	0.855673	1756440	1710560	0.982489	0.956825	0.792769	0.910886
AsPC-1	Saracatinib	4.57	10	30	1787745	1740160	1757645	1529725	0.973383	0.983163	0.855673	1773760	1692560	0.992177	0.946757	0.832897	0.956994
AsPC-1	Saracatinib	1.52	10	30	1787745	1653720	1757645	1529725	0.925031	0.983163	0.855673	1829840	1723080	1.02355	0.963829	0.791524	0.909457
AsPC-1	Saracatinib	0.51	10	30	1787745	1836800	1757645	1529725	1.02744	0.983163	0.855673	1860240	1651080	1.04055	0.923555	0.879152	1.01014
AsPC-1	Saracatinib	0.17	10	30	1787745	1788520	1757645	1529725	1.00043	0.983163	0.855673	1796680	1660160	1.005	0.928634	0.856044	0.983589
AsPC-1	Selinexor	10000	10	30	1812065	768240	1795490	1642745	0.423958	0.990853	0.90656	723880	691760	0.399478	0.381752	0.384343	0.42008
AsPC-1	Selinexor	3333.33	10	30	1812065	672080	1795490	1642745	0.370892	0.990853	0.90656	756720	715440	0.417601	0.39482	0.336236	0.367499
AsPC-1	Selinexor	1111.11	10	30	1812065	659680	1795490	1642745	0.364049	0.990853	0.90656	741480	798320	0.409191	0.440558	0.330032	0.360719
AsPC-1	Selinexor	370.37	10	30	1812065	1077600	1795490	1642745	0.594681	0.990853	0.90656	1258120	1213480	0.694302	0.669667	0.539113	0.589241
AsPC-1	Selinexor	123.46	10	30	1812065	1525680	1795490	1642745	0.841957	0.990853	0.90656	1511800	1642280	0.834297	0.906303	0.763284	0.834255
AsPC-1	Selinexor	41.15	10	30	1812065	1734000	1795490	1642745	0.956919	0.990853	0.90656	1748080	1765400	0.964689	0.974248	0.867504	0.948166
AsPC-1	Selinexor	13.72	10	30	1812065	1814280	1795490	1642745	1.00122	0.990853	0.90656	1799040	1755280	0.992812	0.968663	0.907668	0.992064
AsPC-1	Selinexor	4.57	10	30	1812065	1889960	1795490	1642745	1.04299	0.990853	0.90656	1811160	1692560	0.999501	0.93405	0.94553	1.03345
AsPC-1	Selinexor	1.52	10	30	1812065	1869440	1795490	1642745	1.03166	0.990853	0.90656	1659120	1832080	0.915596	1.01105	0.935264	1.02223
AsPC-1	Selinexor	0.51	10	30	1812065	1796440	1795490	1642745	0.991377	0.990853	0.90656	1784560	1763000	0.984821	0.972923	0.898743	0.982309
AsPC-1	Selinexor	0.17	10	30	1812065	1819840	1795490	1642745	1.00429	0.990853	0.90656	1632520	1653840	0.900917	0.912682	0.910449	0.995104
AsPC-1	Selonsertib	10000	10	30	1787745	1111840	1757645	1529725	0.621923	0.983163	0.855673	1328680	1212240	0.743216	0.678083	0.532163	0.611452
AsPC-1	Selonsertib	3333.33	10	30	1787745	1307480	1757645	1529725	0.731357	0.983163	0.855673	1570160	1322880	0.878291	0.739971	0.625802	0.719043
AsPC-1	Selonsertib	1111.11	10	30	1787745	1371680	1757645	1529725	0.767268	0.983163	0.855673	1598440	1464200	0.89411	0.819021	0.656531	0.75435
AsPC-1	Selonsertib	370.37	10	30	1787745	1526360	1757645	1529725	0.853791	0.983163	0.855673	1567160	1433040	0.876613	0.801591	0.730566	0.839416
AsPC-1	Selonsertib	123.46	10	30	1787745	1678440	1757645	1529725	0.938859	0.983163	0.855673	1683360	1506880	0.941611	0.842894	0.803356	0.923051
AsPC-1	Selonsertib	41.15	10	30	1787745	1792840	1757645	1529725	1.00285	0.983163	0.855673	1537120	1533280	0.859809	0.857661	0.858112	0.985965
AsPC-1	Selonsertib	13.72	10	30	1787745	1845240	1757645	1529725	1.03216	0.983163	0.855673	1628120	1557200	0.910712	0.871041	0.883192	1.01478
AsPC-1	Selonsertib	4.57	10	30	1787745	1860360	1757645	1529725	1.04062	0.983163	0.855673	1646160	1558240	0.920802	0.871623	0.890429	1.0231
AsPC-1	Selonsertib	1.52	10	30	1787745	1807520	1757645	1529725	1.01106	0.983163	0.855673	1738360	1535040	0.972376	0.858646	0.865138	0.994038
AsPC-1	Selonsertib	0.51	10	30	1787745	1780480	1757645	1529725	0.995936	0.983163	0.855673	1736760	1532800	0.971481	0.857393	0.852196	0.979168
AsPC-1	Selonsertib	0.17	10	30	1787745	1853720	1757645	1529725	1.0369	0.983163	0.855673	1766280	1637360	0.987993	0.91588	0.887251	1.01945
AsPC-1	Selpercatinib	10000	10	30	1812065	1547120	1795490	1642745	0.853788	0.990853	0.90656	1903480	1895960	1.05045	1.0463	0.77401	0.845979
AsPC-1	Selpercatinib	3333.33	10	30	1812065	1749200	1795490	1642745	0.965308	0.990853	0.90656	1950840	1793360	1.07658	0.989678	0.875109	0.956478
AsPC-1	Selpercatinib	1111.11	10	30	1812065	1842160	1795490	1642745	1.01661	0.990853	0.90656	1918520	1827120	1.05875	1.00831	0.921616	1.00731
AsPC-1	Selpercatinib	370.37	10	30	1812065	1840320	1795490	1642745	1.01559	0.990853	0.90656	1881680	1823160	1.03842	1.00612	0.920695	1.0063
AsPC-1	Selpercatinib	123.46	10	30	1812065	1846960	1795490	1642745	1.01926	0.990853	0.90656	1943480	1719800	1.07252	0.949083	0.924017	1.00993
AsPC-1	Selpercatinib	41.15	10	30	1812065	1814960	1795490	1642745	1.0016	0.990853	0.90656	1952800	1746840	1.07767	0.964005	0.908008	0.992436
AsPC-1	Selpercatinib	13.72	10	30	1812065	1914000	1795490	1642745	1.05625	0.990853	0.90656	1960360	1861160	1.08184	1.02709	0.957557	1.04659
AsPC-1	Selpercatinib	4.57	10	30	1812065	1865840	1795490	1642745	1.02968	0.990853	0.90656	1821760	1827080	1.00535	1.00829	0.933463	1.02026
AsPC-1	Selpercatinib	1.52	10	30	1812065	1936280	1795490	1642745	1.06855	0.990853	0.90656	1908480	1887440	1.05321	1.0416	0.968703	1.05877
AsPC-1	Selpercatinib	0.51	10	30	1812065	1848360	1795490	1642745	1.02003	0.990853	0.90656	1896360	1837720	1.04652	1.01416	0.924718	1.0107
AsPC-1	Selpercatinib	0.17	10	30	1812065	1838680	1795490	1642745	1.01469	0.990853	0.90656	1906360	1748760	1.05204	0.965065	0.919875	1.00541
AsPC-1	Selumetinib	10000	10	30	1787745	578160	1757645	1529725	0.323402	0.983163	0.855673	653400	658400	0.365488	0.368285	0.276726	0.317957
AsPC-1	Selumetinib	3333.33	10	30	1787745	745600	1757645	1529725	0.417062	0.983163	0.855673	846720	778040	0.473625	0.435207	0.356868	0.41004
AsPC-1	Selumetinib	1111.11	10	30	1787745	753440	1757645	1529725	0.421447	0.983163	0.855673	908960	851200	0.508439	0.476131	0.360621	0.414351
AsPC-1	Selumetinib	370.37	10	30	1787745	882360	1757645	1529725	0.49356	0.983163	0.855673	998840	933360	0.558715	0.522088	0.422326	0.48525
AsPC-1	Selumetinib	123.46	10	30	1787745	1018640	1757645	1529725	0.56979	0.983163	0.855673	995080	1042280	0.556612	0.583014	0.487554	0.560197
AsPC-1	Selumetinib	41.15	10	30	1787745	1212720	1757645	1529725	0.678352	0.983163	0.855673	1268680	1266080	0.709654	0.708199	0.580447	0.66693
AsPC-1	Selumetinib	13.72	10	30	1787745	1335440	1757645	1529725	0.746997	0.983163	0.855673	1438160	1309120	0.804455	0.732274	0.639185	0.73442
AsPC-1	Selumetinib	4.57	10	30	1787745	1438160	1757645	1529725	0.804455	0.983163	0.855673	1508520	1331040	0.843812	0.744536	0.68835	0.79091
AsPC-1	Selumetinib	1.52	10	30	1787745	1557400	1757645	1529725	0.871153	0.983163	0.855673	1668680	1445440	0.933399	0.808527	0.745422	0.856486
AsPC-1	Selumetinib	0.51	10	30	1787745	1629320	1757645	1529725	0.911383	0.983163	0.855673	1768000	1551440	0.988955	0.86782	0.779846	0.896038
AsPC-1	Selumetinib	0.17	10	30	1787745	1704720	1757645	1529725	0.953559	0.983163	0.855673	1774040	1588680	0.992334	0.88865	0.815934	0.937504
AsPC-1	Semaxanib	10000	10	30	1787745	1217600	1757645	1529725	0.681081	0.983163	0.855673	1093960	1261680	0.611922	0.705738	0.582783	0.669614
AsPC-1	Semaxanib	3333.33	10	30	1787745	1375040	1757645	1529725	0.769148	0.983163	0.855673	1246160	1378080	0.697057	0.770848	0.658139	0.756198
AsPC-1	Semaxanib	1111.11	10	30	1787745	1536080	1757645	1529725	0.859228	0.983163	0.855673	1387560	1254040	0.776151	0.701465	0.735218	0.844761
AsPC-1	Semaxanib	370.37	10	30	1787745	1639240	1757645	1529725	0.916932	0.983163	0.855673	1400720	1260720	0.783512	0.705201	0.784594	0.901493
AsPC-1	Semaxanib	123.46	10	30	1787745	1670600	1757645	1529725	0.934473	0.983163	0.855673	1442400	1232280	0.806826	0.689293	0.799604	0.91874
AsPC-1	Semaxanib	41.15	10	30	1787745	1744880	1757645	1529725	0.976023	0.983163	0.855673	1489480	1244680	0.833161	0.696229	0.835156	0.95959
AsPC-1	Semaxanib	13.72	10	30	1787745	1797720	1757645	1529725	1.00558	0.983163	0.855673	1504640	1293360	0.841641	0.723459	0.860447	0.988649
AsPC-1	Semaxanib	4.57	10	30	1787745	1713920	1757645	1529725	0.958705	0.983163	0.855673	1690040	1238880	0.945347	0.692985	0.820338	0.942563
AsPC-1	Semaxanib	1.52	10	30	1787745	1741320	1757645	1529725	0.974032	0.983163	0.855673	1716880	1438080	0.960361	0.80441	0.833452	0.957632
AsPC-1	Semaxanib	0.51	10	30	1787745	1732360	1757645	1529725	0.96902	0.983163	0.855673	1787920	1542840	1.0001	0.863009	0.829164	0.952704
AsPC-1	Semaxanib	0.17	10	30	1787745	1739040	1757645	1529725	0.972756	0.983163	0.855673	1764640	1510400	0.987076	0.844863	0.832361	0.956378
AsPC-1	Sorafenib	10000	10	30	1890525	1015240	1815040	1511170	0.537015	0.960072	0.799339	1157880	1018240	0.612465	0.538602	0.429257	0.515573
AsPC-1	Sorafenib	3333.33	10	30	1890525	1481760	1815040	1511170	0.783782	0.960072	0.799339	1666120	1473200	0.8813	0.779254	0.626508	0.752487
AsPC-1	Sorafenib	1111.11	10	30	1890525	1694960	1815040	1511170	0.896555	0.960072	0.799339	2030520	1584920	1.07405	0.838349	0.716651	0.860757
AsPC-1	Sorafenib	370.37	10	30	1890525	1755200	1815040	1511170	0.928419	0.960072	0.799339	1836280	1497680	0.971307	0.792203	0.742122	0.891349
AsPC-1	Sorafenib	123.46	10	30	1890525	1776640	1815040	1511170	0.93976	0.960072	0.799339	1922760	1595640	1.01705	0.84402	0.751187	0.902237
AsPC-1	Sorafenib	41.15	10	30	1890525	1825720	1815040	1511170	0.965721	0.960072	0.799339	1953880	1607760	1.03351	0.85043	0.771938	0.927162
AsPC-1	Sorafenib	13.72	10	30	1890525	1882480	1815040	1511170	0.995745	0.960072	0.799339	2121480	1522840	1.12216	0.805512	0.795937	0.955986
AsPC-1	Sorafenib	4.57	10	30	1890525	1890840	1815040	1511170	1.00017	0.960072	0.799339	1929560	1601480	1.02065	0.847109	0.799472	0.960232
AsPC-1	Sorafenib	1.52	10	30	1890525	1885760	1815040	1511170	0.99748	0.960072	0.799339	1894520	1548320	1.00211	0.818989	0.797324	0.957652
AsPC-1	Sorafenib	0.51	10	30	1890525	1890680	1815040	1511170	1.00008	0.960072	0.799339	1892640	1590760	1.00112	0.841438	0.799404	0.960151
AsPC-1	Sorafenib	0.17	10	30	1890525	1840600	1815040	1511170	0.973592	0.960072	0.799339	1769000	1600160	0.935719	0.84641	0.77823	0.934718
AsPC-1	Sulfatinib	10000	10	30	1787745	1073200	1757645	1529725	0.600309	0.983163	0.855673	1305400	1123120	0.730194	0.628233	0.513668	0.590202
AsPC-1	Sulfatinib	3333.33	10	30	1787745	1630280	1757645	1529725	0.91192	0.983163	0.855673	1743080	1539680	0.975016	0.861241	0.780305	0.896566
AsPC-1	Sulfatinib	1111.11	10	30	1787745	1684240	1757645	1529725	0.942103	0.983163	0.855673	1782760	1592200	0.997212	0.890619	0.806132	0.926241
AsPC-1	Sulfatinib	370.37	10	30	1787745	1683960	1757645	1529725	0.941946	0.983163	0.855673	1787080	1574600	0.999628	0.880774	0.805998	0.926087
AsPC-1	Sulfatinib	123.46	10	30	1787745	1723880	1757645	1529725	0.964276	0.983163	0.855673	1687320	1431680	0.943826	0.80083	0.825105	0.948041
AsPC-1	Sulfatinib	41.15	10	30	1787745	1766720	1757645	1529725	0.988239	0.983163	0.855673	1754520	1409080	0.981415	0.788188	0.84561	0.971601
AsPC-1	Sulfatinib	13.72	10	30	1787745	1778320	1757645	1529725	0.994728	0.983163	0.855673	1768560	1403320	0.989269	0.784967	0.851162	0.97798
AsPC-1	Sulfatinib	4.57	10	30	1787745	1729400	1757645	1529725	0.967364	0.983163	0.855673	1738800	1426720	0.972622	0.798056	0.827747	0.951077
AsPC-1	Sulfatinib	1.52	10	30	1787745	1708480	1757645	1529725	0.955662	0.983163	0.855673	1689360	1528200	0.944967	0.85482	0.817734	0.939572
AsPC-1	Sulfatinib	0.51	10	30	1787745	1736360	1757645	1529725	0.971257	0.983163	0.855673	1680600	1576000	0.940067	0.881557	0.831078	0.954904
AsPC-1	Sulfatinib	0.17	10	30	1787745	1756200	1757645	1529725	0.982355	0.983163	0.855673	1717920	1621400	0.960942	0.906953	0.840574	0.965815
AsPC-1	Sunitinib	10000	10	30	1890525	527400	1815040	1511170	0.27897	0.960072	0.799339	828480	889680	0.438227	0.470599	0.222992	0.267831
AsPC-1	Sunitinib	3333.33	10	30	1890525	1130960	1815040	1511170	0.598225	0.960072	0.799339	1288000	1214760	0.681292	0.642552	0.478185	0.574339
AsPC-1	Sunitinib	1111.11	10	30	1890525	1490560	1815040	1511170	0.788437	0.960072	0.799339	1615920	1422560	0.854747	0.752468	0.630228	0.756956
AsPC-1	Sunitinib	370.37	10	30	1890525	1715000	1815040	1511170	0.907155	0.960072	0.799339	1746720	1593080	0.923934	0.842665	0.725125	0.870934
AsPC-1	Sunitinib	123.46	10	30	1890525	1633280	1815040	1511170	0.863929	0.960072	0.799339	1818680	1431920	0.961997	0.757419	0.690572	0.829434
AsPC-1	Sunitinib	41.15	10	30	1890525	1773320	1815040	1511170	0.938004	0.960072	0.799339	1806880	1550000	0.955756	0.819878	0.749783	0.900551
AsPC-1	Sunitinib	13.72	10	30	1890525	1809720	1815040	1511170	0.957258	0.960072	0.799339	1824720	1430120	0.965192	0.756467	0.765173	0.919036
AsPC-1	Sunitinib	4.57	10	30	1890525	1810040	1815040	1511170	0.957427	0.960072	0.799339	1730840	1578920	0.915534	0.835175	0.765309	0.919199
AsPC-1	Sunitinib	1.52	10	30	1890525	1787360	1815040	1511170	0.945431	0.960072	0.799339	1771320	1450320	0.936946	0.767152	0.755719	0.907681
AsPC-1	Sunitinib	0.51	10	30	1890525	1801840	1815040	1511170	0.95309	0.960072	0.799339	1713640	1415600	0.906436	0.748787	0.761842	0.915035
AsPC-1	Sunitinib	0.17	10	30	1890525	1796160	1815040	1511170	0.950085	0.960072	0.799339	1783120	1454720	0.943188	0.769479	0.75944	0.91215
AsPC-1	Talazoparib	10000	10	30	1812065	1471400	1795490	1642745	0.812002	0.990853	0.90656	1534640	1503800	0.846901	0.829882	0.736128	0.804574
AsPC-1	Talazoparib	3333.33	10	30	1812065	1646160	1795490	1642745	0.908444	0.990853	0.90656	1657520	1581320	0.914713	0.872662	0.823559	0.900135
AsPC-1	Talazoparib	1111.11	10	30	1812065	1586320	1795490	1642745	0.875421	0.990853	0.90656	1614160	1521720	0.890785	0.839771	0.793621	0.867414
AsPC-1	Talazoparib	370.37	10	30	1812065	1674600	1795490	1642745	0.924139	0.990853	0.90656	1753560	1642360	0.967714	0.906347	0.837787	0.915686
AsPC-1	Talazoparib	123.46	10	30	1812065	1704400	1795490	1642745	0.940584	0.990853	0.90656	1796400	1722680	0.991355	0.950672	0.852696	0.931981
AsPC-1	Talazoparib	41.15	10	30	1812065	1703880	1795490	1642745	0.940297	0.990853	0.90656	1777200	1680360	0.98076	0.927318	0.852436	0.931696
AsPC-1	Talazoparib	13.72	10	30	1812065	1726080	1795490	1642745	0.952549	0.990853	0.90656	1777480	1655120	0.980914	0.913389	0.863542	0.943836
AsPC-1	Talazoparib	4.57	10	30	1812065	1704560	1795490	1642745	0.940673	0.990853	0.90656	1782080	1730760	0.983453	0.955131	0.852776	0.932068
AsPC-1	Talazoparib	1.52	10	30	1812065	1744120	1795490	1642745	0.962504	0.990853	0.90656	1807960	1618960	0.997735	0.893434	0.872567	0.9537
AsPC-1	Talazoparib	0.51	10	30	1812065	1775160	1795490	1642745	0.979634	0.990853	0.90656	1770240	1625600	0.976919	0.897098	0.888096	0.970673
AsPC-1	Talazoparib	0.17	10	30	1812065	1823440	1795490	1642745	1.00628	0.990853	0.90656	1765400	1647240	0.974248	0.90904	0.91225	0.997073
AsPC-1	Taselisib	10000	10	30	1787745	760480	1757645	1529725	0.425385	0.983163	0.855673	831680	853080	0.465212	0.477182	0.36399	0.418223
AsPC-1	Taselisib	3333.33	10	30	1787745	992320	1757645	1529725	0.555068	0.983163	0.855673	956760	893000	0.535177	0.499512	0.474957	0.545722
AsPC-1	Taselisib	1111.11	10	30	1787745	1101800	1757645	1529725	0.616307	0.983163	0.855673	998160	1000720	0.558335	0.559767	0.527357	0.60593
AsPC-1	Taselisib	370.37	10	30	1787745	1319000	1757645	1529725	0.737801	0.983163	0.855673	1289000	1111200	0.72102	0.621565	0.631316	0.725379
AsPC-1	Taselisib	123.46	10	30	1787745	1454800	1757645	1529725	0.813763	0.983163	0.855673	1235040	1146240	0.690837	0.641165	0.696315	0.800061
AsPC-1	Taselisib	41.15	10	30	1787745	1688240	1757645	1529725	0.94434	0.983163	0.855673	1390000	1316800	0.777516	0.73657	0.808047	0.928441
AsPC-1	Taselisib	13.72	10	30	1787745	1696000	1757645	1529725	0.948681	0.983163	0.855673	1551800	1342080	0.868021	0.750711	0.811761	0.932708
AsPC-1	Taselisib	4.57	10	30	1787745	1700400	1757645	1529725	0.951142	0.983163	0.855673	1533040	1437440	0.857527	0.804052	0.813867	0.935128
AsPC-1	Taselisib	1.52	10	30	1787745	1763200	1757645	1529725	0.98627	0.983163	0.855673	1532240	1427280	0.85708	0.798369	0.843925	0.969665
AsPC-1	Taselisib	0.51	10	30	1787745	1743120	1757645	1529725	0.975038	0.983163	0.855673	1648920	1448880	0.922346	0.810451	0.834314	0.958622
AsPC-1	Taselisib	0.17	10	30	1787745	1786080	1757645	1529725	0.999069	0.983163	0.855673	1794000	1488480	1.0035	0.832602	0.854876	0.982247
AsPC-1	Temsirolimus	10000	10	30	1890525	1063320	1815040	1511170	0.562447	0.960072	0.799339	1179760	1086240	0.624038	0.574571	0.449586	0.53999
AsPC-1	Temsirolimus	3333.33	10	30	1890525	1086160	1815040	1511170	0.574528	0.960072	0.799339	1234120	1162280	0.652792	0.614792	0.459243	0.551588
AsPC-1	Temsirolimus	1111.11	10	30	1890525	1128320	1815040	1511170	0.596829	0.960072	0.799339	1209960	1098200	0.640013	0.580897	0.477069	0.572999
AsPC-1	Temsirolimus	370.37	10	30	1890525	1147000	1815040	1511170	0.60671	0.960072	0.799339	1199600	1008760	0.634533	0.533587	0.484967	0.582485
AsPC-1	Temsirolimus	123.46	10	30	1890525	1101680	1815040	1511170	0.582738	0.960072	0.799339	1086280	1060840	0.574592	0.561135	0.465805	0.55947
AsPC-1	Temsirolimus	41.15	10	30	1890525	1114400	1815040	1511170	0.589466	0.960072	0.799339	1137640	1015440	0.601759	0.537121	0.471183	0.56593
AsPC-1	Temsirolimus	13.72	10	30	1890525	1221480	1815040	1511170	0.646106	0.960072	0.799339	1239360	1064280	0.655564	0.562955	0.516458	0.620308
AsPC-1	Temsirolimus	4.57	10	30	1890525	1311480	1815040	1511170	0.693712	0.960072	0.799339	1172720	1120600	0.620314	0.592745	0.554511	0.666013
AsPC-1	Temsirolimus	1.52	10	30	1890525	1433640	1815040	1511170	0.758329	0.960072	0.799339	1355000	1138240	0.716732	0.602076	0.606162	0.72805
AsPC-1	Temsirolimus	0.51	10	30	1890525	1536000	1815040	1511170	0.812473	0.960072	0.799339	1386240	1400920	0.733257	0.741022	0.649441	0.780032
AsPC-1	Temsirolimus	0.17	10	30	1890525	1652760	1815040	1511170	0.874233	0.960072	0.799339	1504240	1569160	0.795673	0.830013	0.698809	0.839327
AsPC-1	Tepotinib	10000	10	30	1812065	399120	1795490	1642745	0.220257	0.990853	0.90656	810760	1027560	0.447423	0.567066	0.199676	0.218242
AsPC-1	Tepotinib	3333.33	10	30	1812065	1591160	1795490	1642745	0.878092	0.990853	0.90656	1618000	1781840	0.892904	0.98332	0.796043	0.87006
AsPC-1	Tepotinib	1111.11	10	30	1812065	1684880	1795490	1642745	0.929812	0.990853	0.90656	1758080	1711320	0.970208	0.944403	0.84293	0.921307
AsPC-1	Tepotinib	370.37	10	30	1812065	1624520	1795490	1642745	0.896502	0.990853	0.90656	1869000	1715280	1.03142	0.946589	0.812733	0.888302
AsPC-1	Tepotinib	123.46	10	30	1812065	1736680	1795490	1642745	0.958398	0.990853	0.90656	1761920	1835160	0.972327	1.01275	0.868845	0.949632
AsPC-1	Tepotinib	41.15	10	30	1812065	1772000	1795490	1642745	0.97789	0.990853	0.90656	1818800	1799480	1.00372	0.993055	0.886515	0.968945
AsPC-1	Tepotinib	13.72	10	30	1812065	1839520	1795490	1642745	1.01515	0.990853	0.90656	1806640	1738480	0.997006	0.959392	0.920295	1.00587
AsPC-1	Tepotinib	4.57	10	30	1812065	1844680	1795490	1642745	1.018	0.990853	0.90656	1876960	1755240	1.03581	0.968641	0.922877	1.00869
AsPC-1	Tepotinib	1.52	10	30	1812065	1882880	1795490	1642745	1.03908	0.990853	0.90656	1832240	1808320	1.01113	0.997933	0.941988	1.02958
AsPC-1	Tepotinib	0.51	10	30	1812065	1810640	1795490	1642745	0.999214	0.990853	0.90656	1840360	1739280	1.01561	0.959833	0.905847	0.990074
AsPC-1	Tepotinib	0.17	10	30	1812065	1789440	1795490	1642745	0.987514	0.990853	0.90656	1889000	1838320	1.04246	1.01449	0.895241	0.978481
AsPC-1	Tideglusib	10000	10	30	1787745	1785560	1757645	1529725	0.998778	0.983163	0.855673	1927240	1497400	1.07803	0.837591	0.854627	0.981962
AsPC-1	Tideglusib	3333.33	10	30	1787745	1771480	1757645	1529725	0.990902	0.983163	0.855673	1883120	1482800	1.05335	0.829425	0.847888	0.974218
AsPC-1	Tideglusib	1111.11	10	30	1787745	1836440	1757645	1529725	1.02724	0.983163	0.855673	1806760	1526400	1.01064	0.853813	0.87898	1.00994
AsPC-1	Tideglusib	370.37	10	30	1787745	1787240	1757645	1529725	0.999718	0.983163	0.855673	1906640	1583600	1.06651	0.885809	0.855431	0.982885
AsPC-1	Tideglusib	123.46	10	30	1787745	1766240	1757645	1529725	0.987971	0.983163	0.855673	1843720	1635280	1.03131	0.914717	0.84538	0.971337
AsPC-1	Tideglusib	41.15	10	30	1787745	1863800	1757645	1529725	1.04254	0.983163	0.855673	1771720	1726560	0.991036	0.965775	0.892075	1.02499
AsPC-1	Tideglusib	13.72	10	30	1787745	1826520	1757645	1529725	1.02169	0.983163	0.855673	1800800	1569560	1.0073	0.877955	0.874232	1.00449
AsPC-1	Tideglusib	4.57	10	30	1787745	1867960	1757645	1529725	1.04487	0.983163	0.855673	1837480	1708360	1.02782	0.955595	0.894066	1.02728
AsPC-1	Tideglusib	1.52	10	30	1787745	1880360	1757645	1529725	1.05181	0.983163	0.855673	1757080	1693400	0.982847	0.947227	0.900001	1.0341
AsPC-1	Tideglusib	0.51	10	30	1787745	1847440	1757645	1529725	1.03339	0.983163	0.855673	1869360	1701080	1.04565	0.951523	0.884245	1.01599
AsPC-1	Tideglusib	0.17	10	30	1787745	1839360	1757645	1529725	1.02887	0.983163	0.855673	1873440	1673600	1.04793	0.936151	0.880378	1.01155
AsPC-1	Tivantinib	10000	10	30	1787745	687760	1757645	1529725	0.384708	0.983163	0.855673	1161840	1297440	0.649891	0.725741	0.329184	0.378231
AsPC-1	Tivantinib	3333.33	10	30	1787745	739080	1757645	1529725	0.413415	0.983163	0.855673	1292520	1452400	0.722989	0.81242	0.353748	0.406454
AsPC-1	Tivantinib	1111.11	10	30	1787745	951360	1757645	1529725	0.532156	0.983163	0.855673	1325520	1366920	0.741448	0.764606	0.455352	0.523197
AsPC-1	Tivantinib	370.37	10	30	1787745	1137160	1757645	1529725	0.636086	0.983163	0.855673	1646080	1444440	0.920758	0.807968	0.544282	0.625377
AsPC-1	Tivantinib	123.46	10	30	1787745	1817240	1757645	1529725	1.0165	0.983163	0.855673	1738960	1511320	0.972711	0.845378	0.86979	0.999384
AsPC-1	Tivantinib	41.15	10	30	1787745	1714720	1757645	1529725	0.959152	0.983163	0.855673	1752320	1543560	0.980185	0.863412	0.820721	0.943003
AsPC-1	Tivantinib	13.72	10	30	1787745	1764080	1757645	1529725	0.986763	0.983163	0.855673	1766720	1472840	0.988239	0.823854	0.844346	0.970149
AsPC-1	Tivantinib	4.57	10	30	1787745	1743120	1757645	1529725	0.975038	0.983163	0.855673	1741680	1540200	0.974233	0.861532	0.834314	0.958622
AsPC-1	Tivantinib	1.52	10	30	1787745	1678120	1757645	1529725	0.93868	0.983163	0.855673	1779600	1540880	0.995444	0.861913	0.803203	0.922875
AsPC-1	Tivantinib	0.51	10	30	1787745	1726200	1757645	1529725	0.965574	0.983163	0.855673	1754760	1609760	0.981549	0.900442	0.826215	0.949317
AsPC-1	Tivantinib	0.17	10	30	1787745	1654200	1757645	1529725	0.9253	0.983163	0.855673	1669200	1610320	0.93369	0.900755	0.791754	0.909721
AsPC-1	Tivozanib	10000	10	30	1876950	1228720	1700020	1564215	0.654637	0.905735	0.833381	1571320	1569320	0.837167	0.836101	0.545562	0.592927
AsPC-1	Tivozanib	3333.33	10	30	1876950	1857440	1700020	1564215	0.989605	0.905735	0.833381	1844560	1636520	0.982743	0.871904	0.824719	0.896321
AsPC-1	Tivozanib	1111.11	10	30	1876950	1839720	1700020	1564215	0.980165	0.905735	0.833381	1908280	1728960	1.01669	0.921154	0.816851	0.88777
AsPC-1	Tivozanib	370.37	10	30	1876950	1850600	1700020	1564215	0.985961	0.905735	0.833381	1811960	1700000	0.965375	0.905725	0.821682	0.89302
AsPC-1	Tivozanib	123.46	10	30	1876950	1868040	1700020	1564215	0.995253	0.905735	0.833381	1833280	1638080	0.976734	0.872735	0.829425	0.901436
AsPC-1	Tivozanib	41.15	10	30	1876950	1926160	1700020	1564215	1.02622	0.905735	0.833381	1783800	1626960	0.950372	0.866811	0.855231	0.929482
AsPC-1	Tivozanib	13.72	10	30	1876950	1959360	1700020	1564215	1.04391	0.905735	0.833381	1731880	1570280	0.92271	0.836613	0.869972	0.945503
AsPC-1	Tivozanib	4.57	10	30	1876950	1918840	1700020	1564215	1.02232	0.905735	0.833381	1760320	1586120	0.937862	0.845052	0.851981	0.92595
AsPC-1	Tivozanib	1.52	10	30	1876950	1967960	1700020	1564215	1.04849	0.905735	0.833381	1697520	1572760	0.904403	0.837934	0.87379	0.949653
AsPC-1	Tivozanib	0.51	10	30	1876950	1906360	1700020	1564215	1.01567	0.905735	0.833381	1759400	1603400	0.937372	0.854258	0.84644	0.919927
AsPC-1	Tivozanib	0.17	10	30	1876950	1911640	1700020	1564215	1.01848	0.905735	0.833381	1755120	1620600	0.935092	0.863422	0.848784	0.922475
AsPC-1	Tofacitinib	10000	10	30	1890525	1580480	1815040	1511170	0.836001	0.960072	0.799339	1693640	1473000	0.895857	0.779149	0.668248	0.802621
AsPC-1	Tofacitinib	3333.33	10	30	1890525	1671720	1815040	1511170	0.884262	0.960072	0.799339	1713880	1614960	0.906563	0.854239	0.706825	0.848955
AsPC-1	Tofacitinib	1111.11	10	30	1890525	1794440	1815040	1511170	0.949175	0.960072	0.799339	1575520	1490560	0.833377	0.788437	0.758713	0.911277
AsPC-1	Tofacitinib	370.37	10	30	1890525	1656720	1815040	1511170	0.876328	0.960072	0.799339	1827280	1472880	0.966546	0.779085	0.700483	0.841338
AsPC-1	Tofacitinib	123.46	10	30	1890525	1690720	1815040	1511170	0.894312	0.960072	0.799339	1797360	1445760	0.95072	0.76474	0.714859	0.858604
AsPC-1	Tofacitinib	41.15	10	30	1890525	1785040	1815040	1511170	0.944203	0.960072	0.799339	1755160	1506880	0.928398	0.79707	0.754738	0.906503
AsPC-1	Tofacitinib	13.72	10	30	1890525	1682120	1815040	1511170	0.889763	0.960072	0.799339	1816960	1525160	0.961088	0.806739	0.711222	0.854237
AsPC-1	Tofacitinib	4.57	10	30	1890525	1730160	1815040	1511170	0.915174	0.960072	0.799339	1810640	1453800	0.957745	0.768993	0.731534	0.878633
AsPC-1	Tofacitinib	1.52	10	30	1890525	1728760	1815040	1511170	0.914434	0.960072	0.799339	1816480	1496800	0.960834	0.791738	0.730942	0.877922
AsPC-1	Tofacitinib	0.51	10	30	1890525	1715320	1815040	1511170	0.907325	0.960072	0.799339	1835760	1575680	0.971032	0.833462	0.72526	0.871097
AsPC-1	Tofacitinib	0.17	10	30	1890525	1813760	1815040	1511170	0.959395	0.960072	0.799339	1873400	1606840	0.990942	0.849944	0.766882	0.921088
AsPC-1	Trametinib	10000	10	30	1890525	525600	1815040	1511170	0.278018	0.960072	0.799339	552960	546240	0.29249	0.288936	0.222231	0.266917
AsPC-1	Trametinib	3333.33	10	30	1890525	501480	1815040	1511170	0.26526	0.960072	0.799339	591240	549800	0.312739	0.290819	0.212032	0.254668
AsPC-1	Trametinib	1111.11	10	30	1890525	502520	1815040	1511170	0.26581	0.960072	0.799339	581000	549280	0.307322	0.290544	0.212472	0.255196
AsPC-1	Trametinib	370.37	10	30	1890525	551720	1815040	1511170	0.291834	0.960072	0.799339	628120	576240	0.332246	0.304804	0.233274	0.280182
AsPC-1	Trametinib	123.46	10	30	1890525	615640	1815040	1511170	0.325645	0.960072	0.799339	667920	693280	0.353299	0.366713	0.260301	0.312643
AsPC-1	Trametinib	41.15	10	30	1890525	709480	1815040	1511170	0.375282	0.960072	0.799339	829840	721880	0.438947	0.381841	0.299977	0.360298
AsPC-1	Trametinib	13.72	10	30	1890525	821320	1815040	1511170	0.43444	0.960072	0.799339	940320	769160	0.497386	0.40685	0.347265	0.417094
AsPC-1	Trametinib	4.57	10	30	1890525	1129360	1815040	1511170	0.597379	0.960072	0.799339	1244120	1072080	0.658082	0.567081	0.477508	0.573527
AsPC-1	Trametinib	1.52	10	30	1890525	1451200	1815040	1511170	0.767617	0.960072	0.799339	1560360	1215800	0.825358	0.643102	0.613586	0.736968
AsPC-1	Trametinib	0.51	10	30	1890525	1760720	1815040	1511170	0.931339	0.960072	0.799339	1713520	1541320	0.906373	0.815287	0.744456	0.894153
AsPC-1	Trametinib	0.17	10	30	1890525	1845400	1815040	1511170	0.976131	0.960072	0.799339	1734440	1528840	0.917438	0.808685	0.780259	0.937156
AsPC-1	Tucatinib	10000	10	30	1812065	1354640	1795490	1642745	0.747567	0.990853	0.90656	1541760	1596200	0.85083	0.880873	0.677714	0.740729
AsPC-1	Tucatinib	3333.33	10	30	1812065	1715480	1795490	1642745	0.946699	0.990853	0.90656	1798680	1632920	0.992613	0.901138	0.858239	0.938039
AsPC-1	Tucatinib	1111.11	10	30	1812065	1578880	1795490	1642745	0.871315	0.990853	0.90656	1701280	1793120	0.938863	0.989545	0.789899	0.863345
AsPC-1	Tucatinib	370.37	10	30	1812065	1659240	1795490	1642745	0.915663	0.990853	0.90656	1672480	1675720	0.922969	0.924757	0.830103	0.907287
AsPC-1	Tucatinib	123.46	10	30	1812065	1798720	1795490	1642745	0.992635	0.990853	0.90656	1660360	1742240	0.916281	0.961467	0.899883	0.983556
AsPC-1	Tucatinib	41.15	10	30	1812065	1699040	1795490	1642745	0.937626	0.990853	0.90656	1645400	1647120	0.908025	0.908974	0.850014	0.92905
AsPC-1	Tucatinib	13.72	10	30	1812065	1769800	1795490	1642745	0.976676	0.990853	0.90656	1645760	1659280	0.908223	0.915685	0.885415	0.967742
AsPC-1	Tucatinib	4.57	10	30	1812065	1779800	1795490	1642745	0.982194	0.990853	0.90656	1829680	1725480	1.00972	0.952217	0.890418	0.97321
AsPC-1	Tucatinib	1.52	10	30	1812065	1729320	1795490	1642745	0.954337	0.990853	0.90656	1713080	1658520	0.945374	0.915265	0.865163	0.945607
AsPC-1	Tucatinib	0.51	10	30	1812065	1683600	1795490	1642745	0.929106	0.990853	0.90656	1624360	1695160	0.896414	0.935485	0.84229	0.920607
AsPC-1	Tucatinib	0.17	10	30	1812065	1787280	1795490	1642745	0.986322	0.990853	0.90656	1686240	1712000	0.930563	0.944778	0.89416	0.9773
AsPC-1	Umbralisib	10000	10	30	1787745	1895880	1757645	1529725	1.06049	0.983163	0.855673	1812240	1771320	1.0137	0.990812	0.90743	1.04263
AsPC-1	Umbralisib	3333.33	10	30	1787745	1853240	1757645	1529725	1.03664	0.983163	0.855673	1788080	1722160	1.00019	0.963314	0.887021	1.01918
AsPC-1	Umbralisib	1111.11	10	30	1787745	1836640	1757645	1529725	1.02735	0.983163	0.855673	1838000	1653920	1.02811	0.925143	0.879076	1.01005
AsPC-1	Umbralisib	370.37	10	30	1787745	1880280	1757645	1529725	1.05176	0.983163	0.855673	1845200	1645440	1.03214	0.9204	0.899963	1.03405
AsPC-1	Umbralisib	123.46	10	30	1787745	1861240	1757645	1529725	1.04111	0.983163	0.855673	1780000	1646520	0.995668	0.921004	0.89085	1.02358
AsPC-1	Umbralisib	41.15	10	30	1787745	1864680	1757645	1529725	1.04303	0.983163	0.855673	1865320	1644680	1.04339	0.919975	0.892497	1.02547
AsPC-1	Umbralisib	13.72	10	30	1787745	1818280	1757645	1529725	1.01708	0.983163	0.855673	1745800	1668920	0.976537	0.933534	0.870288	0.999956
AsPC-1	Umbralisib	4.57	10	30	1787745	1825160	1757645	1529725	1.02093	0.983163	0.855673	1807160	1765960	1.01086	0.987814	0.873581	1.00374
AsPC-1	Umbralisib	1.52	10	30	1787745	1816120	1757645	1529725	1.01587	0.983163	0.855673	1709120	1665520	0.95602	0.931632	0.869254	0.998768
AsPC-1	Umbralisib	0.51	10	30	1787745	1812560	1757645	1529725	1.01388	0.983163	0.855673	1782160	1754400	0.996876	0.981348	0.86755	0.99681
AsPC-1	Umbralisib	0.17	10	30	1787745	1846720	1757645	1529725	1.03299	0.983163	0.855673	1875000	1703720	1.04881	0.952999	0.8839	1.0156
AsPC-1	Upadacitinib	10000	10	30	1876950	1686360	1700020	1564215	0.898458	0.905735	0.833381	1735120	1380960	0.924436	0.735747	0.748758	0.813765
AsPC-1	Upadacitinib	3333.33	10	30	1876950	1617520	1700020	1564215	0.861781	0.905735	0.833381	1598840	1360600	0.851829	0.724899	0.718192	0.780546
AsPC-1	Upadacitinib	1111.11	10	30	1876950	1663840	1700020	1564215	0.886459	0.905735	0.833381	1625320	1457440	0.865937	0.776494	0.738759	0.802898
AsPC-1	Upadacitinib	370.37	10	30	1876950	1648120	1700020	1564215	0.878084	0.905735	0.833381	1765760	1488760	0.94076	0.79318	0.731779	0.795312
AsPC-1	Upadacitinib	123.46	10	30	1876950	1824440	1700020	1564215	0.972024	0.905735	0.833381	1745400	1512240	0.929913	0.80569	0.810066	0.880396
AsPC-1	Upadacitinib	41.15	10	30	1876950	1795360	1700020	1564215	0.956531	0.905735	0.833381	1739280	1505720	0.926652	0.802216	0.797155	0.866364
AsPC-1	Upadacitinib	13.72	10	30	1876950	1853840	1700020	1564215	0.987687	0.905735	0.833381	1815320	1491120	0.967165	0.794438	0.82312	0.894583
AsPC-1	Upadacitinib	4.57	10	30	1876950	1877480	1700020	1564215	1.00028	0.905735	0.833381	1822120	1413360	0.970788	0.753009	0.833617	0.905991
AsPC-1	Upadacitinib	1.52	10	30	1876950	1906000	1700020	1564215	1.01548	0.905735	0.833381	1846240	1610240	0.983638	0.857902	0.84628	0.919754
AsPC-1	Upadacitinib	0.51	10	30	1876950	1862920	1700020	1564215	0.992525	0.905735	0.833381	1788280	1692800	0.952758	0.901889	0.827152	0.898965
AsPC-1	Upadacitinib	0.17	10	30	1876950	1895280	1700020	1564215	1.00977	0.905735	0.833381	1758880	1572640	0.937095	0.83787	0.84152	0.914581
AsPC-1	Vactosertib	10000	10	30	1812065	1547000	1795490	1642745	0.853722	0.990853	0.90656	1780240	1848720	0.982437	1.02023	0.77395	0.845913
AsPC-1	Vactosertib	3333.33	10	30	1812065	1576960	1795490	1642745	0.870256	0.990853	0.90656	1754200	1737840	0.968067	0.959038	0.788939	0.862296
AsPC-1	Vactosertib	1111.11	10	30	1812065	1652040	1795490	1642745	0.911689	0.990853	0.90656	1668440	1711240	0.92074	0.944359	0.826501	0.90335
AsPC-1	Vactosertib	370.37	10	30	1812065	1584720	1795490	1642745	0.874538	0.990853	0.90656	1681000	1705400	0.927671	0.941136	0.792821	0.866539
AsPC-1	Vactosertib	123.46	10	30	1812065	1605360	1795490	1642745	0.885928	0.990853	0.90656	1765320	1629320	0.974203	0.899151	0.803147	0.877825
AsPC-1	Vactosertib	41.15	10	30	1812065	1703280	1795490	1642745	0.939966	0.990853	0.90656	1725480	1607960	0.952217	0.887363	0.852135	0.931368
AsPC-1	Vactosertib	13.72	10	30	1812065	1732400	1795490	1642745	0.956036	0.990853	0.90656	1733920	1655800	0.956875	0.913764	0.866704	0.947291
AsPC-1	Vactosertib	4.57	10	30	1812065	1704240	1795490	1642745	0.940496	0.990853	0.90656	1698760	1668160	0.937472	0.920585	0.852616	0.931893
AsPC-1	Vactosertib	1.52	10	30	1812065	1724760	1795490	1642745	0.95182	0.990853	0.90656	1748280	1734440	0.9648	0.957162	0.862882	0.943114
AsPC-1	Vactosertib	0.51	10	30	1812065	1714400	1795490	1642745	0.946103	0.990853	0.90656	1742920	1769160	0.961842	0.976323	0.857699	0.937449
AsPC-1	Vactosertib	0.17	10	30	1812065	1775520	1795490	1642745	0.979832	0.990853	0.90656	1761160	1678520	0.971908	0.926302	0.888277	0.97087
AsPC-1	Vandetanib	10000	10	30	1890525	607640	1815040	1511170	0.321413	0.960072	0.799339	753840	655080	0.398746	0.346507	0.256918	0.30858
AsPC-1	Vandetanib	3333.33	10	30	1890525	1036040	1815040	1511170	0.548017	0.960072	0.799339	1140800	1078400	0.60343	0.570424	0.438051	0.526136
AsPC-1	Vandetanib	1111.11	10	30	1890525	1404960	1815040	1511170	0.743159	0.960072	0.799339	1330080	1067440	0.703551	0.564626	0.594036	0.713486
AsPC-1	Vandetanib	370.37	10	30	1890525	1441800	1815040	1511170	0.762645	0.960072	0.799339	1532040	1343960	0.810378	0.710892	0.609612	0.732194
AsPC-1	Vandetanib	123.46	10	30	1890525	1553440	1815040	1511170	0.821698	0.960072	0.799339	1649520	1350720	0.87252	0.714468	0.656815	0.788889
AsPC-1	Vandetanib	41.15	10	30	1890525	1705600	1815040	1511170	0.902183	0.960072	0.799339	1621240	1521120	0.857561	0.804602	0.72115	0.866161
AsPC-1	Vandetanib	13.72	10	30	1890525	1750880	1815040	1511170	0.926134	0.960072	0.799339	1717320	1448760	0.908383	0.766327	0.740295	0.889156
AsPC-1	Vandetanib	4.57	10	30	1890525	1693240	1815040	1511170	0.895645	0.960072	0.799339	1772320	1496480	0.937475	0.791568	0.715924	0.859884
AsPC-1	Vandetanib	1.52	10	30	1890525	1801800	1815040	1511170	0.953069	0.960072	0.799339	1730920	1494400	0.915576	0.790468	0.761825	0.915014
AsPC-1	Vandetanib	0.51	10	30	1890525	1756240	1815040	1511170	0.928969	0.960072	0.799339	1685240	1532400	0.891414	0.810568	0.742561	0.891878
AsPC-1	Vandetanib	0.17	10	30	1890525	1790080	1815040	1511170	0.946869	0.960072	0.799339	1781600	1610120	0.942384	0.851679	0.756869	0.909063
AsPC-1	Varlitinib	10000	10	30	1787745	1379440	1757645	1529725	0.771609	0.983163	0.855673	1391320	1296240	0.778254	0.72507	0.660245	0.758617
AsPC-1	Varlitinib	3333.33	10	30	1787745	1347720	1757645	1529725	0.753866	0.983163	0.855673	1547440	1350400	0.865582	0.755365	0.645063	0.741173
AsPC-1	Varlitinib	1111.11	10	30	1787745	1423640	1757645	1529725	0.796333	0.983163	0.855673	1629560	1394880	0.911517	0.780246	0.6814	0.782925
AsPC-1	Varlitinib	370.37	10	30	1787745	1661000	1757645	1529725	0.929103	0.983163	0.855673	1702360	1448440	0.952239	0.810205	0.795009	0.91346
AsPC-1	Varlitinib	123.46	10	30	1787745	1617960	1757645	1529725	0.905028	0.983163	0.855673	1742880	1569080	0.974904	0.877687	0.774408	0.889791
AsPC-1	Varlitinib	41.15	10	30	1787745	1910320	1757645	1529725	1.06856	0.983163	0.855673	1798720	1652280	1.00614	0.924226	0.914341	1.05057
AsPC-1	Varlitinib	13.72	10	30	1787745	1803760	1757645	1529725	1.00896	0.983163	0.855673	1841640	1649040	1.03015	0.922413	0.863338	0.991971
AsPC-1	Varlitinib	4.57	10	30	1787745	1855920	1757645	1529725	1.03813	0.983163	0.855673	1825320	1671040	1.02102	0.934719	0.888304	1.02066
AsPC-1	Varlitinib	1.52	10	30	1787745	1865840	1757645	1529725	1.04368	0.983163	0.855673	1752360	1660240	0.980207	0.928678	0.893052	1.02611
AsPC-1	Varlitinib	0.51	10	30	1787745	1772240	1757645	1529725	0.991327	0.983163	0.855673	1745800	1656920	0.976537	0.926821	0.848252	0.974636
AsPC-1	Varlitinib	0.17	10	30	1787745	1782440	1757645	1529725	0.997033	0.983163	0.855673	1818840	1656080	1.01739	0.926351	0.853134	0.980246
AsPC-1	Vatalanib	10000	10	30	1787745	1431640	1757645	1529725	0.800808	0.983163	0.855673	1603840	1606520	0.89713	0.898629	0.685229	0.787325
AsPC-1	Vatalanib	3333.33	10	30	1787745	1708280	1757645	1529725	0.95555	0.983163	0.855673	1589480	1631440	0.889098	0.912569	0.817638	0.939462
AsPC-1	Vatalanib	1111.11	10	30	1787745	1779560	1757645	1529725	0.995422	0.983163	0.855673	1630400	1534000	0.911987	0.858064	0.851755	0.978662
AsPC-1	Vatalanib	370.37	10	30	1787745	1796240	1757645	1529725	1.00475	0.983163	0.855673	1734040	1637360	0.969959	0.91588	0.859739	0.987835
AsPC-1	Vatalanib	123.46	10	30	1787745	1812240	1757645	1529725	1.0137	0.983163	0.855673	1703000	1605400	0.952597	0.898003	0.867397	0.996634
AsPC-1	Vatalanib	41.15	10	30	1787745	1760600	1757645	1529725	0.984816	0.983163	0.855673	1733720	1533360	0.96978	0.857706	0.84268	0.968235
AsPC-1	Vatalanib	13.72	10	30	1787745	1755960	1757645	1529725	0.982221	0.983163	0.855673	1791920	1558560	1.00234	0.871802	0.84046	0.965683
AsPC-1	Vatalanib	4.57	10	30	1787745	1717200	1757645	1529725	0.96054	0.983163	0.855673	1786920	1489320	0.999539	0.833072	0.821908	0.944367
AsPC-1	Vatalanib	1.52	10	30	1787745	1733040	1757645	1529725	0.9694	0.983163	0.855673	1793680	1475600	1.00332	0.825397	0.829489	0.953078
AsPC-1	Vatalanib	0.51	10	30	1787745	1769800	1757645	1529725	0.989962	0.983163	0.855673	1765400	1540360	0.987501	0.861622	0.847084	0.973294
AsPC-1	Vatalanib	0.17	10	30	1787745	1715680	1757645	1529725	0.959689	0.983163	0.855673	1689480	1552520	0.945034	0.868424	0.82118	0.943531
AsPC-1	Vemurafenib	10000	10	30	1890525	1926960	1815040	1511170	1.01927	0.960072	0.799339	1872000	1752320	0.990201	0.926896	0.814744	0.978575
AsPC-1	Vemurafenib	3333.33	10	30	1890525	2001760	1815040	1511170	1.05884	0.960072	0.799339	2022520	1592560	1.06982	0.84239	0.84637	1.01656
AsPC-1	Vemurafenib	1111.11	10	30	1890525	1947440	1815040	1511170	1.03011	0.960072	0.799339	1962000	1500800	1.03781	0.793854	0.823403	0.988975
AsPC-1	Vemurafenib	370.37	10	30	1890525	1829880	1815040	1511170	0.967922	0.960072	0.799339	1837360	1507720	0.971878	0.797514	0.773697	0.929274
AsPC-1	Vemurafenib	123.46	10	30	1890525	1823280	1815040	1511170	0.964431	0.960072	0.799339	1925640	1606760	1.01857	0.849901	0.770907	0.925923
AsPC-1	Vemurafenib	41.15	10	30	1890525	1920840	1815040	1511170	1.01604	0.960072	0.799339	1867640	1662280	0.987895	0.879269	0.812156	0.975467
AsPC-1	Vemurafenib	13.72	10	30	1890525	1932040	1815040	1511170	1.02196	0.960072	0.799339	1850960	1555080	0.979072	0.822565	0.816892	0.981155
AsPC-1	Vemurafenib	4.57	10	30	1890525	1843320	1815040	1511170	0.975031	0.960072	0.799339	1925760	1601360	1.01864	0.847045	0.77938	0.9361
AsPC-1	Vemurafenib	1.52	10	30	1890525	1851360	1815040	1511170	0.979284	0.960072	0.799339	1719520	1631560	0.909546	0.86302	0.782779	0.940183
AsPC-1	Vemurafenib	0.51	10	30	1890525	1823160	1815040	1511170	0.964367	0.960072	0.799339	1939600	1585320	1.02596	0.838561	0.770856	0.925862
AsPC-1	Vemurafenib	0.17	10	30	1890525	1871080	1815040	1511170	0.989714	0.960072	0.799339	1860880	1543680	0.984319	0.816535	0.791117	0.950197
AsPC-1	Volasertib	10000	10	30	1787745	321120	1757645	1529725	0.179623	0.983163	0.855673	354280	378280	0.198171	0.211596	0.153698	0.176599
AsPC-1	Volasertib	3333.33	10	30	1787745	353600	1757645	1529725	0.197791	0.983163	0.855673	590280	804760	0.330181	0.450154	0.169244	0.194461
AsPC-1	Volasertib	1111.11	10	30	1787745	457960	1757645	1529725	0.256166	0.983163	0.855673	956040	1027160	0.534774	0.574556	0.219195	0.251853
AsPC-1	Volasertib	370.37	10	30	1787745	578280	1757645	1529725	0.323469	0.983163	0.855673	1125880	1167560	0.629777	0.653091	0.276784	0.318023
AsPC-1	Volasertib	123.46	10	30	1787745	750680	1757645	1529725	0.419903	0.983163	0.855673	1268160	1301320	0.709363	0.727911	0.3593	0.412833
AsPC-1	Volasertib	41.15	10	30	1787745	888240	1757645	1529725	0.496849	0.983163	0.855673	1347000	1337720	0.753463	0.748272	0.425141	0.488484
AsPC-1	Volasertib	13.72	10	30	1787745	1076840	1757645	1529725	0.602345	0.983163	0.855673	1505440	1601440	0.842089	0.895788	0.515411	0.592204
AsPC-1	Volasertib	4.57	10	30	1787745	1743160	1757645	1529725	0.975061	0.983163	0.855673	1761400	1517360	0.985264	0.848756	0.834333	0.958644
AsPC-1	Volasertib	1.52	10	30	1787745	1832960	1757645	1529725	1.02529	0.983163	0.855673	1853720	1566720	1.0369	0.876367	0.877314	1.00803
AsPC-1	Volasertib	0.51	10	30	1787745	1773880	1757645	1529725	0.992244	0.983163	0.855673	1856680	1628400	1.03856	0.910868	0.849037	0.975538
AsPC-1	Volasertib	0.17	10	30	1787745	1783200	1757645	1529725	0.997458	0.983163	0.855673	1832840	1555240	1.02522	0.869945	0.853498	0.980664
AsPC-1	Volitinib	10000	10	30	1787745	1934520	1757645	1529725	1.0821	0.983163	0.855673	1917480	1617760	1.07257	0.904917	0.925924	1.06388
AsPC-1	Volitinib	3333.33	10	30	1787745	1938000	1757645	1529725	1.08405	0.983163	0.855673	1935840	1616720	1.08284	0.904335	0.92759	1.0658
AsPC-1	Volitinib	1111.11	10	30	1787745	1893800	1757645	1529725	1.05932	0.983163	0.855673	1815760	1625360	1.01567	0.909168	0.906434	1.04149
AsPC-1	Volitinib	370.37	10	30	1787745	1912840	1757645	1529725	1.06997	0.983163	0.855673	1917080	1574240	1.07235	0.880573	0.915547	1.05196
AsPC-1	Volitinib	123.46	10	30	1787745	1882920	1757645	1529725	1.05324	0.983163	0.855673	1753960	1664560	0.981102	0.931095	0.901227	1.0355
AsPC-1	Volitinib	41.15	10	30	1787745	1823600	1757645	1529725	1.02006	0.983163	0.855673	1819240	1632280	1.01762	0.913038	0.872834	1.00288
AsPC-1	Volitinib	13.72	10	30	1787745	1824920	1757645	1529725	1.02079	0.983163	0.855673	1712800	1592160	0.958078	0.890597	0.873466	1.00361
AsPC-1	Volitinib	4.57	10	30	1787745	1838720	1757645	1529725	1.02851	0.983163	0.855673	1790000	1546440	1.00126	0.865023	0.880071	1.0112
AsPC-1	Volitinib	1.52	10	30	1787745	1788160	1757645	1529725	1.00023	0.983163	0.855673	1767760	1516240	0.988821	0.84813	0.855872	0.983391
AsPC-1	Volitinib	0.51	10	30	1787745	1788600	1757645	1529725	1.00048	0.983163	0.855673	1749920	1475080	0.978842	0.825106	0.856082	0.983633
AsPC-1	Volitinib	0.17	10	30	1787745	1842120	1757645	1529725	1.03042	0.983163	0.855673	1794600	1542480	1.00383	0.862808	0.881699	1.01307
AsPC-1	Zanubrutinib	10000	10	30	1787745	1408840	1757645	1529725	0.788054	0.983163	0.855673	1247800	1088640	0.697974	0.608946	0.674317	0.774786
AsPC-1	Zanubrutinib	3333.33	10	30	1787745	1513560	1757645	1529725	0.846631	0.983163	0.855673	1201200	1229960	0.671908	0.687995	0.724439	0.832376
AsPC-1	Zanubrutinib	1111.11	10	30	1787745	1425040	1757645	1529725	0.797116	0.983163	0.855673	1444240	1318240	0.807856	0.737376	0.682071	0.783695
AsPC-1	Zanubrutinib	370.37	10	30	1787745	1647080	1757645	1529725	0.921317	0.983163	0.855673	1553080	1261600	0.868737	0.705693	0.788346	0.905805
AsPC-1	Zanubrutinib	123.46	10	30	1787745	1700840	1757645	1529725	0.951388	0.983163	0.855673	1608120	1422080	0.899524	0.79546	0.814077	0.93537
AsPC-1	Zanubrutinib	41.15	10	30	1787745	1811280	1757645	1529725	1.01316	0.983163	0.855673	1667400	1499240	0.932683	0.838621	0.866938	0.996106
AsPC-1	Zanubrutinib	13.72	10	30	1787745	1771520	1757645	1529725	0.990924	0.983163	0.855673	1749800	1470680	0.978775	0.822645	0.847907	0.97424
AsPC-1	Zanubrutinib	4.57	10	30	1787745	1877520	1757645	1529725	1.05022	0.983163	0.855673	1781320	1430760	0.996406	0.800315	0.898642	1.03253
AsPC-1	Zanubrutinib	1.52	10	30	1787745	1843960	1757645	1529725	1.03144	0.983163	0.855673	1777680	1598520	0.99437	0.894154	0.882579	1.01408
AsPC-1	Zanubrutinib	0.51	10	30	1787745	1792600	1757645	1529725	1.00272	0.983163	0.855673	1783280	1600120	0.997502	0.895049	0.857997	0.985833
AsPC-1	Zanubrutinib	0.17	10	30	1787745	1823440	1757645	1529725	1.01997	0.983163	0.855673	1815520	1577080	1.01554	0.882162	0.872758	1.00279
BxPC-3	Abemaciclib	10000	1	3	4289425	1490040	4313490	3893920	0.347375	1.00561	0.907795	1933160	1901040	0.45068	0.443192	0.315346	0.349324
BxPC-3	Abemaciclib	3333.33	1	3	4289425	1849800	4313490	3893920	0.431247	1.00561	0.907795	2339720	2267960	0.545462	0.528733	0.391484	0.433666
BxPC-3	Abemaciclib	1111.11	1	3	4289425	2173640	4313490	3893920	0.506744	1.00561	0.907795	2457840	2349400	0.573	0.547719	0.46002	0.509587
BxPC-3	Abemaciclib	370.37	1	3	4289425	2893080	4313490	3893920	0.674468	1.00561	0.907795	2796880	2852920	0.652041	0.665105	0.612279	0.678252
BxPC-3	Abemaciclib	123.46	1	3	4289425	3552360	4313490	3893920	0.828167	1.00561	0.907795	3239360	3395720	0.755197	0.791649	0.751806	0.832813
BxPC-3	Abemaciclib	41.15	1	3	4289425	3686600	4313490	3893920	0.859463	1.00561	0.907795	3810440	3723400	0.888334	0.868042	0.780216	0.864284
BxPC-3	Abemaciclib	13.72	1	3	4289425	4357800	4313490	3893920	1.01594	1.00561	0.907795	4077400	4092760	0.95057	0.954151	0.922266	1.02164
BxPC-3	Abemaciclib	4.57	1	3	4289425	4569440	4313490	3893920	1.06528	1.00561	0.907795	4485320	3944640	1.04567	0.91962	0.967056	1.07126
BxPC-3	Abemaciclib	1.52	1	3	4289425	4587400	4313490	3893920	1.06947	1.00561	0.907795	4660520	4078440	1.08651	0.950813	0.970857	1.07547
BxPC-3	Abemaciclib	0.51	1	3	4289425	4426640	4313490	3893920	1.03199	1.00561	0.907795	4421800	4257120	1.03086	0.992469	0.936835	1.03778
BxPC-3	Abemaciclib	0.17	1	3	4289425	4426320	4313490	3893920	1.03191	1.00561	0.907795	4565680	4124000	1.0644	0.961434	0.936767	1.0377
BxPC-3	Abrocitinib	10000	1	3	4171925	4382880	3947300	3832300	1.05057	0.946158	0.918593	4365520	3894880	1.0464	0.933593	0.965042	0.994001
BxPC-3	Abrocitinib	3333.33	1	3	4171925	4308760	3947300	3832300	1.0328	0.946158	0.918593	4276040	4030240	1.02496	0.966038	0.948722	0.977191
BxPC-3	Abrocitinib	1111.11	1	3	4171925	4366640	3947300	3832300	1.04667	0.946158	0.918593	4249040	4206200	1.01848	1.00822	0.961466	0.990318
BxPC-3	Abrocitinib	370.37	1	3	4171925	4270480	3947300	3832300	1.02362	0.946158	0.918593	4163200	4197640	0.997909	1.00616	0.940293	0.968509
BxPC-3	Abrocitinib	123.46	1	3	4171925	4434320	3947300	3832300	1.0629	0.946158	0.918593	4269320	4156680	1.02335	0.996346	0.976368	1.00567
BxPC-3	Abrocitinib	41.15	1	3	4171925	4278680	3947300	3832300	1.02559	0.946158	0.918593	4250680	4186760	1.01888	1.00356	0.942099	0.970369
BxPC-3	Abrocitinib	13.72	1	3	4171925	4292080	3947300	3832300	1.0288	0.946158	0.918593	4292320	4118000	1.02886	0.987074	0.945049	0.973408
BxPC-3	Abrocitinib	4.57	1	3	4171925	4255760	3947300	3832300	1.0201	0.946158	0.918593	4191280	4016760	1.00464	0.962807	0.937052	0.965171
BxPC-3	Abrocitinib	1.52	1	3	4171925	4426920	3947300	3832300	1.06112	0.946158	0.918593	4305560	4129880	1.03203	0.989922	0.974739	1.00399
BxPC-3	Abrocitinib	0.51	1	3	4171925	4385880	3947300	3832300	1.05128	0.946158	0.918593	4119560	4109240	0.987448	0.984975	0.965702	0.994681
BxPC-3	Abrocitinib	0.17	1	3	4171925	4313360	3947300	3832300	1.0339	0.946158	0.918593	4081400	4169400	0.978301	0.999395	0.949735	0.978234
BxPC-3	Acalabrutinib	10000	1	3	4289425	3829760	4313490	3893920	0.892838	1.00561	0.907795	3657560	3460920	0.852692	0.806849	0.810514	0.897847
BxPC-3	Acalabrutinib	3333.33	1	3	4289425	4231560	4313490	3893920	0.98651	1.00561	0.907795	4264920	3775680	0.994287	0.88023	0.895549	0.992044
BxPC-3	Acalabrutinib	1111.11	1	3	4289425	4312600	4313490	3893920	1.0054	1.00561	0.907795	4480720	3796680	1.0446	0.885126	0.9127	1.01104
BxPC-3	Acalabrutinib	370.37	1	3	4289425	4193120	4313490	3893920	0.977548	1.00561	0.907795	4540360	3775520	1.0585	0.880193	0.887414	0.983033
BxPC-3	Acalabrutinib	123.46	1	3	4289425	4246480	4313490	3893920	0.989988	1.00561	0.907795	4458760	4099600	1.03948	0.955746	0.898707	0.995542
BxPC-3	Acalabrutinib	41.15	1	3	4289425	4282840	4313490	3893920	0.998465	1.00561	0.907795	4351040	3664000	1.01436	0.854194	0.906402	1.00407
BxPC-3	Acalabrutinib	13.72	1	3	4289425	4403000	4313490	3893920	1.02648	1.00561	0.907795	4303000	4038480	1.00316	0.941497	0.931832	1.03224
BxPC-3	Acalabrutinib	4.57	1	3	4289425	4356960	4313490	3893920	1.01574	1.00561	0.907795	4353800	4132360	1.01501	0.963383	0.922088	1.02144
BxPC-3	Acalabrutinib	1.52	1	3	4289425	4574800	4313490	3893920	1.06653	1.00561	0.907795	4524880	3891680	1.05489	0.907273	0.968191	1.07251
BxPC-3	Acalabrutinib	0.51	1	3	4289425	4420800	4313490	3893920	1.03063	1.00561	0.907795	4152200	4233600	0.968009	0.986985	0.935599	1.03641
BxPC-3	Acalabrutinib	0.17	1	3	4289425	4333200	4313490	3893920	1.01021	1.00561	0.907795	4158400	4147640	0.969454	0.966945	0.91706	1.01587
BxPC-3	Adavosertib	10000	1	3	4171925	428480	3947300	3832300	0.102706	0.946158	0.918593	455880	429200	0.109273	0.102878	0.0943446	0.0971757
BxPC-3	Adavosertib	3333.33	1	3	4171925	495960	3947300	3832300	0.11888	0.946158	0.918593	542560	721240	0.13005	0.172879	0.109203	0.11248
BxPC-3	Adavosertib	1111.11	1	3	4171925	986520	3947300	3832300	0.236466	0.946158	0.918593	1188080	1297080	0.28478	0.310907	0.217216	0.223735
BxPC-3	Adavosertib	370.37	1	3	4171925	1680920	3947300	3832300	0.402912	0.946158	0.918593	1873280	1794240	0.449021	0.430075	0.370112	0.381219
BxPC-3	Adavosertib	123.46	1	3	4171925	2533440	3947300	3832300	0.607259	0.946158	0.918593	2507000	2176400	0.600922	0.521678	0.557824	0.574563
BxPC-3	Adavosertib	41.15	1	3	4171925	3633200	3947300	3832300	0.870869	0.946158	0.918593	3668520	3554480	0.879335	0.852	0.799974	0.82398
BxPC-3	Adavosertib	13.72	1	3	4171925	4311800	3947300	3832300	1.03353	0.946158	0.918593	4084280	3873920	0.978992	0.928569	0.949391	0.97788
BxPC-3	Adavosertib	4.57	1	3	4171925	4435920	3947300	3832300	1.06328	0.946158	0.918593	4175680	3981480	1.0009	0.954351	0.97672	1.00603
BxPC-3	Adavosertib	1.52	1	3	4171925	4420440	3947300	3832300	1.05957	0.946158	0.918593	4213000	4198920	1.00985	1.00647	0.973312	1.00252
BxPC-3	Adavosertib	0.51	1	3	4171925	4396840	3947300	3832300	1.05391	0.946158	0.918593	4148240	4035320	0.994323	0.967256	0.968116	0.997167
BxPC-3	Adavosertib	0.17	1	3	4171925	4392680	3947300	3832300	1.05291	0.946158	0.918593	4152040	4098080	0.995234	0.9823	0.9672	0.996223
BxPC-3	Afatinib	10000	1	3	4585970	290320	4259790	3918150	0.0633061	0.928874	0.854378	944720	1205520	0.206002	0.262871	0.0540873	0.0588034
BxPC-3	Afatinib	3333.33	1	3	4585970	1664320	4259790	3918150	0.362916	0.928874	0.854378	2267960	2329800	0.494543	0.508028	0.310067	0.337103
BxPC-3	Afatinib	1111.11	1	3	4585970	2935880	4259790	3918150	0.640187	0.928874	0.854378	2878640	3234320	0.627706	0.705264	0.546962	0.594654
BxPC-3	Afatinib	370.37	1	3	4585970	3619080	4259790	3918150	0.789163	0.928874	0.854378	3051520	3528640	0.665403	0.769442	0.674244	0.733034
BxPC-3	Afatinib	123.46	1	3	4585970	4084800	4259790	3918150	0.890717	0.928874	0.854378	3272240	4150000	0.713533	0.904934	0.761008	0.827364
BxPC-3	Afatinib	41.15	1	3	4585970	4489920	4259790	3918150	0.979056	0.928874	0.854378	3508160	4298160	0.764977	0.937241	0.836483	0.90942
BxPC-3	Afatinib	13.72	1	3	4585970	4582320	4259790	3918150	0.999204	0.928874	0.854378	3727640	4145040	0.812836	0.903852	0.853698	0.928135
BxPC-3	Afatinib	4.57	1	3	4585970	4548560	4259790	3918150	0.991843	0.928874	0.854378	4389400	4276200	0.957137	0.932453	0.847408	0.921297
BxPC-3	Afatinib	1.52	1	3	4585970	4555360	4259790	3918150	0.993325	0.928874	0.854378	4470720	4314960	0.974869	0.940905	0.848675	0.922674
BxPC-3	Afatinib	0.51	1	3	4585970	4570280	4259790	3918150	0.996579	0.928874	0.854378	4635560	4129880	1.01081	0.900547	0.851455	0.925696
BxPC-3	Afatinib	0.17	1	3	4585970	4648920	4259790	3918150	1.01373	0.928874	0.854378	4514160	4283080	0.984341	0.933953	0.866105	0.941625
BxPC-3	Alectinib	10000	1	3	4289425	4404400	4313490	3893920	1.0268	1.00561	0.907795	4680120	4395280	1.09108	1.02468	0.932128	1.03256
BxPC-3	Alectinib	3333.33	1	3	4289425	4547800	4313490	3893920	1.06024	1.00561	0.907795	4614840	4431280	1.07586	1.03307	0.962477	1.06618
BxPC-3	Alectinib	1111.11	1	3	4289425	4616280	4313490	3893920	1.0762	1.00561	0.907795	4624080	4270320	1.07802	0.995546	0.97697	1.08224
BxPC-3	Alectinib	370.37	1	3	4289425	4502920	4313490	3893920	1.04977	1.00561	0.907795	4699600	4242560	1.09562	0.989074	0.952978	1.05566
BxPC-3	Alectinib	123.46	1	3	4289425	4576200	4313490	3893920	1.06686	1.00561	0.907795	4523560	4191880	1.05458	0.977259	0.968487	1.07284
BxPC-3	Alectinib	41.15	1	3	4289425	4597680	4313490	3893920	1.07186	1.00561	0.907795	4600640	4166320	1.07255	0.9713	0.973033	1.07788
BxPC-3	Alectinib	13.72	1	3	4289425	4613200	4313490	3893920	1.07548	1.00561	0.907795	4615320	4376400	1.07598	1.02028	0.976318	1.08152
BxPC-3	Alectinib	4.57	1	3	4289425	4600800	4313490	3893920	1.07259	1.00561	0.907795	4650600	4261040	1.0842	0.993383	0.973693	1.07861
BxPC-3	Alectinib	1.52	1	3	4289425	4588800	4313490	3893920	1.06979	1.00561	0.907795	4556960	4294520	1.06237	1.00119	0.971154	1.0758
BxPC-3	Alectinib	0.51	1	3	4289425	4623720	4313490	3893920	1.07793	1.00561	0.907795	4544320	4249720	1.05942	0.990744	0.978544	1.08398
BxPC-3	Alectinib	0.17	1	3	4289425	4690960	4313490	3893920	1.09361	1.00561	0.907795	4598000	4243600	1.07194	0.989317	0.992774	1.09975
BxPC-3	Alisertib	10000	1	3	4460145	1891520	4355910	3785235	0.424094	0.97663	0.84868	2029320	2003760	0.45499	0.449259	0.35992	0.414183
BxPC-3	Alisertib	3333.33	1	3	4460145	2331480	4355910	3785235	0.522736	0.97663	0.84868	3152360	2412520	0.706784	0.540906	0.443636	0.51052
BxPC-3	Alisertib	1111.11	1	3	4460145	2792760	4355910	3785235	0.626159	0.97663	0.84868	3372200	2609160	0.756074	0.584994	0.531409	0.611525
BxPC-3	Alisertib	370.37	1	3	4460145	3222520	4355910	3785235	0.722515	0.97663	0.84868	3382160	2846320	0.758307	0.638168	0.613184	0.705629
BxPC-3	Alisertib	123.46	1	3	4460145	3537200	4355910	3785235	0.793068	0.97663	0.84868	3894120	3181400	0.873093	0.713295	0.673061	0.774534
BxPC-3	Alisertib	41.15	1	3	4460145	3740320	4355910	3785235	0.83861	0.97663	0.84868	4502240	3490920	1.00944	0.782692	0.711711	0.819011
BxPC-3	Alisertib	13.72	1	3	4460145	4243880	4355910	3785235	0.951512	0.97663	0.84868	4651920	3716880	1.043	0.833354	0.807529	0.929275
BxPC-3	Alisertib	4.57	1	3	4460145	4607480	4355910	3785235	1.03303	0.97663	0.84868	4732000	3948200	1.06095	0.885218	0.876715	1.00889
BxPC-3	Alisertib	1.52	1	3	4460145	4535000	4355910	3785235	1.01678	0.97663	0.84868	4677200	3906360	1.04867	0.875837	0.862923	0.993021
BxPC-3	Alisertib	0.51	1	3	4460145	4464640	4355910	3785235	1.00101	0.97663	0.84868	4737120	3973960	1.0621	0.890993	0.849535	0.977614
BxPC-3	Alisertib	0.17	1	3	4460145	4543320	4355910	3785235	1.01865	0.97663	0.84868	4676480	4082000	1.0485	0.915217	0.864506	0.994842
BxPC-3	Alpelisib	10000	1	3	4289425	2054440	4313490	3893920	0.478955	1.00561	0.907795	2107280	2189720	0.491273	0.510493	0.434793	0.481642
BxPC-3	Alpelisib	3333.33	1	3	4289425	2610200	4313490	3893920	0.60852	1.00561	0.907795	2497520	2680240	0.582251	0.624848	0.552411	0.611934
BxPC-3	Alpelisib	1111.11	1	3	4289425	2899760	4313490	3893920	0.676025	1.00561	0.907795	3168440	3006360	0.738663	0.700877	0.613693	0.679818
BxPC-3	Alpelisib	370.37	1	3	4289425	3436080	4313490	3893920	0.801058	1.00561	0.907795	3211720	3344640	0.748753	0.779741	0.727197	0.805553
BxPC-3	Alpelisib	123.46	1	3	4289425	3831400	4313490	3893920	0.89322	1.00561	0.907795	4052720	3562000	0.944817	0.830414	0.810861	0.898231
BxPC-3	Alpelisib	41.15	1	3	4289425	4067720	4313490	3893920	0.948314	1.00561	0.907795	4268880	3897680	0.99521	0.908672	0.860875	0.953634
BxPC-3	Alpelisib	13.72	1	3	4289425	4209920	4313490	3893920	0.981465	1.00561	0.907795	4488880	4011840	1.0465	0.935286	0.890969	0.986971
BxPC-3	Alpelisib	4.57	1	3	4289425	4435320	4313490	3893920	1.03401	1.00561	0.907795	4332520	4156440	1.01005	0.968997	0.938672	1.03981
BxPC-3	Alpelisib	1.52	1	3	4289425	4427880	4313490	3893920	1.03228	1.00561	0.907795	4328840	4104840	1.00919	0.956967	0.937097	1.03807
BxPC-3	Alpelisib	0.51	1	3	4289425	4574280	4313490	3893920	1.06641	1.00561	0.907795	4228160	4176080	0.985717	0.973576	0.968081	1.07239
BxPC-3	Alpelisib	0.17	1	3	4289425	4446880	4313490	3893920	1.03671	1.00561	0.907795	4487760	4229920	1.04624	0.986128	0.941118	1.04252
BxPC-3	Anlotinib	10000	1	3	4460145	643640	4355910	3785235	0.144309	0.97663	0.84868	642280	767280	0.144004	0.17203	0.122472	0.140937
BxPC-3	Anlotinib	3333.33	1	3	4460145	927400	4355910	3785235	0.20793	0.97663	0.84868	941640	1236640	0.211123	0.277265	0.176466	0.203071
BxPC-3	Anlotinib	1111.11	1	3	4460145	3418640	4355910	3785235	0.766486	0.97663	0.84868	4156960	3776040	0.932024	0.846618	0.650501	0.748573
BxPC-3	Anlotinib	370.37	1	3	4460145	4403640	4355910	3785235	0.987331	0.97663	0.84868	4688160	3978640	1.05112	0.892043	0.837928	0.964257
BxPC-3	Anlotinib	123.46	1	3	4460145	4127240	4355910	3785235	0.92536	0.97663	0.84868	4633840	4134920	1.03894	0.927082	0.785334	0.903734
BxPC-3	Anlotinib	41.15	1	3	4460145	4446840	4355910	3785235	0.997017	0.97663	0.84868	4944680	4034480	1.10864	0.904563	0.846148	0.973716
BxPC-3	Anlotinib	13.72	1	3	4460145	4530480	4355910	3785235	1.01577	0.97663	0.84868	4879320	3965840	1.09398	0.889173	0.862063	0.992031
BxPC-3	Anlotinib	4.57	1	3	4460145	4572640	4355910	3785235	1.02522	0.97663	0.84868	4911800	4163080	1.10126	0.933396	0.870085	1.00126
BxPC-3	Anlotinib	1.52	1	3	4460145	4596000	4355910	3785235	1.03046	0.97663	0.84868	4721080	4008600	1.0585	0.89876	0.87453	1.00638
BxPC-3	Anlotinib	0.51	1	3	4460145	4584760	4355910	3785235	1.02794	0.97663	0.84868	4750560	4047280	1.06511	0.907432	0.872392	1.00392
BxPC-3	Anlotinib	0.17	1	3	4460145	4492280	4355910	3785235	1.0072	0.97663	0.84868	4793800	3920080	1.07481	0.878913	0.854794	0.983666
BxPC-3	Apatinib	10000	1	3	4289425	2890120	4313490	3893920	0.673778	1.00561	0.907795	3355800	3330080	0.782343	0.776346	0.611652	0.677558
BxPC-3	Apatinib	3333.33	1	3	4289425	3607800	4313490	3893920	0.841092	1.00561	0.907795	3746160	3418640	0.873348	0.796993	0.763539	0.845811
BxPC-3	Apatinib	1111.11	1	3	4289425	4184920	4313490	3893920	0.975637	1.00561	0.907795	4184440	3587240	0.975525	0.836299	0.885678	0.98111
BxPC-3	Apatinib	370.37	1	3	4289425	4439720	4313490	3893920	1.03504	1.00561	0.907795	4236760	3838520	0.987722	0.89488	0.939603	1.04085
BxPC-3	Apatinib	123.46	1	3	4289425	4474600	4313490	3893920	1.04317	1.00561	0.907795	4369640	4012680	1.0187	0.935482	0.946985	1.04902
BxPC-3	Apatinib	41.15	1	3	4289425	4573760	4313490	3893920	1.06629	1.00561	0.907795	4461000	4212720	1.04	0.982118	0.967971	1.07227
BxPC-3	Apatinib	13.72	1	3	4289425	4500360	4313490	3893920	1.04918	1.00561	0.907795	4597800	4140400	1.07189	0.965258	0.952437	1.05506
BxPC-3	Apatinib	4.57	1	3	4289425	4650040	4313490	3893920	1.08407	1.00561	0.907795	4517120	4196960	1.05308	0.978443	0.984114	1.09015
BxPC-3	Apatinib	1.52	1	3	4289425	4502320	4313490	3893920	1.04963	1.00561	0.907795	4526560	4191648	1.05528	0.977205	0.952852	1.05552
BxPC-3	Apatinib	0.51	1	3	4289425	4614680	4313490	3893920	1.07583	1.00561	0.907795	4524680	4265520	1.05485	0.994427	0.976631	1.08186
BxPC-3	Apatinib	0.17	1	3	4289425	4593480	4313490	3893920	1.07088	1.00561	0.907795	4536280	4200200	1.05755	0.979199	0.972144	1.07689
BxPC-3	Asciminib	10000	1	3	4460145	2919120	4355910	3785235	0.65449	0.97663	0.84868	2850640	3286480	0.639136	0.736855	0.555452	0.639194
BxPC-3	Asciminib	3333.33	1	3	4460145	3293920	4355910	3785235	0.738523	0.97663	0.84868	4237240	3374520	0.950023	0.756594	0.62677	0.721264
BxPC-3	Asciminib	1111.11	1	3	4460145	3543360	4355910	3785235	0.79445	0.97663	0.84868	4680120	3729320	1.04932	0.836143	0.674233	0.775883
BxPC-3	Asciminib	370.37	1	3	4460145	3993800	4355910	3785235	0.895442	0.97663	0.84868	4671320	3975600	1.04735	0.891361	0.759943	0.874515
BxPC-3	Asciminib	123.46	1	3	4460145	4555640	4355910	3785235	1.02141	0.97663	0.84868	4595440	3592280	1.03033	0.805418	0.866851	0.99754
BxPC-3	Asciminib	41.15	1	3	4460145	4508680	4355910	3785235	1.01088	0.97663	0.84868	4789240	3656600	1.07379	0.819839	0.857915	0.987257
BxPC-3	Asciminib	13.72	1	3	4460145	4554520	4355910	3785235	1.02116	0.97663	0.84868	4929960	3882960	1.10534	0.870591	0.866638	0.997295
BxPC-3	Asciminib	4.57	1	3	4460145	4513480	4355910	3785235	1.01196	0.97663	0.84868	4965640	3751360	1.11334	0.841085	0.858828	0.988308
BxPC-3	Asciminib	1.52	1	3	4460145	4505280	4355910	3785235	1.01012	0.97663	0.84868	4496520	3401720	1.00816	0.762693	0.857268	0.986513
BxPC-3	Asciminib	0.51	1	3	4460145	4558040	4355910	3785235	1.02195	0.97663	0.84868	4423520	3574360	0.991788	0.8014	0.867307	0.998066
BxPC-3	Asciminib	0.17	1	3	4460145	4481400	4355910	3785235	1.00477	0.97663	0.84868	4576760	3489760	1.02615	0.782432	0.852724	0.981284
BxPC-3	Avapritinib	10000	1	3	4460145	2596280	4355910	3785235	0.582107	0.97663	0.84868	3121520	3148600	0.69987	0.705941	0.494022	0.568503
BxPC-3	Avapritinib	3333.33	1	3	4460145	3032320	4355910	3785235	0.67987	0.97663	0.84868	3697680	3320240	0.829049	0.744424	0.576992	0.663981
BxPC-3	Avapritinib	1111.11	1	3	4460145	3389320	4355910	3785235	0.759913	0.97663	0.84868	4290680	3009040	0.962005	0.674651	0.644922	0.742153
BxPC-3	Avapritinib	370.37	1	3	4460145	3664760	4355910	3785235	0.821668	0.97663	0.84868	4314560	3310400	0.967359	0.742218	0.697333	0.802466
BxPC-3	Avapritinib	123.46	1	3	4460145	3968120	4355910	3785235	0.889684	0.97663	0.84868	4502320	3432960	1.00946	0.769697	0.755057	0.868892
BxPC-3	Avapritinib	41.15	1	3	4460145	4149320	4355910	3785235	0.930311	0.97663	0.84868	4498720	3332400	1.00865	0.747151	0.789536	0.908569
BxPC-3	Avapritinib	13.72	1	3	4460145	4393800	4355910	3785235	0.985125	0.97663	0.84868	4279680	3524360	0.959538	0.79019	0.836056	0.962102
BxPC-3	Avapritinib	4.57	1	3	4460145	4461400	4355910	3785235	1.00028	0.97663	0.84868	4566920	3505640	1.02394	0.785992	0.848919	0.976904
BxPC-3	Avapritinib	1.52	1	3	4460145	4378520	4355910	3785235	0.981699	0.97663	0.84868	4567160	3517600	1.02399	0.788674	0.833148	0.958756
BxPC-3	Avapritinib	0.51	1	3	4460145	4479280	4355910	3785235	1.00429	0.97663	0.84868	4565200	3699040	1.02355	0.829354	0.852321	0.98082
BxPC-3	Avapritinib	0.17	1	3	4460145	4552040	4355910	3785235	1.0206	0.97663	0.84868	4560960	3527680	1.0226	0.790934	0.866166	0.996752
BxPC-3	Axitinib	10000	1	3	4585970	1356480	4259790	3918150	0.295789	0.928874	0.854378	1650560	2358040	0.359915	0.514186	0.252716	0.274751
BxPC-3	Axitinib	3333.33	1	3	4585970	3065120	4259790	3918150	0.668369	0.928874	0.854378	3702000	3744560	0.807245	0.816525	0.571039	0.620831
BxPC-3	Axitinib	1111.11	1	3	4585970	3903320	4259790	3918150	0.851144	0.928874	0.854378	3990280	4012360	0.870106	0.874921	0.727198	0.790606
BxPC-3	Axitinib	370.37	1	3	4585970	3724920	4259790	3918150	0.812243	0.928874	0.854378	4379480	4162800	0.954974	0.907725	0.693962	0.754471
BxPC-3	Axitinib	123.46	1	3	4585970	4454080	4259790	3918150	0.971241	0.928874	0.854378	4523120	4191800	0.986295	0.914049	0.829806	0.90216
BxPC-3	Axitinib	41.15	1	3	4585970	4505080	4259790	3918150	0.982361	0.928874	0.854378	4344160	4285760	0.947272	0.934537	0.839308	0.91249
BxPC-3	Axitinib	13.72	1	3	4585970	4561840	4259790	3918150	0.994738	0.928874	0.854378	4579640	4214680	0.99862	0.919038	0.849882	0.923987
BxPC-3	Axitinib	4.57	1	3	4585970	4568640	4259790	3918150	0.996221	0.928874	0.854378	4517360	4178920	0.985039	0.91124	0.851149	0.925364
BxPC-3	Axitinib	1.52	1	3	4585970	4573040	4259790	3918150	0.997181	0.928874	0.854378	4509200	4179160	0.98326	0.911292	0.851969	0.926255
BxPC-3	Axitinib	0.51	1	3	4585970	4540400	4259790	3918150	0.990063	0.928874	0.854378	4494760	4161160	0.980111	0.907367	0.845888	0.919644
BxPC-3	Axitinib	0.17	1	3	4585970	4512360	4259790	3918150	0.983949	0.928874	0.854378	4498640	4201000	0.980957	0.916055	0.840664	0.913965
BxPC-3	AZD0156	10000	1	3	4171925	2187800	3947300	3832300	0.52441	0.946158	0.918593	2175840	2036040	0.521543	0.488034	0.481719	0.496175
BxPC-3	AZD0156	3333.33	1	3	4171925	3258680	3947300	3832300	0.781097	0.946158	0.918593	3059800	2706760	0.733426	0.648804	0.71751	0.739042
BxPC-3	AZD0156	1111.11	1	3	4171925	3977400	3947300	3832300	0.953373	0.946158	0.918593	3559440	3442320	0.853189	0.825116	0.875761	0.902041
BxPC-3	AZD0156	370.37	1	3	4171925	4270600	3947300	3832300	1.02365	0.946158	0.918593	4124480	3444520	0.988628	0.825643	0.940319	0.968537
BxPC-3	AZD0156	123.46	1	3	4171925	4306640	3947300	3832300	1.03229	0.946158	0.918593	4085160	3935720	0.979203	0.943382	0.948255	0.97671
BxPC-3	AZD0156	41.15	1	3	4171925	4376800	3947300	3832300	1.04911	0.946158	0.918593	4091960	3878920	0.980833	0.929767	0.963703	0.992622
BxPC-3	AZD0156	13.72	1	3	4171925	4423800	3947300	3832300	1.06037	0.946158	0.918593	4177320	3921040	1.00129	0.939863	0.974052	1.00328
BxPC-3	AZD0156	4.57	1	3	4171925	4429560	3947300	3832300	1.06175	0.946158	0.918593	4266120	4034560	1.02258	0.967074	0.97532	1.00459
BxPC-3	AZD0156	1.52	1	3	4171925	4477080	3947300	3832300	1.07314	0.946158	0.918593	4297120	4010640	1.03001	0.96134	0.985783	1.01536
BxPC-3	AZD0156	0.51	1	3	4171925	4403600	3947300	3832300	1.05553	0.946158	0.918593	4176920	3998000	1.0012	0.958311	0.969604	0.9987
BxPC-3	AZD0156	0.17	1	3	4171925	4498880	3947300	3832300	1.07837	0.946158	0.918593	4209600	4103920	1.00903	0.983699	0.990583	1.02031
BxPC-3	AZD3759	10000	1	3	4270080	2703760	4146645	3804800	0.633187	0.971093	0.891037	3030280	2978320	0.709654	0.697486	0.564193	0.614884
BxPC-3	AZD3759	3333.33	1	3	4270080	3128440	4146645	3804800	0.732642	0.971093	0.891037	3156200	3056720	0.739143	0.715846	0.652811	0.711464
BxPC-3	AZD3759	1111.11	1	3	4270080	3356240	4146645	3804800	0.78599	0.971093	0.891037	3692880	3153960	0.864827	0.738618	0.700346	0.763269
BxPC-3	AZD3759	370.37	1	3	4270080	3811440	4146645	3804800	0.892592	0.971093	0.891037	3817160	3328760	0.893932	0.779554	0.795333	0.86679
BxPC-3	AZD3759	123.46	1	3	4270080	4125000	4146645	3804800	0.966024	0.971093	0.891037	4109120	3380160	0.962305	0.791592	0.860763	0.938099
BxPC-3	AZD3759	41.15	1	3	4270080	4403800	4146645	3804800	1.03132	0.971093	0.891037	4322760	4019960	1.01234	0.941425	0.918941	1.0015
BxPC-3	AZD3759	13.72	1	3	4270080	4543880	4146645	3804800	1.06412	0.971093	0.891037	4154200	3663240	0.972862	0.857886	0.948171	1.03336
BxPC-3	AZD3759	4.57	1	3	4270080	4532200	4146645	3804800	1.06139	0.971093	0.891037	4195840	3907800	0.982614	0.915158	0.945734	1.0307
BxPC-3	AZD3759	1.52	1	3	4270080	4468800	4146645	3804800	1.04654	0.971093	0.891037	4227800	3912440	0.990099	0.916245	0.932504	1.01629
BxPC-3	AZD3759	0.51	1	3	4270080	4564920	4146645	3804800	1.06905	0.971093	0.891037	4277840	3930920	1.00182	0.920573	0.952561	1.03814
BxPC-3	AZD3759	0.17	1	3	4270080	4594080	4146645	3804800	1.07588	0.971093	0.891037	4132240	3987000	0.96772	0.933706	0.958646	1.04478
BxPC-3	AZD4547	10000	1	3	4270080	1544120	4146645	3804800	0.361614	0.971093	0.891037	1807520	1827800	0.423299	0.428048	0.322211	0.351161
BxPC-3	AZD4547	3333.33	1	3	4270080	2944960	4146645	3804800	0.689673	0.971093	0.891037	3408600	2603440	0.798252	0.609693	0.614525	0.669737
BxPC-3	AZD4547	1111.11	1	3	4270080	3836680	4146645	3804800	0.898503	0.971093	0.891037	3631120	2784400	0.850363	0.652072	0.8006	0.87253
BxPC-3	AZD4547	370.37	1	3	4270080	4105480	4146645	3804800	0.961453	0.971093	0.891037	3848880	3145320	0.90136	0.736595	0.85669	0.93366
BxPC-3	AZD4547	123.46	1	3	4270080	4206720	4146645	3804800	0.985162	0.971093	0.891037	3969160	3263200	0.929528	0.764201	0.877816	0.956684
BxPC-3	AZD4547	41.15	1	3	4270080	4420160	4146645	3804800	1.03515	0.971093	0.891037	3834360	3365160	0.89796	0.788079	0.922354	1.00522
BxPC-3	AZD4547	13.72	1	3	4270080	4506680	4146645	3804800	1.05541	0.971093	0.891037	3864840	3466920	0.905098	0.81191	0.940408	1.0249
BxPC-3	AZD4547	4.57	1	3	4270080	4423280	4146645	3804800	1.03588	0.971093	0.891037	3941880	3739160	0.92314	0.875665	0.923005	1.00593
BxPC-3	AZD4547	1.52	1	3	4270080	4549360	4146645	3804800	1.0654	0.971093	0.891037	4057000	3674840	0.950099	0.860602	0.949315	1.03461
BxPC-3	AZD4547	0.51	1	3	4270080	4463080	4146645	3804800	1.0452	0.971093	0.891037	3943080	3998920	0.923421	0.936498	0.93131	1.01498
BxPC-3	AZD4547	0.17	1	3	4270080	4495520	4146645	3804800	1.0528	0.971093	0.891037	3759720	4050000	0.88048	0.94846	0.93808	1.02236
BxPC-3	Barasertib	10000	1	3	4460145	2857840	4355910	3785235	0.64075	0.97663	0.84868	3184600	2388880	0.714013	0.535606	0.543792	0.625776
BxPC-3	Barasertib	3333.33	1	3	4460145	3074160	4355910	3785235	0.689251	0.97663	0.84868	3451480	2637160	0.773849	0.591272	0.584954	0.673143
BxPC-3	Barasertib	1111.11	1	3	4460145	3146080	4355910	3785235	0.705376	0.97663	0.84868	3540360	2704240	0.793777	0.606312	0.598639	0.688891
BxPC-3	Barasertib	370.37	1	3	4460145	3534440	4355910	3785235	0.79245	0.97663	0.84868	3633480	2868000	0.814655	0.643028	0.672536	0.77393
BxPC-3	Barasertib	123.46	1	3	4460145	3406520	4355910	3785235	0.763769	0.97663	0.84868	3774640	3197160	0.846304	0.716829	0.648195	0.745919
BxPC-3	Barasertib	41.15	1	3	4460145	3625160	4355910	3785235	0.81279	0.97663	0.84868	3834800	3442200	0.859793	0.771769	0.689798	0.793795
BxPC-3	Barasertib	13.72	1	3	4460145	4485720	4355910	3785235	1.00573	0.97663	0.84868	4386600	4060480	0.983511	0.910392	0.853546	0.98223
BxPC-3	Barasertib	4.57	1	3	4460145	4382400	4355910	3785235	0.982569	0.97663	0.84868	4705240	4235120	1.05495	0.949548	0.833886	0.959606
BxPC-3	Barasertib	1.52	1	3	4460145	4542600	4355910	3785235	1.01849	0.97663	0.84868	4539440	4052920	1.01778	0.908697	0.864369	0.994685
BxPC-3	Barasertib	0.51	1	3	4460145	4586560	4355910	3785235	1.02834	0.97663	0.84868	4599880	4126280	1.03133	0.925145	0.872734	1.00431
BxPC-3	Barasertib	0.17	1	3	4460145	4448040	4355910	3785235	0.997286	0.97663	0.84868	4514880	4143640	1.01227	0.929037	0.846376	0.973979
BxPC-3	Baricitinib	10000	1	3	4289425	4402520	4313490	3893920	1.02637	1.00561	0.907795	4279680	3854480	0.997728	0.898601	0.93173	1.03212
BxPC-3	Baricitinib	3333.33	1	3	4289425	4534120	4313490	3893920	1.05705	1.00561	0.907795	4975720	4070400	1.16	0.948938	0.959582	1.06298
BxPC-3	Baricitinib	1111.11	1	3	4289425	4616040	4313490	3893920	1.07614	1.00561	0.907795	4869520	4080280	1.13524	0.951242	0.976919	1.08218
BxPC-3	Baricitinib	370.37	1	3	4289425	4770600	4313490	3893920	1.11218	1.00561	0.907795	4650960	3977400	1.08429	0.927257	1.00963	1.11842
BxPC-3	Baricitinib	123.46	1	3	4289425	4727520	4313490	3893920	1.10213	1.00561	0.907795	4581680	4039800	1.06813	0.941805	1.00051	1.10832
BxPC-3	Baricitinib	41.15	1	3	4289425	4686680	4313490	3893920	1.09261	1.00561	0.907795	4625720	4068320	1.0784	0.948453	0.991869	1.09874
BxPC-3	Baricitinib	13.72	1	3	4289425	4589040	4313490	3893920	1.06985	1.00561	0.907795	4625080	4086600	1.07825	0.952715	0.971205	1.07585
BxPC-3	Baricitinib	4.57	1	3	4289425	4548480	4313490	3893920	1.06039	1.00561	0.907795	4511600	4078080	1.0518	0.950729	0.962621	1.06634
BxPC-3	Baricitinib	1.52	1	3	4289425	4599320	4313490	3893920	1.07225	1.00561	0.907795	4600280	4134040	1.07247	0.963775	0.97338	1.07826
BxPC-3	Baricitinib	0.51	1	3	4289425	4551600	4313490	3893920	1.06112	1.00561	0.907795	4290680	4122640	1.00029	0.961117	0.963281	1.06707
BxPC-3	Baricitinib	0.17	1	3	4289425	4534120	4313490	3893920	1.05705	1.00561	0.907795	4368760	4153840	1.0185	0.968391	0.959582	1.06298
BxPC-3	Belizatinib	10000	1	3	4171925	811640	3947300	3832300	0.194548	0.946158	0.918593	901320	682600	0.216044	0.163618	0.17871	0.184073
BxPC-3	Belizatinib	3333.33	1	3	4171925	1237960	3947300	3832300	0.296736	0.946158	0.918593	1424520	1724680	0.341454	0.413401	0.272579	0.280759
BxPC-3	Belizatinib	1111.11	1	3	4171925	3110280	3947300	3832300	0.745526	0.946158	0.918593	3518280	3249320	0.843323	0.778854	0.684835	0.705386
BxPC-3	Belizatinib	370.37	1	3	4171925	4365400	3947300	3832300	1.04638	0.946158	0.918593	3991280	4094160	0.9567	0.98136	0.961193	0.990036
BxPC-3	Belizatinib	123.46	1	3	4171925	4366240	3947300	3832300	1.04658	0.946158	0.918593	4227760	4283120	1.01338	1.02665	0.961378	0.990227
BxPC-3	Belizatinib	41.15	1	3	4171925	4421800	3947300	3832300	1.05989	0.946158	0.918593	4282680	4169640	1.02655	0.999452	0.973611	1.00283
BxPC-3	Belizatinib	13.72	1	3	4171925	4445360	3947300	3832300	1.06554	0.946158	0.918593	4197440	4201560	1.00612	1.0071	0.978799	1.00817
BxPC-3	Belizatinib	4.57	1	3	4171925	4426680	3947300	3832300	1.06106	0.946158	0.918593	4423320	4225880	1.06026	1.01293	0.974686	1.00393
BxPC-3	Belizatinib	1.52	1	3	4171925	4391280	3947300	3832300	1.05258	0.946158	0.918593	4214680	4251840	1.01025	1.01916	0.966891	0.995906
BxPC-3	Belizatinib	0.51	1	3	4171925	4391760	3947300	3832300	1.05269	0.946158	0.918593	4326920	4160040	1.03715	0.997151	0.966997	0.996015
BxPC-3	Belizatinib	0.17	1	3	4171925	4411880	3947300	3832300	1.05752	0.946158	0.918593	4213520	4221560	1.00997	1.0119	0.971427	1.00058
BxPC-3	Binimetinib	10000	1	3	4289425	1772400	4313490	3893920	0.413202	1.00561	0.907795	1818160	1967320	0.42387	0.458644	0.375103	0.41552
BxPC-3	Binimetinib	3333.33	1	3	4289425	2361480	4313490	3893920	0.550535	1.00561	0.907795	2316120	2373080	0.53996	0.55324	0.499773	0.553624
BxPC-3	Binimetinib	1111.11	1	3	4289425	2671440	4313490	3893920	0.622797	1.00561	0.907795	2784000	2691080	0.649038	0.627375	0.565372	0.626291
BxPC-3	Binimetinib	370.37	1	3	4289425	2982880	4313490	3893920	0.695403	1.00561	0.907795	3077520	2777160	0.717467	0.647443	0.631284	0.699305
BxPC-3	Binimetinib	123.46	1	3	4289425	3977120	4313490	3893920	0.927192	1.00561	0.907795	4122000	3474000	0.960968	0.809899	0.8417	0.932394
BxPC-3	Binimetinib	41.15	1	3	4289425	4307480	4313490	3893920	1.00421	1.00561	0.907795	4579920	4090680	1.06772	0.953666	0.911616	1.00984
BxPC-3	Binimetinib	13.72	1	3	4289425	4519680	4313490	3893920	1.05368	1.00561	0.907795	4456280	4111000	1.0389	0.958404	0.956526	1.05959
BxPC-3	Binimetinib	4.57	1	3	4289425	4600400	4313490	3893920	1.0725	1.00561	0.907795	4541960	4221040	1.05887	0.984057	0.973609	1.07852
BxPC-3	Binimetinib	1.52	1	3	4289425	4704480	4313490	3893920	1.09676	1.00561	0.907795	4550760	4272800	1.06093	0.996124	0.995636	1.10292
BxPC-3	Binimetinib	0.51	1	3	4289425	4628240	4313490	3893920	1.07899	1.00561	0.907795	4559240	4221080	1.0629	0.984067	0.979501	1.08504
BxPC-3	Binimetinib	0.17	1	3	4289425	4621040	4313490	3893920	1.07731	1.00561	0.907795	4582920	4212360	1.06842	0.982034	0.977977	1.08335
BxPC-3	BMS986165	10000	1	3	4171925	2199960	3947300	3832300	0.527325	0.946158	0.918593	2397200	2553120	0.574603	0.611976	0.484397	0.498933
BxPC-3	BMS986165	3333.33	1	3	4171925	3727320	3947300	3832300	0.893429	0.946158	0.918593	3633920	3575440	0.871042	0.857024	0.820698	0.845325
BxPC-3	BMS986165	1111.11	1	3	4171925	4137840	3947300	3832300	0.99183	0.946158	0.918593	4093680	3848880	0.981245	0.922567	0.911088	0.938428
BxPC-3	BMS986165	370.37	1	3	4171925	4242120	3947300	3832300	1.01683	0.946158	0.918593	4272280	4029040	1.02405	0.965751	0.934049	0.962078
BxPC-3	BMS986165	123.46	1	3	4171925	4179400	3947300	3832300	1.00179	0.946158	0.918593	4276480	4074600	1.02506	0.976671	0.920239	0.947853
BxPC-3	BMS986165	41.15	1	3	4171925	4267480	3947300	3832300	1.0229	0.946158	0.918593	4154520	4052000	0.995828	0.971254	0.939632	0.967829
BxPC-3	BMS986165	13.72	1	3	4171925	4233280	3947300	3832300	1.01471	0.946158	0.918593	4328160	4207000	1.03745	1.00841	0.932102	0.960073
BxPC-3	BMS986165	4.57	1	3	4171925	4254600	3947300	3832300	1.01982	0.946158	0.918593	4294560	4290320	1.0294	1.02838	0.936796	0.964908
BxPC-3	BMS986165	1.52	1	3	4171925	4204160	3947300	3832300	1.00773	0.946158	0.918593	4235080	3988560	1.01514	0.956048	0.92569	0.953469
BxPC-3	BMS986165	0.51	1	3	4171925	4189120	3947300	3832300	1.00412	0.946158	0.918593	4307720	3941800	1.03255	0.94484	0.922379	0.950058
BxPC-3	BMS986165	0.17	1	3	4171925	4202720	3947300	3832300	1.00738	0.946158	0.918593	4263520	3992560	1.02196	0.957007	0.925373	0.953142
BxPC-3	Bosutinib	10000	1	3	4585970	230280	4259790	3918150	0.050214	0.928874	0.854378	249400	340040	0.0543833	0.0741479	0.0429017	0.0466425
BxPC-3	Bosutinib	3333.33	1	3	4585970	1664880	4259790	3918150	0.363038	0.928874	0.854378	1889840	2052920	0.412092	0.447652	0.310171	0.337216
BxPC-3	Bosutinib	1111.11	1	3	4585970	2815880	4259790	3918150	0.614021	0.928874	0.854378	2642680	2895120	0.576253	0.631299	0.524605	0.570348
BxPC-3	Bosutinib	370.37	1	3	4585970	4373760	4259790	3918150	0.953726	0.928874	0.854378	4575080	4080520	0.997625	0.889783	0.814842	0.885892
BxPC-3	Bosutinib	123.46	1	3	4585970	4535640	4259790	3918150	0.989025	0.928874	0.854378	4594600	4290440	1.00188	0.935558	0.845001	0.91868
BxPC-3	Bosutinib	41.15	1	3	4585970	4623720	4259790	3918150	1.00823	0.928874	0.854378	4554320	4284200	0.993099	0.934197	0.861411	0.936521
BxPC-3	Bosutinib	13.72	1	3	4585970	4613600	4259790	3918150	1.00602	0.928874	0.854378	4576240	4221920	0.997878	0.920617	0.859525	0.934471
BxPC-3	Bosutinib	4.57	1	3	4585970	4590600	4259790	3918150	1.00101	0.928874	0.854378	4589920	4267600	1.00086	0.930577	0.85524	0.929812
BxPC-3	Bosutinib	1.52	1	3	4585970	4602080	4259790	3918150	1.00351	0.928874	0.854378	4565800	4257880	0.995602	0.928458	0.857379	0.932137
BxPC-3	Bosutinib	0.51	1	3	4585970	4557720	4259790	3918150	0.99384	0.928874	0.854378	4602400	4097480	1.00358	0.893482	0.849115	0.923152
BxPC-3	Bosutinib	0.17	1	3	4585970	4508080	4259790	3918150	0.983016	0.928874	0.854378	4659480	4110160	1.01603	0.896247	0.839866	0.913098
BxPC-3	Brigatinib	10000	1	3	4289425	61120	4313490	3893920	0.014249	1.00561	0.907795	116600	99880	0.0271831	0.0232852	0.0129352	0.0143289
BxPC-3	Brigatinib	3333.33	1	3	4289425	421680	4313490	3893920	0.0983069	1.00561	0.907795	547160	480360	0.12756	0.111987	0.0892425	0.0988584
BxPC-3	Brigatinib	1111.11	1	3	4289425	1122000	4313490	3893920	0.261574	1.00561	0.907795	1334640	1050960	0.311147	0.245012	0.237455	0.263041
BxPC-3	Brigatinib	370.37	1	3	4289425	2024160	4313490	3893920	0.471895	1.00561	0.907795	2406400	2316480	0.561008	0.540044	0.428384	0.474543
BxPC-3	Brigatinib	123.46	1	3	4289425	2910200	4313490	3893920	0.678459	1.00561	0.907795	3192080	2757160	0.744174	0.642781	0.615902	0.682266
BxPC-3	Brigatinib	41.15	1	3	4289425	3317160	4313490	3893920	0.773334	1.00561	0.907795	3404400	3358760	0.793673	0.783033	0.702029	0.777673
BxPC-3	Brigatinib	13.72	1	3	4289425	3565440	4313490	3893920	0.831216	1.00561	0.907795	3868000	3846520	0.901753	0.896745	0.754574	0.83588
BxPC-3	Brigatinib	4.57	1	3	4289425	3897680	4313490	3893920	0.908672	1.00561	0.907795	4438000	4117680	1.03464	0.959961	0.824888	0.91377
BxPC-3	Brigatinib	1.52	1	3	4289425	3932840	4313490	3893920	0.916869	1.00561	0.907795	4535480	4004200	1.05736	0.933505	0.832329	0.922013
BxPC-3	Brigatinib	0.51	1	3	4289425	4142000	4313490	3893920	0.965631	1.00561	0.907795	4340120	4039640	1.01182	0.941767	0.876595	0.971048
BxPC-3	Brigatinib	0.17	1	3	4289425	4325480	4313490	3893920	1.00841	1.00561	0.907795	4427440	4028760	1.03218	0.939231	0.915426	1.01406
BxPC-3	Brivanib	10000	1	3	4460145	4441640	4355910	3785235	0.995851	0.97663	0.84868	4964080	4027880	1.11299	0.903083	0.845159	0.972578
BxPC-3	Brivanib	3333.33	1	3	4460145	4579520	4355910	3785235	1.02676	0.97663	0.84868	4887160	4123200	1.09574	0.924454	0.871395	1.00277
BxPC-3	Brivanib	1111.11	1	3	4460145	4570080	4355910	3785235	1.02465	0.97663	0.84868	4664080	4248400	1.04572	0.952525	0.869598	1.0007
BxPC-3	Brivanib	370.37	1	3	4460145	4588880	4355910	3785235	1.02886	0.97663	0.84868	4546280	4036760	1.01931	0.905074	0.873176	1.00482
BxPC-3	Brivanib	123.46	1	3	4460145	4607120	4355910	3785235	1.03295	0.97663	0.84868	4606160	4236440	1.03274	0.949844	0.876646	1.00881
BxPC-3	Brivanib	41.15	1	3	4460145	4550400	4355910	3785235	1.02024	0.97663	0.84868	4631400	4267120	1.0384	0.956722	0.865854	0.996393
BxPC-3	Brivanib	13.72	1	3	4460145	4490800	4355910	3785235	1.00687	0.97663	0.84868	4591560	4220040	1.02946	0.946167	0.854513	0.983342
BxPC-3	Brivanib	4.57	1	3	4460145	4571040	4355910	3785235	1.02486	0.97663	0.84868	4513360	4045880	1.01193	0.907118	0.869781	1.00091
BxPC-3	Brivanib	1.52	1	3	4460145	4489960	4355910	3785235	1.00668	0.97663	0.84868	4536480	4173080	1.01711	0.935638	0.854353	0.983158
BxPC-3	Brivanib	0.51	1	3	4460145	4591200	4355910	3785235	1.02938	0.97663	0.84868	4572080	4022680	1.0251	0.901917	0.873617	1.00533
BxPC-3	Brivanib	0.17	1	3	4460145	4442040	4355910	3785235	0.995941	0.97663	0.84868	4512280	4233960	1.01169	0.949288	0.845235	0.972665
BxPC-3	Brivanib alaninate	10000	1	3	4460145	3558640	4355910	3785235	0.797875	0.97663	0.84868	4176440	3689640	0.936391	0.827247	0.677141	0.779229
BxPC-3	Brivanib alaninate	3333.33	1	3	4460145	4492800	4355910	3785235	1.00732	0.97663	0.84868	4382400	4241760	0.982569	0.951036	0.854893	0.98378
BxPC-3	Brivanib alaninate	1111.11	1	3	4460145	4606800	4355910	3785235	1.03288	0.97663	0.84868	4584480	4190920	1.02788	0.939638	0.876585	1.00874
BxPC-3	Brivanib alaninate	370.37	1	3	4460145	4545720	4355910	3785235	1.01919	0.97663	0.84868	4562320	3960280	1.02291	0.887926	0.864963	0.995368
BxPC-3	Brivanib alaninate	123.46	1	3	4460145	4618280	4355910	3785235	1.03546	0.97663	0.84868	4600160	4248000	1.03139	0.952435	0.87877	1.01126
BxPC-3	Brivanib alaninate	41.15	1	3	4460145	4535560	4355910	3785235	1.01691	0.97663	0.84868	4519480	4235200	1.0133	0.949566	0.86303	0.993143
BxPC-3	Brivanib alaninate	13.72	1	3	4460145	4499240	4355910	3785235	1.00877	0.97663	0.84868	4476280	4265520	1.00362	0.956364	0.856119	0.98519
BxPC-3	Brivanib alaninate	4.57	1	3	4460145	4563840	4355910	3785235	1.02325	0.97663	0.84868	4562720	4102600	1.023	0.919836	0.868411	0.999336
BxPC-3	Brivanib alaninate	1.52	1	3	4460145	4438840	4355910	3785235	0.995223	0.97663	0.84868	4577600	4016520	1.02633	0.900536	0.844626	0.971965
BxPC-3	Brivanib alaninate	0.51	1	3	4460145	4527680	4355910	3785235	1.01514	0.97663	0.84868	4722920	4178280	1.05892	0.936804	0.86153	0.991418
BxPC-3	Brivanib alaninate	0.17	1	3	4460145	4480840	4355910	3785235	1.00464	0.97663	0.84868	4551160	3944840	1.02041	0.884465	0.852618	0.981161
BxPC-3	Buparlisib	10000	1	3	4460145	458760	4355910	3785235	0.102858	0.97663	0.84868	486640	516280	0.109109	0.115754	0.0872932	0.100454
BxPC-3	Buparlisib	3333.33	1	3	4460145	517000	4355910	3785235	0.115916	0.97663	0.84868	614280	755520	0.137726	0.169394	0.0983752	0.113207
BxPC-3	Buparlisib	1111.11	1	3	4460145	1325200	4355910	3785235	0.29712	0.97663	0.84868	1937960	1903640	0.434506	0.426811	0.25216	0.290177
BxPC-3	Buparlisib	370.37	1	3	4460145	3702560	4355910	3785235	0.830143	0.97663	0.84868	3831480	3277800	0.859048	0.734909	0.704526	0.810743
BxPC-3	Buparlisib	123.46	1	3	4460145	4016760	4355910	3785235	0.90059	0.97663	0.84868	4584880	3942400	1.02797	0.883917	0.764312	0.879542
BxPC-3	Buparlisib	41.15	1	3	4460145	4279840	4355910	3785235	0.959574	0.97663	0.84868	4649520	4026360	1.04246	0.902742	0.814371	0.937149
BxPC-3	Buparlisib	13.72	1	3	4460145	4595360	4355910	3785235	1.03032	0.97663	0.84868	4533520	4138440	1.01645	0.927871	0.874409	1.00624
BxPC-3	Buparlisib	4.57	1	3	4460145	4679040	4355910	3785235	1.04908	0.97663	0.84868	4804400	4211360	1.07718	0.94422	0.890331	1.02456
BxPC-3	Buparlisib	1.52	1	3	4460145	4561240	4355910	3785235	1.02267	0.97663	0.84868	4808600	4174400	1.07813	0.935934	0.867916	0.998766
BxPC-3	Buparlisib	0.51	1	3	4460145	4549200	4355910	3785235	1.01997	0.97663	0.84868	4500280	4045000	1.009	0.906921	0.865625	0.99613
BxPC-3	Buparlisib	0.17	1	3	4460145	4475120	4355910	3785235	1.00336	0.97663	0.84868	4747240	3923160	1.06437	0.879604	0.851529	0.979909
BxPC-3	Cabozantinib	10000	1	3	4585970	2312920	4259790	3918150	0.504347	0.928874	0.854378	2533920	2589000	0.552537	0.564548	0.430903	0.468475
BxPC-3	Cabozantinib	3333.33	1	3	4585970	3505080	4259790	3918150	0.764305	0.928874	0.854378	3828080	3574320	0.834737	0.779403	0.653005	0.709943
BxPC-3	Cabozantinib	1111.11	1	3	4585970	3872720	4259790	3918150	0.844471	0.928874	0.854378	3767800	3983960	0.821593	0.868728	0.721497	0.784408
BxPC-3	Cabozantinib	370.37	1	3	4585970	3903640	4259790	3918150	0.851214	0.928874	0.854378	4596360	4096280	1.00227	0.89322	0.727258	0.79067
BxPC-3	Cabozantinib	123.46	1	3	4585970	4375080	4259790	3918150	0.954014	0.928874	0.854378	4297720	3715080	0.937145	0.810097	0.815088	0.886159
BxPC-3	Cabozantinib	41.15	1	3	4585970	4473920	4259790	3918150	0.975567	0.928874	0.854378	4512800	3978240	0.984045	0.867481	0.833502	0.906179
BxPC-3	Cabozantinib	13.72	1	3	4585970	4521760	4259790	3918150	0.985999	0.928874	0.854378	4466360	4218400	0.973918	0.919849	0.842415	0.915869
BxPC-3	Cabozantinib	4.57	1	3	4585970	4421120	4259790	3918150	0.964053	0.928874	0.854378	4401000	4223960	0.959666	0.921061	0.823666	0.895485
BxPC-3	Cabozantinib	1.52	1	3	4585970	4514080	4259790	3918150	0.984324	0.928874	0.854378	4436440	4173680	0.967394	0.910098	0.840984	0.914313
BxPC-3	Cabozantinib	0.51	1	3	4585970	4618400	4259790	3918150	1.00707	0.928874	0.854378	4446320	4263240	0.969548	0.929627	0.860419	0.935443
BxPC-3	Cabozantinib	0.17	1	3	4585970	4532200	4259790	3918150	0.988275	0.928874	0.854378	4448920	4194960	0.970115	0.914738	0.84436	0.917983
BxPC-3	Capmatinib	10000	1	3	4460145	4122600	4355910	3785235	0.92432	0.97663	0.84868	5280440	4271760	1.18392	0.957763	0.784451	0.902718
BxPC-3	Capmatinib	3333.33	1	3	4460145	4131920	4355910	3785235	0.926409	0.97663	0.84868	5327680	4100960	1.19451	0.919468	0.786225	0.904759
BxPC-3	Capmatinib	1111.11	1	3	4460145	4239280	4355910	3785235	0.95048	0.97663	0.84868	4686880	4053160	1.05084	0.908751	0.806653	0.928267
BxPC-3	Capmatinib	370.37	1	3	4460145	4349800	4355910	3785235	0.97526	0.97663	0.84868	4642160	4253520	1.04081	0.953673	0.827683	0.952468
BxPC-3	Capmatinib	123.46	1	3	4460145	4417040	4355910	3785235	0.990336	0.97663	0.84868	4605480	4239720	1.03259	0.950579	0.840478	0.967191
BxPC-3	Capmatinib	41.15	1	3	4460145	4559320	4355910	3785235	1.02224	0.97663	0.84868	4789800	4036120	1.07391	0.90493	0.867551	0.998346
BxPC-3	Capmatinib	13.72	1	3	4460145	4582720	4355910	3785235	1.02748	0.97663	0.84868	4641560	4081880	1.04067	0.91519	0.872003	1.00347
BxPC-3	Capmatinib	4.57	1	3	4460145	4529320	4355910	3785235	1.01551	0.97663	0.84868	4617760	4324000	1.03534	0.969475	0.861842	0.991777
BxPC-3	Capmatinib	1.52	1	3	4460145	4691360	4355910	3785235	1.05184	0.97663	0.84868	4550200	3925320	1.02019	0.880088	0.892676	1.02726
BxPC-3	Capmatinib	0.51	1	3	4460145	4574880	4355910	3785235	1.02572	0.97663	0.84868	4555120	4054480	1.02129	0.909047	0.870512	1.00175
BxPC-3	Capmatinib	0.17	1	3	4460145	4531240	4355910	3785235	1.01594	0.97663	0.84868	4539600	4037160	1.01781	0.905163	0.862208	0.992197
BxPC-3	Cediranib	10000	1	3	4460145	846200	4355910	3785235	0.189725	0.97663	0.84868	2999280	2913720	0.672462	0.653279	0.161016	0.185291
BxPC-3	Cediranib	3333.33	1	3	4460145	4188680	4355910	3785235	0.939135	0.97663	0.84868	4332720	3517440	0.97143	0.788638	0.797025	0.917187
BxPC-3	Cediranib	1111.11	1	3	4460145	4549040	4355910	3785235	1.01993	0.97663	0.84868	4557160	4211320	1.02175	0.944211	0.865595	0.996095
BxPC-3	Cediranib	370.37	1	3	4460145	4644480	4355910	3785235	1.04133	0.97663	0.84868	4784760	4113360	1.07278	0.922248	0.883755	1.01699
BxPC-3	Cediranib	123.46	1	3	4460145	4633040	4355910	3785235	1.03876	0.97663	0.84868	4533280	4203880	1.0164	0.942543	0.881578	1.01449
BxPC-3	Cediranib	41.15	1	3	4460145	4556800	4355910	3785235	1.02167	0.97663	0.84868	4598960	4166120	1.03112	0.934077	0.867071	0.997794
BxPC-3	Cediranib	13.72	1	3	4460145	4595880	4355910	3785235	1.03043	0.97663	0.84868	4647680	4211480	1.04205	0.944247	0.874508	1.00635
BxPC-3	Cediranib	4.57	1	3	4460145	4582400	4355910	3785235	1.02741	0.97663	0.84868	4779760	4151240	1.07166	0.930741	0.871943	1.0034
BxPC-3	Cediranib	1.52	1	3	4460145	4605920	4355910	3785235	1.03268	0.97663	0.84868	4551160	4246040	1.02041	0.951996	0.876418	1.00855
BxPC-3	Cediranib	0.51	1	3	4460145	4613280	4355910	3785235	1.03433	0.97663	0.84868	4696640	4164560	1.05302	0.933727	0.877818	1.01016
BxPC-3	Cediranib	0.17	1	3	4460145	4581880	4355910	3785235	1.02729	0.97663	0.84868	4546200	4026720	1.01929	0.902823	0.871844	1.00329
BxPC-3	Ceritinib	10000	1	3	4585970	52720	4259790	3918150	0.0114959	0.928874	0.854378	52560	49720	0.011461	0.0108418	0.00982187	0.0106783
BxPC-3	Ceritinib	3333.33	1	3	4585970	1710280	4259790	3918150	0.372937	0.928874	0.854378	1947480	2091320	0.42466	0.456026	0.318629	0.346412
BxPC-3	Ceritinib	1111.11	1	3	4585970	3524280	4259790	3918150	0.768492	0.928874	0.854378	3613280	3296120	0.787899	0.71874	0.656582	0.713832
BxPC-3	Ceritinib	370.37	1	3	4585970	4436040	4259790	3918150	0.967307	0.928874	0.854378	4248040	4033200	0.926312	0.879465	0.826445	0.898507
BxPC-3	Ceritinib	123.46	1	3	4585970	4618760	4259790	3918150	1.00715	0.928874	0.854378	4314000	4104520	0.940695	0.895017	0.860486	0.935516
BxPC-3	Ceritinib	41.15	1	3	4585970	4618200	4259790	3918150	1.00703	0.928874	0.854378	4580480	4262160	0.998803	0.929391	0.860382	0.935402
BxPC-3	Ceritinib	13.72	1	3	4585970	4615320	4259790	3918150	1.0064	0.928874	0.854378	4412320	4195280	0.962135	0.914808	0.859846	0.934819
BxPC-3	Ceritinib	4.57	1	3	4585970	4590720	4259790	3918150	1.00104	0.928874	0.854378	4477880	4154000	0.97643	0.905806	0.855263	0.929836
BxPC-3	Ceritinib	1.52	1	3	4585970	4545560	4259790	3918150	0.991188	0.928874	0.854378	4590480	4289400	1.00098	0.935331	0.846849	0.920689
BxPC-3	Ceritinib	0.51	1	3	4585970	4565000	4259790	3918150	0.995427	0.928874	0.854378	4587920	4134640	1.00043	0.901585	0.850471	0.924627
BxPC-3	Ceritinib	0.17	1	3	4585970	4588040	4259790	3918150	1.00045	0.928874	0.854378	4514360	4142000	0.984385	0.90319	0.854763	0.929294
BxPC-3	Certican	10000	1	3	4585970	2420320	4259790	3918150	0.527766	0.928874	0.854378	2439400	2411040	0.531927	0.525743	0.450912	0.490229
BxPC-3	Certican	3333.33	1	3	4585970	2463880	4259790	3918150	0.537265	0.928874	0.854378	2559200	2454760	0.55805	0.535276	0.459027	0.499051
BxPC-3	Certican	1111.11	1	3	4585970	2569000	4259790	3918150	0.560187	0.928874	0.854378	2606280	2486240	0.568316	0.54214	0.478611	0.520343
BxPC-3	Certican	370.37	1	3	4585970	2621240	4259790	3918150	0.571578	0.928874	0.854378	2664360	2480680	0.580981	0.540928	0.488344	0.530924
BxPC-3	Certican	123.46	1	3	4585970	2688000	4259790	3918150	0.586136	0.928874	0.854378	2726960	2504720	0.594631	0.54617	0.500781	0.544446
BxPC-3	Certican	41.15	1	3	4585970	2702360	4259790	3918150	0.589267	0.928874	0.854378	2843800	2598000	0.620109	0.56651	0.503456	0.547355
BxPC-3	Certican	13.72	1	3	4585970	2832240	4259790	3918150	0.617588	0.928874	0.854378	2947280	2685720	0.642673	0.585638	0.527653	0.573662
BxPC-3	Certican	4.57	1	3	4585970	2965840	4259790	3918150	0.64672	0.928874	0.854378	3049360	2765800	0.664932	0.6031	0.552543	0.600722
BxPC-3	Certican	1.52	1	3	4585970	3142000	4259790	3918150	0.685133	0.928874	0.854378	3127960	3158520	0.682072	0.688735	0.585362	0.636403
BxPC-3	Certican	0.51	1	3	4585970	3619880	4259790	3918150	0.789338	0.928874	0.854378	3661840	3615720	0.798488	0.788431	0.674393	0.733196
BxPC-3	Certican	0.17	1	3	4585970	4052000	4259790	3918150	0.883564	0.928874	0.854378	4033720	3802400	0.879578	0.829138	0.754898	0.82072
BxPC-3	Cobimetinib	10000	1	3	4289425	113120	4313490	3893920	0.0263718	1.00561	0.907795	148480	136520	0.0346154	0.0318271	0.0239402	0.0265198
BxPC-3	Cobimetinib	3333.33	1	3	4289425	888320	4313490	3893920	0.207095	1.00561	0.907795	1220600	1107960	0.28456	0.2583	0.188	0.208257
BxPC-3	Cobimetinib	1111.11	1	3	4289425	1261440	4313490	3893920	0.294081	1.00561	0.907795	1366040	1315120	0.318467	0.306596	0.266966	0.295731
BxPC-3	Cobimetinib	370.37	1	3	4289425	1715280	4313490	3893920	0.399886	1.00561	0.907795	1724040	1787560	0.401928	0.416737	0.363014	0.402129
BxPC-3	Cobimetinib	123.46	1	3	4289425	2309880	4313490	3893920	0.538506	1.00561	0.907795	2185240	2052960	0.509448	0.47861	0.488853	0.541527
BxPC-3	Cobimetinib	41.15	1	3	4289425	2674720	4313490	3893920	0.623561	1.00561	0.907795	2885280	2831640	0.67265	0.660144	0.566066	0.62706
BxPC-3	Cobimetinib	13.72	1	3	4289425	3690560	4313490	3893920	0.860386	1.00561	0.907795	3592640	3745000	0.837557	0.873077	0.781054	0.865213
BxPC-3	Cobimetinib	4.57	1	3	4289425	4570560	4313490	3893920	1.06554	1.00561	0.907795	4335120	4048080	1.01065	0.943735	0.967294	1.07152
BxPC-3	Cobimetinib	1.52	1	3	4289425	4563800	4313490	3893920	1.06397	1.00561	0.907795	4513040	4037320	1.05213	0.941226	0.965863	1.06993
BxPC-3	Cobimetinib	0.51	1	3	4289425	4695040	4313490	3893920	1.09456	1.00561	0.907795	4667680	4335000	1.08818	1.01062	0.993638	1.1007
BxPC-3	Cobimetinib	0.17	1	3	4289425	4697640	4313490	3893920	1.09517	1.00561	0.907795	4600200	4333560	1.07245	1.01029	0.994188	1.10131
BxPC-3	Copanlisib	10000	1	3	4171925	1056320	3947300	3832300	0.253197	0.946158	0.918593	1036840	1065600	0.248528	0.255422	0.232585	0.239565
BxPC-3	Copanlisib	3333.33	1	3	4171925	1272080	3947300	3832300	0.304914	0.946158	0.918593	1349680	1429200	0.323515	0.342576	0.280092	0.288497
BxPC-3	Copanlisib	1111.11	1	3	4171925	1689480	3947300	3832300	0.404964	0.946158	0.918593	1726960	1767640	0.413948	0.423699	0.371997	0.38316
BxPC-3	Copanlisib	370.37	1	3	4171925	1985720	3947300	3832300	0.475972	0.946158	0.918593	2096560	2186520	0.50254	0.524103	0.437225	0.450345
BxPC-3	Copanlisib	123.46	1	3	4171925	2658960	3947300	3832300	0.637346	0.946158	0.918593	3028960	2978200	0.726034	0.713867	0.585461	0.60303
BxPC-3	Copanlisib	41.15	1	3	4171925	3576880	3947300	3832300	0.857369	0.946158	0.918593	3250880	3380920	0.779228	0.810398	0.787573	0.811207
BxPC-3	Copanlisib	13.72	1	3	4171925	4066600	3947300	3832300	0.974754	0.946158	0.918593	3759040	4061480	0.901032	0.973527	0.895402	0.922271
BxPC-3	Copanlisib	4.57	1	3	4171925	4425560	3947300	3832300	1.0608	0.946158	0.918593	4278840	4151960	1.02563	0.995214	0.974439	1.00368
BxPC-3	Copanlisib	1.52	1	3	4171925	4490160	3947300	3832300	1.07628	0.946158	0.918593	4219520	4008520	1.01141	0.960832	0.988663	1.01833
BxPC-3	Copanlisib	0.51	1	3	4171925	4486480	3947300	3832300	1.0754	0.946158	0.918593	4282040	4105200	1.02639	0.984006	0.987853	1.0175
BxPC-3	Copanlisib	0.17	1	3	4171925	4551200	3947300	3832300	1.09091	0.946158	0.918593	4239360	4163480	1.01616	0.997976	1.0021	1.03217
BxPC-3	Crenolanib	10000	1	3	4460145	60080	4355910	3785235	0.0134704	0.97663	0.84868	68600	70960	0.0153807	0.0159098	0.0114321	0.0131556
BxPC-3	Crenolanib	3333.33	1	3	4460145	2630720	4355910	3785235	0.589828	0.97663	0.84868	2932280	2510560	0.657441	0.562888	0.500575	0.576044
BxPC-3	Crenolanib	1111.11	1	3	4460145	4540720	4355910	3785235	1.01807	0.97663	0.84868	4558840	4137400	1.02213	0.927638	0.864012	0.994273
BxPC-3	Crenolanib	370.37	1	3	4460145	4766960	4355910	3785235	1.06879	0.97663	0.84868	4633240	4220720	1.03881	0.946319	0.907061	1.04381
BxPC-3	Crenolanib	123.46	1	3	4460145	4576440	4355910	3785235	1.02607	0.97663	0.84868	4547400	4040400	1.01956	0.90589	0.870809	1.00209
BxPC-3	Crenolanib	41.15	1	3	4460145	4540400	4355910	3785235	1.01799	0.97663	0.84868	4634600	4101360	1.03911	0.919558	0.863951	0.994203
BxPC-3	Crenolanib	13.72	1	3	4460145	4594520	4355910	3785235	1.03013	0.97663	0.84868	4572480	4022560	1.02519	0.90189	0.874249	1.00605
BxPC-3	Crenolanib	4.57	1	3	4460145	4530000	4355910	3785235	1.01566	0.97663	0.84868	4621280	3987560	1.03613	0.894043	0.861972	0.991926
BxPC-3	Crenolanib	1.52	1	3	4460145	4521760	4355910	3785235	1.01381	0.97663	0.84868	4741200	4015800	1.06301	0.900374	0.860404	0.990121
BxPC-3	Crenolanib	0.51	1	3	4460145	4478880	4355910	3785235	1.0042	0.97663	0.84868	4428840	3934440	0.992981	0.882133	0.852245	0.980732
BxPC-3	Crenolanib	0.17	1	3	4460145	4598080	4355910	3785235	1.03093	0.97663	0.84868	4468160	3926840	1.0018	0.880429	0.874926	1.00683
BxPC-3	Crizotinib	10000	1	3	4585970	293520	4259790	3918150	0.0640039	0.928874	0.854378	474360	748120	0.103437	0.163132	0.0546835	0.0594516
BxPC-3	Crizotinib	3333.33	1	3	4585970	2506080	4259790	3918150	0.546467	0.928874	0.854378	2512040	2787040	0.547766	0.607732	0.466889	0.507599
BxPC-3	Crizotinib	1111.11	1	3	4585970	3158080	4259790	3918150	0.688639	0.928874	0.854378	3277280	3334600	0.714632	0.727131	0.588358	0.63966
BxPC-3	Crizotinib	370.37	1	3	4585970	4273400	4259790	3918150	0.931842	0.928874	0.854378	4002880	3851400	0.872854	0.839822	0.796145	0.865564
BxPC-3	Crizotinib	123.46	1	3	4585970	4430480	4259790	3918150	0.966094	0.928874	0.854378	4475080	4238360	0.97582	0.924201	0.825409	0.89738
BxPC-3	Crizotinib	41.15	1	3	4585970	4570320	4259790	3918150	0.996587	0.928874	0.854378	4523800	4191200	0.986443	0.913918	0.851462	0.925705
BxPC-3	Crizotinib	13.72	1	3	4585970	4600560	4259790	3918150	1.00318	0.928874	0.854378	4539360	4435280	0.989836	0.967141	0.857096	0.93183
BxPC-3	Crizotinib	4.57	1	3	4585970	4654640	4259790	3918150	1.01497	0.928874	0.854378	4472120	4431720	0.975174	0.966365	0.867171	0.942783
BxPC-3	Crizotinib	1.52	1	3	4585970	4594240	4259790	3918150	1.0018	0.928874	0.854378	4557000	4292240	0.993683	0.93595	0.855918	0.930549
BxPC-3	Crizotinib	0.51	1	3	4585970	4589640	4259790	3918150	1.0008	0.928874	0.854378	4517520	4249880	0.985074	0.926713	0.855061	0.929618
BxPC-3	Crizotinib	0.17	1	3	4585970	4696240	4259790	3918150	1.02405	0.928874	0.854378	4579920	4209440	0.998681	0.917895	0.874921	0.951209
BxPC-3	Dabrafenib	10000	1	3	4585970	1834720	4259790	3918150	0.400072	0.928874	0.854378	2048760	1783600	0.446745	0.388925	0.341813	0.371617
BxPC-3	Dabrafenib	3333.33	1	3	4585970	1993080	4259790	3918150	0.434604	0.928874	0.854378	2234600	1853120	0.487269	0.404085	0.371316	0.403692
BxPC-3	Dabrafenib	1111.11	1	3	4585970	2518240	4259790	3918150	0.549118	0.928874	0.854378	2564280	1951600	0.559158	0.425559	0.469154	0.510062
BxPC-3	Dabrafenib	370.37	1	3	4585970	3018000	4259790	3918150	0.658094	0.928874	0.854378	2828560	2766000	0.616786	0.603144	0.562261	0.611287
BxPC-3	Dabrafenib	123.46	1	3	4585970	3632800	4259790	3918150	0.792155	0.928874	0.854378	3520240	3056960	0.767611	0.66659	0.6768	0.735813
BxPC-3	Dabrafenib	41.15	1	3	4585970	4335360	4259790	3918150	0.945353	0.928874	0.854378	4186480	3492400	0.912889	0.76154	0.807688	0.878114
BxPC-3	Dabrafenib	13.72	1	3	4585970	4297600	4259790	3918150	0.937119	0.928874	0.854378	4487120	3762200	0.978445	0.820372	0.800654	0.870466
BxPC-3	Dabrafenib	4.57	1	3	4585970	4313120	4259790	3918150	0.940503	0.928874	0.854378	4361920	4051240	0.951144	0.883399	0.803545	0.873609
[truncated: 19,055 more rows]

## Sheet: Dataset EV2_146Drugs_CurveFit
GEM combination	Cell line	Drug	EC50 [nM]	pEC50	AUC [%]	Curve slope	Curve top	Curve bottom	Curve effect size	Curve R2
GEM high	AsPC-1	Abemaciclib	28.62	7.54	87.77	0.52	0.85	0.63	0.23	0.96
GEM high_Bliss	AsPC-1	Abemaciclib	20683.1	4.68	82.66	0.36	0.8	-0.27	0.57	0.92
GEM low	AsPC-1	Abemaciclib	204.85	6.69	89.92	1.21	0.86	0.62	0.28	0.96
GEM low_Bliss	AsPC-1	Abemaciclib	15788	4.8	82.59	0.36	0.87	-0.23	0.57	0.92
no GEM	AsPC-1	Abemaciclib	16481.8	4.78	82.59	0.36	0.97	-0.27	0.57	0.92
GEM high	BxPC-3	Abemaciclib	273.14	6.56	81.73	0.82	0.97	0.43	0.52	0.99
GEM high_Bliss	BxPC-3	Abemaciclib	337.33	6.47	77.1	0.71	0.96	0.26	0.67	0.99
GEM low	BxPC-3	Abemaciclib	128.21	6.89	77.08	0.69	1.08	0.45	0.55	0.99
GEM low_Bliss	BxPC-3	Abemaciclib	337.33	6.47	77.1	0.71	1.07	0.29	0.67	0.99
no GEM	BxPC-3	Abemaciclib	337.33	6.47	77.1	0.71	1.06	0.29	0.67	0.99
GEM high	Capan-1	Abemaciclib	118.65	6.93	100	-4.04	0.64	0.61	0.06	0.68
GEM high_Bliss	Capan-1	Abemaciclib	244.68	6.61	91.89	1.21	0.56	0.42	0.24	0.98
GEM low	Capan-1	Abemaciclib	340.34	6.47	93.1	1.89	0.97	0.75	0.22	0.95
GEM low_Bliss	Capan-1	Abemaciclib	244.66	6.61	91.89	1.21	0.96	0.73	0.24	0.98
no GEM	Capan-1	Abemaciclib	244.66	6.61	91.89	1.21	1	0.76	0.24	0.98
GEM high	Colo-357	Abemaciclib	2.95	8.53	100	-5.32	0.55	0.54	0.02	0.18
GEM high_Bliss	Colo-357	Abemaciclib	160.03	6.8	89.03	1.27	0.57	0.4	0.29	0.95
GEM low	Colo-357	Abemaciclib	87.46	7.06	84.79	1.25	1.09	0.71	0.35	0.99
GEM low_Bliss	Colo-357	Abemaciclib	160.04	6.8	89.03	1.27	1.04	0.73	0.29	0.95
no GEM	Colo-357	Abemaciclib	160.04	6.8	89.03	1.27	1.03	0.73	0.29	0.95
GEM high	Dan-G	Abemaciclib	10.07	8	100	-1.77	0.59	0.47	0.2	0.61
GEM high_Bliss	Dan-G	Abemaciclib	12674	4.9	84.69	0.72	0.43	-0.43	0.91	0.96
GEM low	Dan-G	Abemaciclib	12162.7	4.91	83.55	0.67	1	-0.93	0.9	0.97
GEM low_Bliss	Dan-G	Abemaciclib	79291.8	4.1	84.35	0.61	1.02	-3.23	0.93	0.96
no GEM	Dan-G	Abemaciclib	19405.4	4.71	84.62	0.68	0.97	-1.32	0.92	0.96
GEM high	FAMPAC	Abemaciclib	30457.3	4.52	94.61	1.01	0.68	-0.77	0.52	0.96
GEM high_Bliss	FAMPAC	Abemaciclib	11954.9	4.92	80.19	0.54	0.63	-0.54	0.89	0.94
GEM low	FAMPAC	Abemaciclib	27557.7	4.56	87.91	0.82	0.82	-1.67	0.92	0.94
GEM low_Bliss	FAMPAC	Abemaciclib	27643.4	4.56	80.15	0.5	0.82	-1.13	0.89	0.95
no GEM	FAMPAC	Abemaciclib	18272.2	4.74	80.21	0.52	0.9	-1	0.89	0.95
GEM high	HPDE	Abemaciclib	831.23	6.08	91.19	0.93	0.96	0.6	0.34	0.98
GEM high_Bliss	HPDE	Abemaciclib	13006.1	4.89	89.21	0.48	0.97	0.06	0.44	0.99
GEM low	HPDE	Abemaciclib	943.95	6.03	89.86	0.75	1.04	0.59	0.37	1
GEM low_Bliss	HPDE	Abemaciclib	2279.45	5.64	89.57	0.65	1.07	0.44	0.42	0.99
no GEM	HPDE	Abemaciclib	13232.8	4.88	89.21	0.48	1.04	0.06	0.44	0.99
GEM high	HuP-T4	Abemaciclib	16.17	7.79	100	-2.35	1.04	0.97	0.07	0.79
GEM high_Bliss	HuP-T4	Abemaciclib	7.93	8.1	100	-0.86	1.02	0.95	0.07	0.59
GEM low	HuP-T4	Abemaciclib	27.68	7.56	100	-1.93	0.98	0.94	0.04	0.7
GEM low_Bliss	HuP-T4	Abemaciclib	7.64	8.12	100	-0.85	0.97	0.91	0.07	0.59
no GEM	HuP-T4	Abemaciclib	7.93	8.1	100	-0.86	1.02	0.95	0.07	0.59
GEM high	MiaPaCa-2	Abemaciclib	106.39	6.97	87.64	0.93	0.57	0.4	0.29	0.96
GEM high_Bliss	MiaPaCa-2	Abemaciclib	82.19	7.09	77.48	0.97	0.58	0.28	0.51	0.97
GEM low	MiaPaCa-2	Abemaciclib	128.42	6.89	81.44	1.12	0.82	0.44	0.46	0.98
GEM low_Bliss	MiaPaCa-2	Abemaciclib	82.19	7.09	77.48	0.97	0.81	0.39	0.51	0.97
no GEM	MiaPaCa-2	Abemaciclib	82.19	7.09	77.48	0.97	1.07	0.52	0.51	0.97
GEM high	PANC-1	Abemaciclib	850.13	6.07	98.25	5.53	0.98	0.9	0.08	0.77
GEM high_Bliss	PANC-1	Abemaciclib	6054.48	5.22	98.61	1.25	0.97	0.8	0.12	0.93
GEM low	PANC-1	Abemaciclib	2379.31	5.62	98.4	3.26	1.04	0.91	0.12	0.97
GEM low_Bliss	PANC-1	Abemaciclib	5599.15	5.25	98.59	1.27	1.03	0.85	0.12	0.93
no GEM	PANC-1	Abemaciclib	5538.06	5.26	98.6	1.28	1.02	0.84	0.12	0.93
GEM high	PaTu-8988-T	Abemaciclib	99.52	7	98.84	2.73	0.52	0.51	0.03	0.25
GEM high_Bliss	PaTu-8988-T	Abemaciclib	2839.23	5.55	84.61	0.6	0.46	0.04	0.61	0.99
GEM low	PaTu-8988-T	Abemaciclib	179.73	6.75	89.71	2.08	0.9	0.65	0.28	0.94
GEM low_Bliss	PaTu-8988-T	Abemaciclib	2817.35	5.55	84.62	0.6	0.81	0.08	0.61	0.99
no GEM	PaTu-8988-T	Abemaciclib	2853.5	5.54	84.61	0.6	0.95	0.09	0.61	0.99
GEM high	PSN-1	Abemaciclib	1787.74	5.75	89.94	0.57	0.99	0.5	0.36	1
GEM high_Bliss	PSN-1	Abemaciclib	150.93	6.82	83.89	0.63	0.95	0.55	0.39	1
GEM low	PSN-1	Abemaciclib	74.46	7.13	84.17	0.82	1.01	0.65	0.35	0.99
GEM low_Bliss	PSN-1	Abemaciclib	150.93	6.82	83.89	0.63	1.02	0.58	0.39	1
no GEM	PSN-1	Abemaciclib	150.93	6.82	83.89	0.63	1	0.58	0.39	1
GEM high	Suit2-07	Abemaciclib	387.79	6.41	79.3	0.94	1.03	0.32	0.66	0.98
GEM high_Bliss	Suit2-07	Abemaciclib	250.25	6.6	79.72	1.05	1.02	0.4	0.59	0.98
GEM low	Suit2-07	Abemaciclib	206.74	6.68	79.67	1.18	1.01	0.43	0.57	1
GEM low_Bliss	Suit2-07	Abemaciclib	250.24	6.6	79.72	1.05	0.95	0.38	0.59	0.98
no GEM	Suit2-07	Abemaciclib	250.25	6.6	79.72	1.05	1	0.4	0.59	0.98
GEM high	AsPC-1	Abrocitinib	1.55	8.81	100	-0.11	0.99	0.89	0.03	0.09
GEM high_Bliss	AsPC-1	Abrocitinib	3805.89	5.42	99.67	0.02	0.93	0.81	0.01	0.01
GEM low	AsPC-1	Abrocitinib	81.59	7.09	97.66	0.02	1.42	0.51	0.05	0.25
GEM low_Bliss	AsPC-1	Abrocitinib	3829.97	5.42	99.67	0.02	1.02	0.89	0.01	0.01
no GEM	AsPC-1	Abrocitinib	3851.99	5.41	99.68	0.03	1	0.92	0.01	0.01
GEM high	BxPC-3	Abrocitinib	3471.72	5.46	99.42	5.01	0.99	0.93	0.06	0.69
GEM high_Bliss	BxPC-3	Abrocitinib	274.93	6.56	100	-0.08	0.96	0.95	0	0
GEM low	BxPC-3	Abrocitinib	28.99	7.54	100	-0.03	1.24	0.79	0.04	0.4
GEM low_Bliss	BxPC-3	Abrocitinib	274.93	6.56	100	-0.08	0.99	0.98	0	0
no GEM	BxPC-3	Abrocitinib	274.93	6.56	100	-0.08	1.04	1.04	0	0
GEM high	Capan-1	Abrocitinib	37.02	7.43	100	-0.06	0.78	0.62	0.03	0.42
GEM high_Bliss	Capan-1	Abrocitinib	36.63	7.44	100	-3.78	0.65	0.62	0.04	0.68
GEM low	Capan-1	Abrocitinib	94.59	7.02	94.58	0.04	1.56	0.49	0.11	0.71
GEM low_Bliss	Capan-1	Abrocitinib	37.5	7.43	100	-6.23	1.01	0.98	0.04	0.69
no GEM	Capan-1	Abrocitinib	37.43	7.43	100	-6.09	0.99	0.96	0.04	0.69
GEM high	Colo-357	Abrocitinib	1.78	8.75	100	-0.03	0.79	0.52	0.03	0.05
GEM high_Bliss	Colo-357	Abrocitinib	9692.93	5.01	99.79	5.3	0.65	0.54	0.09	0.79
GEM low	Colo-357	Abrocitinib	272.2	6.57	99.49	0.69	1.07	1.05	0.01	0.19
GEM low_Bliss	Colo-357	Abrocitinib	9752.4	5.01	99.71	3.81	1.04	0.87	0.09	0.79
no GEM	Colo-357	Abrocitinib	9867.25	5.01	99.72	3.97	1.04	0.86	0.09	0.79
GEM high	Dan-G	Abrocitinib	0.22	9.66	100	0.7	0.53	0.56	0.03	0.05
GEM high_Bliss	Dan-G	Abrocitinib	8122.14	5.09	99.24	2.89	0.5	0.39	0.15	0.67
GEM low	Dan-G	Abrocitinib	3632.57	5.44	98.05	0.92	1.06	0.9	0.11	0.9
GEM low_Bliss	Dan-G	Abrocitinib	23540.3	4.63	99.3	2.1	1.07	-0.07	0.15	0.66
no GEM	Dan-G	Abrocitinib	20996.6	4.68	99.28	2.09	1.06	0.15	0.15	0.66
GEM high	FAMPAC	Abrocitinib	1580.46	5.8	98.66	0.39	0.71	0.67	0.04	0.28
GEM high_Bliss	FAMPAC	Abrocitinib	2.67	8.57	100	-0.03	0.75	0.63	0.01	0.04
GEM low	FAMPAC	Abrocitinib	116.71	6.93	98.75	3.74	0.87	0.84	0.03	0.34
GEM low_Bliss	FAMPAC	Abrocitinib	2.67	8.57	100	-0.02	0.94	0.72	0.01	0.04
no GEM	FAMPAC	Abrocitinib	2.68	8.57	100	-0.02	1.07	0.81	0.01	0.04
GEM high	HPDE	Abrocitinib	0.94	9.03	93.23	1	0.98	0.89	0.08	0.58
GEM high_Bliss	HPDE	Abrocitinib	5021.98	5.3	99.15	3.83	0.91	0.79	0.12	0.85
GEM low	HPDE	Abrocitinib	240.5	6.62	98.74	0.7	1.01	0.97	0.03	0.23
GEM low_Bliss	HPDE	Abrocitinib	4964.66	5.3	99.15	3.92	0.99	0.86	0.12	0.85
no GEM	HPDE	Abrocitinib	5620.1	5.25	99.19	3.17	1.01	0.86	0.12	0.85
GEM high	HuP-T4	Abrocitinib	3.11	8.51	98.64	0.67	1.01	0.99	0.02	0.5
GEM high_Bliss	HuP-T4	Abrocitinib	643.56	6.19	99	6.72	0.94	0.91	0.04	0.36
GEM low	HuP-T4	Abrocitinib	31.61	7.5	100	-6.85	0.95	0.92	0.04	0.45
GEM low_Bliss	HuP-T4	Abrocitinib	11770.6	4.93	99.29	0.55	0.95	0.89	0.03	0.12
no GEM	HuP-T4	Abrocitinib	643.44	6.19	99	6.88	0.98	0.94	0.04	0.36
GEM high	MiaPaCa-2	Abrocitinib	3017.21	5.52	98.41	1.53	0.67	0.58	0.12	0.43
GEM high_Bliss	MiaPaCa-2	Abrocitinib	640.82	6.19	96.42	0.51	0.59	0.51	0.1	0.75
GEM low	MiaPaCa-2	Abrocitinib	1511.91	5.82	98.38	3.73	0.9	0.81	0.09	0.7
GEM low_Bliss	MiaPaCa-2	Abrocitinib	1322.94	5.88	96.49	0.46	0.85	0.72	0.11	0.75
no GEM	MiaPaCa-2	Abrocitinib	2763.61	5.56	96.54	0.43	1.04	0.86	0.11	0.76
GEM high	PANC-1	Abrocitinib	18324.4	4.74	99.91	5.67	0.99	-0.78	0.06	0.78
GEM high_Bliss	PANC-1	Abrocitinib	149.67	6.82	98.62	0.03	1.16	0.77	0.03	0.17
GEM low	PANC-1	Abrocitinib	49.55	7.3	99.22	0.13	1.05	1	0.02	0.08
GEM low_Bliss	PANC-1	Abrocitinib	149.65	6.82	98.63	0.03	1.1	0.81	0.03	0.17
no GEM	PANC-1	Abrocitinib	140.29	6.85	98.63	0.05	1.11	0.89	0.03	0.17
GEM high	PaTu-8988-T	Abrocitinib	34.07	7.47	97.62	0.03	0.9	0.44	0.05	0.31
GEM high_Bliss	PaTu-8988-T	Abrocitinib	3736.33	5.43	100	-4.05	0.66	0.61	0.08	0.83
GEM low	PaTu-8988-T	Abrocitinib	408.11	6.39	98.38	0.55	1.07	1.01	0.04	0.51
GEM low_Bliss	PaTu-8988-T	Abrocitinib	3930.04	5.41	100	-3.42	1.11	1.02	0.08	0.83
no GEM	PaTu-8988-T	Abrocitinib	3803.9	5.42	100	-3.78	1.16	1.07	0.08	0.83
GEM high	PSN-1	Abrocitinib	2304.24	5.64	98.03	1.01	1.04	0.9	0.11	0.95
GEM high_Bliss	PSN-1	Abrocitinib	8674.75	5.06	98.29	0.83	0.99	0.78	0.11	0.81
GEM low	PSN-1	Abrocitinib	10233.2	4.99	99.17	1.49	1.02	0.81	0.1	0.94
GEM low_Bliss	PSN-1	Abrocitinib	5280.36	5.28	98.24	0.88	1.01	0.84	0.11	0.81
no GEM	PSN-1	Abrocitinib	10566.2	4.98	98.3	0.81	1.01	0.78	0.11	0.81
GEM high	Suit2-07	Abrocitinib	22.7	7.64	100	-0.2	1.03	1	0.02	0.03
GEM high_Bliss	Suit2-07	Abrocitinib	924.05	6.03	98.73	2.33	1.03	0.97	0.06	0.72
GEM low	Suit2-07	Abrocitinib	414129	3.38	100	0.04	0.94	1.07	0.01	0.03
GEM low_Bliss	Suit2-07	Abrocitinib	1110.3	5.95	98.8	2.58	0.99	0.93	0.06	0.72
no GEM	Suit2-07	Abrocitinib	901.41	6.05	98.72	2.31	1.01	0.95	0.06	0.72
GEM high	AsPC-1	Acalabrutinib	0.17	9.77	91.92	1.35	0.96	0.8	0.09	0.4
GEM high_Bliss	AsPC-1	Acalabrutinib	1.48	8.83	100	0.06	0.8	0.8	0	0
GEM low_Bliss	AsPC-1	Acalabrutinib	1.48	8.83	100	0.06	0.87	0.87	0	0
no GEM	AsPC-1	Acalabrutinib	1.48	8.83	100	0.06	0.96	0.96	0	0
GEM high	BxPC-3	Acalabrutinib	148.52	6.83	93.32	0.06	1.27	0.52	0.13	0.61
GEM high_Bliss	BxPC-3	Acalabrutinib	2185.58	5.66	97.23	0.52	0.94	0.8	0.1	0.65
GEM low	BxPC-3	Acalabrutinib	31518.4	4.5	99.16	1.87	1.02	-0.56	0.16	0.72
GEM low_Bliss	BxPC-3	Acalabrutinib	577.55	6.24	96.73	0.47	1.04	0.92	0.09	0.62
no GEM	BxPC-3	Acalabrutinib	756.17	6.12	96.86	0.49	1.04	0.91	0.09	0.62
GEM high	Capan-1	Acalabrutinib	10800.7	4.97	99.53	2.22	0.58	0.47	0.09	0.82
GEM high_Bliss	Capan-1	Acalabrutinib	3038.12	5.52	98.25	1.81	0.56	0.47	0.14	0.92
GEM low	Capan-1	Acalabrutinib	3988.02	5.4	98.38	1.58	0.99	0.83	0.14	0.76
GEM low_Bliss	Capan-1	Acalabrutinib	3027	5.52	98.25	1.82	0.96	0.81	0.14	0.92
no GEM	Capan-1	Acalabrutinib	3024.97	5.52	98.24	1.81	1	0.84	0.14	0.92
GEM high	Colo-357	Acalabrutinib	3562.64	5.45	97.77	6.4	0.55	0.42	0.24	0.95
GEM high_Bliss	Colo-357	Acalabrutinib	3002.85	5.52	95.4	1.15	0.57	0.37	0.29	0.97
GEM low	Colo-357	Acalabrutinib	4095.29	5.39	95.56	0.89	1.06	0.66	0.26	0.99
GEM low_Bliss	Colo-357	Acalabrutinib	2681.45	5.57	95.5	1.27	1.05	0.69	0.29	0.97
no GEM	Colo-357	Acalabrutinib	2641.63	5.58	95.5	1.28	1.04	0.69	0.29	0.97
GEM high_Bliss	Dan-G	Acalabrutinib	540.59	6.27	95.13	0.9	0.44	0.36	0.17	0.91
GEM low	Dan-G	Acalabrutinib	1518.09	5.82	97.06	2.28	1.02	0.84	0.17	0.97
GEM low_Bliss	Dan-G	Acalabrutinib	542.08	6.27	95.13	0.9	1.04	0.85	0.17	0.91
no GEM	Dan-G	Acalabrutinib	552.54	6.26	95.14	0.9	0.99	0.81	0.17	0.91
GEM high	FAMPAC	Acalabrutinib	1.92	8.72	96.43	2.54	0.68	0.64	0.05	0.71
GEM high_Bliss	FAMPAC	Acalabrutinib	6999.25	5.15	99.66	2.96	0.63	0.58	0.06	0.58
GEM low	FAMPAC	Acalabrutinib	8.13	8.09	99.57	0.11	0.84	0.81	0.01	0.01
GEM low_Bliss	FAMPAC	Acalabrutinib	7758.13	5.11	99.67	2.81	0.83	0.75	0.06	0.58
no GEM	FAMPAC	Acalabrutinib	13783.9	4.86	99.72	2.41	0.91	0.73	0.06	0.58
GEM high	HPDE	Acalabrutinib	77.45	7.11	96.72	0.78	0.97	0.89	0.07	0.84
GEM high_Bliss	HPDE	Acalabrutinib	725.16	6.14	97.89	1.31	0.96	0.88	0.08	0.97
GEM low	HPDE	Acalabrutinib	77.81	7.11	99.99	-0.15	1	1	0	0
GEM low_Bliss	HPDE	Acalabrutinib	703.88	6.15	97.9	1.35	1.06	0.97	0.08	0.97
no GEM	HPDE	Acalabrutinib	702.93	6.15	97.9	1.36	1.03	0.94	0.08	0.97
GEM high	HuP-T4	Acalabrutinib	126.82	6.9	98.17	0.63	0.99	0.94	0.04	0.74
GEM high_Bliss	HuP-T4	Acalabrutinib	686.72	6.16	98.5	1.48	0.99	0.93	0.06	0.46
GEM low	HuP-T4	Acalabrutinib	1023.43	5.99	98.37	0.55	0.93	0.87	0.05	0.49
GEM low_Bliss	HuP-T4	Acalabrutinib	731.02	6.14	98.51	1.43	0.94	0.88	0.06	0.46
no GEM	HuP-T4	Acalabrutinib	631.67	6.2	98.51	1.63	0.99	0.93	0.06	0.46
GEM high	MiaPaCa-2	Acalabrutinib	9227.33	5.03	99.67	7.61	0.57	0.42	0.17	0.85
GEM high_Bliss	MiaPaCa-2	Acalabrutinib	726.45	6.14	98.92	0.02	0.72	0.44	0.02	0.04
GEM low	MiaPaCa-2	Acalabrutinib	0.04	10.36	100	-2.3	0.87	-0.75	0.08	0.43
GEM low_Bliss	MiaPaCa-2	Acalabrutinib	708.84	6.15	98.92	0.02	1.03	0.6	0.02	0.04
no GEM	MiaPaCa-2	Acalabrutinib	717.67	6.14	98.93	0.03	1.21	0.92	0.02	0.04
GEM high	PANC-1	Acalabrutinib	187.6	6.73	100	-0.22	1.08	0.94	0.07	0.92
GEM high_Bliss	PANC-1	Acalabrutinib	590.35	6.23	100	-4.81	0.99	0.97	0.01	0.42
GEM low	PANC-1	Acalabrutinib	141.86	6.85	99.87	0.26	1.04	1.04	0	0.01
GEM low_Bliss	PANC-1	Acalabrutinib	215.59	6.67	100	-0.59	1.05	1.04	0.01	0.23
no GEM	PANC-1	Acalabrutinib	364.69	6.44	100	-1.04	1.03	1.02	0.01	0.3
GEM high	PaTu-8988-T	Acalabrutinib	135.68	6.87	100	-0.02	1	0.03	0.1	0.33
GEM high_Bliss	PaTu-8988-T	Acalabrutinib	1502.47	5.82	100	-7.34	0.51	0.47	0.06	0.96
GEM low	PaTu-8988-T	Acalabrutinib	64.44	7.19	100	-0.02	1.23	0.57	0.04	0.25
GEM low_Bliss	PaTu-8988-T	Acalabrutinib	1559.57	5.81	100	-5.97	0.9	0.84	0.06	0.96
no GEM	PaTu-8988-T	Acalabrutinib	1589.47	5.8	100	-6.09	1.05	0.98	0.06	0.96
GEM high	PSN-1	Acalabrutinib	205.12	6.69	100	-5.38	1.01	0.99	0.03	0.87
GEM high_Bliss	PSN-1	Acalabrutinib	4219.44	5.37	100	-1.57	1	0.94	0.05	0.91
GEM low	PSN-1	Acalabrutinib	335.19	6.47	100	-2.48	1.02	1	0.02	0.56
GEM low_Bliss	PSN-1	Acalabrutinib	4185.96	5.38	100	-1.54	1.06	1	0.05	0.91
no GEM	PSN-1	Acalabrutinib	4465.74	5.35	100	-1.48	1.05	0.99	0.05	0.91
GEM high	Suit2-07	Acalabrutinib	0.05	10.3	100	-0.5	1.05	0.95	0.03	0.25
GEM high_Bliss	Suit2-07	Acalabrutinib	13.07	7.88	100	-1.27	1.04	0.97	0.07	0.45
GEM low	Suit2-07	Acalabrutinib	50.4	7.3	99.89	0.06	1	0.99	0	0
GEM low_Bliss	Suit2-07	Acalabrutinib	13.08	7.88	100	-1.24	0.97	0.9	0.07	0.45
no GEM	Suit2-07	Acalabrutinib	13.06	7.88	100	-1.25	1.02	0.95	0.07	0.45
GEM high	AsPC-1	Adavosertib	62.42	7.2	72.75	0.52	1.02	0.38	0.57	0.98
GEM high_Bliss	AsPC-1	Adavosertib	170.94	6.77	77.12	1.13	0.89	0.34	0.61	1
GEM low	AsPC-1	Adavosertib	109.05	6.96	76.07	1.11	0.97	0.41	0.58	0.97
GEM low_Bliss	AsPC-1	Adavosertib	170.94	6.77	77.12	1.13	0.97	0.37	0.61	1
no GEM	AsPC-1	Adavosertib	170.94	6.77	77.12	1.13	0.98	0.38	0.61	1
GEM high	BxPC-3	Adavosertib	172.38	6.76	66.74	0.84	1	0.1	0.87	0.99
GEM high_Bliss	BxPC-3	Adavosertib	157.51	6.8	65.41	1	0.99	0.09	0.9	1
GEM low	BxPC-3	Adavosertib	208.28	6.68	67.64	0.93	1.02	0.09	0.89	0.99
GEM low_Bliss	BxPC-3	Adavosertib	157.51	6.8	65.41	1	1.02	0.09	0.9	1
no GEM	BxPC-3	Adavosertib	157.51	6.8	65.41	1	1.07	0.09	0.9	1
GEM high	Capan-1	Adavosertib	39.63	7.4	65.54	1.22	0.71	0.22	0.68	1
GEM high_Bliss	Capan-1	Adavosertib	327.1	6.49	75.62	1.61	0.71	0.15	0.78	1
GEM low	Capan-1	Adavosertib	124.79	6.9	67.64	1.34	1.04	0.2	0.81	1
GEM low_Bliss	Capan-1	Adavosertib	327.09	6.49	75.62	1.61	1.11	0.24	0.78	1
no GEM	Capan-1	Adavosertib	327.11	6.49	75.62	1.61	1.09	0.24	0.78	1
GEM high	Colo-357	Adavosertib	17.96	7.75	46.51	1.32	0.64	0.04	0.93	0.99
GEM high_Bliss	Colo-357	Adavosertib	134.95	6.87	63.17	2.08	0.63	0.04	0.94	1
GEM low	Colo-357	Adavosertib	97.68	7.01	60.07	1.78	1.05	0.06	0.95	1
GEM low_Bliss	Colo-357	Adavosertib	134.95	6.87	63.17	2.08	1.01	0.06	0.94	1
no GEM	Colo-357	Adavosertib	134.95	6.87	63.17	2.08	1.01	0.06	0.94	1
GEM high	Dan-G	Adavosertib	54.28	7.27	61.07	1.04	0.53	0.09	0.82	0.99
GEM high_Bliss	Dan-G	Adavosertib	147.05	6.83	63.71	1.93	0.5	0.03	0.94	1
GEM low	Dan-G	Adavosertib	76.12	7.12	58.6	1.15	1.07	0.07	0.93	1
GEM low_Bliss	Dan-G	Adavosertib	147.05	6.83	63.71	1.93	1.06	0.06	0.94	1
no GEM	Dan-G	Adavosertib	147.05	6.83	63.71	1.93	1.04	0.06	0.94	1
GEM high	FAMPAC	Adavosertib	51.93	7.28	57.3	1.69	0.72	0.08	0.89	0.99
GEM high_Bliss	FAMPAC	Adavosertib	268.26	6.57	72.32	1.71	0.7	0.11	0.84	0.99
GEM low	FAMPAC	Adavosertib	180.01	6.74	67.95	1.68	0.87	0.11	0.88	1
GEM low_Bliss	FAMPAC	Adavosertib	268.26	6.57	72.32	1.71	0.83	0.13	0.84	0.99
no GEM	FAMPAC	Adavosertib	268.26	6.57	72.32	1.71	0.95	0.15	0.84	0.99
GEM high	HPDE	Adavosertib	204.85	6.69	68.51	2.56	0.97	0.11	0.89	1
GEM high_Bliss	HPDE	Adavosertib	947.33	6.02	77.18	0.89	0.98	-0.01	0.9	1
GEM low	HPDE	Adavosertib	667.85	6.18	76.19	1.2	1.07	0.05	0.92	1
GEM low_Bliss	HPDE	Adavosertib	945.28	6.02	77.18	0.89	1.07	-0.01	0.9	1
no GEM	HPDE	Adavosertib	945.92	6.02	77.18	0.89	1.09	-0.01	0.9	1
GEM high	HuP-T4	Adavosertib	613.06	6.21	83.61	0.8	1.03	0.39	0.56	0.96
GEM high_Bliss	HuP-T4	Adavosertib	5563.98	5.25	91.63	0.96	0.9	0.12	0.55	0.97
GEM low	HuP-T4	Adavosertib	881.78	6.05	87.33	1.49	0.95	0.41	0.55	0.99
GEM low_Bliss	HuP-T4	Adavosertib	5542.05	5.26	91.63	0.96	0.92	0.12	0.55	0.97
no GEM	HuP-T4	Adavosertib	5573.28	5.25	91.63	0.96	0.94	0.12	0.55	0.97
GEM high	MiaPaCa-2	Adavosertib	37.07	7.43	56.52	3.04	0.66	0.1	0.85	0.99
GEM high_Bliss	MiaPaCa-2	Adavosertib	243.51	6.61	68.19	1.64	0.58	0.03	0.94	1
GEM low	MiaPaCa-2	Adavosertib	232.42	6.63	68.77	2.44	0.85	0.07	0.91	1
GEM low_Bliss	MiaPaCa-2	Adavosertib	243.51	6.61	68.19	1.64	0.83	0.05	0.94	1
no GEM	MiaPaCa-2	Adavosertib	243.51	6.61	68.19	1.64	1.02	0.06	0.94	1
GEM high	PANC-1	Adavosertib	477.35	6.32	78.77	1.16	1	0.24	0.74	1
GEM high_Bliss	PANC-1	Adavosertib	635.72	6.2	81.62	1.66	0.96	0.26	0.72	1
GEM low	PANC-1	Adavosertib	618.52	6.21	80.53	1.23	1.04	0.25	0.74	1
GEM low_Bliss	PANC-1	Adavosertib	635.72	6.2	81.62	1.66	0.94	0.25	0.72	1
no GEM	PANC-1	Adavosertib	635.72	6.2	81.62	1.66	0.99	0.27	0.72	1
GEM high	PaTu-8988-T	Adavosertib	28.52	7.54	52.98	1.23	0.62	0.07	0.88	0.99
GEM high_Bliss	PaTu-8988-T	Adavosertib	154.42	6.81	65.86	2.95	0.59	0.06	0.9	1
GEM low	PaTu-8988-T	Adavosertib	39.35	7.41	54.62	1.83	1.06	0.11	0.9	1
GEM low_Bliss	PaTu-8988-T	Adavosertib	154.42	6.81	65.86	2.95	1	0.1	0.9	1
no GEM	PaTu-8988-T	Adavosertib	154.42	6.81	65.86	2.95	1.05	0.11	0.9	1
GEM high	PSN-1	Adavosertib	287.76	6.54	70.04	1.43	1.03	0.08	0.92	1
GEM high_Bliss	PSN-1	Adavosertib	463.5	6.33	73.83	1.69	1	0.07	0.93	1
GEM low	PSN-1	Adavosertib	513.68	6.29	74.63	1.75	1.03	0.06	0.93	1
GEM low_Bliss	PSN-1	Adavosertib	463.5	6.33	73.83	1.69	1.02	0.07	0.93	1
no GEM	PSN-1	Adavosertib	463.5	6.33	73.83	1.69	1.02	0.07	0.93	1
GEM high	Suit2-07	Adavosertib	129.44	6.89	66.06	2.93	1.03	0.15	0.86	1
GEM high_Bliss	Suit2-07	Adavosertib	205.61	6.69	70.04	2.13	1.03	0.16	0.85	1
GEM low	Suit2-07	Adavosertib	153.79	6.81	68.58	2.34	1.02	0.18	0.83	1
GEM low_Bliss	Suit2-07	Adavosertib	205.6	6.69	70.04	2.13	0.99	0.15	0.85	1
no GEM	Suit2-07	Adavosertib	205.6	6.69	70.04	2.13	1.02	0.16	0.85	1
GEM high	AsPC-1	Afatinib	77.5	7.11	83.86	0.8	0.91	0.57	0.36	0.99
GEM high_Bliss	AsPC-1	Afatinib	13198.3	4.88	82.68	0.41	0.8	-0.25	0.61	0.98
GEM low	AsPC-1	Afatinib	50.53	7.3	79.88	0.65	0.98	0.55	0.41	0.95
GEM low_Bliss	AsPC-1	Afatinib	16330.9	4.79	82.65	0.4	0.96	-0.36	0.61	0.98
no GEM	AsPC-1	Afatinib	11975.8	4.92	82.7	0.41	1	-0.28	0.61	0.98
GEM high	BxPC-3	Afatinib	7514.05	5.12	87.17	0.74	0.93	-0.28	0.72	0.99
GEM high_Bliss	BxPC-3	Afatinib	6420.18	5.19	81.48	0.68	0.86	-0.54	0.94	1
GEM low	BxPC-3	Afatinib	32047.2	4.49	76.27	0.3	1.04	-0.79	0.72	0.95
GEM low_Bliss	BxPC-3	Afatinib	6424.94	5.19	81.48	0.68	0.94	-0.59	0.94	1
no GEM	BxPC-3	Afatinib	6419.48	5.19	81.48	0.68	1.01	-0.64	0.94	1
GEM high	Capan-1	Afatinib	313.92	6.5	73.57	0.42	0.62	0.11	0.66	0.97
GEM high_Bliss	Capan-1	Afatinib	1836.48	5.74	69.35	0.2	0.7	-0.19	0.7	0.93
GEM low	Capan-1	Afatinib	41.16	7.39	66.03	0.57	1.03	0.29	0.68	0.98
GEM low_Bliss	Capan-1	Afatinib	4745.49	5.32	69.53	0.19	1.25	-0.51	0.7	0.93
no GEM	Capan-1	Afatinib	4987.16	5.3	69.54	0.19	1.26	-0.52	0.7	0.93
GEM high	Colo-357	Afatinib	90.68	7.04	58.93	0.2	0.84	-0.19	0.84	0.98
GEM high_Bliss	Colo-357	Afatinib	1.69	8.77	56.58	0.34	0.91	0.15	0.71	0.89
GEM low	Colo-357	Afatinib	2.64	8.58	55.54	0.2	1.88	-0.11	0.82	0.96
GEM low_Bliss	Colo-357	Afatinib	1.75	8.76	56.59	0.34	1.59	0.27	0.71	0.89
no GEM	Colo-357	Afatinib	1.6	8.8	56.57	0.33	1.55	0.26	0.71	0.89
GEM high	Dan-G	Afatinib	2678.66	5.57	68.49	0.32	0.57	-0.24	0.85	0.97
GEM high_Bliss	Dan-G	Afatinib	1.46	8.83	56.94	0.16	0.9	-0.11	0.81	0.94
GEM low	Dan-G	Afatinib	907.31	6.04	55.89	0.08	2.59	-1.96	0.9	0.98
GEM low_Bliss	Dan-G	Afatinib	1.32	8.88	57.3	0.12	2.26	-0.51	0.82	0.94
no GEM	Dan-G	Afatinib	1.59	8.8	57.25	0.13	2.08	-0.41	0.82	0.94
GEM high	FAMPAC	Afatinib	21966.8	4.66	85.77	0.7	0.7	-0.99	0.88	0.99
GEM high_Bliss	FAMPAC	Afatinib	8758.61	5.06	86.49	0.93	0.62	-0.51	0.97	0.98
GEM low	FAMPAC	Afatinib	13760.2	4.86	83.8	0.7	0.9	-1.02	0.95	0.99
GEM low_Bliss	FAMPAC	Afatinib	10278.5	4.99	86.4	0.9	0.86	-0.83	0.97	0.98
no GEM	FAMPAC	Afatinib	10815.5	4.97	86.37	0.89	0.92	-0.93	0.97	0.98
GEM high	HPDE	Afatinib	31.24	7.51	58.86	1.11	0.99	0.21	0.78	0.99
GEM high_Bliss	HPDE	Afatinib	22.78	7.64	52.85	0.82	1	0.13	0.86	0.97
GEM low	HPDE	Afatinib	30.83	7.51	54.31	0.74	1.11	0.12	0.87	0.97
GEM low_Bliss	HPDE	Afatinib	22.77	7.64	52.85	0.82	1.1	0.14	0.86	0.97
no GEM	HPDE	Afatinib	22.78	7.64	52.85	0.82	1.08	0.14	0.86	0.97
GEM high	HuP-T4	Afatinib	18829	4.73	94.89	0.67	0.99	0.25	0.3	0.96
GEM high_Bliss	HuP-T4	Afatinib	16482.1	4.78	96.06	1.98	0.89	-1.51	0.73	0.97
GEM low	HuP-T4	Afatinib	26374.1	4.58	96.04	1.37	0.94	-1.43	0.53	0.98
GEM low_Bliss	HuP-T4	Afatinib	17220	4.76	96.07	1.97	0.94	-1.75	0.73	0.97
no GEM	HuP-T4	Afatinib	17601.5	4.75	96.07	1.96	0.92	-1.79	0.73	0.97
GEM high	MiaPaCa-2	Afatinib	2254.38	5.65	87.48	2.21	0.56	0.05	0.88	0.99
GEM high_Bliss	MiaPaCa-2	Afatinib	1702.23	5.77	83.77	2.49	0.49	0	0.99	0.99
GEM low	MiaPaCa-2	Afatinib	1661.42	5.78	85.1	2.12	0.85	0.08	0.89	0.98
GEM low_Bliss	MiaPaCa-2	Afatinib	1703.09	5.77	83.77	2.49	0.76	0	0.99	0.99
no GEM	MiaPaCa-2	Afatinib	1702.52	5.77	83.77	2.49	0.97	0	0.99	0.99
GEM high	PANC-1	Afatinib	5736.69	5.24	91.18	0.94	1.09	0.09	0.58	0.99
GEM high_Bliss	PANC-1	Afatinib	6248.13	5.2	89.97	1.27	1.09	-0.38	0.87	1
GEM low	PANC-1	Afatinib	9243.18	5.03	93.36	1.17	1.06	-0.16	0.6	0.99
GEM low_Bliss	PANC-1	Afatinib	5848.69	5.23	89.99	1.3	1.03	-0.31	0.87	1
no GEM	PANC-1	Afatinib	6661.65	5.18	89.94	1.23	1	-0.4	0.87	1
GEM high	PaTu-8988-T	Afatinib	11575.1	4.94	86.26	0.43	0.46	-0.02	0.5	0.94
GEM high_Bliss	PaTu-8988-T	Afatinib	2733.39	5.56	83	0.87	0.4	-0.06	0.88	0.98
GEM low	PaTu-8988-T	Afatinib	3066.04	5.51	80.2	0.5	0.85	-0.08	0.71	0.97
GEM low_Bliss	PaTu-8988-T	Afatinib	2741.01	5.56	83	0.87	0.77	-0.12	0.88	0.98
no GEM	PaTu-8988-T	Afatinib	2737.89	5.56	83	0.87	0.94	-0.15	0.88	0.98
GEM high	PSN-1	Afatinib	4865.69	5.31	86.11	0.71	0.98	-0.11	0.69	0.99
GEM high_Bliss	PSN-1	Afatinib	29839.9	4.53	81.53	0.56	0.96	-1.61	0.94	0.98
GEM low	PSN-1	Afatinib	22309	4.65	80.9	0.55	1.04	-1.43	0.93	0.98
GEM low_Bliss	PSN-1	Afatinib	17588.9	4.75	81.61	0.59	1.05	-1.29	0.93	0.98
no GEM	PSN-1	Afatinib	23838.1	4.62	81.52	0.57	1.03	-1.51	0.93	0.98
GEM high	Suit2-07	Afatinib	1420.51	5.85	85.29	0.75	1.05	0.28	0.59	0.99
GEM high_Bliss	Suit2-07	Afatinib	9718.86	5.01	84.08	0.68	1.01	-0.7	0.85	0.98
GEM low	Suit2-07	Afatinib	37785.8	4.42	79.7	0.4	1.03	-1.12	0.77	0.97
GEM low_Bliss	Suit2-07	Afatinib	9629.43	5.02	84.09	0.68	0.98	-0.67	0.85	0.98
no GEM	Suit2-07	Afatinib	9948.8	5	84.07	0.67	0.96	-0.67	0.85	0.98
GEM high	AsPC-1	Alectinib	5189.71	5.28	100	-7.71	0.91	0.85	0.07	0.64
GEM low	AsPC-1	Alectinib	121.32	6.92	100	-0.05	0.94	0.92	0	0
GEM high	BxPC-3	Alectinib	1530.66	5.82	100	-5.47	1.03	0.99	0.04	0.58
GEM high_Bliss	BxPC-3	Alectinib	106.22	6.97	98.16	0.02	1.35	0.58	0.04	0.59
GEM low	BxPC-3	Alectinib	52.73	7.28	100	-0.23	1.09	1.06	0.02	0.25
GEM low_Bliss	BxPC-3	Alectinib	99.44	7	98.17	0.04	1.27	0.87	0.04	0.59
no GEM	BxPC-3	Alectinib	99.33	7	98.17	0.04	1.26	0.86	0.04	0.59
GEM high	Capan-1	Alectinib	6564.86	5.18	100	-6.41	0.63	0.6	0.04	0.54
GEM low	Capan-1	Alectinib	158.06	6.8	99.51	1.41	1.04	1.03	0.01	0.29
GEM low_Bliss	Capan-1	Alectinib	107.9	6.97	100	-0.02	1.12	0.88	0.01	0.03
GEM high	Colo-357	Alectinib	3028.11	5.52	100	-0.86	0.64	0.55	0.11	0.89
GEM high_Bliss	Colo-357	Alectinib	217.07	6.66	99.57	0.02	0.62	0.52	0.01	0.06
GEM low	Colo-357	Alectinib	23.68	7.63	100	-0.17	1.07	1.05	0.01	0.03
GEM low_Bliss	Colo-357	Alectinib	219.05	6.66	99.57	0.04	1.08	1	0.01	0.06
no GEM	Colo-357	Alectinib	219.8	6.66	99.58	0.05	1.07	1.01	0.01	0.06
GEM high	Dan-G	Alectinib	9280.94	5.03	98.53	0.03	0.62	0.4	0.03	0.14
GEM high_Bliss	Dan-G	Alectinib	20698.9	4.68	98.66	2.7	0.49	-1	0.37	0.98
GEM low	Dan-G	Alectinib	4.64	8.33	100	-1.08	1.11	1.06	0.04	0.42
GEM low_Bliss	Dan-G	Alectinib	21589.8	4.67	98.66	2.68	1.15	-2.66	0.37	0.98
no GEM	Dan-G	Alectinib	22193.4	4.65	98.62	2.61	1.1	-2.61	0.37	0.98
GEM high	FAMPAC	Alectinib	0.23	9.63	99.74	0.01	0.72	0.62	0.01	0
GEM high_Bliss	FAMPAC	Alectinib	9971.78	5	99.76	6.57	0.65	0.49	0.12	0.79
GEM low	FAMPAC	Alectinib	18388.8	4.74	99.81	5.18	0.88	-1.39	0.11	0.74
GEM low_Bliss	FAMPAC	Alectinib	10035.7	5	99.76	6.46	0.86	0.64	0.12	0.79
no GEM	FAMPAC	Alectinib	9092.53	5.04	99.75	7.28	0.94	0.76	0.12	0.79
GEM high	HPDE	Alectinib	644.82	6.19	99.37	10.72	0.99	0.96	0.03	0.43
GEM high_Bliss	HPDE	Alectinib	3076.84	5.51	99.14	1.08	0.99	0.93	0.05	0.8
GEM low	HPDE	Alectinib	8.43	8.07	95.32	0.6	1.13	1.04	0.08	0.89
GEM low_Bliss	HPDE	Alectinib	2570.98	5.59	99.13	1.14	1.1	1.03	0.05	0.8
no GEM	HPDE	Alectinib	2132.37	5.67	99.13	1.24	1.06	1	0.05	0.8
GEM high	HuP-T4	Alectinib	5518101	2.26	100	-0.04	1.11	0.95	0.02	0.09
GEM high_Bliss	HuP-T4	Alectinib	683.61	6.17	98.48	5.17	1	0.94	0.06	0.74
GEM low	HuP-T4	Alectinib	0.03	10.58	99.94	0.1	0.97	0.96	0	0
GEM low_Bliss	HuP-T4	Alectinib	684.94	6.16	98.47	4.69	0.96	0.9	0.06	0.74
no GEM	HuP-T4	Alectinib	680.07	6.17	98.47	5.02	1.01	0.94	0.06	0.74
GEM high	MiaPaCa-2	Alectinib	18.1	7.74	95.42	8.02	0.59	0.55	0.08	0.76
GEM high_Bliss	MiaPaCa-2	Alectinib	70.8	7.15	99.14	0.02	0.69	0.49	0.02	0.07
GEM low	MiaPaCa-2	Alectinib	4268.74	5.37	99.1	1.84	0.92	0.82	0.09	0.81
GEM low_Bliss	MiaPaCa-2	Alectinib	70.18	7.15	99.14	0.02	1	0.67	0.02	0.07
no GEM	MiaPaCa-2	Alectinib	71.75	7.14	99.14	0.03	1.2	0.98	0.02	0.07
GEM high	PANC-1	Alectinib	1453.24	5.84	100	-2.47	1.05	1.01	0.04	0.81
GEM high_Bliss	PANC-1	Alectinib	79.95	7.1	100	-0.03	1.47	0.61	0.07	0.7
GEM low	PANC-1	Alectinib	251.01	6.6	100	-0.94	1.04	1.02	0.02	0.9
GEM low_Bliss	PANC-1	Alectinib	80.91	7.09	100	-0.03	1.57	0.65	0.07	0.7
no GEM	PANC-1	Alectinib	80.31	7.1	100	-0.04	1.47	0.7	0.07	0.7
GEM high	PaTu-8988-T	Alectinib	4.48	8.35	100	-5.6	0.54	0.51	0.06	0.6
GEM high_Bliss	PaTu-8988-T	Alectinib	19.89	7.7	100	-0.03	0.69	0.34	0.05	0.2
GEM low	PaTu-8988-T	Alectinib	0.14	9.85	100	-0.75	0.97	0.76	0.1	0.8
no GEM	PaTu-8988-T	Alectinib	27.99	7.55	100	-0.04	1.29	0.84	0.05	0.2
GEM high	PSN-1	Alectinib	158.29	6.8	100	-2.97	1.02	1.01	0.01	0.37
GEM high_Bliss	PSN-1	Alectinib	0.06	10.25	100	-0.75	0.97	0.85	0.04	0.66
GEM low	PSN-1	Alectinib	479.17	6.32	100	-1.59	1.04	1.01	0.03	0.52
GEM low_Bliss	PSN-1	Alectinib	0.05	10.31	100	-0.53	1.03	0.93	0.03	0.65
no GEM	PSN-1	Alectinib	0.05	10.29	100	-0.59	1.02	0.91	0.03	0.66
GEM high	Suit2-07	Alectinib	33298.6	4.48	98.62	0.02	1.25	0.81	0.03	0.09
GEM high_Bliss	Suit2-07	Alectinib	2059.99	5.69	100	-3.53	1.13	1.02	0.1	0.88
GEM low	Suit2-07	Alectinib	19268.6	4.72	99.59	1.25	1.01	0.85	0.05	0.62
GEM low_Bliss	Suit2-07	Alectinib	2519.18	5.6	100	-4.89	1.05	0.95	0.1	0.89
no GEM	Suit2-07	Alectinib	2390.21	5.62	100	-4.14	1.11	1	0.1	0.89
GEM high	AsPC-1	Alisertib	7.88	8.1	100	-12.72	0.79	0.7	0.12	0.71
GEM high_Bliss	AsPC-1	Alisertib	403.84	6.39	94.38	1.2	0.78	0.63	0.19	0.95
GEM low	AsPC-1	Alisertib	1483.15	5.83	98.66	1.93	0.89	0.82	0.07	0.53
GEM low_Bliss	AsPC-1	Alisertib	404.2	6.39	94.38	1.2	0.94	0.76	0.19	0.95
no GEM	AsPC-1	Alisertib	404.73	6.39	94.39	1.2	1	0.81	0.19	0.95
GEM high	BxPC-3	Alisertib	469.58	6.33	81.42	0.45	0.93	0.35	0.49	0.99
GEM high_Bliss	BxPC-3	Alisertib	844.63	6.07	79.49	0.45	0.89	0.19	0.58	0.99
GEM low	BxPC-3	Alisertib	2399.93	5.62	84.22	0.47	1.08	0.22	0.52	0.95
GEM low_Bliss	BxPC-3	Alisertib	848.8	6.07	79.48	0.45	1.03	0.22	0.58	0.99
no GEM	BxPC-3	Alisertib	848.24	6.07	79.48	0.45	1.05	0.23	0.58	0.99
GEM high	Capan-1	Alisertib	5299.38	5.28	79.24	0.3	0.75	-0.05	0.57	0.96
GEM high_Bliss	Capan-1	Alisertib	427.03	6.37	71	0.44	0.75	0.04	0.75	0.98
GEM low	Capan-1	Alisertib	339.23	6.47	77.88	0.81	1.08	0.32	0.66	0.99
GEM low_Bliss	Capan-1	Alisertib	426.42	6.37	71.01	0.44	1.19	0.06	0.75	0.98
no GEM	Capan-1	Alisertib	426.96	6.37	71	0.44	1.12	0.05	0.75	0.98
GEM high	Colo-357	Alisertib	1425.99	5.85	80.82	0.6	0.84	0.09	0.68	0.94
GEM high_Bliss	Colo-357	Alisertib	290.52	6.54	79.01	0.83	0.84	0.3	0.61	0.96
GEM low	Colo-357	Alisertib	236.78	6.63	76.03	0.71	1.18	0.36	0.65	0.97
GEM low_Bliss	Colo-357	Alisertib	290.46	6.54	79.01	0.83	1.1	0.39	0.61	0.96
no GEM	Colo-357	Alisertib	290.59	6.54	79.01	0.83	1.09	0.39	0.61	0.96
GEM high	Dan-G	Alisertib	5166.02	5.29	87.84	0.65	0.69	0.04	0.57	0.98
GEM high_Bliss	Dan-G	Alisertib	894.12	6.05	77.49	0.49	0.64	0.08	0.67	0.98
GEM low	Dan-G	Alisertib	347.21	6.46	78.41	0.64	1.16	0.36	0.61	0.97
GEM low_Bliss	Dan-G	Alisertib	830.24	6.08	77.51	0.5	1.22	0.16	0.67	0.98
no GEM	Dan-G	Alisertib	914.08	6.04	77.48	0.49	1.11	0.13	0.67	0.98
GEM high	FAMPAC	Alisertib	5185.75	5.29	82.56	0.36	0.88	0.04	0.52	1
GEM high_Bliss	FAMPAC	Alisertib	68.63	7.16	76.42	1.38	0.78	0.38	0.52	0.99
GEM low	FAMPAC	Alisertib	48.6	7.31	78.17	2.03	0.93	0.51	0.45	0.99
GEM low_Bliss	FAMPAC	Alisertib	68.63	7.16	76.42	1.38	0.91	0.44	0.52	0.99
no GEM	FAMPAC	Alisertib	68.63	7.16	76.42	1.38	0.96	0.46	0.52	0.99
GEM high	HPDE	Alisertib	900.84	6.05	88.14	0.61	0.97	0.5	0.39	0.96
GEM high_Bliss	HPDE	Alisertib	2737.16	5.56	86.48	0.51	0.96	0.26	0.48	0.98
GEM low	HPDE	Alisertib	3909.12	5.41	86.01	0.42	1	0.23	0.46	0.98
GEM low_Bliss	HPDE	Alisertib	2717.1	5.57	86.48	0.51	1.05	0.29	0.48	0.98
no GEM	HPDE	Alisertib	2701.43	5.57	86.49	0.51	1.04	0.28	0.48	0.98
GEM high	HuP-T4	Alisertib	347.34	6.46	90.35	0.59	1.15	0.8	0.27	0.97
GEM high_Bliss	HuP-T4	Alisertib	64.4	7.19	87.59	0.43	1.1	0.76	0.26	0.96
GEM low	HuP-T4	Alisertib	1596.15	5.8	92.47	0.84	0.95	0.57	0.33	0.97
GEM low_Bliss	HuP-T4	Alisertib	64.39	7.19	87.59	0.43	0.96	0.66	0.26	0.96
no GEM	HuP-T4	Alisertib	64.36	7.19	87.59	0.43	0.98	0.68	0.26	0.96
GEM high	MiaPaCa-2	Alisertib	80.1	7.1	78.08	0.79	0.69	0.34	0.49	0.98
GEM high_Bliss	MiaPaCa-2	Alisertib	87	7.06	73.09	3.07	0.63	0.24	0.62	0.99
GEM low	MiaPaCa-2	Alisertib	75.4	7.12	71.89	1.25	0.98	0.36	0.63	0.99
GEM low_Bliss	MiaPaCa-2	Alisertib	87	7.06	73.09	3.07	0.94	0.36	0.62	0.99
no GEM	MiaPaCa-2	Alisertib	86.99	7.06	73.08	3.07	1.11	0.42	0.62	0.99
GEM high	PANC-1	Alisertib	52.44	7.28	93.09	2.15	1.19	1.02	0.14	0.99
GEM high_Bliss	PANC-1	Alisertib	96.16	7.02	88.55	3.31	1.19	0.87	0.27	0.97
GEM low	PANC-1	Alisertib	128.37	6.89	90.01	1.48	1.19	0.89	0.25	0.98
GEM low_Bliss	PANC-1	Alisertib	95.93	7.02	88.54	3.28	1.21	0.88	0.27	0.97
no GEM	PANC-1	Alisertib	95.58	7.02	88.53	3.25	1.05	0.77	0.27	0.97
GEM high	PaTu-8988-T	Alisertib	0.04	10.44	100	-1.6	0.52	0.16	0.05	0.57
GEM high_Bliss	PaTu-8988-T	Alisertib	274.36	6.56	88.84	1.09	0.53	0.35	0.33	0.98
GEM low	PaTu-8988-T	Alisertib	3252.33	5.49	93.24	0.66	0.92	0.52	0.3	0.98
GEM low_Bliss	PaTu-8988-T	Alisertib	274.37	6.56	88.84	1.09	0.92	0.61	0.33	0.98
no GEM	PaTu-8988-T	Alisertib	274.04	6.56	88.84	1.1	1.04	0.69	0.33	0.98
GEM high	PSN-1	Alisertib	1978.35	5.7	75.2	0.22	1.19	-0.08	0.58	0.95
GEM high_Bliss	PSN-1	Alisertib	817.78	6.09	77.8	0.37	1.04	0.18	0.58	0.96
GEM low	PSN-1	Alisertib	5952.59	5.23	79.09	0.32	1.07	-0.14	0.59	0.98
GEM low_Bliss	PSN-1	Alisertib	844.35	6.07	77.79	0.37	1.05	0.17	0.58	0.96
no GEM	PSN-1	Alisertib	846.5	6.07	77.8	0.37	1.09	0.18	0.58	0.96
GEM high	Suit2-07	Alisertib	728.27	6.14	83.44	0.63	1.01	0.36	0.53	0.98
GEM high_Bliss	Suit2-07	Alisertib	272	6.57	84.04	2.32	0.99	0.51	0.49	0.98
GEM low	Suit2-07	Alisertib	1255.17	5.9	84.01	0.56	1.06	0.31	0.54	0.97
GEM low_Bliss	Suit2-07	Alisertib	272	6.57	84.04	2.32	0.98	0.5	0.49	0.98
no GEM	Suit2-07	Alisertib	271.99	6.57	84.04	2.32	1.01	0.52	0.49	0.98
GEM high	AsPC-1	Alpelisib	380.48	6.42	81.94	0.52	0.87	0.36	0.49	0.99
GEM high_Bliss	AsPC-1	Alpelisib	4193.6	5.38	81.26	0.36	0.83	0.02	0.55	0.99
GEM low	AsPC-1	Alpelisib	6067.59	5.22	82.06	0.3	0.97	0.04	0.49	0.99
GEM low_Bliss	AsPC-1	Alpelisib	4277.33	5.37	81.26	0.35	0.91	0.02	0.55	0.99
no GEM	AsPC-1	Alpelisib	3738.44	5.43	81.29	0.36	1	0.04	0.55	0.99
GEM high	BxPC-3	Alpelisib	4241.19	5.37	85.59	0.42	1	0.18	0.47	1
GEM high_Bliss	BxPC-3	Alpelisib	1657.44	5.78	83.42	0.49	0.96	0.23	0.54	1
GEM low	BxPC-3	Alpelisib	833.48	6.08	86.01	0.79	1.03	0.43	0.51	0.97
GEM low_Bliss	BxPC-3	Alpelisib	1639.74	5.79	83.43	0.49	1.07	0.25	0.54	1
no GEM	BxPC-3	Alpelisib	1643.18	5.78	83.42	0.49	1.06	0.25	0.54	1
GEM high	Capan-1	Alpelisib	1708.14	5.77	79.75	0.46	0.6	0.05	0.64	0.98
GEM high_Bliss	Capan-1	Alpelisib	3535.44	5.45	86.86	0.51	0.54	0.12	0.48	0.98
GEM low	Capan-1	Alpelisib	1534.89	5.81	83.81	0.54	0.94	0.23	0.55	0.99
GEM low_Bliss	Capan-1	Alpelisib	4588.41	5.34	86.8	0.49	0.93	0.17	0.48	0.98
no GEM	Capan-1	Alpelisib	5110.44	5.29	86.77	0.48	0.96	0.15	0.48	0.98
GEM high	Colo-357	Alpelisib	102.96	6.99	67.37	0.74	0.57	0.12	0.76	0.99
GEM high_Bliss	Colo-357	Alpelisib	355.2	6.45	72.34	0.84	0.57	0.06	0.84	1
GEM low	Colo-357	Alpelisib	563.83	6.25	76.22	0.91	0.92	0.11	0.83	1
GEM low_Bliss	Colo-357	Alpelisib	355.19	6.45	72.34	0.84	1.04	0.11	0.84	1
no GEM	Colo-357	Alpelisib	355.19	6.45	72.34	0.84	1.03	0.11	0.84	1
GEM high	Dan-G	Alpelisib	1369.94	5.86	81.7	0.6	0.5	0.08	0.65	0.97
GEM high_Bliss	Dan-G	Alpelisib	661	6.18	72.6	0.56	0.46	0	0.83	1
GEM low	Dan-G	Alpelisib	1349.77	5.87	71.72	0.42	1.07	-0.2	0.82	0.99
GEM low_Bliss	Dan-G	Alpelisib	661.09	6.18	72.59	0.56	1.07	-0.01	0.83	1
no GEM	Dan-G	Alpelisib	661.09	6.18	72.59	0.56	1.02	-0.01	0.83	1
GEM high	FAMPAC	Alpelisib	2658.57	5.58	82.87	0.29	0.71	0.15	0.45	0.99
GEM high_Bliss	FAMPAC	Alpelisib	4266.36	5.37	93.47	0.54	0.61	0.35	0.26	0.94
GEM low	FAMPAC	Alpelisib	721.01	6.14	92	0.92	0.86	0.58	0.3	0.93
GEM low_Bliss	FAMPAC	Alpelisib	4590.86	5.34	93.46	0.53	0.8	0.45	0.26	0.94
no GEM	FAMPAC	Alpelisib	3754.25	5.43	93.49	0.55	0.87	0.52	0.26	0.94
GEM high	HPDE	Alpelisib	1000.69	6	82.71	0.42	0.99	0.31	0.48	0.99
GEM high_Bliss	HPDE	Alpelisib	6612.6	5.18	85.48	0.39	0.99	0.12	0.47	0.99
GEM low	HPDE	Alpelisib	3047.57	5.52	84.62	0.4	1.05	0.23	0.47	1
GEM low_Bliss	HPDE	Alpelisib	7602.87	5.12	85.46	0.38	1.09	0.1	0.47	0.99
no GEM	HPDE	Alpelisib	7677.73	5.11	85.46	0.38	1.06	0.1	0.47	0.99
GEM high	HuP-T4	Alpelisib	22800.8	4.64	93.22	0.59	0.98	0.07	0.35	0.98
GEM high_Bliss	HuP-T4	Alpelisib	21.82	7.66	84.33	1.12	0.99	0.71	0.28	0.97
GEM low	HuP-T4	Alpelisib	803.08	6.1	90.39	0.74	0.96	0.58	0.34	0.98
GEM low_Bliss	HuP-T4	Alpelisib	21.82	7.66	84.33	1.12	0.95	0.68	0.28	0.97
no GEM	HuP-T4	Alpelisib	21.82	7.66	84.33	1.12	1	0.72	0.28	0.97
GEM high	MiaPaCa-2	Alpelisib	455.83	6.34	84.82	0.75	0.53	0.25	0.48	0.96
GEM high_Bliss	MiaPaCa-2	Alpelisib	1459.45	5.84	83.8	0.64	0.59	0.13	0.6	0.99
GEM low	MiaPaCa-2	Alpelisib	1075	5.97	85.5	0.73	0.85	0.3	0.54	0.96
GEM low_Bliss	MiaPaCa-2	Alpelisib	1459.49	5.84	83.8	0.64	0.84	0.19	0.6	0.99
no GEM	MiaPaCa-2	Alpelisib	1403.49	5.85	83.81	0.65	1.1	0.25	0.6	0.99
GEM high	PANC-1	Alpelisib	18448.1	4.73	93.09	0.65	1	0.02	0.39	0.99
GEM high_Bliss	PANC-1	Alpelisib	10481.7	4.98	90.84	0.58	0.97	0.13	0.43	0.98
GEM low	PANC-1	Alpelisib	4117.44	5.39	93.24	0.77	1	0.48	0.35	0.97
GEM low_Bliss	PANC-1	Alpelisib	9907.72	5	90.85	0.58	1.03	0.15	0.43	0.98
no GEM	PANC-1	Alpelisib	11961	4.92	90.81	0.56	1.01	0.1	0.43	0.98
GEM high	PaTu-8988-T	Alpelisib	1495.71	5.83	93.01	0.81	0.46	0.3	0.3	0.89
GEM high_Bliss	PaTu-8988-T	Alpelisib	3530.56	5.45	83.81	0.51	0.49	0.03	0.59	0.99
GEM low	PaTu-8988-T	Alpelisib	8900.6	5.05	89.31	0.59	0.8	0.03	0.5	0.97
GEM low_Bliss	PaTu-8988-T	Alpelisib	3945.36	5.4	83.78	0.5	0.88	0.03	0.59	0.99
no GEM	PaTu-8988-T	Alpelisib	3934.72	5.41	83.79	0.5	1.02	0.03	0.59	0.99
GEM high	PSN-1	Alpelisib	1191.02	5.92	95.7	1.51	0.99	0.77	0.21	0.99
GEM high_Bliss	PSN-1	Alpelisib	268.93	6.57	90.57	1.11	0.94	0.67	0.28	0.98
GEM low	PSN-1	Alpelisib	8348.27	5.08	92.25	0.45	1.03	0.46	0.29	0.98
GEM low_Bliss	PSN-1	Alpelisib	268.87	6.57	90.57	1.11	1.01	0.72	0.28	0.98
no GEM	PSN-1	Alpelisib	268.88	6.57	90.57	1.11	0.99	0.71	0.28	0.98
GEM high	Suit2-07	Alpelisib	1031.55	5.99	88.83	1.08	1.06	0.5	0.48	0.99
GEM high_Bliss	Suit2-07	Alpelisib	2475.68	5.61	78.76	0.2	1.23	0.04	0.48	0.96
GEM low	Suit2-07	Alpelisib	1033.32	5.99	83.82	0.6	1	0.32	0.54	0.99
GEM low_Bliss	Suit2-07	Alpelisib	2150.52	5.67	78.77	0.2	1.15	0.06	0.48	0.96
no GEM	Suit2-07	Alpelisib	2059.21	5.69	78.77	0.2	1.2	0.06	0.48	0.96
GEM high	AsPC-1	Anlotinib	25.37	7.6	100	-9.2	0.77	0.72	0.06	0.38
GEM high_Bliss	AsPC-1	Anlotinib	3159.74	5.5	92.67	5.5	0.75	0.23	0.7	0.98
GEM low	AsPC-1	Anlotinib	3690.74	5.43	96.25	6.4	0.9	0.53	0.41	0.96
GEM low_Bliss	AsPC-1	Anlotinib	3161.46	5.5	92.68	5.56	0.9	0.27	0.7	0.98
no GEM	AsPC-1	Anlotinib	3158.73	5.5	92.67	5.47	0.97	0.29	0.7	0.98
GEM high	BxPC-3	Anlotinib	2106.06	5.68	88.48	3.85	0.9	0.17	0.81	1
GEM high_Bliss	BxPC-3	Anlotinib	1517.64	5.82	85.22	3.09	0.85	0.12	0.86	0.99
GEM low	BxPC-3	Anlotinib	1732.9	5.76	86.15	3.84	1.07	0.14	0.87	1
GEM low_Bliss	BxPC-3	Anlotinib	1517.64	5.82	85.22	3.09	0.98	0.14	0.86	0.99
no GEM	BxPC-3	Anlotinib	1517.77	5.82	85.22	3.09	1	0.14	0.86	0.99
GEM high	Capan-1	Anlotinib	2663.91	5.57	91.96	1.96	0.73	0.26	0.6	0.99
GEM high_Bliss	Capan-1	Anlotinib	2439.38	5.61	89.73	3.69	0.69	0.14	0.79	1
GEM low	Capan-1	Anlotinib	2525.13	5.6	90.4	3.27	1.06	0.25	0.76	0.99
GEM low_Bliss	Capan-1	Anlotinib	2437.87	5.61	89.73	3.67	1.11	0.22	0.79	1
no GEM	Capan-1	Anlotinib	2435.93	5.61	89.72	3.66	1.04	0.21	0.79	1
GEM high	Colo-357	Anlotinib	1242.27	5.91	87.39	1.01	0.85	0.32	0.56	0.98
GEM high_Bliss	Colo-357	Anlotinib	2439.29	5.61	90.75	6.68	0.83	0.23	0.72	1
GEM low	Colo-357	Anlotinib	2250.78	5.65	89.86	3.17	1.13	0.29	0.74	1
GEM low_Bliss	Colo-357	Anlotinib	2391.21	5.62	90.61	6.26	1.08	0.3	0.72	1
no GEM	Colo-357	Anlotinib	2352.61	5.63	90.5	5.95	1.06	0.3	0.72	1
GEM high	Dan-G	Anlotinib	3375.59	5.47	90.77	1.52	0.67	0.1	0.71	0.98
GEM high_Bliss	Dan-G	Anlotinib	1851.77	5.73	86.45	2.4	0.61	0.07	0.86	1
GEM low	Dan-G	Anlotinib	1859.32	5.73	87.59	2.08	1.13	0.22	0.78	1
GEM low_Bliss	Dan-G	Anlotinib	1852.64	5.73	86.45	2.4	1.15	0.14	0.86	1
no GEM	Dan-G	Anlotinib	1851.82	5.73	86.45	2.4	1.05	0.13	0.86	1
GEM high	FAMPAC	Anlotinib	2845	5.55	88.65	1.88	0.8	0.04	0.87	0.99
GEM high_Bliss	FAMPAC	Anlotinib	1582.02	5.8	83.6	2.25	0.79	0.02	0.96	1
GEM low	FAMPAC	Anlotinib	1821	5.74	85.45	2.23	0.92	0.06	0.91	1
GEM low_Bliss	FAMPAC	Anlotinib	1582.02	5.8	83.6	2.25	0.92	0.02	0.96	1
no GEM	FAMPAC	Anlotinib	1582.03	5.8	83.6	2.25	0.97	0.03	0.96	1
GEM high	HPDE	Anlotinib	48427.4	4.31	93.55	0.96	0.96	-2.31	0.62	0.98
GEM high_Bliss	HPDE	Anlotinib	6956.86	5.16	89.41	0.98	0.96	-0.27	0.76	0.99
GEM low	HPDE	Anlotinib	3427.49	5.47	90.05	1.3	1.02	0.12	0.7	0.99
GEM low_Bliss	HPDE	Anlotinib	5943.06	5.23	89.45	1.03	1.04	-0.2	0.75	0.99
no GEM	HPDE	Anlotinib	6104.8	5.21	89.45	1.02	1.03	-0.21	0.75	0.99
GEM high	HuP-T4	Anlotinib	4283.92	5.37	97.7	2.08	1.17	0.85	0.23	0.99
GEM high_Bliss	HuP-T4	Anlotinib	5912.59	5.23	94.83	1.31	1.07	0.34	0.45	0.99
GEM low	HuP-T4	Anlotinib	22091.6	4.66	94.89	1	0.94	-0.47	0.47	0.99
GEM low_Bliss	HuP-T4	Anlotinib	14965.9	4.82	94.64	0.99	0.94	-0.13	0.46	0.99
no GEM	HuP-T4	Anlotinib	18539.6	4.73	94.61	0.95	0.96	-0.27	0.46	0.99
GEM high	MiaPaCa-2	Anlotinib	1585.54	5.8	91.31	2.76	0.67	0.32	0.51	0.97
GEM high_Bliss	MiaPaCa-2	Anlotinib	1716.98	5.77	86.45	2.56	0.61	0.1	0.83	0.99
GEM low	MiaPaCa-2	Anlotinib	1691	5.77	88.84	4.52	0.97	0.3	0.69	1
GEM low_Bliss	MiaPaCa-2	Anlotinib	1716.98	5.77	86.45	2.56	0.92	0.15	0.83	0.99
no GEM	MiaPaCa-2	Anlotinib	1717.23	5.77	86.45	2.56	1.09	0.17	0.83	0.99
GEM high	PANC-1	Anlotinib	8960.06	5.05	98.16	2.35	1.19	0.51	0.32	0.99
GEM high_Bliss	PANC-1	Anlotinib	1957.85	5.71	90.08	3.13	1.19	0.4	0.66	1
GEM low	PANC-1	Anlotinib	6430.57	5.19	95.13	1.79	1.2	0.21	0.57	1
GEM low_Bliss	PANC-1	Anlotinib	1957.55	5.71	90.08	3.13	1.2	0.4	0.66	1
no GEM	PANC-1	Anlotinib	1957.8	5.71	90.08	3.12	1.05	0.35	0.66	1
GEM high	PaTu-8988-T	Anlotinib	0.03	10.54	98.89	0.56	0.53	0.51	0.01	0.03
GEM high_Bliss	PaTu-8988-T	Anlotinib	1431.56	5.84	89.82	6.88	0.51	0.22	0.58	0.99
GEM low	PaTu-8988-T	Anlotinib	3833.97	5.42	96.7	6.28	0.95	0.59	0.38	0.99
GEM low_Bliss	PaTu-8988-T	Anlotinib	1397.17	5.85	89.7	7.61	0.9	0.38	0.57	0.99
no GEM	PaTu-8988-T	Anlotinib	1523.99	5.82	90.1	5.49	1.01	0.43	0.58	0.99
GEM high	PSN-1	Anlotinib	1532.62	5.81	87.82	2.46	0.99	0.29	0.7	1
GEM high_Bliss	PSN-1	Anlotinib	1918.81	5.72	87.65	2.81	0.94	0.17	0.81	1
GEM low	PSN-1	Anlotinib	1726.75	5.76	87.32	2.85	0.98	0.2	0.79	1
GEM low_Bliss	PSN-1	Anlotinib	1918.81	5.72	87.65	2.81	0.95	0.17	0.81	1
no GEM	PSN-1	Anlotinib	1918.81	5.72	87.65	2.81	0.99	0.18	0.81	1
GEM high	Suit2-07	Anlotinib	1711.11	5.77	91.25	5.56	0.98	0.45	0.54	0.98
GEM high_Bliss	Suit2-07	Anlotinib	1274.63	5.89	87.81	2.07	0.99	0.35	0.64	1
GEM low	Suit2-07	Anlotinib	2153.11	5.67	90.97	3.29	0.95	0.34	0.64	0.97
GEM low_Bliss	Suit2-07	Anlotinib	1274.62	5.89	87.81	2.07	0.98	0.35	0.64	1
no GEM	Suit2-07	Anlotinib	1274.75	5.89	87.81	2.07	1.02	0.36	0.64	1
GEM high	AsPC-1	Apatinib	21.01	7.68	100	-0.03	1.19	0.54	0.06	0.4
GEM high_Bliss	AsPC-1	Apatinib	437.67	6.36	98.42	6.72	0.84	0.79	0.06	0.53
GEM low	AsPC-1	Apatinib	16.67	7.78	99.89	-0.09	0.94	0.95	0	0
GEM low_Bliss	AsPC-1	Apatinib	448.36	6.35	98.43	5.42	0.91	0.86	0.06	0.53
no GEM	AsPC-1	Apatinib	452	6.34	98.43	5.49	1.01	0.95	0.06	0.53
GEM high	BxPC-3	Apatinib	534.77	6.27	94.03	1	0.98	0.77	0.21	0.99
GEM high_Bliss	BxPC-3	Apatinib	5530.51	5.26	94.86	1.06	0.97	0.42	0.37	0.99
GEM low	BxPC-3	Apatinib	2970.42	5.53	95.24	0.88	1.06	0.7	0.25	0.98
GEM low_Bliss	BxPC-3	Apatinib	4630.02	5.33	94.91	1.14	1.07	0.52	0.37	0.99
no GEM	BxPC-3	Apatinib	5226.79	5.28	94.88	1.08	1.07	0.48	0.37	0.99
GEM high	Capan-1	Apatinib	1102.66	5.96	100	-3.9	0.86	0.57	0.34	0.98
GEM high_Bliss	Capan-1	Apatinib	29809.5	4.53	99.71	3.64	0.56	-2.94	0.12	0.91
GEM low	Capan-1	Apatinib	6263.29	5.2	99.48	3.19	1.01	0.9	0.09	0.82
GEM low_Bliss	Capan-1	Apatinib	33472	4.48	99.65	3.05	0.97	-3.57	0.11	0.91
no GEM	Capan-1	Apatinib	41793.3	4.38	99.51	2.18	1.01	-1.7	0.11	0.88
GEM high	Colo-357	Apatinib	669.16	6.17	100	-2.8	0.95	0.55	0.43	1
GEM high_Bliss	Colo-357	Apatinib	4381.91	5.36	98.62	2.22	0.58	0.48	0.15	0.9
GEM low	Colo-357	Apatinib	368.08	6.43	98.69	1.35	1.05	1	0.04	0.35
GEM low_Bliss	Colo-357	Apatinib	4347.42	5.36	98.61	2.2	1.06	0.88	0.15	0.9
no GEM	Colo-357	Apatinib	4280.63	5.37	98.61	2.27	1.06	0.88	0.15	0.9
GEM high	Dan-G	Apatinib	1184.41	5.93	100	-1.43	1.01	0.49	0.5	0.99
GEM high_Bliss	Dan-G	Apatinib	5300	5.28	99.34	3.35	0.48	0.43	0.1	0.84
GEM low	Dan-G	Apatinib	3283.26	5.48	99.24	3.47	1.07	0.99	0.07	0.81
GEM low_Bliss	Dan-G	Apatinib	5158.23	5.29	99.34	3.5	1.12	1	0.1	0.84
no GEM	Dan-G	Apatinib	5377	5.27	99.35	3.28	1.07	0.96	0.1	0.84
GEM high	FAMPAC	Apatinib	144.13	6.84	93.68	8.28	0.66	0.55	0.16	0.68
GEM high_Bliss	FAMPAC	Apatinib	14176.8	4.85	94	0.66	0.65	0.16	0.33	0.92
GEM low	FAMPAC	Apatinib	8760.11	5.06	92.34	0.55	0.9	0.32	0.33	0.94
GEM low_Bliss	FAMPAC	Apatinib	12274.4	4.91	94.04	0.68	0.85	0.25	0.33	0.92
no GEM	FAMPAC	Apatinib	17764.3	4.75	93.97	0.64	0.93	0.17	0.33	0.92
GEM high	HPDE	Apatinib	2.67	8.57	98.76	7.63	0.99	0.98	0.02	0.3
GEM high_Bliss	HPDE	Apatinib	13549.1	4.87	99.76	5.43	0.98	0.18	0.13	0.95
GEM low	HPDE	Apatinib	29833.5	4.53	99.72	1.89	1.07	0.55	0.05	0.82
GEM low_Bliss	HPDE	Apatinib	7444.93	5.13	99.53	5.43	1.08	0.91	0.13	0.95
no GEM	HPDE	Apatinib	7428.45	5.13	99.52	5.38	1.05	0.89	0.13	0.95
GEM high	HuP-T4	Apatinib	2066.32	5.68	100	-3.69	1.09	0.94	0.14	0.9
GEM high_Bliss	HuP-T4	Apatinib	289.44	6.54	100	-8.62	1	0.95	0.05	0.65
GEM low	HuP-T4	Apatinib	911.47	6.04	100	-4.87	0.98	0.93	0.05	0.78
GEM low_Bliss	HuP-T4	Apatinib	258.5	6.59	100	-6.29	0.96	0.9	0.05	0.64
no GEM	HuP-T4	Apatinib	282.95	6.55	100	-7.88	1	0.95	0.05	0.65
GEM high	MiaPaCa-2	Apatinib	892.57	6.05	100	-2.59	0.75	0.54	0.27	0.98
GEM high_Bliss	MiaPaCa-2	Apatinib	23842.4	4.62	99.6	4.12	0.59	-3.24	0.18	0.88
GEM low	MiaPaCa-2	Apatinib	352.53	6.45	100	-4.15	0.87	0.83	0.04	0.27
GEM low_Bliss	MiaPaCa-2	Apatinib	23651.5	4.63	99.65	4.6	0.82	-6.97	0.18	0.88
no GEM	MiaPaCa-2	Apatinib	24020.4	4.62	99.54	3.55	1.08	-3.4	0.18	0.88
GEM high	PANC-1	Apatinib	1520.37	5.82	98.81	0.67	0.99	0.93	0.05	0.63
GEM high_Bliss	PANC-1	Apatinib	4926.42	5.31	96.24	0.78	1	0.68	0.2	0.98
GEM low	PANC-1	Apatinib	8522.11	5.07	99.06	2.6	1.07	0.76	0.17	0.96
GEM low_Bliss	PANC-1	Apatinib	2440.42	5.61	96.41	1.03	1.07	0.81	0.2	0.98
no GEM	PANC-1	Apatinib	2348.05	5.63	96.44	1.06	1.05	0.8	0.2	0.98
GEM high	PaTu-8988-T	Apatinib	49729.2	4.3	100	-1.07	3.45	0.49	0.48	0.99
GEM high_Bliss	PaTu-8988-T	Apatinib	786747	3.1	100	0.02	0.41	0.54	0.01	0.01
GEM low	PaTu-8988-T	Apatinib	1060.17	5.97	100	-4.71	0.92	0.88	0.04	0.59
GEM low_Bliss	PaTu-8988-T	Apatinib	775926	3.11	100	0.01	0.6	1.1	0.01	0.01
no GEM	PaTu-8988-T	Apatinib	789470	3.1	100	0.01	0.73	1.24	0.01	0.01
GEM high	PSN-1	Apatinib	3549.39	5.45	99.07	4.02	0.99	0.89	0.1	0.99
GEM high_Bliss	PSN-1	Apatinib	19890.7	4.7	98.54	1.33	0.96	0.36	0.18	0.99
GEM low	PSN-1	Apatinib	8457.61	5.07	97.45	1.06	1.03	0.64	0.21	0.93
GEM low_Bliss	PSN-1	Apatinib	10446.8	4.98	98.57	1.56	1.03	0.64	0.18	0.98
no GEM	PSN-1	Apatinib	10509	4.98	98.57	1.55	1.01	0.63	0.18	0.98
GEM high	Suit2-07	Apatinib	770.16	6.11	100	-3.57	1.09	1.04	0.05	0.46
GEM high_Bliss	Suit2-07	Apatinib	1738.9	5.76	97.5	0.9	1.06	0.91	0.12	0.8
GEM low	Suit2-07	Apatinib	5.17	8.29	100	-3.39	1.02	0.93	0.09	0.6
GEM low_Bliss	Suit2-07	Apatinib	2046.41	5.69	97.54	0.88	0.99	0.84	0.12	0.8
no GEM	Suit2-07	Apatinib	1415.04	5.85	97.46	0.94	1.04	0.9	0.11	0.79
GEM high	AsPC-1	Asciminib	107.7	6.97	100	-2.66	0.78	0.68	0.13	0.75
GEM high_Bliss	AsPC-1	Asciminib	1452.02	5.84	95.62	0.81	0.75	0.58	0.18	0.92
GEM low	AsPC-1	Asciminib	103.56	6.98	98.05	1	0.9	0.86	0.05	0.46
GEM low_Bliss	AsPC-1	Asciminib	1458.2	5.84	95.62	0.81	0.89	0.69	0.18	0.92
no GEM	AsPC-1	Asciminib	1471.37	5.83	95.62	0.81	0.96	0.74	0.18	0.92
GEM high	BxPC-3	Asciminib	24.91	7.6	99.16	0.02	0.96	0.66	0.02	0.01
GEM high_Bliss	BxPC-3	Asciminib	794.52	6.1	91.7	1.22	0.86	0.56	0.34	0.98
GEM low	BxPC-3	Asciminib	4624.51	5.33	97.04	3.7	1.05	0.62	0.39	0.92
GEM low_Bliss	BxPC-3	Asciminib	794.49	6.1	91.7	1.22	0.99	0.64	0.34	0.98
no GEM	BxPC-3	Asciminib	793.81	6.1	91.7	1.22	1.02	0.66	0.34	0.98
GEM high	Capan-1	Asciminib	2722.2	5.57	89.31	1.04	0.69	0.16	0.61	0.99
GEM high_Bliss	Capan-1	Asciminib	3819.84	5.42	91.26	1.29	0.65	0.11	0.64	0.97
GEM low	Capan-1	Asciminib	4443.04	5.35	91.71	1.35	1.01	0.11	0.67	0.97
GEM low_Bliss	Capan-1	Asciminib	3755.44	5.43	91.26	1.3	1.04	0.19	0.64	0.97
no GEM	Capan-1	Asciminib	3819.14	5.42	91.26	1.29	0.98	0.17	0.64	0.97
GEM high	Colo-357	Asciminib	15984.9	4.8	94.27	1	0.82	-0.24	0.5	0.99
GEM high_Bliss	Colo-357	Asciminib	44251.4	4.35	93.7	1.01	0.81	-2.04	0.64	0.99
GEM low	Colo-357	Asciminib	8839.96	5.05	94.36	1.48	1.12	-0.18	0.63	0.97
GEM low_Bliss	Colo-357	Asciminib	10375.8	4.98	93.88	1.29	1.06	-0.31	0.63	0.99
no GEM	Colo-357	Asciminib	10920	4.96	93.88	1.27	1.04	-0.36	0.63	0.99
GEM high	Dan-G	Asciminib	16236.4	4.79	97.08	1.48	0.63	-0.12	0.39	0.94
GEM high_Bliss	Dan-G	Asciminib	8046.02	5.09	94.93	1.26	0.6	0.1	0.47	0.96
GEM low	Dan-G	Asciminib	9082.71	5.04	94.18	1.19	1.11	-0.01	0.53	0.98
GEM low_Bliss	Dan-G	Asciminib	8219.66	5.09	94.93	1.25	1.14	0.18	0.47	0.96
no GEM	Dan-G	Asciminib	7609.41	5.12	94.94	1.28	1.04	0.2	0.47	0.96
GEM high	FAMPAC	Asciminib	9774.26	5.01	98.71	2.03	0.8	0.48	0.21	0.82
GEM high_Bliss	FAMPAC	Asciminib	27727.1	4.56	96.18	1.22	0.74	-0.74	0.45	0.95
GEM low	FAMPAC	Asciminib	3678.26	5.43	96.3	6.69	0.86	0.51	0.41	0.87
GEM low_Bliss	FAMPAC	Asciminib	36180.2	4.44	96.17	1.18	0.85	-1.29	0.45	0.95
no GEM	FAMPAC	Asciminib	32469.7	4.49	96.14	1.19	0.9	-1.15	0.45	0.95
GEM high	HPDE	Asciminib	1185.94	5.93	99.2	2.01	0.94	0.9	0.04	0.87
GEM high_Bliss	HPDE	Asciminib	4567.07	5.34	97.38	1.1	0.9	0.67	0.18	0.9
GEM low	HPDE	Asciminib	12697.2	4.9	99.46	4.02	0.96	0.25	0.2	0.9
GEM low_Bliss	HPDE	Asciminib	5188.52	5.28	97.35	1.04	0.98	0.71	0.18	0.9
no GEM	HPDE	Asciminib	4830.15	5.32	97.36	1.07	0.97	0.71	0.18	0.9
GEM high	HuP-T4	Asciminib	5762.96	5.24	97.66	2.38	1.08	0.65	0.31	0.93
GEM high_Bliss	HuP-T4	Asciminib	2479.57	5.61	92.75	0.79	1.07	0.58	0.34	0.97
GEM low	HuP-T4	Asciminib	3447.96	5.46	96.9	1.78	0.93	0.65	0.26	0.99
GEM low_Bliss	HuP-T4	Asciminib	3856.08	5.41	92.65	0.7	0.94	0.44	0.35	0.97
no GEM	HuP-T4	Asciminib	3860.04	5.41	92.65	0.7	0.96	0.45	0.35	0.97
GEM high	MiaPaCa-2	Asciminib	2714.98	5.57	98.46	2.21	0.66	0.58	0.12	0.53
GEM high_Bliss	MiaPaCa-2	Asciminib	3826	5.42	96.45	0.88	0.62	0.44	0.2	0.92
GEM low	MiaPaCa-2	Asciminib	2917.83	5.53	97.91	4.09	0.98	0.8	0.19	0.95
GEM low_Bliss	MiaPaCa-2	Asciminib	13128.2	4.88	96.31	0.67	0.93	0.51	0.21	0.92
no GEM	MiaPaCa-2	Asciminib	2765.98	5.56	96.46	0.97	1.1	0.82	0.2	0.91
GEM high	PANC-1	Asciminib	2207.51	5.66	98.23	2.6	1.15	1	0.13	0.94
GEM high_Bliss	PANC-1	Asciminib	5224.82	5.28	98.56	2.86	1.1	0.85	0.2	0.81
GEM low	PANC-1	Asciminib	5780.41	5.24	98.16	1.1	1.19	0.93	0.14	0.96
GEM low_Bliss	PANC-1	Asciminib	7148.03	5.15	98.62	2.14	1.11	0.79	0.2	0.81
no GEM	PANC-1	Asciminib	4516.83	5.35	98.49	3.77	0.97	0.77	0.19	0.81
GEM high	PaTu-8988-T	Asciminib	9414.33	5.03	100	-1.26	0.8	0.51	0.23	0.93
GEM high_Bliss	PaTu-8988-T	Asciminib	324.18	6.49	97	0.31	0.51	0.46	0.07	0.64
GEM low	PaTu-8988-T	Asciminib	45.37	7.34	100	-1.1	0.96	0.94	0.02	0.16
GEM low_Bliss	PaTu-8988-T	Asciminib	878.89	6.06	97.49	0.42	0.88	0.8	0.07	0.66
no GEM	PaTu-8988-T	Asciminib	1348.99	5.87	97.61	0.44	1	0.89	0.07	0.67
GEM high	PSN-1	Asciminib	1278.15	5.89	94.43	6.56	0.96	0.67	0.3	0.96
GEM high_Bliss	PSN-1	Asciminib	1728.91	5.76	94.4	2.95	0.96	0.62	0.35	1
GEM low	PSN-1	Asciminib	2565.97	5.59	92.69	0.79	1	0.53	0.35	0.99
GEM low_Bliss	PSN-1	Asciminib	1728.92	5.76	94.4	2.95	0.96	0.63	0.35	1
no GEM	PSN-1	Asciminib	1728.72	5.76	94.4	2.95	1	0.65	0.35	1
GEM high	Suit2-07	Asciminib	3021.62	5.52	99.43	6.79	0.98	0.93	0.05	0.44
GEM low_Bliss	Suit2-07	Asciminib	1360.94	5.87	100	-0.07	0.96	0.87	0.02	0.02
no GEM	Suit2-07	Asciminib	3.54	8.45	100	-0.16	0.96	0.91	0.02	0.02
GEM high	AsPC-1	Avapritinib	3440.21	5.46	100	-5.26	0.8	0.68	0.14	0.78
GEM high_Bliss	AsPC-1	Avapritinib	1894.19	5.72	95.5	0.51	0.74	0.58	0.15	0.86
GEM low_Bliss	AsPC-1	Avapritinib	1999.73	5.7	95.5	0.51	0.88	0.69	0.15	0.86
no GEM	AsPC-1	Avapritinib	1986.36	5.7	95.5	0.51	0.95	0.74	0.15	0.86
GEM high	BxPC-3	Avapritinib	75.47	7.12	94.66	0.67	0.81	0.71	0.12	0.73
GEM high_Bliss	BxPC-3	Avapritinib	3409.18	5.47	87.33	0.45	0.87	0.27	0.42	0.99
GEM low	BxPC-3	Avapritinib	3385.32	5.47	96.06	1.53	1.01	0.64	0.3	0.96
GEM low_Bliss	BxPC-3	Avapritinib	3481.56	5.46	87.32	0.44	1	0.31	0.42	0.99
no GEM	BxPC-3	Avapritinib	3240.92	5.49	87.34	0.45	1.02	0.32	0.42	0.99
GEM high	Capan-1	Avapritinib	3176.98	5.5	96.9	7.4	0.7	0.49	0.3	0.92
GEM high_Bliss	Capan-1	Avapritinib	3831.41	5.42	96.04	1.81	0.66	0.38	0.35	0.96
GEM low	Capan-1	Avapritinib	5754	5.24	96.04	1.31	1.01	0.5	0.34	0.98
GEM low_Bliss	Capan-1	Avapritinib	3921.1	5.41	96.02	1.76	1.05	0.61	0.35	0.96
no GEM	Capan-1	Avapritinib	3830.77	5.42	96.04	1.81	0.98	0.58	0.35	0.96
GEM high	Colo-357	Avapritinib	10695.2	4.97	93.46	0.74	0.83	0.17	0.39	0.98
GEM high_Bliss	Colo-357	Avapritinib	407.17	6.39	94.71	4.59	0.83	0.68	0.18	0.97
GEM low	Colo-357	Avapritinib	6602.27	5.18	96.87	1.14	1.13	0.67	0.25	0.94
GEM low_Bliss	Colo-357	Avapritinib	431.9	6.36	94.7	2.81	1.09	0.89	0.19	0.97
no GEM	Colo-357	Avapritinib	419.98	6.38	94.72	3.54	1.07	0.88	0.18	0.97
GEM high	Dan-G	Avapritinib	2680.75	5.57	95.6	3.33	0.58	0.37	0.36	0.81
GEM high_Bliss	Dan-G	Avapritinib	3800.21	5.42	93.71	0.99	0.58	0.27	0.39	0.96
GEM low	Dan-G	Avapritinib	3168.91	5.5	95.29	1.47	1.06	0.63	0.35	0.98
GEM low_Bliss	Dan-G	Avapritinib	3372.26	5.47	93.71	1.03	1.1	0.54	0.38	0.96
no GEM	Dan-G	Avapritinib	3823.9	5.42	93.71	0.99	1	0.47	0.39	0.96
GEM high	FAMPAC	Avapritinib	591.73	6.23	92.02	1.27	0.78	0.54	0.3	0.94
GEM high_Bliss	FAMPAC	Avapritinib	2072.86	5.68	91.81	1.24	0.73	0.34	0.47	0.96
GEM low	FAMPAC	Avapritinib	6541.17	5.18	91.75	0.71	0.88	0.22	0.43	0.99
GEM low_Bliss	FAMPAC	Avapritinib	2072.87	5.68	91.81	1.24	0.84	0.39	0.47	0.96
no GEM	FAMPAC	Avapritinib	2072.89	5.68	91.81	1.24	0.89	0.41	0.47	0.96
GEM high	HPDE	Avapritinib	1990.38	5.7	98.71	0.86	0.94	0.87	0.06	0.87
GEM high_Bliss	HPDE	Avapritinib	975.69	6.01	95.8	0.78	0.92	0.75	0.16	0.95
GEM low	HPDE	Avapritinib	380.7	6.42	97.7	7.45	0.97	0.89	0.08	0.74
GEM low_Bliss	HPDE	Avapritinib	965.6	6.02	95.8	0.78	1.01	0.82	0.16	0.95
no GEM	HPDE	Avapritinib	976.33	6.01	95.8	0.78	0.99	0.81	0.16	0.95
GEM high	HuP-T4	Avapritinib	27439890	1.56	100	-0.03	1.32	0.97	0.02	0.06
GEM high_Bliss	HuP-T4	Avapritinib	677.35	6.17	94.97	1.48	1.07	0.85	0.2	0.94
GEM low	HuP-T4	Avapritinib	1616.36	5.79	95.85	0.7	0.94	0.74	0.16	0.96
GEM low_Bliss	HuP-T4	Avapritinib	700.74	6.15	94.98	1.44	0.93	0.74	0.2	0.94
no GEM	HuP-T4	Avapritinib	700.78	6.15	94.98	1.44	0.95	0.76	0.2	0.94
GEM high	MiaPaCa-2	Avapritinib	5631.31	5.25	95.87	0.71	0.64	0.42	0.21	0.93
GEM high_Bliss	MiaPaCa-2	Avapritinib	1724.35	5.76	91.83	1.37	0.6	0.3	0.45	0.99
GEM low	MiaPaCa-2	Avapritinib	1561.24	5.81	94.76	0.98	0.95	0.68	0.25	0.92
GEM low_Bliss	MiaPaCa-2	Avapritinib	1723.88	5.76	91.83	1.37	0.9	0.46	0.45	0.99
no GEM	MiaPaCa-2	Avapritinib	1709.03	5.77	91.82	1.37	1.06	0.54	0.45	0.99
GEM high	PANC-1	Avapritinib	2049.91	5.69	97.51	0.83	1.17	1	0.12	0.8
GEM high_Bliss	PANC-1	Avapritinib	2603.15	5.58	97.3	2.5	1.1	0.86	0.21	0.92
GEM low	PANC-1	Avapritinib	2283.67	5.64	97.5	1.56	1.18	0.97	0.16	0.97
GEM low_Bliss	PANC-1	Avapritinib	2592.48	5.59	97.3	2.52	1.11	0.87	0.21	0.92
no GEM	PANC-1	Avapritinib	2596.61	5.59	97.3	2.52	0.97	0.76	0.21	0.92
GEM high	PaTu-8988-T	Avapritinib	4645.67	5.33	100	-0.02	0.61	0.38	0.02	0.04
GEM high_Bliss	PaTu-8988-T	Avapritinib	1565.48	5.81	96.8	2.65	0.49	0.4	0.19	0.94
GEM low	PaTu-8988-T	Avapritinib	24.09	7.62	100	-6.48	0.94	0.91	0.03	0.5
GEM low_Bliss	PaTu-8988-T	Avapritinib	1567.88	5.8	96.8	2.64	0.86	0.69	0.19	0.94
no GEM	PaTu-8988-T	Avapritinib	1568.3	5.8	96.8	2.64	0.97	0.78	0.19	0.94
GEM high	PSN-1	Avapritinib	1625.88	5.79	91.48	0.33	1.01	0.63	0.22	0.97
GEM high_Bliss	PSN-1	Avapritinib	998.61	6	86.58	0.39	0.99	0.47	0.36	0.98
GEM low	PSN-1	Avapritinib	1561.24	5.81	88	0.47	1.03	0.47	0.38	0.99
GEM low_Bliss	PSN-1	Avapritinib	992.72	6	86.58	0.39	1	0.47	0.36	0.98
no GEM	PSN-1	Avapritinib	1010.75	6	86.58	0.39	1.04	0.49	0.37	0.98
GEM high	Suit2-07	Avapritinib	171.92	6.76	93.17	0.49	0.99	0.8	0.16	0.8
GEM high_Bliss	Suit2-07	Avapritinib	3626.3	5.44	97.65	4.9	0.9	0.67	0.25	0.8
GEM low	Suit2-07	Avapritinib	5737.58	5.24	93.26	0.61	0.97	0.46	0.31	0.96
GEM low_Bliss	Suit2-07	Avapritinib	3793.44	5.42	97.71	4.11	0.89	0.66	0.25	0.8
no GEM	Suit2-07	Avapritinib	3546.09	5.45	97.62	6.65	0.92	0.69	0.25	0.8
GEM high	AsPC-1	Axitinib	158.36	6.8	93.25	0.54	0.94	0.77	0.16	0.88
GEM high_Bliss	AsPC-1	Axitinib	31963.1	4.5	92.64	0.93	0.8	-1.27	0.66	0.99
GEM low	AsPC-1	Axitinib	7849.08	5.11	97.38	1.32	1	0.56	0.25	0.83
GEM low_Bliss	AsPC-1	Axitinib	34431.4	4.46	92.63	0.93	0.96	-1.65	0.66	0.99
no GEM	AsPC-1	Axitinib	33678.7	4.47	92.64	0.93	1	-1.68	0.66	0.99
GEM high	BxPC-3	Axitinib	32074.4	4.49	96.75	1.34	0.91	-1.4	0.44	0.99
GEM high_Bliss	BxPC-3	Axitinib	49600.8	4.3	90.3	0.74	0.85	-1.63	0.69	0.97
GEM low	BxPC-3	Axitinib	46037.2	4.34	94.5	1.13	0.98	-3.05	0.63	0.99
GEM low_Bliss	BxPC-3	Axitinib	50279.7	4.3	90.31	0.74	0.92	-1.79	0.69	0.97
no GEM	BxPC-3	Axitinib	64706.6	4.19	90.3	0.72	0.99	-2.33	0.69	0.97
GEM high	Capan-1	Axitinib	19673	4.71	96.4	1.67	0.58	-0.79	0.58	0.99
GEM high_Bliss	Capan-1	Axitinib	28780.8	4.54	90.43	0.81	0.58	-0.83	0.72	1
GEM low	Capan-1	Axitinib	30384.3	4.52	94.53	1.23	0.99	-2.26	0.66	0.99
GEM low_Bliss	Capan-1	Axitinib	7206.73	5.14	90.74	1.05	1.03	-0.22	0.71	0.99
no GEM	Capan-1	Axitinib	7560.45	5.12	90.72	1.04	1.03	-0.25	0.71	0.99
GEM high	Colo-357	Axitinib	11698.4	4.93	99.14	5.86	0.58	-0.38	0.47	0.98
GEM high_Bliss	Colo-357	Axitinib	28972.3	4.54	92.47	0.92	0.62	-0.84	0.65	1
GEM low	Colo-357	Axitinib	10067.9	5	94.68	1.43	1.1	-0.23	0.6	0.99
GEM low_Bliss	Colo-357	Axitinib	11342.1	4.95	92.62	1.07	1.08	-0.41	0.64	0.99
no GEM	Colo-357	Axitinib	9132.78	5.04	92.69	1.14	1.04	-0.23	0.64	0.99
GEM high	Dan-G	Axitinib	27541.5	4.56	96.23	1.54	0.52	-1.23	0.58	0.99
GEM high_Bliss	Dan-G	Axitinib	16067.9	4.79	92.89	1.13	0.49	-0.45	0.71	0.98
GEM low	Dan-G	Axitinib	11610.5	4.94	94.08	1.25	1.06	-0.37	0.61	0.97
GEM low_Bliss	Dan-G	Axitinib	7288.17	5.14	93.09	1.43	1.08	-0.16	0.7	0.98
no GEM	Dan-G	Axitinib	6775.5	5.17	93.11	1.48	1.04	-0.1	0.7	0.98
GEM high	FAMPAC	Axitinib	8464.95	5.07	94.48	1.45	0.7	-0.05	0.6	1
GEM high_Bliss	FAMPAC	Axitinib	19815.6	4.7	89.55	0.83	0.64	-0.72	0.77	0.98
GEM low	FAMPAC	Axitinib	50600.1	4.3	93.27	1.06	0.89	-3.33	0.72	0.99
GEM low_Bliss	FAMPAC	Axitinib	27877.3	4.55	89.48	0.8	0.88	-1.34	0.77	0.98
no GEM	FAMPAC	Axitinib	29770.1	4.53	89.45	0.79	0.95	-1.51	0.77	0.98
GEM high	HPDE	Axitinib	4765.01	5.32	97.16	4.93	0.98	0.57	0.41	0.99
GEM high_Bliss	HPDE	Axitinib	39509.8	4.4	92.76	0.97	0.97	-2.24	0.69	1
GEM low	HPDE	Axitinib	18237.7	4.74	95.41	1.45	1.07	-1.16	0.62	0.99
GEM low_Bliss	HPDE	Axitinib	9136.63	5.04	93.01	1.27	1.06	-0.31	0.68	0.99
no GEM	HPDE	Axitinib	8681.94	5.06	93.03	1.3	1.04	-0.27	0.69	0.99
GEM high	HuP-T4	Axitinib	26259.5	4.58	96.66	1.54	0.97	-1.71	0.51	0.92
GEM high_Bliss	HuP-T4	Axitinib	15424.1	4.81	91.7	0.98	0.95	-0.75	0.7	0.99
GEM low	HuP-T4	Axitinib	9505.82	5.02	93.74	1.31	1	-0.24	0.64	0.99
GEM low_Bliss	HuP-T4	Axitinib	15759.6	4.8	91.7	0.98	1.01	-0.81	0.71	0.99
no GEM	HuP-T4	Axitinib	15930.2	4.8	91.7	0.98	0.98	-0.8	0.71	0.99
GEM high	MiaPaCa-2	Axitinib	5493.03	5.26	97.83	4.07	0.52	0.32	0.35	0.86
GEM high_Bliss	MiaPaCa-2	Axitinib	25705.7	4.59	91.73	1.09	0.49	-1.09	0.85	0.98
GEM low	MiaPaCa-2	Axitinib	10456	4.98	97.75	3.06	0.83	-0.17	0.56	0.97
GEM low_Bliss	MiaPaCa-2	Axitinib	33775.4	4.47	91.7	1.05	0.77	-2.22	0.85	0.98
no GEM	MiaPaCa-2	Axitinib	42992.5	4.37	91.61	1.02	0.97	-3.49	0.85	0.98
GEM high	PANC-1	Axitinib	2676.26	5.57	98.36	1.83	1.09	0.95	0.12	0.93
GEM high_Bliss	PANC-1	Axitinib	11269.8	4.95	92.87	1.11	1.12	-0.43	0.65	1
GEM low	PANC-1	Axitinib	4955.79	5.3	98.39	4.61	1.09	0.82	0.24	0.84
GEM low_Bliss	PANC-1	Axitinib	8790.74	5.06	92.92	1.19	1.06	-0.21	0.65	1
no GEM	PANC-1	Axitinib	8116.86	5.09	92.93	1.22	1.02	-0.15	0.65	1
GEM high	PaTu-8988-T	Axitinib	35470.7	4.45	99.57	2.88	0.46	-1.96	0.13	0.69
GEM high_Bliss	PaTu-8988-T	Axitinib	19940.3	4.7	93.04	0.96	0.41	-0.32	0.6	0.97
GEM low	PaTu-8988-T	Axitinib	9868.3	5.01	96.39	0.71	0.84	0.5	0.2	0.8
GEM low_Bliss	PaTu-8988-T	Axitinib	37758.4	4.42	92.92	0.89	0.78	-1.21	0.6	0.97
no GEM	PaTu-8988-T	Axitinib	37119.5	4.43	92.94	0.89	0.96	-1.48	0.6	0.97
GEM high	PSN-1	Axitinib	14443.7	4.84	97.78	2.37	0.97	-0.64	0.49	0.99
GEM high_Bliss	PSN-1	Axitinib	16265.8	4.79	93.19	1.21	0.94	-0.99	0.73	0.99
GEM low	PSN-1	Axitinib	6223.62	5.21	96.43	3.39	1.02	0.26	0.62	0.98
GEM low_Bliss	PSN-1	Axitinib	6148.94	5.21	93.38	1.72	1.02	-0.05	0.73	0.99
no GEM	PSN-1	Axitinib	14524.1	4.84	93.21	1.24	1.01	-0.91	0.73	0.99
GEM high	Suit2-07	Axitinib	4311.2	5.37	91.61	0.8	1.07	0.34	0.45	0.99
GEM high_Bliss	Suit2-07	Axitinib	9468.43	5.02	91.2	1.15	1.11	-0.59	0.79	0.99
GEM low	Suit2-07	Axitinib	8748.6	5.06	95.24	1.94	1.02	-0.23	0.69	0.96
GEM low_Bliss	Suit2-07	Axitinib	7821.32	5.11	91.24	1.22	1.07	-0.4	0.79	0.99
no GEM	Suit2-07	Axitinib	12029.7	4.92	91.15	1.08	1.05	-0.79	0.79	1
GEM high	AsPC-1	AZD0156	23748.1	4.62	86.22	0.51	0.95	-0.58	0.63	0.97
GEM high_Bliss	AsPC-1	AZD0156	28804.1	4.54	89.02	0.63	0.9	-0.78	0.63	0.97
GEM low	AsPC-1	AZD0156	1338.17	5.87	83.32	0.83	0.99	0.17	0.7	0.99
GEM low_Bliss	AsPC-1	AZD0156	30235.5	4.52	89.01	0.63	0.98	-0.88	0.63	0.97
no GEM	AsPC-1	AZD0156	30310.2	4.52	89.01	0.63	0.99	-0.89	0.63	0.97
GEM high	BxPC-3	AZD0156	13388.3	4.87	90.7	0.64	0.97	-0.09	0.49	0.98
GEM high_Bliss	BxPC-3	AZD0156	10052.8	5	93.34	0.96	0.98	-0.02	0.51	1
GEM low	BxPC-3	AZD0156	7309.15	5.14	92.68	0.89	1.01	0.15	0.48	0.99
GEM low_Bliss	BxPC-3	AZD0156	10051.5	5	93.34	0.96	1.01	-0.02	0.51	1
no GEM	BxPC-3	AZD0156	5991.04	5.22	93.48	1.12	1.06	0.23	0.5	1
GEM high	Capan-1	AZD0156	7166.91	5.14	97.59	1.69	0.65	0.36	0.28	0.94
GEM high_Bliss	Capan-1	AZD0156	151943	3.82	98.38	1.03	0.7	-1.46	0.18	0.69
GEM low	Capan-1	AZD0156	4730.06	5.33	97.45	1.56	1.05	0.73	0.23	0.95
GEM low_Bliss	Capan-1	AZD0156	140003	3.85	98.32	0.97	1.1	-1.59	0.17	0.68
no GEM	Capan-1	AZD0156	151435	3.82	98.27	0.94	1.08	-1.47	0.17	0.67
GEM high	Colo-357	AZD0156	1840.86	5.73	85.81	1.33	0.62	0.07	0.8	0.98
GEM high_Bliss	Colo-357	AZD0156	4140.36	5.38	95.37	5.89	0.64	0.27	0.57	0.98
GEM low	Colo-357	AZD0156	12836.9	4.89	95.78	1.61	1.02	-0.46	0.58	0.99
GEM low_Bliss	Colo-357	AZD0156	5687.4	5.25	96.05	2.83	1.03	0.32	0.57	0.98
no GEM	Colo-357	AZD0156	6406.41	5.19	96.13	2.5	1.03	0.25	0.57	0.98
GEM high	Dan-G	AZD0156	4026.67	5.4	95.8	5.95	0.5	0.25	0.5	0.9
GEM high_Bliss	Dan-G	AZD0156	4171.79	5.38	95.85	3.17	0.51	0.25	0.48	0.99
GEM low	Dan-G	AZD0156	10902.2	4.96	96.23	1.63	1.05	-0.08	0.5	0.99
GEM low_Bliss	Dan-G	AZD0156	4170.5	5.38	95.85	3.17	1.09	0.53	0.48	0.99
no GEM	Dan-G	AZD0156	4161.3	5.38	95.84	3.19	1.07	0.53	0.48	0.99
GEM high	FAMPAC	AZD0156	2730.47	5.56	82.45	0.73	0.71	-0.08	0.8	0.99
GEM high_Bliss	FAMPAC	AZD0156	1885.38	5.72	88.08	0.87	0.7	0.22	0.55	0.99
GEM low	FAMPAC	AZD0156	12800.7	4.89	89.7	0.61	0.88	-0.12	0.52	0.99
GEM low_Bliss	FAMPAC	AZD0156	1885.44	5.72	88.08	0.87	0.84	0.27	0.55	0.99
no GEM	FAMPAC	AZD0156	1886.18	5.72	88.08	0.87	0.96	0.3	0.55	0.99
GEM high	HPDE	AZD0156	2250.83	5.65	92.44	1.94	0.97	0.44	0.52	0.97
GEM high_Bliss	HPDE	AZD0156	41919.8	4.38	93.71	0.86	0.95	-1.28	0.53	1
GEM low	HPDE	AZD0156	6454.49	5.19	93.12	1.02	1.08	0.19	0.5	0.99
GEM low_Bliss	HPDE	AZD0156	8672.88	5.06	93.94	1.13	1.04	0.04	0.52	0.99
no GEM	HPDE	AZD0156	10417.3	4.98	93.89	1.07	1.05	-0.07	0.52	0.99
GEM high	HuP-T4	AZD0156	2931.73	5.53	100	-6.86	1.11	0.95	0.14	0.85
GEM low	HuP-T4	AZD0156	2839.89	5.55	100	-3.38	0.99	0.9	0.09	0.83
GEM high	MiaPaCa-2	AZD0156	877.49	6.06	88.97	1.16	0.64	0.33	0.46	0.98
GEM high_Bliss	MiaPaCa-2	AZD0156	1013.88	5.99	87.26	1.1	0.58	0.23	0.55	0.98
GEM low	MiaPaCa-2	AZD0156	1320.77	5.88	86.89	1.03	0.87	0.28	0.6	0.97
GEM low_Bliss	MiaPaCa-2	AZD0156	1013.87	5.99	87.26	1.1	0.83	0.34	0.55	0.98
no GEM	MiaPaCa-2	AZD0156	1013.34	5.99	87.26	1.1	1.02	0.41	0.55	0.98
GEM high	PANC-1	AZD0156	12638.3	4.9	98.14	2.11	0.92	0.09	0.34	0.97
GEM high_Bliss	PANC-1	AZD0156	37659.1	4.42	96.03	1.08	0.96	-1.16	0.43	0.97
GEM low	PANC-1	AZD0156	45888.3	4.34	94.62	0.84	1.01	-1.02	0.44	1
GEM low_Bliss	PANC-1	AZD0156	36388	4.44	96.03	1.09	0.95	-1.1	0.43	0.97
no GEM	PANC-1	AZD0156	39907.4	4.4	96.03	1.08	0.99	-1.3	0.43	0.97
GEM high	PaTu-8988-T	AZD0156	767.75	6.11	88.24	1.04	0.59	0.3	0.46	0.98
GEM high_Bliss	PaTu-8988-T	AZD0156	606.36	6.22	82.17	1.27	0.59	0.18	0.67	1
GEM low	PaTu-8988-T	AZD0156	451.12	6.35	81.11	1.2	0.96	0.32	0.65	0.99
GEM low_Bliss	PaTu-8988-T	AZD0156	606.36	6.22	82.17	1.27	0.99	0.3	0.67	1
no GEM	PaTu-8988-T	AZD0156	606.36	6.22	82.17	1.27	1.03	0.32	0.67	1
GEM high	PSN-1	AZD0156	2628.85	5.58	92.4	2.85	1.02	0.39	0.61	1
GEM high_Bliss	PSN-1	AZD0156	3258.79	5.49	93.86	2.13	0.99	0.42	0.53	1
GEM low	PSN-1	AZD0156	3810.01	5.42	93.9	1.64	1.02	0.38	0.52	0.99
GEM low_Bliss	PSN-1	AZD0156	3259.53	5.49	93.86	2.13	1.01	0.43	0.53	1
no GEM	PSN-1	AZD0156	3259.09	5.49	93.86	2.13	1.01	0.42	0.53	1
GEM high	Suit2-07	AZD0156	2079.26	5.68	90.15	1.57	0.93	0.31	0.61	0.98
GEM high_Bliss	Suit2-07	AZD0156	1966.13	5.71	92.15	2.16	1.05	0.5	0.51	0.98
GEM low	Suit2-07	AZD0156	2480.11	5.61	91.06	1.36	0.98	0.34	0.57	0.99
GEM low_Bliss	Suit2-07	AZD0156	1967.84	5.71	92.15	2.16	1.01	0.48	0.51	0.98
no GEM	Suit2-07	AZD0156	1964.56	5.71	92.15	2.16	1.04	0.49	0.51	0.98
GEM high	AsPC-1	AZD3759	879.46	6.06	90.07	0.74	0.91	0.53	0.36	0.96
GEM high_Bliss	AsPC-1	AZD3759	515.46	6.29	89.32	1.18	0.85	0.52	0.38	0.98
GEM low	AsPC-1	AZD3759	333.68	6.48	88.21	0.54	1.01	0.64	0.32	0.95
GEM low_Bliss	AsPC-1	AZD3759	515.41	6.29	89.32	1.18	0.98	0.59	0.38	0.98
no GEM	AsPC-1	AZD3759	515.41	6.29	89.32	1.18	0.99	0.6	0.38	0.98
GEM high	BxPC-3	AZD3759	172.94	6.76	91.19	1	0.92	0.7	0.23	0.91
GEM high_Bliss	BxPC-3	AZD3759	861.56	6.06	88.71	0.72	0.96	0.51	0.4	0.99
GEM low	BxPC-3	AZD3759	1257.09	5.9	93.64	1.04	0.99	0.67	0.29	0.97
GEM low_Bliss	BxPC-3	AZD3759	846.5	6.07	88.71	0.72	1.04	0.56	0.4	0.99
no GEM	BxPC-3	AZD3759	846.78	6.07	88.71	0.72	1.07	0.57	0.4	0.99
GEM high	Capan-1	AZD3759	847.27	6.07	91.36	1.22	0.65	0.4	0.36	0.98
GEM high_Bliss	Capan-1	AZD3759	1211.2	5.92	90.08	1.01	0.63	0.32	0.44	1
GEM low	Capan-1	AZD3759	640.77	6.19	87.45	1.23	1.05	0.53	0.48	0.99
GEM low_Bliss	Capan-1	AZD3759	1211.33	5.92	90.08	1.01	1.05	0.53	0.44	1
no GEM	Capan-1	AZD3759	1202.76	5.92	90.08	1.01	1.05	0.54	0.44	1
GEM high	Colo-357	AZD3759	295.81	6.53	89.47	1.08	0.68	0.46	0.32	0.96
GEM high_Bliss	Colo-357	AZD3759	463.92	6.33	85.11	1.83	0.66	0.31	0.53	0.99
GEM low	Colo-357	AZD3759	498.03	6.3	84.86	1.71	1.05	0.47	0.55	0.99
GEM low_Bliss	Colo-357	AZD3759	464.13	6.33	85.11	1.83	1.02	0.48	0.53	0.99
no GEM	Colo-357	AZD3759	463.91	6.33	85.11	1.83	1.04	0.49	0.53	0.99
GEM high	Dan-G	AZD3759	47.12	7.33	92.2	0.09	0.65	0.32	0.16	0.59
GEM high_Bliss	Dan-G	AZD3759	445.24	6.35	83.4	1.26	0.5	0.21	0.57	0.99
GEM low	Dan-G	AZD3759	645.41	6.19	84.23	0.89	1.08	0.42	0.56	0.99
GEM low_Bliss	Dan-G	AZD3759	444.59	6.35	83.41	1.26	1.1	0.46	0.57	0.99
no GEM	Dan-G	AZD3759	444.55	6.35	83.41	1.26	1.08	0.45	0.57	0.99
GEM high	FAMPAC	AZD3759	24.09	7.62	98.26	6.34	0.86	0.83	0.03	0.48
GEM high_Bliss	FAMPAC	AZD3759	2859.65	5.54	99.07	4.38	0.74	0.68	0.08	0.83
GEM low	FAMPAC	AZD3759	21.9	7.66	95.93	0.02	1.45	0.25	0.08	0.24
GEM low_Bliss	FAMPAC	AZD3759	2921.02	5.53	99.09	5.06	0.84	0.77	0.08	0.83
no GEM	FAMPAC	AZD3759	2881.54	5.54	99.08	4.62	0.93	0.86	0.08	0.83
GEM high	HPDE	AZD3759	694.48	6.16	80.26	1.03	1	0.2	0.75	1
GEM high_Bliss	HPDE	AZD3759	482.89	6.32	79.47	1.35	0.95	0.25	0.73	1
GEM low	HPDE	AZD3759	460.56	6.34	78.35	1.11	1.1	0.26	0.74	1
GEM low_Bliss	HPDE	AZD3759	482.83	6.32	79.47	1.35	1.07	0.28	0.73	1
no GEM	HPDE	AZD3759	482.76	6.32	79.47	1.35	1.05	0.27	0.73	1
GEM high	HuP-T4	AZD3759	3262.69	5.49	97.84	5.58	1	0.79	0.21	0.92
GEM high_Bliss	HuP-T4	AZD3759	2587.63	5.59	96.93	4.47	0.95	0.71	0.25	0.91
GEM low	HuP-T4	AZD3759	2126.6	5.67	97.13	2.06	0.96	0.77	0.19	0.93
GEM low_Bliss	HuP-T4	AZD3759	2607.98	5.58	96.95	4.67	0.99	0.75	0.25	0.91
no GEM	HuP-T4	AZD3759	2594.34	5.59	96.94	4.55	0.96	0.72	0.25	0.91
GEM high	MiaPaCa-2	AZD3759	6361.64	5.2	99.55	10.48	0.59	0.52	0.11	0.68
GEM high_Bliss	MiaPaCa-2	AZD3759	2560.71	5.59	94.6	1.16	0.54	0.33	0.32	0.97
GEM low	MiaPaCa-2	AZD3759	8944.4	5.05	97.35	1.34	0.83	0.41	0.27	0.94
GEM low_Bliss	MiaPaCa-2	AZD3759	2562.68	5.59	94.6	1.16	0.81	0.49	0.32	0.97
no GEM	MiaPaCa-2	AZD3759	2565.71	5.59	94.6	1.16	0.99	0.6	0.32	0.97
GEM high	PANC-1	AZD3759	384.78	6.41	98.75	4.32	0.97	0.93	0.04	0.69
GEM high_Bliss	PANC-1	AZD3759	7190.21	5.14	98.49	1.46	0.9	0.67	0.16	0.89
GEM low	PANC-1	AZD3759	5120.26	5.29	98.72	1.25	1.03	0.88	0.1	0.99
GEM low_Bliss	PANC-1	AZD3759	6567.62	5.18	98.49	1.52	0.97	0.74	0.16	0.89
no GEM	PANC-1	AZD3759	8863.07	5.05	98.46	1.32	1.01	0.72	0.16	0.89
GEM high	PaTu-8988-T	AZD3759	9277.49	5.03	100	-0.67	1.15	0.52	0.38	0.98
GEM high_Bliss	PaTu-8988-T	AZD3759	1517.41	5.82	94.52	0.74	0.52	0.38	0.22	0.96
GEM low	PaTu-8988-T	AZD3759	216.56	6.66	94.48	1.53	0.99	0.83	0.16	0.94
GEM low_Bliss	PaTu-8988-T	AZD3759	1727.16	5.76	94.51	0.71	0.98	0.7	0.22	0.96
no GEM	PaTu-8988-T	AZD3759	1693.87	5.77	94.51	0.72	1.04	0.74	0.22	0.96
GEM high_Bliss	PSN-1	AZD3759	2657.85	5.58	98.77	1.78	0.95	0.86	0.09	0.93
GEM low	PSN-1	AZD3759	0.18	9.75	97.11	0.7	1	0.94	0.04	0.4
GEM low_Bliss	PSN-1	AZD3759	2682.13	5.57	98.78	1.77	0.98	0.88	0.09	0.93
no GEM	PSN-1	AZD3759	2561.89	5.59	98.77	1.84	1.06	0.96	0.09	0.93
GEM high	Suit2-07	AZD3759	231.92	6.63	95.42	2.59	1.08	0.94	0.13	0.91
GEM high_Bliss	Suit2-07	AZD3759	1357.41	5.87	96.05	3.32	1.11	0.87	0.22	0.95
GEM low	Suit2-07	AZD3759	11040.8	4.96	93.17	0.41	0.99	0.5	0.24	0.85
GEM low_Bliss	Suit2-07	AZD3759	1294.01	5.89	96.03	4.2	1.01	0.79	0.21	0.95
no GEM	Suit2-07	AZD3759	1331.34	5.88	96.05	3.63	1.07	0.84	0.22	0.95
GEM high	AsPC-1	AZD4547	38899.7	4.41	95.38	0.83	0.88	-0.43	0.37	0.98
GEM high_Bliss	AsPC-1	AZD4547	33976.8	4.47	93.43	0.83	0.83	-0.77	0.51	0.98
GEM low	AsPC-1	AZD4547	8210.78	5.09	98.26	2.95	0.93	0.42	0.35	0.92
GEM low_Bliss	AsPC-1	AZD4547	18870.7	4.72	93.38	0.87	0.96	-0.38	0.51	0.98
no GEM	AsPC-1	AZD4547	49106.2	4.31	93.38	0.8	0.98	-1.31	0.51	0.98
GEM high	BxPC-3	AZD4547	9340.98	5.03	83.85	0.33	0.95	0.02	0.48	0.96
GEM high_Bliss	BxPC-3	AZD4547	40460.1	4.39	90.7	0.74	0.93	-1.4	0.65	1
GEM low	BxPC-3	AZD4547	26527.5	4.58	96.02	1.37	0.91	-1.43	0.53	0.98
GEM low_Bliss	BxPC-3	AZD4547	6139.29	5.21	91.21	1.05	1.01	-0.03	0.64	0.99
no GEM	BxPC-3	AZD4547	6318.82	5.2	91.19	1.03	1.04	-0.05	0.64	0.99
GEM high	Capan-1	AZD4547	1036.38	5.98	96.72	0.44	0.65	0.57	0.09	0.74
GEM high_Bliss	Capan-1	AZD4547	0.79	9.1	92.74	0.36	0.69	0.57	0.11	0.87
GEM low	Capan-1	AZD4547	61.57	7.21	98.03	0.04	1.2	0.79	0.04	0.19
GEM low_Bliss	Capan-1	AZD4547	0.79	9.1	92.74	0.36	1.15	0.95	0.11	0.87
no GEM	Capan-1	AZD4547	0.79	9.1	92.74	0.36	1.15	0.95	0.11	0.87
GEM high	Colo-357	AZD4547	2231.89	5.65	90.58	0.76	0.68	0.3	0.42	0.93
GEM high_Bliss	Colo-357	AZD4547	1080.73	5.97	96.02	1.22	0.63	0.51	0.18	0.92
GEM low	Colo-357	AZD4547	521.17	6.28	97.22	5.43	1.02	0.92	0.1	0.63
GEM low_Bliss	Colo-357	AZD4547	1082.95	5.97	96.02	1.22	0.98	0.79	0.18	0.92
no GEM	Colo-357	AZD4547	1084.94	5.96	96.02	1.22	1	0.81	0.18	0.92
GEM high	Dan-G	AZD4547	4093.93	5.39	98.58	4.14	0.47	0.39	0.17	0.52
GEM high_Bliss	Dan-G	AZD4547	0.12	9.92	97.77	0.35	0.53	0.49	0.03	0.15
GEM low	Dan-G	AZD4547	4889.74	5.31	98.78	5.05	1.05	0.85	0.18	0.8
GEM low_Bliss	Dan-G	AZD4547	0.09	10.03	98.17	0.25	1.14	1.06	0.03	0.14
no GEM	Dan-G	AZD4547	0.1	10.01	98.09	0.24	1.13	1.05	0.03	0.13
GEM high	FAMPAC	AZD4547	11790.2	4.93	97.47	2.01	0.74	-0.02	0.43	0.92
GEM high_Bliss	FAMPAC	AZD4547	27962.3	4.55	95.79	1.04	0.72	-0.44	0.41	0.99
GEM low	FAMPAC	AZD4547	5850.72	5.23	97.36	2.87	0.8	0.42	0.4	0.88
GEM low_Bliss	FAMPAC	AZD4547	29813.2	4.53	95.79	1.03	0.81	-0.56	0.41	0.99
no GEM	FAMPAC	AZD4547	33910.5	4.47	95.77	1.01	0.91	-0.76	0.41	0.99
GEM high	HPDE	AZD4547	29971.9	4.52	96.85	1.06	0.93	-0.32	0.32	0.95
GEM high_Bliss	HPDE	AZD4547	8658.45	5.06	96.31	1.39	0.93	0.28	0.39	0.95
GEM low	HPDE	AZD4547	4917.68	5.31	96.34	1.78	1.02	0.54	0.37	0.97
GEM low_Bliss	HPDE	AZD4547	4777.91	5.32	96.44	2.06	1.05	0.56	0.38	0.95
no GEM	HPDE	AZD4547	5301.87	5.28	96.41	1.83	1.03	0.51	0.38	0.95
GEM high	HuP-T4	AZD4547	13.83	7.86	100	-0.11	0.97	0.97	0	0
GEM high_Bliss	HuP-T4	AZD4547	9565.87	5.02	96.67	0.01	1.85	-0.06	0.07	0.16
GEM low	HuP-T4	AZD4547	23781.3	4.62	99.43	-0.02	0.8	1.01	0.01	0.01
GEM low_Bliss	HuP-T4	AZD4547	8617	5.06	96.67	0.01	1.93	-0.06	0.07	0.16
no GEM	HuP-T4	AZD4547	9460.01	5.02	96.67	0.01	1.84	-0.02	0.07	0.16
GEM high	MiaPaCa-2	AZD4547	5009.38	5.3	96.27	3.83	0.55	0.23	0.54	0.97
GEM high_Bliss	MiaPaCa-2	AZD4547	34233	4.47	91.39	0.89	0.55	-1.03	0.73	0.99
GEM low	MiaPaCa-2	AZD4547	36759.9	4.43	93.69	1.05	0.79	-1.76	0.65	0.96
GEM low_Bliss	MiaPaCa-2	AZD4547	33855.8	4.47	91.36	0.88	0.81	-1.51	0.73	0.99
no GEM	MiaPaCa-2	AZD4547	33396.2	4.48	91.37	0.89	0.99	-1.83	0.73	0.99
GEM high	PANC-1	AZD4547	4292.21	5.37	98.94	5.12	0.97	0.83	0.14	0.95
GEM high_Bliss	PANC-1	AZD4547	4499.57	5.35	98.02	3.4	0.84	0.62	0.25	0.96
GEM low	PANC-1	AZD4547	15086.6	4.82	99.18	2.84	1.01	0.05	0.22	0.99
GEM low_Bliss	PANC-1	AZD4547	4861.3	5.31	98.05	2.9	0.9	0.65	0.25	0.96
no GEM	PANC-1	AZD4547	5351.24	5.27	98.08	2.53	0.94	0.66	0.25	0.96
GEM high	PaTu-8988-T	AZD4547	3040.32	5.52	98.17	6.27	0.54	0.45	0.17	0.9
GEM high_Bliss	PaTu-8988-T	AZD4547	20085.4	4.7	95.11	1.05	0.53	-0.23	0.47	0.98
GEM low	PaTu-8988-T	AZD4547	45165.6	4.35	95.54	0.95	0.95	-1.11	0.42	0.98
GEM low_Bliss	PaTu-8988-T	AZD4547	25950.6	4.59	95.08	1.01	0.98	-0.67	0.47	0.98
no GEM	PaTu-8988-T	AZD4547	7384.82	5.13	95.26	1.36	1.04	0.24	0.46	0.98
GEM high	PSN-1	AZD4547	5877.33	5.23	95.79	2.04	0.91	0.29	0.51	0.99
GEM high_Bliss	PSN-1	AZD4547	10614.7	4.97	94.69	1.32	0.95	-0.16	0.56	1
GEM low	PSN-1	AZD4547	6547.77	5.18	95.73	1.96	0.94	0.22	0.54	1
GEM low_Bliss	PSN-1	AZD4547	10601.9	4.97	94.69	1.32	0.97	-0.17	0.56	1
no GEM	PSN-1	AZD4547	8650.08	5.06	94.72	1.41	1.06	-0.02	0.56	1
GEM high	Suit2-07	AZD4547	10976.2	4.96	93.92	1.19	1.05	-0.26	0.59	0.98
GEM high_Bliss	Suit2-07	AZD4547	9803.44	5.01	95.31	1.92	1.09	-0.42	0.71	0.99
GEM low	Suit2-07	AZD4547	31638.1	4.5	90.53	0.73	0.95	-1.04	0.64	0.92
GEM low_Bliss	Suit2-07	AZD4547	22511.9	4.65	95.33	1.56	0.99	-2.2	0.71	0.99
no GEM	Suit2-07	AZD4547	9038.98	5.04	95.3	1.99	1.05	-0.3	0.71	0.99
GEM high	AsPC-1	Barasertib	273.52	6.56	100	-1.48	0.85	0.76	0.11	0.8
GEM high_Bliss	AsPC-1	Barasertib	68.71	7.16	100	-0.02	0.96	0.52	0.04	0.46
GEM low	AsPC-1	Barasertib	10222.1	4.99	99.56	0.02	0.98	0.79	0.01	0.02
GEM low_Bliss	AsPC-1	Barasertib	63.74	7.2	100	-0.01	1.32	0.45	0.04	0.46
no GEM	AsPC-1	Barasertib	56.27	7.25	100	-0.02	1.26	0.63	0.04	0.46
GEM high	BxPC-3	Barasertib	81.92	7.09	82.57	0.94	0.94	0.56	0.4	0.98
GEM high_Bliss	BxPC-3	Barasertib	53.59	7.27	83.76	0.84	0.87	0.57	0.34	0.94
GEM low	BxPC-3	Barasertib	46.81	7.33	86.93	0.94	1.04	0.76	0.27	0.94
GEM low_Bliss	BxPC-3	Barasertib	53.59	7.27	83.76	0.84	1	0.66	0.34	0.94
no GEM	BxPC-3	Barasertib	53.59	7.27	83.76	0.84	1.03	0.67	0.34	0.94
GEM high	Capan-1	Barasertib	615.08	6.21	79.85	0.35	0.76	0.21	0.5	0.98
GEM high_Bliss	Capan-1	Barasertib	42.03	7.38	81.34	2.61	0.67	0.42	0.37	0.96
GEM low	Capan-1	Barasertib	51.78	7.29	81.45	2.59	1.05	0.64	0.39	0.99
GEM low_Bliss	Capan-1	Barasertib	42.03	7.38	81.34	2.61	1.06	0.66	0.37	0.96
no GEM	Capan-1	Barasertib	42.03	7.38	81.34	2.61	1	0.62	0.37	0.96
GEM high	Colo-357	Barasertib	154.16	6.81	75.76	0.51	0.84	0.29	0.57	0.98
GEM high_Bliss	Colo-357	Barasertib	1423.08	5.85	79.52	0.14	1.09	0.03	0.44	0.89
GEM low	Colo-357	Barasertib	22.66	7.64	80.18	2.73	1.12	0.72	0.36	0.94
GEM low_Bliss	Colo-357	Barasertib	1180.89	5.93	79.46	0.14	1.43	0.05	0.44	0.89
no GEM	Colo-357	Barasertib	852.1	6.07	79.38	0.14	1.42	0.08	0.44	0.89
GEM high	Dan-G	Barasertib	33.33	7.48	82.19	1.35	0.62	0.41	0.34	0.93
GEM high_Bliss	Dan-G	Barasertib	230.81	6.64	81.24	0.03	1.76	-0.86	0.38	0.97
GEM low	Dan-G	Barasertib	36.09	7.44	86.23	4.11	1.07	0.78	0.27	0.96
GEM low_Bliss	Dan-G	Barasertib	194.28	6.71	81.27	0.04	2.7	-0.98	0.38	0.97
no GEM	Dan-G	Barasertib	296.19	6.53	81.24	0.03	3.14	-1.6	0.38	0.97
GEM high	FAMPAC	Barasertib	7745.77	5.11	88.24	0.41	0.87	0.2	0.4	0.98
GEM high_Bliss	FAMPAC	Barasertib	40.09	7.4	88.08	1.61	0.75	0.57	0.24	0.93
GEM low	FAMPAC	Barasertib	31.88	7.5	86.74	1.78	0.91	0.68	0.25	0.97
GEM low_Bliss	FAMPAC	Barasertib	40.09	7.4	88.08	1.61	0.87	0.66	0.24	0.93
no GEM	FAMPAC	Barasertib	40.09	7.4	88.08	1.61	0.92	0.7	0.24	0.93
GEM high	HPDE	Barasertib	19.35	7.71	82.73	2.11	0.95	0.66	0.3	0.99
GEM high_Bliss	HPDE	Barasertib	74.65	7.13	84.97	0.54	0.96	0.62	0.32	0.98
GEM low	HPDE	Barasertib	15.92	7.8	87.83	8.67	0.98	0.78	0.21	0.97
GEM low_Bliss	HPDE	Barasertib	74.63	7.13	84.97	0.54	1.05	0.68	0.32	0.98
no GEM	HPDE	Barasertib	74.63	7.13	84.97	0.54	1.03	0.66	0.32	0.98
GEM high	HuP-T4	Barasertib	347.46	6.46	95.69	0.77	1.15	0.99	0.13	0.92
GEM high_Bliss	HuP-T4	Barasertib	56.77	7.25	90.51	0.79	1.05	0.83	0.2	0.98
GEM low	HuP-T4	Barasertib	340.48	6.47	94.56	1.65	0.92	0.76	0.18	0.98
GEM low_Bliss	HuP-T4	Barasertib	56.78	7.25	90.51	0.79	0.92	0.73	0.2	0.98
no GEM	HuP-T4	Barasertib	56.77	7.25	90.51	0.79	0.94	0.75	0.2	0.98
GEM high	MiaPaCa-2	Barasertib	3.55	8.45	78	2.04	0.69	0.48	0.3	0.97
GEM high_Bliss	MiaPaCa-2	Barasertib	4.22	8.38	69.19	0.56	0.68	0.33	0.48	0.95
GEM low	MiaPaCa-2	Barasertib	10.96	7.96	72.78	0.73	1.01	0.54	0.45	0.98
GEM low_Bliss	MiaPaCa-2	Barasertib	4.24	8.37	69.2	0.56	1.03	0.49	0.48	0.95
no GEM	MiaPaCa-2	Barasertib	4.24	8.37	69.2	0.56	1.21	0.58	0.48	0.95
GEM high	PANC-1	Barasertib	1503.82	5.82	99.45	0.4	1.18	1.16	0.02	0.15
GEM high_Bliss	PANC-1	Barasertib	75.55	7.12	98.46	6.16	1.13	1.09	0.03	0.54
GEM low	PANC-1	Barasertib	484.9	6.31	99.33	2.77	1.21	1.18	0.02	0.84
GEM low_Bliss	PANC-1	Barasertib	75.14	7.12	98.46	6.45	1.14	1.1	0.03	0.55
no GEM	PANC-1	Barasertib	74	7.13	98.46	6.51	1	0.96	0.03	0.55
GEM high	PaTu-8988-T	Barasertib	219.08	6.66	98.25	0.54	0.54	0.51	0.04	0.38
GEM high_Bliss	PaTu-8988-T	Barasertib	9954.7	5	98.78	2.55	0.51	0.26	0.25	0.91
GEM low	PaTu-8988-T	Barasertib	4171.46	5.38	99.13	4.4	0.97	0.86	0.11	0.76
GEM low_Bliss	PaTu-8988-T	Barasertib	9908.17	5	98.78	2.58	0.89	0.45	0.25	0.91
no GEM	PaTu-8988-T	Barasertib	10263.9	4.99	98.79	2.54	1	0.49	0.25	0.91
GEM high	PSN-1	Barasertib	52.27	7.28	81.44	1.96	1	0.61	0.39	1
GEM high_Bliss	PSN-1	Barasertib	32.63	7.49	84.9	0.62	0.98	0.68	0.29	0.99
GEM low	PSN-1	Barasertib	39.21	7.41	85.88	0.86	1.01	0.73	0.28	0.99
GEM low_Bliss	PSN-1	Barasertib	32.63	7.49	84.9	0.62	0.99	0.68	0.29	0.99
no GEM	PSN-1	Barasertib	32.63	7.49	84.9	0.62	1.02	0.71	0.29	0.99
GEM high	Suit2-07	Barasertib	83.27	7.08	95.08	1.55	0.98	0.87	0.11	0.79
GEM high_Bliss	Suit2-07	Barasertib	2933.74	5.53	95.22	0.38	0.97	0.74	0.14	0.78
GEM low	Suit2-07	Barasertib	9.76	8.01	97.74	7.14	0.99	0.96	0.04	0.73
GEM low_Bliss	Suit2-07	Barasertib	2828.96	5.55	95.23	0.39	0.96	0.73	0.14	0.78
no GEM	Suit2-07	Barasertib	3285.92	5.48	95.23	0.38	1	0.75	0.14	0.78
GEM high	AsPC-1	Baricitinib	672.75	6.17	100	-9.62	0.88	0.83	0.05	0.64
GEM high_Bliss	AsPC-1	Baricitinib	13747.3	4.86	99.76	2.75	0.81	0.64	0.06	0.69
GEM low	AsPC-1	Baricitinib	3571.18	5.45	100	-5.08	1.01	0.94	0.07	0.74
GEM low_Bliss	AsPC-1	Baricitinib	2001.06	5.7	98.74	0.62	0.89	0.83	0.05	0.62
no GEM	AsPC-1	Baricitinib	3938.83	5.4	98.87	0.65	0.98	0.9	0.05	0.64
GEM high	BxPC-3	Baricitinib	191.75	6.72	97.69	0.03	1.21	0.67	0.05	0.59
GEM high_Bliss	BxPC-3	Baricitinib	3899.86	5.41	99.55	2.85	0.98	0.93	0.05	0.46
GEM low	BxPC-3	Baricitinib	255.09	6.59	100	-0.03	1.48	0.68	0.06	0.21
GEM low_Bliss	BxPC-3	Baricitinib	144.9	6.84	99.89	0.13	1.08	1.07	0	0
no GEM	BxPC-3	Baricitinib	144.9	6.84	99.89	0.13	1.07	1.07	0	0
GEM high	Capan-1	Baricitinib	1071.03	5.97	100	-0.48	0.65	0.59	0.07	0.76
GEM high_Bliss	Capan-1	Baricitinib	32.55	7.49	100	-2.12	0.6	0.56	0.06	0.83
GEM low	Capan-1	Baricitinib	0.4	9.39	100	-0.55	1.06	0.92	0.08	0.89
GEM low_Bliss	Capan-1	Baricitinib	32.54	7.49	100	-2.04	1.04	0.97	0.06	0.83
no GEM	Capan-1	Baricitinib	32.2	7.49	100	-2.06	1.07	1.01	0.06	0.83
GEM high	Colo-357	Baricitinib	0.07	10.18	100	-0.36	0.54	0.51	0.02	0.14
GEM high_Bliss	Colo-357	Baricitinib	46.29	7.33	98.28	0.02	0.79	0.38	0.03	0.3
GEM low	Colo-357	Baricitinib	5463.69	5.26	99.5	5.06	1.03	0.94	0.08	0.57
GEM low_Bliss	Colo-357	Baricitinib	43.49	7.36	98.28	0.03	1.27	0.86	0.03	0.3
no GEM	Colo-357	Baricitinib	43.77	7.36	98.28	0.03	1.26	0.86	0.03	0.3
GEM high	Dan-G	Baricitinib	0.04	10.45	100	-0.92	0.5	0.32	0.07	0.3
GEM high_Bliss	Dan-G	Baricitinib	4817.57	5.32	100	-5	0.49	0.46	0.04	0.59
GEM low	Dan-G	Baricitinib	7.77	8.11	100	-0.16	1.08	1.06	0.01	0.02
GEM low_Bliss	Dan-G	Baricitinib	579.38	6.24	100	-0.79	1.11	1.08	0.02	0.29
no GEM	Dan-G	Baricitinib	432.35	6.36	100	-0.77	1.06	1.04	0.02	0.28
GEM high	FAMPAC	Baricitinib	13854	4.86	99.37	2.44	0.65	0.36	0.14	0.75
GEM high_Bliss	FAMPAC	Baricitinib	22432.2	4.65	99.84	5.23	0.65	-3.4	0.09	0.51
GEM low	FAMPAC	Baricitinib	0.25	9.61	99.45	0.03	0.91	0.79	0.01	0.01
GEM low_Bliss	FAMPAC	Baricitinib	22772.2	4.64	99.84	5	0.85	-3.89	0.09	0.51
no GEM	FAMPAC	Baricitinib	22795.9	4.64	99.84	5.13	0.93	-4.88	0.09	0.51
GEM high	HPDE	Baricitinib	51.35	7.29	100	-0.12	0.97	0.97	0	0
GEM high_Bliss	HPDE	Baricitinib	65.29	7.19	96.88	0.02	1.52	0.39	0.06	0.65
GEM low	HPDE	Baricitinib	109.71	6.96	95.71	0.06	1.36	0.77	0.09	0.71
GEM low_Bliss	HPDE	Baricitinib	68.54	7.16	96.89	0.04	1.37	0.74	0.06	0.65
no GEM	HPDE	Baricitinib	68.97	7.16	96.89	0.04	1.3	0.74	0.06	0.65
GEM high	HuP-T4	Baricitinib	3888.58	5.41	100	-1.55	1.14	0.95	0.14	0.94
GEM high_Bliss	HuP-T4	Baricitinib	3822.1	5.42	100	-5.96	1.24	0.99	0.21	0.89
GEM low	HuP-T4	Baricitinib	3020.62	5.52	100	-3.54	1.07	0.93	0.13	0.76
GEM low_Bliss	HuP-T4	Baricitinib	3881.93	5.41	100	-5.36	1.19	0.94	0.21	0.89
no GEM	HuP-T4	Baricitinib	3886.86	5.41	100	-5.42	1.25	0.99	0.21	0.89
GEM high	MiaPaCa-2	Baricitinib	3270.01	5.49	98.68	5.56	0.54	0.47	0.13	0.72
GEM high_Bliss	MiaPaCa-2	Baricitinib	3870.25	5.41	97.93	3.96	0.57	0.43	0.23	0.79
GEM low	MiaPaCa-2	Baricitinib	6227.25	5.21	98.52	2.37	0.83	0.6	0.21	0.85
GEM low_Bliss	MiaPaCa-2	Baricitinib	3836.8	5.42	97.93	4.21	0.8	0.61	0.23	0.79
no GEM	MiaPaCa-2	Baricitinib	4098.79	5.39	97.97	3.32	1.05	0.79	0.23	0.79
GEM high_Bliss	PANC-1	Baricitinib	32.98	7.48	100	-0.24	1.03	1.01	0.01	0.1
GEM low	PANC-1	Baricitinib	34170945254	-1.53	100	-0.03	1.14	1	0.01	0.07
GEM low_Bliss	PANC-1	Baricitinib	32.98	7.48	100	-0.24	1.1	1.07	0.01	0.1
no GEM	PANC-1	Baricitinib	32.98	7.48	100	-0.24	1.08	1.05	0.01	0.1
GEM high	PaTu-8988-T	Baricitinib	5.94	8.23	100	-0.02	0.63	0.34	0.04	0.09
GEM high_Bliss	PaTu-8988-T	Baricitinib	6122.46	5.21	100	-3.15	0.63	0.5	0.18	0.84
GEM low	PaTu-8988-T	Baricitinib	2534.27	5.6	100	-0.83	0.98	0.88	0.08	0.84
GEM low_Bliss	PaTu-8988-T	Baricitinib	7008.64	5.15	100	-2.75	1.14	0.88	0.18	0.84
no GEM	PaTu-8988-T	Baricitinib	4802.06	5.32	100	-4.66	1.25	1.02	0.18	0.84
GEM high	PSN-1	Baricitinib	0.66	9.18	99.84	0.02	1	0.94	0	0.01
GEM high_Bliss	PSN-1	Baricitinib	5499.68	5.26	99.48	2.32	0.96	0.88	0.07	0.87
GEM low	PSN-1	Baricitinib	4155.37	5.38	99.28	2.94	1	0.92	0.08	0.8
GEM low_Bliss	PSN-1	Baricitinib	5167.93	5.29	99.47	2.42	1.02	0.94	0.07	0.87
no GEM	PSN-1	Baricitinib	5189.81	5.28	99.47	2.41	1.01	0.93	0.07	0.87
GEM high	Suit2-07	Baricitinib	10451.7	4.98	99.07	2.06	1.03	0.7	0.15	0.87
GEM high_Bliss	Suit2-07	Baricitinib	743.83	6.13	98.6	0.48	1.02	0.97	0.04	0.38
GEM low_Bliss	Suit2-07	Baricitinib	1781.34	5.75	98.7	0.48	0.95	0.89	0.04	0.4
no GEM	Suit2-07	Baricitinib	1394.35	5.86	98.68	0.49	1	0.94	0.04	0.39
GEM high	AsPC-1	Belizatinib	1343.84	5.87	86.67	0.94	0.95	0.31	0.59	0.99
GEM high_Bliss	AsPC-1	Belizatinib	495.58	6.3	83.42	1.07	0.89	0.36	0.58	0.99
GEM low	AsPC-1	Belizatinib	594.65	6.23	80.2	0.72	1.05	0.28	0.65	0.99
GEM low_Bliss	AsPC-1	Belizatinib	495.56	6.3	83.42	1.07	0.97	0.39	0.58	0.99
no GEM	AsPC-1	Belizatinib	495.55	6.3	83.42	1.07	0.98	0.39	0.58	0.99
GEM high	BxPC-3	Belizatinib	2231.44	5.65	87.18	1.63	1.01	0.09	0.84	1
GEM high_Bliss	BxPC-3	Belizatinib	1421.58	5.85	85.43	2.42	0.97	0.18	0.81	1
GEM low	BxPC-3	Belizatinib	1818.52	5.74	87.5	2.5	1.02	0.2	0.79	0.99
GEM low_Bliss	BxPC-3	Belizatinib	1421.58	5.85	85.43	2.42	1	0.18	0.81	1
no GEM	BxPC-3	Belizatinib	1421.55	5.85	85.43	2.42	1.06	0.19	0.81	1
GEM low	Capan-1	Belizatinib	6503.4	5.19	97.66	2.24	1.07	0.59	0.32	0.95
GEM low_Bliss	Capan-1	Belizatinib	6008.66	5.22	97.24	2.87	1.03	0.5	0.42	0.96
no GEM	Capan-1	Belizatinib	8116.2	5.09	97.3	2.21	1.01	0.31	0.42	0.96
GEM low	Colo-357	Belizatinib	5318.21	5.27	93.07	1.12	1.05	0.24	0.52	0.98
GEM low_Bliss	Colo-357	Belizatinib	8821.33	5.05	93.38	1.24	1.02	-0.17	0.63	1
no GEM	Colo-357	Belizatinib	7389.78	5.13	93.43	1.32	1.02	-0.05	0.63	1
GEM high	Dan-G	Belizatinib	3551.95	5.45	95.19	6.54	0.58	0.29	0.51	0.91
GEM high_Bliss	Dan-G	Belizatinib	4638.98	5.33	89.96	1.37	0.53	-0.06	0.83	1
GEM low	Dan-G	Belizatinib	3193.55	5.5	89.39	1.1	1.11	0.17	0.66	0.99
GEM low_Bliss	Dan-G	Belizatinib	4635.34	5.33	89.96	1.37	1.12	-0.13	0.83	1
no GEM	Dan-G	Belizatinib	4634.93	5.33	89.96	1.37	1.1	-0.13	0.83	1
GEM high	FAMPAC	Belizatinib	3495.2	5.46	94.9	7.55	0.71	0.33	0.53	0.98
GEM high_Bliss	FAMPAC	Belizatinib	3195.81	5.5	90.86	0.88	0.75	0.24	0.49	0.97
GEM low	FAMPAC	Belizatinib	2574.32	5.59	94.4	2	0.88	0.49	0.42	0.92
GEM low_Bliss	FAMPAC	Belizatinib	3213.92	5.49	90.86	0.88	0.89	0.29	0.49	0.97
no GEM	FAMPAC	Belizatinib	3215.93	5.49	90.86	0.88	1.02	0.33	0.49	0.97
GEM high	HPDE	Belizatinib	2063.34	5.69	87.48	1.14	0.96	0.19	0.69	1
GEM high_Bliss	HPDE	Belizatinib	1281.04	5.89	87.16	1.48	0.95	0.31	0.65	0.99
GEM low	HPDE	Belizatinib	1570.68	5.8	86.63	1.23	1.1	0.26	0.69	0.99
GEM low_Bliss	HPDE	Belizatinib	1280.35	5.89	87.16	1.48	1.04	0.34	0.65	0.99
no GEM	HPDE	Belizatinib	1272.69	5.9	87.15	1.48	1.06	0.34	0.64	0.99
GEM high	HuP-T4	Belizatinib	6491.45	5.19	91.81	1.05	1.02	0	0.61	0.98
GEM high_Bliss	HuP-T4	Belizatinib	40123.1	4.4	87.72	0.63	0.97	-1.41	0.72	0.99
GEM low	HuP-T4	Belizatinib	37880.8	4.42	90.08	0.7	1.02	-1.32	0.65	0.99
GEM low_Bliss	HuP-T4	Belizatinib	35131.2	4.45	87.76	0.64	0.98	-1.3	0.72	0.99
no GEM	HuP-T4	Belizatinib	34982.3	4.46	87.76	0.64	1.01	-1.34	0.72	0.99
GEM high	MiaPaCa-2	Belizatinib	472.31	6.33	77.37	1.09	0.68	0.13	0.78	0.99
GEM high_Bliss	MiaPaCa-2	Belizatinib	308.11	6.51	73.22	1.29	0.6	0.09	0.83	1
GEM low	MiaPaCa-2	Belizatinib	405.51	6.39	75.19	1.23	0.91	0.14	0.83	0.99
GEM low_Bliss	MiaPaCa-2	Belizatinib	308.11	6.51	73.22	1.29	0.87	0.14	0.83	1
no GEM	MiaPaCa-2	Belizatinib	308.06	6.51	73.22	1.29	1.06	0.17	0.83	1
GEM high	PANC-1	Belizatinib	2748.04	5.56	90.89	1.18	1.01	0.32	0.56	0.99
GEM high_Bliss	PANC-1	Belizatinib	1863.6	5.73	85.76	0.93	1.03	0.17	0.69	1
GEM low	PANC-1	Belizatinib	2184.24	5.66	89.47	1.22	1.05	0.31	0.61	0.99
GEM low_Bliss	PANC-1	Belizatinib	1872.19	5.73	85.76	0.93	1.01	0.17	0.69	1
no GEM	PANC-1	Belizatinib	1860.51	5.73	85.76	0.93	1.06	0.18	0.69	1
GEM high	PaTu-8988-T	Belizatinib	12856.5	4.89	84.92	0.56	0.67	-0.33	0.7	1
GEM high_Bliss	PaTu-8988-T	Belizatinib	579.98	6.24	76.71	1.09	0.61	0.07	0.85	0.99
GEM low	PaTu-8988-T	Belizatinib	873.45	6.06	78.43	0.87	1.08	0.08	0.82	0.99
GEM low_Bliss	PaTu-8988-T	Belizatinib	579.98	6.24	76.71	1.09	1.03	0.12	0.85	0.99
no GEM	PaTu-8988-T	Belizatinib	580.02	6.24	76.71	1.09	1.08	0.12	0.85	0.99
GEM high	PSN-1	Belizatinib	1563.62	5.81	85.42	1.38	1.01	0.16	0.78	1
GEM high_Bliss	PSN-1	Belizatinib	1341.48	5.87	84.73	1.33	0.99	0.18	0.76	0.99
GEM low	PSN-1	Belizatinib	1187.56	5.93	83.37	1.19	1.02	0.17	0.77	1
GEM low_Bliss	PSN-1	Belizatinib	1341.48	5.87	84.73	1.33	1.01	0.19	0.76	0.99
no GEM	PSN-1	Belizatinib	1341.48	5.87	84.73	1.33	1	0.19	0.76	0.99
GEM high	Suit2-07	Belizatinib	1123.88	5.95	80.95	1.16	1.04	0.07	0.86	0.99
GEM high_Bliss	Suit2-07	Belizatinib	599.44	6.22	76.75	1	0.9	0.1	0.84	0.99
GEM low	Suit2-07	Belizatinib	721.71	6.14	76.66	0.83	0.98	0.07	0.84	0.99
GEM low_Bliss	Suit2-07	Belizatinib	599.37	6.22	76.75	1	0.87	0.1	0.84	0.99
no GEM	Suit2-07	Belizatinib	599.42	6.22	76.75	1	0.89	0.1	0.84	0.99
GEM high	AsPC-1	Binimetinib	219.53	6.66	79.2	0.67	0.9	0.36	0.55	0.97
GEM high_Bliss	AsPC-1	Binimetinib	83.89	7.08	70.89	0.65	0.88	0.28	0.65	1
GEM low	AsPC-1	Binimetinib	134.76	6.87	72.97	0.39	1.06	0.27	0.6	0.97
GEM low_Bliss	AsPC-1	Binimetinib	83.89	7.08	70.89	0.65	0.95	0.3	0.65	1
no GEM	AsPC-1	Binimetinib	83.89	7.08	70.89	0.65	1.05	0.33	0.65	1
GEM high	BxPC-3	Binimetinib	251.54	6.6	82.55	0.92	1	0.48	0.5	0.98
GEM high_Bliss	BxPC-3	Binimetinib	381.43	6.42	80.94	0.82	0.99	0.37	0.59	0.99
GEM low	BxPC-3	Binimetinib	450.59	6.35	82.95	1.01	1.07	0.43	0.57	0.98
GEM low_Bliss	BxPC-3	Binimetinib	380.57	6.42	80.94	0.82	1.1	0.41	0.59	0.99
no GEM	BxPC-3	Binimetinib	381.25	6.42	80.94	0.82	1.09	0.41	0.59	0.99
GEM high	Capan-1	Binimetinib	268.5	6.57	83.06	0.39	0.56	0.27	0.41	0.98
GEM high_Bliss	Capan-1	Binimetinib	403.48	6.39	90.01	0.53	0.59	0.4	0.27	0.96
GEM low	Capan-1	Binimetinib	1887.11	5.72	85.83	0.26	1.1	0.41	0.34	0.98
GEM low_Bliss	Capan-1	Binimetinib	402.66	6.4	90	0.53	1.02	0.68	0.27	0.96
no GEM	Capan-1	Binimetinib	400.79	6.4	90.01	0.53	1.06	0.71	0.27	0.96
GEM high	Colo-357	Binimetinib	961.33	6.02	98.6	5.48	0.54	0.5	0.07	0.84
GEM high_Bliss	Colo-357	Binimetinib	56.55	7.25	100	-3.5	0.59	0.57	0.03	0.74
GEM low	Colo-357	Binimetinib	2454.39	5.61	98.97	1.63	1.07	0.99	0.07	0.37
GEM low_Bliss	Colo-357	Binimetinib	58.13	7.24	100	-2.8	1.07	1.04	0.03	0.74
no GEM	Colo-357	Binimetinib	58.42	7.23	100	-3.03	1.07	1.04	0.03	0.74
GEM high	Dan-G	Binimetinib	517.48	6.29	89.44	0.97	0.51	0.32	0.36	0.94
GEM high_Bliss	Dan-G	Binimetinib	2215.5	5.65	90.22	0.37	0.48	0.26	0.28	0.96
GEM low	Dan-G	Binimetinib	2.08	8.68	80.31	0.24	1.4	0.65	0.35	1
GEM low_Bliss	Dan-G	Binimetinib	448.91	6.35	90.12	0.48	1.13	0.75	0.27	0.95
no GEM	Dan-G	Binimetinib	503.74	6.3	90.37	0.49	1.07	0.72	0.27	0.95
GEM high	FAMPAC	Binimetinib	14839.9	4.83	75.16	0.36	0.74	-0.56	0.81	0.98
GEM high_Bliss	FAMPAC	Binimetinib	2349.34	5.63	68.4	0.37	0.68	-0.3	0.9	0.99
GEM low	FAMPAC	Binimetinib	1609.46	5.79	65.52	0.31	0.99	-0.4	0.89	0.99
GEM low_Bliss	FAMPAC	Binimetinib	2443.85	5.61	68.38	0.36	0.89	-0.4	0.9	0.99
no GEM	FAMPAC	Binimetinib	2434.3	5.61	68.39	0.36	0.98	-0.44	0.9	0.99
GEM high	HPDE	Binimetinib	242.38	6.62	82.36	0.49	1.01	0.48	0.44	0.98
GEM high_Bliss	HPDE	Binimetinib	221.91	6.65	80.4	0.5	1.03	0.44	0.49	0.99
GEM low	HPDE	Binimetinib	187.6	6.73	80.45	0.55	1.09	0.5	0.48	1
GEM low_Bliss	HPDE	Binimetinib	222.12	6.65	80.4	0.5	1.13	0.49	0.49	0.99
no GEM	HPDE	Binimetinib	222	6.65	80.4	0.5	1.1	0.48	0.49	0.99
GEM high	HuP-T4	Binimetinib	93.05	7.03	77.99	0.89	1.04	0.5	0.51	0.99
GEM high_Bliss	HuP-T4	Binimetinib	175.55	6.76	90.34	1.23	1	0.74	0.26	0.94
GEM low	HuP-T4	Binimetinib	81.72	7.09	88.57	1.1	0.99	0.73	0.26	0.98
GEM low_Bliss	HuP-T4	Binimetinib	175.55	6.76	90.34	1.23	0.96	0.71	0.26	0.94
no GEM	HuP-T4	Binimetinib	175.55	6.76	90.34	1.23	1.01	0.74	0.26	0.94
GEM high	MiaPaCa-2	Binimetinib	25.01	7.6	65.82	1.07	0.54	0.2	0.63	0.98
GEM high_Bliss	MiaPaCa-2	Binimetinib	10.69	7.97	51.7	0.7	0.6	0.11	0.8	1
GEM low	MiaPaCa-2	Binimetinib	14.88	7.83	56.51	0.78	0.84	0.2	0.75	0.99
GEM low_Bliss	MiaPaCa-2	Binimetinib	10.69	7.97	51.7	0.7	0.85	0.15	0.8	1
no GEM	MiaPaCa-2	Binimetinib	10.69	7.97	51.7	0.7	1.11	0.2	0.8	1
GEM high	PANC-1	Binimetinib	1069.5	5.97	97.95	0.45	1.01	0.92	0.06	0.66
GEM high_Bliss	PANC-1	Binimetinib	310.82	6.51	93.07	0.6	1.04	0.82	0.19	0.94
GEM low	PANC-1	Binimetinib	266.87	6.57	96.02	2.98	1.05	0.92	0.12	0.97
GEM low_Bliss	PANC-1	Binimetinib	306.46	6.51	93.1	0.6	1.11	0.87	0.19	0.94
no GEM	PANC-1	Binimetinib	349.7	6.46	93.06	0.57	1.09	0.85	0.19	0.94
GEM high	PaTu-8988-T	Binimetinib	315.37	6.5	86.06	0.59	0.48	0.27	0.38	0.98
GEM high_Bliss	PaTu-8988-T	Binimetinib	154.66	6.81	81.73	0.64	0.46	0.24	0.45	0.99
GEM low	PaTu-8988-T	Binimetinib	5.05	8.3	77.61	0.58	0.94	0.58	0.35	0.99
GEM low_Bliss	PaTu-8988-T	Binimetinib	154.66	6.81	81.73	0.64	0.81	0.42	0.45	0.99
no GEM	PaTu-8988-T	Binimetinib	154.66	6.81	81.73	0.64	0.95	0.49	0.45	0.99
GEM high	PSN-1	Binimetinib	207.13	6.68	66.49	0.63	1.03	0.06	0.86	1
GEM high_Bliss	PSN-1	Binimetinib	71.82	7.14	58.8	0.44	1.07	0.02	0.87	0.99
GEM low	PSN-1	Binimetinib	70.26	7.15	58.98	0.46	1.13	0.03	0.87	1
GEM low_Bliss	PSN-1	Binimetinib	71.82	7.14	58.8	0.44	1.14	0.02	0.87	0.99
no GEM	PSN-1	Binimetinib	71.82	7.14	58.8	0.44	1.13	0.02	0.87	0.99
GEM high	Suit2-07	Binimetinib	105.81	6.98	77.15	0.42	1.12	0.45	0.5	0.97
GEM high_Bliss	Suit2-07	Binimetinib	112.28	6.95	81.48	0.77	1	0.54	0.44	0.98
GEM low	Suit2-07	Binimetinib	60.43	7.22	80	0.88	1	0.57	0.43	0.97
GEM low_Bliss	Suit2-07	Binimetinib	112.29	6.95	81.48	0.77	0.93	0.51	0.44	0.98
no GEM	Suit2-07	Binimetinib	112.28	6.95	81.48	0.77	0.98	0.53	0.44	0.98
GEM high	AsPC-1	BMS986165	135.32	6.87	100	-6.3	1.02	0.94	0.08	0.71
GEM high_Bliss	AsPC-1	BMS986165	5025	5.3	95.86	0.71	0.9	0.6	0.21	0.91
GEM low	AsPC-1	BMS986165	3236.14	5.49	98.6	3.2	0.99	0.86	0.13	0.94
GEM low_Bliss	AsPC-1	BMS986165	5418.34	5.27	95.85	0.69	0.98	0.65	0.21	0.91
no GEM	AsPC-1	BMS986165	4873.78	5.31	95.86	0.71	0.99	0.66	0.21	0.91
GEM high	BxPC-3	BMS986165	19633.8	4.71	96.54	1.17	0.98	-0.19	0.37	0.95
GEM high_Bliss	BxPC-3	BMS986165	9937.93	5	96.63	1.8	0.93	0.04	0.48	1
GEM low	BxPC-3	BMS986165	8679.96	5.06	96.15	1.51	1.02	0.21	0.44	0.99
GEM low_Bliss	BxPC-3	BMS986165	10005.5	5	96.63	1.79	0.96	0.04	0.48	1
no GEM	BxPC-3	BMS986165	10859.7	4.96	96.63	1.74	1.01	-0.03	0.48	1
GEM high	Capan-1	BMS986165	106.31	6.97	100	-0.9	1.03	0.7	0.32	0.97
GEM low	Capan-1	BMS986165	307.48	6.51	100	-0.84	1.09	1.07	0.01	0.09
GEM high	Colo-357	BMS986165	136.6	6.86	100	-1.39	0.69	0.64	0.08	0.65
GEM high_Bliss	Colo-357	BMS986165	11056	4.96	99.88	5.8	0.64	0.53	0.06	0.72
GEM low	Colo-357	BMS986165	2485.38	5.6	99.16	5.18	1.06	0.99	0.07	0.78
GEM low_Bliss	Colo-357	BMS986165	9962.49	5	99.83	4.75	1.03	0.9	0.06	0.71
no GEM	Colo-357	BMS986165	9555.37	5.02	99.81	4.46	1.03	0.91	0.06	0.71
GEM high	Dan-G	BMS986165	791.05	6.1	100	-0.65	1.03	0.53	0.44	0.97
GEM high_Bliss	Dan-G	BMS986165	3348.79	5.48	97.37	1.79	0.52	0.39	0.22	0.98
GEM low	Dan-G	BMS986165	24015.3	4.62	99.13	2.57	1.09	-1.57	0.23	0.9
GEM low_Bliss	Dan-G	BMS986165	3354	5.47	97.36	1.79	1.09	0.82	0.22	0.98
no GEM	Dan-G	BMS986165	3350.57	5.47	97.36	1.79	1.08	0.81	0.22	0.98
GEM high	FAMPAC	BMS986165	1.7	8.77	99.32	0.18	0.76	0.73	0.01	0.01
GEM high_Bliss	FAMPAC	BMS986165	19552.7	4.71	97.28	1.21	0.68	0.01	0.3	0.96
GEM low	FAMPAC	BMS986165	3799.33	5.42	98.16	4.57	0.83	0.66	0.21	0.87
GEM low_Bliss	FAMPAC	BMS986165	24291	4.61	97.26	1.17	0.82	-0.13	0.3	0.96
no GEM	FAMPAC	BMS986165	24760.8	4.61	97.26	1.17	0.93	-0.16	0.3	0.96
GEM high	HPDE	BMS986165	23930.2	4.62	99.84	4.27	0.96	-2.04	0.07	0.61
GEM high_Bliss	HPDE	BMS986165	2260.06	5.65	98.54	2.58	0.92	0.82	0.1	0.81
GEM low	HPDE	BMS986165	5222.73	5.28	98.82	2.35	0.98	0.8	0.15	0.78
GEM low_Bliss	HPDE	BMS986165	2246.02	5.65	98.55	2.71	1	0.9	0.1	0.81
no GEM	HPDE	BMS986165	2326.02	5.63	98.54	2.44	1.02	0.91	0.11	0.81
GEM high	HuP-T4	BMS986165	0.06	10.23	100	-3.82	1	-2.75	0.07	0.37
GEM high_Bliss	HuP-T4	BMS986165	4681.25	5.33	100	-3.78	1.03	0.89	0.13	0.8
GEM low	HuP-T4	BMS986165	169.12	6.77	100	-0.06	1.08	0.78	0.05	0.19
GEM low_Bliss	HuP-T4	BMS986165	8543.66	5.07	100	-1.69	1.14	0.9	0.13	0.81
no GEM	HuP-T4	BMS986165	4607.21	5.34	100	-3.94	1.08	0.93	0.13	0.8
GEM high	MiaPaCa-2	BMS986165	4.98764e+06	2.3	99.66	-0.03	0.64	0.71	0.01	0.01
GEM high_Bliss	MiaPaCa-2	BMS986165	10495	4.98	96.84	1.4	0.59	0.16	0.36	0.97
GEM low	MiaPaCa-2	BMS986165	3334.34	5.48	97.2	3.29	0.91	0.66	0.27	0.94
GEM low_Bliss	MiaPaCa-2	BMS986165	17734.7	4.75	96.8	1.24	0.85	-0.07	0.36	0.97
no GEM	MiaPaCa-2	BMS986165	7217.19	5.14	96.87	1.63	1.05	0.46	0.36	0.97
GEM high	PANC-1	BMS986165	111.14	6.95	99.67	0.15	1.02	1	0.01	0.05
GEM high_Bliss	PANC-1	BMS986165	2221.58	5.65	98.4	1.19	1	0.89	0.09	0.89
GEM low	PANC-1	BMS986165	9798.65	5.01	99.71	4.13	1.03	0.85	0.09	0.78
GEM low_Bliss	PANC-1	BMS986165	2137.33	5.67	98.4	1.22	0.99	0.89	0.09	0.89
no GEM	PANC-1	BMS986165	2073.98	5.68	98.38	1.21	1.04	0.93	0.09	0.89
GEM high	PaTu-8988-T	BMS986165	1223.99	5.91	100	-7.5	1.06	0.69	0.35	0.98
GEM high_Bliss	PaTu-8988-T	BMS986165	444790	3.35	99.1	1.11	0.62	-3.93	0.11	0.46
GEM low	PaTu-8988-T	BMS986165	3914.44	5.41	99.16	2.68	1.05	0.95	0.09	0.85
GEM low_Bliss	PaTu-8988-T	BMS986165	2.52558e+08	0.6	99.73	0.04	1.05	0.99	0.01	0
no GEM	PaTu-8988-T	BMS986165	252556176	0.6	99.73	0.04	1.1	1.04	0.01	0
GEM high	PSN-1	BMS986165	23678	4.63	99.45	2.97	1.05	-1.45	0.17	0.98
GEM high_Bliss	PSN-1	BMS986165	11236.5	4.95	98.43	1.17	0.99	0.67	0.15	0.93
GEM low	PSN-1	BMS986165	8727.31	5.06	99.15	3.07	1.02	0.71	0.19	0.85
GEM low_Bliss	PSN-1	BMS986165	7982.47	5.1	98.47	1.33	1.01	0.75	0.15	0.93
no GEM	PSN-1	BMS986165	7572.55	5.12	98.49	1.37	1.01	0.75	0.15	0.93
GEM high	Suit2-07	BMS986165	2363.77	5.63	97.16	1.75	1.02	0.8	0.19	0.9
GEM high_Bliss	Suit2-07	BMS986165	15072.5	4.82	93.09	0.53	1.03	0.3	0.31	0.94
GEM low	Suit2-07	BMS986165	361.25	6.44	91.26	0.04	1.61	0.11	0.18	0.59
GEM low_Bliss	Suit2-07	BMS986165	13157.1	4.88	93.1	0.54	0.99	0.32	0.31	0.94
no GEM	Suit2-07	BMS986165	11176.2	4.95	93.11	0.55	1.01	0.36	0.31	0.94
GEM high	AsPC-1	Bosutinib	4167.96	5.38	88.47	1.34	0.92	-0.16	0.9	0.99
GEM high_Bliss	AsPC-1	Bosutinib	5954.77	5.23	82.6	0.74	0.85	-0.49	0.94	0.99
GEM low	AsPC-1	Bosutinib	5420.8	5.27	84.51	0.83	1.07	-0.47	0.9	0.98
GEM low_Bliss	AsPC-1	Bosutinib	5973.17	5.22	82.6	0.74	1.02	-0.59	0.94	0.99
no GEM	AsPC-1	Bosutinib	5986.96	5.22	82.6	0.74	1.06	-0.61	0.94	0.99
GEM high	BxPC-3	Bosutinib	4437.62	5.35	86.41	1.05	0.93	-0.28	0.91	0.99
GEM high_Bliss	BxPC-3	Bosutinib	2168.99	5.66	83.89	1.24	0.86	-0.07	0.94	0.99
GEM low	BxPC-3	Bosutinib	2339.55	5.63	84.11	1.17	1.01	-0.1	0.92	0.97
GEM low_Bliss	BxPC-3	Bosutinib	2168.57	5.66	83.89	1.24	0.93	-0.07	0.94	0.99
no GEM	BxPC-3	Bosutinib	2169.33	5.66	83.89	1.24	1.01	-0.08	0.94	0.99
GEM high	Capan-1	Bosutinib	2025.52	5.69	85.14	0.93	0.6	0.06	0.73	0.99
GEM high_Bliss	Capan-1	Bosutinib	6207.66	5.21	93.16	1.49	0.58	0	0.68	1
GEM low	Capan-1	Bosutinib	3432.47	5.46	92.44	2.42	1	0.24	0.7	1
GEM low_Bliss	Capan-1	Bosutinib	6154.35	5.21	93.17	1.5	1.03	0	0.68	1
no GEM	Capan-1	Bosutinib	6133.45	5.21	93.17	1.5	1.04	0	0.68	1
GEM high	Colo-357	Bosutinib	1579.46	5.8	84.77	2.91	0.58	0.05	0.9	0.98
GEM high_Bliss	Colo-357	Bosutinib	7289.12	5.14	90.16	1.35	0.63	-0.36	0.95	1
GEM low	Colo-357	Bosutinib	3607.61	5.44	90.2	2	1.1	0	0.88	1
GEM low_Bliss	Colo-357	Bosutinib	5633.78	5.25	90.28	1.54	1.11	-0.37	0.95	1
no GEM	Colo-357	Bosutinib	5088.01	5.29	90.36	1.65	1.07	-0.27	0.94	1
GEM high	Dan-G	Bosutinib	3409.8	5.47	86.65	1.22	0.58	-0.09	0.91	0.98
GEM high_Bliss	Dan-G	Bosutinib	3174.39	5.5	86.12	1.33	0.5	-0.09	0.97	1
GEM low	Dan-G	Bosutinib	2796.6	5.55	89.47	2.75	1.09	0.11	0.87	1
GEM low_Bliss	Dan-G	Bosutinib	3001.53	5.52	86.2	1.39	1.1	-0.16	0.96	1
no GEM	Dan-G	Bosutinib	2905.48	5.54	86.24	1.43	1.07	-0.13	0.96	1
GEM high	FAMPAC	Bosutinib	1626.48	5.79	84.25	1.9	0.7	0.04	0.91	1
GEM high_Bliss	FAMPAC	Bosutinib	3030.45	5.52	86.38	1.27	0.66	-0.07	0.91	0.99
GEM low	FAMPAC	Bosutinib	2959.08	5.53	88.23	1.63	0.89	0	0.88	1
GEM low_Bliss	FAMPAC	Bosutinib	3030.47	5.52	86.38	1.27	0.91	-0.1	0.91	0.99
no GEM	FAMPAC	Bosutinib	3030.47	5.52	86.38	1.27	0.97	-0.1	0.91	0.99
GEM high	HPDE	Bosutinib	2584.39	5.59	88.45	1.27	1	0.15	0.72	1
GEM high_Bliss	HPDE	Bosutinib	2153.45	5.67	83.81	0.92	0.97	0	0.81	1
GEM low	HPDE	Bosutinib	2193.49	5.66	85.47	1.15	1.07	0.04	0.82	0.99
GEM low_Bliss	HPDE	Bosutinib	2145.84	5.67	83.81	0.92	1.07	0	0.81	1
no GEM	HPDE	Bosutinib	2142.95	5.67	83.81	0.92	1.05	0	0.81	1
GEM high	HuP-T4	Bosutinib	3112.6	5.51	95.01	9.41	1.04	0.55	0.47	0.88
GEM high_Bliss	HuP-T4	Bosutinib	17905.7	4.75	96.33	2.43	0.97	-3.38	0.88	0.99
GEM low	HuP-T4	Bosutinib	14824.4	4.83	99.28	5.23	1.01	-2.43	0.39	0.99
GEM low_Bliss	HuP-T4	Bosutinib	8488.73	5.07	95.96	3.11	1.02	-0.41	0.88	0.99
no GEM	HuP-T4	Bosutinib	15777.4	4.8	95.86	2.23	1	-2.3	0.87	0.99
GEM high	MiaPaCa-2	Bosutinib	2046.82	5.69	77.02	0.63	0.58	-0.13	0.89	0.99
GEM high_Bliss	MiaPaCa-2	Bosutinib	7763.23	5.11	81.06	0.64	0.52	-0.38	0.94	0.99
GEM low	MiaPaCa-2	Bosutinib	2710.98	5.57	83.5	1.01	0.88	-0.16	0.93	1
GEM low_Bliss	MiaPaCa-2	Bosutinib	16953.3	4.77	80.82	0.58	0.81	-1	0.95	0.99
no GEM	MiaPaCa-2	Bosutinib	13936.3	4.86	80.86	0.59	1.03	-1.14	0.95	0.99
GEM high	PANC-1	Bosutinib	14706.8	4.83	94.52	1.28	1.09	-0.66	0.61	0.96
GEM high_Bliss	PANC-1	Bosutinib	14602.9	4.84	94.66	1.61	1.13	-1.34	0.77	1
GEM low	PANC-1	Bosutinib	10177.1	4.99	93.63	1.21	1.06	-0.26	0.61	0.99
GEM low_Bliss	PANC-1	Bosutinib	11367.5	4.94	94.68	1.74	1.08	-0.78	0.77	1
no GEM	PANC-1	Bosutinib	13087.6	4.88	94.67	1.66	1.04	-1	0.77	1
GEM high	PaTu-8988-T	Bosutinib	1041	5.98	82.98	1.09	0.48	0.1	0.74	0.98
GEM high_Bliss	PaTu-8988-T	Bosutinib	8655.44	5.06	82.27	0.67	0.43	-0.33	0.92	0.99
GEM low	PaTu-8988-T	Bosutinib	846.8	6.07	80.63	1.03	0.86	0.14	0.78	0.99
GEM low_Bliss	PaTu-8988-T	Bosutinib	13225.8	4.88	82.17	0.63	0.82	-0.85	0.93	0.99
no GEM	PaTu-8988-T	Bosutinib	17748.6	4.75	82.08	0.6	1.01	-1.26	0.93	0.99
GEM high	PSN-1	Bosutinib	2867.35	5.54	84.95	1.01	0.98	-0.1	0.86	1
GEM high_Bliss	PSN-1	Bosutinib	6612.49	5.18	86.23	0.93	0.95	-0.53	0.93	1
GEM low	PSN-1	Bosutinib	4473.19	5.35	86.42	1.03	1.03	-0.3	0.9	1
GEM low_Bliss	PSN-1	Bosutinib	4787.14	5.32	86.45	1.04	1.04	-0.36	0.92	1
no GEM	PSN-1	Bosutinib	4487.52	5.35	86.51	1.07	1.02	-0.32	0.92	1
GEM high	Suit2-07	Bosutinib	2756.19	5.56	87.46	1.42	1.05	0.01	0.85	0.99
GEM high_Bliss	Suit2-07	Bosutinib	2382.5	5.62	83.12	0.96	1.1	-0.12	0.89	0.99
GEM low	Suit2-07	Bosutinib	4754.6	5.32	83.94	0.79	1.06	-0.37	0.87	0.99
GEM low_Bliss	Suit2-07	Bosutinib	2332.96	5.63	83.13	0.97	1.06	-0.11	0.89	0.99
no GEM	Suit2-07	Bosutinib	2333.22	5.63	83.13	0.97	1.04	-0.11	0.89	0.99
GEM high	AsPC-1	Brigatinib	57.42	7.24	64.69	0.49	0.92	0.18	0.73	1
GEM high_Bliss	AsPC-1	Brigatinib	272.37	6.56	70.71	0.6	0.78	0.1	0.78	0.99
GEM low	AsPC-1	Brigatinib	146.26	6.83	68.6	0.54	0.9	0.16	0.75	0.98
GEM low_Bliss	AsPC-1	Brigatinib	272.36	6.56	70.71	0.6	0.85	0.11	0.78	0.99
no GEM	AsPC-1	Brigatinib	272.4	6.56	70.71	0.6	0.94	0.12	0.78	0.99
GEM high	BxPC-3	Brigatinib	469.89	6.33	68.71	0.74	0.95	-0.08	0.98	0.99
GEM high_Bliss	BxPC-3	Brigatinib	531.11	6.27	66.58	0.6	0.89	-0.15	1	1
GEM low	BxPC-3	Brigatinib	636.31	6.2	67.89	0.59	1.05	-0.19	0.99	0.99
GEM low_Bliss	BxPC-3	Brigatinib	531.82	6.27	66.58	0.6	0.98	-0.17	1	1
no GEM	BxPC-3	Brigatinib	531.56	6.27	66.57	0.6	0.98	-0.17	1	1
GEM high	Capan-1	Brigatinib	258.69	6.59	71.66	1.03	0.56	0.09	0.83	0.99
GEM high_Bliss	Capan-1	Brigatinib	1077.92	5.97	82.06	1.79	0.53	0.06	0.86	0.99
GEM low	Capan-1	Brigatinib	646.71	6.19	77.01	1.53	0.96	0.08	0.9	1
GEM low_Bliss	Capan-1	Brigatinib	1077.92	5.97	82.06	1.79	0.92	0.11	0.86	0.99
no GEM	Capan-1	Brigatinib	1077.92	5.97	82.06	1.79	0.95	0.11	0.86	0.99
GEM high	Colo-357	Brigatinib	75.18	7.12	55.04	0.71	0.54	-0.01	0.99	0.98
GEM high_Bliss	Colo-357	Brigatinib	529.19	6.28	73.74	2.15	0.56	0.01	0.98	1
GEM low	Colo-357	Brigatinib	417.12	6.38	71.76	1.81	1.03	0.02	0.97	1
GEM low_Bliss	Colo-357	Brigatinib	529.19	6.28	73.74	2.15	1.02	0.02	0.98	1
no GEM	Colo-357	Brigatinib	529.19	6.28	73.74	2.15	1.01	0.02	0.98	1
GEM high	Dan-G	Brigatinib	277.42	6.56	69.24	1.23	0.49	0.03	0.93	0.99
GEM high_Bliss	Dan-G	Brigatinib	798.17	6.1	77.24	1.82	0.45	0.01	0.98	1
GEM low	Dan-G	Brigatinib	456.61	6.34	71.48	1.15	1	-0.01	0.98	1
GEM low_Bliss	Dan-G	Brigatinib	797.87	6.1	77.24	1.82	1.05	0.01	0.98	1
no GEM	Dan-G	Brigatinib	798.18	6.1	77.24	1.82	1	0.01	0.98	1
GEM high	FAMPAC	Brigatinib	170.07	6.77	62.74	0.95	0.57	0	0.98	0.99
GEM high_Bliss	FAMPAC	Brigatinib	1139.97	5.94	83.5	2.2	0.62	0.1	0.83	0.98
GEM low	FAMPAC	Brigatinib	789.33	6.1	79.69	1.57	0.8	0.1	0.86	0.98
GEM low_Bliss	FAMPAC	Brigatinib	1139.96	5.94	83.5	2.2	0.81	0.13	0.83	0.98
no GEM	FAMPAC	Brigatinib	1139.96	5.94	83.5	2.2	0.88	0.15	0.83	0.98
GEM high	HPDE	Brigatinib	1309.71	5.88	74.34	0.76	0.91	-0.22	1	0.98
GEM high_Bliss	HPDE	Brigatinib	1589.07	5.8	75.86	0.78	0.94	-0.25	1	0.99
GEM low	HPDE	Brigatinib	2731.92	5.56	75.94	0.66	1.02	-0.46	1	0.98
GEM low_Bliss	HPDE	Brigatinib	1598.35	5.8	75.86	0.78	1.04	-0.27	1	0.99
no GEM	HPDE	Brigatinib	1601.77	5.8	75.87	0.78	1.01	-0.27	1	0.99
GEM high	HuP-T4	Brigatinib	712.25	6.15	77.33	2.04	0.97	0.06	0.94	1
GEM high_Bliss	HuP-T4	Brigatinib	1194.28	5.92	70.58	0.58	0.99	-0.28	0.99	0.99
GEM low	HuP-T4	Brigatinib	4102.29	5.39	71.46	0.45	0.95	-0.61	0.98	0.98
GEM low_Bliss	HuP-T4	Brigatinib	1194.53	5.92	70.58	0.58	0.94	-0.27	0.99	0.99
no GEM	HuP-T4	Brigatinib	1198.47	5.92	70.57	0.58	0.99	-0.28	0.99	0.99
GEM high	MiaPaCa-2	Brigatinib	77.72	7.11	61.51	0.86	0.57	0.07	0.86	0.99
GEM high_Bliss	MiaPaCa-2	Brigatinib	177.38	6.75	64.83	1.06	0.58	0.03	0.94	0.99
GEM low	MiaPaCa-2	Brigatinib	253.05	6.6	70.05	1.29	0.82	0.09	0.89	0.99
GEM low_Bliss	MiaPaCa-2	Brigatinib	177.23	6.75	64.82	1.06	0.82	0.04	0.94	0.99
no GEM	MiaPaCa-2	Brigatinib	177.23	6.75	64.82	1.06	1.08	0.05	0.94	0.99
GEM high	PANC-1	Brigatinib	637.9	6.2	82.24	1.29	0.95	0.28	0.68	1
GEM high_Bliss	PANC-1	Brigatinib	1316.26	5.88	78.9	0.39	1.05	0.13	0.59	0.99
GEM low	PANC-1	Brigatinib	886.54	6.05	84.07	0.81	1.03	0.33	0.6	1
GEM low_Bliss	PANC-1	Brigatinib	1278.56	5.89	78.91	0.39	1.12	0.15	0.59	0.99
no GEM	PANC-1	Brigatinib	1296.2	5.89	78.91	0.39	1.1	0.14	0.59	0.99
GEM high	PaTu-8988-T	Brigatinib	81.05	7.09	61.29	1.29	0.45	0.05	0.88	0.99
GEM high_Bliss	PaTu-8988-T	Brigatinib	639.3	6.19	68.75	0.68	0.46	-0.08	1	0.99
GEM low	PaTu-8988-T	Brigatinib	146.99	6.83	63.53	1.1	0.86	0.04	0.94	0.99
GEM low_Bliss	PaTu-8988-T	Brigatinib	641.91	6.19	68.73	0.68	0.82	-0.14	1	0.99
no GEM	PaTu-8988-T	Brigatinib	641.63	6.19	68.73	0.68	0.96	-0.17	1	0.99
GEM high	PSN-1	Brigatinib	445.72	6.35	73.77	1.07	0.95	0.08	0.89	1
GEM high_Bliss	PSN-1	Brigatinib	474.32	6.32	71.2	0.77	0.93	-0.01	0.92	1
GEM low	PSN-1	Brigatinib	437.16	6.36	73.21	0.95	0.98	0.07	0.88	1
GEM low_Bliss	PSN-1	Brigatinib	474.32	6.32	71.2	0.77	0.99	-0.01	0.92	1
no GEM	PSN-1	Brigatinib	474.32	6.32	71.2	0.77	0.98	-0.01	0.92	1
GEM high	Suit2-07	Brigatinib	494.78	6.31	74.34	2.2	0.97	0.06	0.94	0.99
GEM high_Bliss	Suit2-07	Brigatinib	427.77	6.37	73.21	1.64	0.97	0.07	0.93	1
GEM low	Suit2-07	Brigatinib	471.06	6.33	74.54	1.73	0.97	0.08	0.91	1
GEM low_Bliss	Suit2-07	Brigatinib	427.77	6.37	73.21	1.64	0.9	0.06	0.93	1
no GEM	Suit2-07	Brigatinib	427.77	6.37	73.21	1.64	0.95	0.06	0.93	1
GEM high	AsPC-1	Brivanib	2898.59	5.54	100	-2.03	0.92	0.78	0.15	0.59
GEM high_Bliss	AsPC-1	Brivanib	85.21	7.07	100	-0.7	0.76	0.74	0.02	0.45
GEM low	AsPC-1	Brivanib	244.18	6.61	100	-3.76	0.94	0.9	0.05	0.48
GEM low_Bliss	AsPC-1	Brivanib	165.25	6.78	100	-0.68	0.91	0.88	0.03	0.47
no GEM	AsPC-1	Brivanib	155.76	6.81	100	-0.68	0.97	0.95	0.03	0.47
GEM high	BxPC-3	Brivanib	975.74	6.01	99.56	-0.03	0.88	0.98	0.01	0.02
GEM low	BxPC-3	Brivanib	1733.15	5.76	100	-2.5	1.11	1.02	0.08	0.94
GEM low_Bliss	BxPC-3	Brivanib	3.14	8.5	100	-0.06	1.01	0.97	0.01	0.03
no GEM	BxPC-3	Brivanib	3.14	8.5	100	-0.06	1.04	0.99	0.01	0.03
GEM high	Capan-1	Brivanib	437.78	6.36	95.11	0.03	1.04	0.26	0.1	0.38
GEM high_Bliss	Capan-1	Brivanib	20096761	1.7	98.84	0.51	0.68	-1.48	0.07	0.4
GEM low	Capan-1	Brivanib	25095.6	4.6	99.43	2.33	1.05	-0.35	0.14	0.89
GEM low_Bliss	Capan-1	Brivanib	25853616	1.59	98.63	0.47	1.08	-2.14	0.07	0.39
no GEM	Capan-1	Brivanib	33531853	1.47	98.63	0.43	1.02	-1.27	0.07	0.35
GEM high	Colo-357	Brivanib	10372.9	4.98	96.2	2.43	0.82	-0.45	0.74	0.98
GEM high_Bliss	Colo-357	Brivanib	11028.9	4.96	97.85	2.34	0.83	0.05	0.42	0.97
GEM low	Colo-357	Brivanib	8974.44	5.05	97.83	3.62	1.13	0.06	0.57	1
GEM low_Bliss	Colo-357	Brivanib	7753.45	5.11	97.77	2.84	1.08	0.41	0.42	0.97
no GEM	Colo-357	Brivanib	8825.5	5.05	97.82	2.61	1.06	0.3	0.42	0.97
GEM high	Dan-G	Brivanib	12191	4.91	98.83	2.46	0.65	0.22	0.25	0.97
GEM high_Bliss	Dan-G	Brivanib	15031.9	4.82	99.11	3.75	0.62	-0.54	0.33	0.98
GEM low	Dan-G	Brivanib	270287747141	-2.43	93.96	0.15	1.21	-2.07	0.16	0.22
GEM low_Bliss	Dan-G	Brivanib	14698.9	4.83	99.08	3.69	1.16	-0.83	0.33	0.98
no GEM	Dan-G	Brivanib	14521.4	4.84	99.1	3.77	1.06	-0.74	0.33	0.98
GEM high	FAMPAC	Brivanib	611.81	6.21	100	-1.36	0.92	0.82	0.1	0.95
GEM low	FAMPAC	Brivanib	2253.48	5.65	100	-1.23	0.95	0.91	0.04	0.62
GEM high	HPDE	Brivanib	4014.66	5.4	99.82	0.01	1.01	0.91	0	0.01
GEM high_Bliss	HPDE	Brivanib	20438.9	4.69	98.58	2.46	0.96	-1.35	0.35	0.99
GEM low	HPDE	Brivanib	16495	4.78	99.17	3.05	1.05	-0.43	0.25	0.99
GEM low_Bliss	HPDE	Brivanib	20049.3	4.7	98.58	2.46	1.05	-1.38	0.35	0.99
no GEM	HPDE	Brivanib	20235.8	4.69	98.58	2.46	1.03	-1.4	0.35	0.99
GEM high	HuP-T4	Brivanib	0.03	10.52	100	-1.61	1.16	-0.14	0.07	0.52
GEM high_Bliss	HuP-T4	Brivanib	4911.99	5.31	99.24	3.45	1.06	0.94	0.1	0.81
GEM low	HuP-T4	Brivanib	16.59	7.78	98.54	5.4	0.94	0.91	0.03	0.29
GEM low_Bliss	HuP-T4	Brivanib	5565.88	5.25	99.27	2.85	0.93	0.81	0.1	0.81
no GEM	HuP-T4	Brivanib	5467.2	5.26	99.27	2.93	0.95	0.83	0.1	0.81
GEM high	MiaPaCa-2	Brivanib	17582.5	4.75	99.79	5.52	0.68	-1.33	0.12	0.64
GEM high_Bliss	MiaPaCa-2	Brivanib	9949.47	5	98.08	2.36	0.58	0.17	0.36	0.94
GEM low	MiaPaCa-2	Brivanib	1614.49	5.79	98.69	7.65	0.96	0.88	0.08	0.8
GEM low_Bliss	MiaPaCa-2	Brivanib	7391.5	5.13	98	2.78	0.88	0.43	0.36	0.94
no GEM	MiaPaCa-2	Brivanib	7095.9	5.15	97.97	2.86	1.04	0.53	0.36	0.94
GEM high	PANC-1	Brivanib	18.93	7.72	100	-0.05	1.23	1.15	0.01	0.1
GEM high_Bliss	PANC-1	Brivanib	58504.2	4.23	99.4	1.78	1.14	-2.03	0.12	0.64
GEM low	PANC-1	Brivanib	47.28	7.33	99.77	0.43	1.2	1.19	0	0.14
GEM low_Bliss	PANC-1	Brivanib	37711	4.42	99.54	2.38	1.15	-2.19	0.12	0.67
no GEM	PANC-1	Brivanib	20633.6	4.69	99.8	5.55	1	-5.79	0.12	0.7
GEM high	PaTu-8988-T	Brivanib	4.42	8.35	100	-3.99	0.54	0.53	0.03	0.3
GEM high_Bliss	PaTu-8988-T	Brivanib	8253.09	5.08	98.93	2.36	0.52	0.36	0.18	0.93
GEM low	PaTu-8988-T	Brivanib	26.95	7.57	99.15	0.03	1.08	0.89	0.02	0.12
GEM low_Bliss	PaTu-8988-T	Brivanib	11927.1	4.92	98.91	1.95	0.91	0.51	0.18	0.94
no GEM	PaTu-8988-T	Brivanib	9576.68	5.02	98.93	2.18	1.02	0.67	0.18	0.94
GEM high	PSN-1	Brivanib	1758.31	5.75	100	-9.11	1.04	0.98	0.06	0.46
GEM high_Bliss	PSN-1	Brivanib	15886.1	4.8	98.66	2.08	0.96	0.05	0.26	0.99
GEM low	PSN-1	Brivanib	6913.19	5.16	97.87	0.87	1	0.77	0.14	0.96
GEM low_Bliss	PSN-1	Brivanib	15933	4.8	98.66	2.08	0.97	0.05	0.26	0.99
no GEM	PSN-1	Brivanib	16509.5	4.78	98.66	2.06	1.01	0	0.26	0.99
GEM high	Suit2-07	Brivanib	229179771896885	-5.36	100	0	1.7	0.38	0.02	0.07
GEM high_Bliss	Suit2-07	Brivanib	11498.9	4.94	99.19	3.24	0.97	0.4	0.23	0.93
GEM low	Suit2-07	Brivanib	7074.37	5.15	99.21	5.02	0.96	0.74	0.2	0.88
GEM low_Bliss	Suit2-07	Brivanib	11499.8	4.94	99.19	3.24	0.96	0.39	0.23	0.93
no GEM	Suit2-07	Brivanib	11608.4	4.94	99.19	3.23	0.99	0.4	0.23	0.93
GEM high	AsPC-1	Brivanib alaninate	1945.46	5.71	100	-1.5	0.87	0.79	0.09	0.35
GEM high_Bliss	AsPC-1	Brivanib alaninate	2941.4	5.53	99.04	4.45	0.74	0.68	0.09	0.68
GEM low	AsPC-1	Brivanib alaninate	18.67	7.73	96.19	4.3	0.93	0.87	0.07	0.58
GEM low_Bliss	AsPC-1	Brivanib alaninate	3008.58	5.52	99.06	5.83	0.89	0.81	0.09	0.68
no GEM	AsPC-1	Brivanib alaninate	2997.04	5.52	99.06	5.47	0.95	0.87	0.09	0.68
GEM high	BxPC-3	Brivanib alaninate	17845.1	4.75	99.83	5.8	0.93	-2.06	0.11	0.57
GEM high_Bliss	BxPC-3	Brivanib alaninate	21759.2	4.66	99.33	3.05	0.86	-1.32	0.22	0.97
GEM low	BxPC-3	Brivanib alaninate	3502.65	5.46	99.15	3.74	1.03	0.93	0.09	0.82
GEM low_Bliss	BxPC-3	Brivanib alaninate	21699.7	4.66	99.33	3.05	0.99	-1.5	0.22	0.97
no GEM	BxPC-3	Brivanib alaninate	22367.9	4.65	99.3	2.91	1.02	-1.49	0.22	0.97
GEM high	Capan-1	Brivanib alaninate	3845.52	5.42	96.44	6.49	0.7	0.41	0.41	0.97
GEM high_Bliss	Capan-1	Brivanib alaninate	5770.05	5.24	97.8	3.02	0.68	0.41	0.33	0.98
GEM low	Capan-1	Brivanib alaninate	22213.1	4.65	98.51	2.77	1.07	-3.59	0.43	0.98
GEM low_Bliss	Capan-1	Brivanib alaninate	8349	5.08	97.92	2.23	1.09	0.48	0.33	0.98
no GEM	Capan-1	Brivanib alaninate	12082.4	4.92	97.97	1.93	1.02	0.19	0.33	0.98
GEM high	Colo-357	Brivanib alaninate	3736.85	5.43	92.35	5.77	0.82	0.12	0.85	0.98
GEM high_Bliss	Colo-357	Brivanib alaninate	3466.97	5.46	93.56	7.6	0.86	0.28	0.67	0.98
GEM low	Colo-357	Brivanib alaninate	5605.79	5.25	94.46	2.96	1.14	0.05	0.81	1
GEM low_Bliss	Colo-357	Brivanib alaninate	3552.53	5.45	93.67	4.88	1.12	0.37	0.67	0.98
no GEM	Colo-357	Brivanib alaninate	3561.02	5.45	93.67	4.74	1.1	0.36	0.67	0.98
GEM high	Dan-G	Brivanib alaninate	4236.71	5.37	97.46	3.36	0.67	0.46	0.3	0.87
GEM high_Bliss	Dan-G	Brivanib alaninate	3886.21	5.41	96.34	6.26	0.59	0.34	0.42	0.96
GEM low	Dan-G	Brivanib alaninate	4447.93	5.35	95.49	3.62	1.14	0.46	0.57	0.99
GEM low_Bliss	Dan-G	Brivanib alaninate	5819.88	5.24	96.83	2.39	1.11	0.51	0.42	0.95
no GEM	Dan-G	Brivanib alaninate	3819.92	5.42	96.28	7.03	1.01	0.58	0.42	0.96
GEM high	FAMPAC	Brivanib alaninate	20640.1	4.69	99.85	4.95	0.82	-1.7	0.08	0.4
GEM high_Bliss	FAMPAC	Brivanib alaninate	1318800861594370	-6.12	98.86	0.17	0.78	-1.78	0.03	0.02
GEM low	FAMPAC	Brivanib alaninate	4849.62	5.31	99.32	6.1	0.9	0.81	0.1	0.6
GEM low_Bliss	FAMPAC	Brivanib alaninate	1016254766995060	-6.01	98.97	0.18	0.9	-2.19	0.03	0.03
no GEM	FAMPAC	Brivanib alaninate	1319276321061060	-6.12	98.82	0.17	0.96	-2.36	0.03	0.02
GEM high	HPDE	Brivanib alaninate	11419	4.94	96.17	1.21	0.94	0.17	0.38	0.95
GEM high_Bliss	HPDE	Brivanib alaninate	3164.37	5.5	94.11	1.74	0.94	0.45	0.47	0.98
GEM low	HPDE	Brivanib alaninate	3475.25	5.46	94.73	1.99	1.05	0.5	0.46	0.99
GEM low_Bliss	HPDE	Brivanib alaninate	3158.42	5.5	94.12	1.74	1.03	0.49	0.47	0.98
no GEM	HPDE	Brivanib alaninate	3159.76	5.5	94.11	1.74	1.01	0.48	0.47	0.98
GEM high	HuP-T4	Brivanib alaninate	11361.5	4.94	99.39	2.06	1.12	0.85	0.1	0.58
GEM high_Bliss	HuP-T4	Brivanib alaninate	2325.53	5.63	98.11	1.54	1.06	0.92	0.12	0.91
GEM low	HuP-T4	Brivanib alaninate	1585.8	5.8	97.18	0.52	0.93	0.81	0.09	0.76
GEM low_Bliss	HuP-T4	Brivanib alaninate	2534.06	5.6	98.13	1.46	0.93	0.8	0.12	0.91
no GEM	HuP-T4	Brivanib alaninate	2457.33	5.61	98.12	1.49	0.95	0.82	0.12	0.91
GEM high	MiaPaCa-2	Brivanib alaninate	3749.87	5.43	97.38	6.46	0.67	0.47	0.29	0.97
GEM high_Bliss	MiaPaCa-2	Brivanib alaninate	3186.11	5.5	94.97	6.08	0.59	0.31	0.48	0.99
GEM low	MiaPaCa-2	Brivanib alaninate	3288.32	5.48	95.75	5.84	0.94	0.55	0.42	0.97
GEM low_Bliss	MiaPaCa-2	Brivanib alaninate	3192.43	5.5	94.98	6.38	0.89	0.46	0.48	0.99
no GEM	MiaPaCa-2	Brivanib alaninate	3138.11	5.5	94.86	4.31	1.06	0.54	0.48	0.99
GEM high	PANC-1	Brivanib alaninate	4186.21	5.38	98.45	4.01	1.19	0.96	0.19	0.9
GEM high_Bliss	PANC-1	Brivanib alaninate	3717.81	5.43	98.25	2.51	1.19	0.96	0.17	0.99
GEM low	PANC-1	Brivanib alaninate	7288.16	5.14	97.97	1.04	1.2	0.88	0.16	0.98
GEM low_Bliss	PANC-1	Brivanib alaninate	3773.35	5.42	98.24	2.4	1.2	0.97	0.17	0.99
no GEM	PANC-1	Brivanib alaninate	3756.28	5.43	98.24	2.41	1.04	0.85	0.17	0.99
GEM high	PaTu-8988-T	Brivanib alaninate	80	7.1	100	-2.78	0.54	0.53	0.03	0.33
GEM high_Bliss	PaTu-8988-T	Brivanib alaninate	39330.7	4.41	98.79	2.24	0.51	-2.78	0.29	0.97
GEM low	PaTu-8988-T	Brivanib alaninate	10026.9	5	99.72	6.75	0.99	0.7	0.15	0.83
GEM low_Bliss	PaTu-8988-T	Brivanib alaninate	50353.2	4.3	98.63	1.94	0.89	-5.27	0.29	0.96
no GEM	PaTu-8988-T	Brivanib alaninate	47615	4.32	98.51	1.8	1.01	-4.04	0.29	0.95
GEM high	PSN-1	Brivanib alaninate	18787.9	4.73	97.65	1.62	0.98	-0.36	0.36	0.99
GEM high_Bliss	PSN-1	Brivanib alaninate	3989.2	5.4	95.87	5.08	0.95	0.48	0.49	0.99
GEM low	PSN-1	Brivanib alaninate	32227.6	4.49	96.03	1.24	0.98	-1.56	0.49	0.99
GEM low_Bliss	PSN-1	Brivanib alaninate	3986.85	5.4	95.87	5.1	0.96	0.49	0.49	0.99
no GEM	PSN-1	Brivanib alaninate	3990.89	5.4	95.87	5.07	1	0.51	0.49	0.99
GEM high	Suit2-07	Brivanib alaninate	6513.56	5.19	96.58	1.55	1	0.46	0.36	0.99
[truncated: 7,777 more rows]

## Sheet: Dataset EV2_146Drugs_Synergy
Cell line	Drug	AUC∆_GEM low [%]	AUC∆_GEM high [%]	AUC∆_sum [%]	EC50_FC_GEM low	EC50_FC_GEM high	EC50_log2FC_GEM low	EC50_log2FC_GEM high	AUC∆_sum_greater10	any_comb_AUC_lower80	any_comb_pEC50_greater6	both_comb_R2_greater0.8	Synergy	Count
[truncated: 1,898 more rows]
