# Supplementary material for: Gemcitabine and ATR inhibitors synergize to kill PDAC cells by blocking DNA damage response
Source: Mol Syst Biol. 2025 Jan 21;21(3):231–53. doi: 10.1038/s44320-025-00085-6 (PMC11876601; doi:10.1038/s44320-025-00085-6)
Supplement: Supplementary file 5 — Dataset EV3 [file 44320_2025_85_MOESM5_ESM.xlsx]

## Sheet: Information
Dataset EV3: Results of phenotypic drug combination screening of Gemcitabine in 13 PDAC cell lines.
Dataset EV3_GEM_Raw_Ratios
Column names	Description
Cell line	Name of cell line
Drug	Name of drug
Replicate	Replicate
Dose [nM]	Drug concentration [nM]
Reponse	Measured luminescence signal of drug treatment
Response vehicle (mean)	Measured luminescence signal of vehicle (no drug), plate mean
Ratio	Relative response, or cell viability (drug/vehicle)
Dataset EV3_GEM_CurveFit
Column names	Description
Cell line	Name of cell line
Drug	Name of drug
EC50 [nM]	Half-maximum effect concentration [nM]
pEC50	-log10 of half-maximum effect concentration
AUC [%]	Area-under-curve [%]
Curve slope	Slope of fitted dose-response curve
Curve top	Upper plateau of fitted dose-response curve
Curve bottom	Lower plateau of fitted dose-response curve
Curve effect size	Effect size of fitted dose-response curve
Curve R2	Goodness of fit (R2) of of fitted dose-response curve
GEM low [nM]	Lower fixed dose of GEM used in drug combination screen
GEM high [nM]	Higher fixed dose of GEM used in drug combination screen

## Sheet: Dataset EV3_GEM_Raw_Ratios
Cell line	Drug	Replicate	Dose [nM]	Reponse	Response vehicle (mean)	Ratio
AsPC-1	Gemcitabine	R1	10000	784080	1890525	0.414742
AsPC-1	Gemcitabine	R1	3333.33	849760	1890525	0.449484
AsPC-1	Gemcitabine	R1	1111.11	872680	1890525	0.461607
AsPC-1	Gemcitabine	R1	370.37	921880	1890525	0.487632
AsPC-1	Gemcitabine	R1	123.46	1025760	1890525	0.542579
AsPC-1	Gemcitabine	R1	41.15	1226120	1890525	0.648561
AsPC-1	Gemcitabine	R1	13.72	1567840	1890525	0.829315
AsPC-1	Gemcitabine	R1	4.57	1815200	1890525	0.960157
AsPC-1	Gemcitabine	R1	1.52	2020880	1890525	1.06895
AsPC-1	Gemcitabine	R1	0.51	1902800	1890525	1.00649
AsPC-1	Gemcitabine	R1	0.17	1928000	1890525	1.01982
BxPC-3	Gemcitabine	R1	10000	1115240	4585970	0.243185
BxPC-3	Gemcitabine	R1	3333.33	1111640	4585970	0.2424
BxPC-3	Gemcitabine	R1	1111.11	1044400	4585970	0.227738
BxPC-3	Gemcitabine	R1	370.37	1177280	4585970	0.256713
BxPC-3	Gemcitabine	R1	123.46	1199800	4585970	0.261624
BxPC-3	Gemcitabine	R1	41.15	1061560	4585970	0.23148
BxPC-3	Gemcitabine	R1	13.72	1330200	4585970	0.290059
BxPC-3	Gemcitabine	R1	4.57	2616760	4585970	0.570601
BxPC-3	Gemcitabine	R1	1.52	3796000	4585970	0.827742
BxPC-3	Gemcitabine	R1	0.51	4577160	4585970	0.998079
BxPC-3	Gemcitabine	R1	0.17	4673440	4585970	1.01907
Capan-1	Gemcitabine	R1	10000	882520	6900020	0.127901
Capan-1	Gemcitabine	R1	3333.33	826400	6900020	0.119768
Capan-1	Gemcitabine	R1	1111.11	819880	6900020	0.118823
Capan-1	Gemcitabine	R1	370.37	891520	6900020	0.129205
Capan-1	Gemcitabine	R1	123.46	1039880	6900020	0.150707
Capan-1	Gemcitabine	R1	41.15	1052200	6900020	0.152492
Capan-1	Gemcitabine	R1	13.72	1419520	6900020	0.205727
Capan-1	Gemcitabine	R1	4.57	1915520	6900020	0.277611
Capan-1	Gemcitabine	R1	1.52	3012200	6900020	0.436549
Capan-1	Gemcitabine	R1	0.51	6577240	6900020	0.95322
Capan-1	Gemcitabine	R1	0.17	6511080	6900020	0.943632
Colo-357	Gemcitabine	R1	10000	66360	2914560	0.0227684
Colo-357	Gemcitabine	R1	3333.33	50680	2914560	0.0173886
Colo-357	Gemcitabine	R1	1111.11	53560	2914560	0.0183767
Colo-357	Gemcitabine	R1	370.37	48200	2914560	0.0165377
Colo-357	Gemcitabine	R1	123.46	70640	2914560	0.0242369
Colo-357	Gemcitabine	R1	41.15	61560	2914560	0.0211215
Colo-357	Gemcitabine	R1	13.72	68560	2914560	0.0235233
Colo-357	Gemcitabine	R1	4.57	158720	2914560	0.0544576
Colo-357	Gemcitabine	R1	1.52	1051200	2914560	0.360672
Colo-357	Gemcitabine	R1	0.51	2847400	2914560	0.976957
Colo-357	Gemcitabine	R1	0.17	2958800	2914560	1.01518
Dan-G	Gemcitabine	R1	10000	365160	4155930	0.0878648
Dan-G	Gemcitabine	R1	3333.33	330080	4155930	0.0794239
Dan-G	Gemcitabine	R1	1111.11	322600	4155930	0.077624
Dan-G	Gemcitabine	R1	370.37	418200	4155930	0.100627
Dan-G	Gemcitabine	R1	123.46	403560	4155930	0.0971046
Dan-G	Gemcitabine	R1	41.15	446720	4155930	0.10749
Dan-G	Gemcitabine	R1	13.72	414760	4155930	0.0997996
Dan-G	Gemcitabine	R1	4.57	478800	4155930	0.115209
Dan-G	Gemcitabine	R1	1.52	1264640	4155930	0.304298
Dan-G	Gemcitabine	R1	0.51	3821640	4155930	0.919563
Dan-G	Gemcitabine	R1	0.17	4035720	4155930	0.971075
FAMPAC	Gemcitabine	R1	10000	195520	5377580	0.0363584
FAMPAC	Gemcitabine	R1	3333.33	238760	5377580	0.0443992
FAMPAC	Gemcitabine	R1	1111.11	225320	5377580	0.0418999
FAMPAC	Gemcitabine	R1	370.37	175320	5377580	0.032602
FAMPAC	Gemcitabine	R1	123.46	157840	5377580	0.0293515
FAMPAC	Gemcitabine	R1	41.15	215680	5377580	0.0401073
FAMPAC	Gemcitabine	R1	13.72	385920	5377580	0.0717646
FAMPAC	Gemcitabine	R1	4.57	952000	5377580	0.177031
FAMPAC	Gemcitabine	R1	1.52	2305720	5377580	0.428765
FAMPAC	Gemcitabine	R1	0.51	5225880	5377580	0.97179
FAMPAC	Gemcitabine	R1	0.17	5184680	5377580	0.964129
HPDE	Gemcitabine	R1	10000	1259640	7924850	0.158948
HPDE	Gemcitabine	R1	3333.33	1887440	7924850	0.238167
HPDE	Gemcitabine	R1	1111.11	2265000	7924850	0.28581
HPDE	Gemcitabine	R1	370.37	2410520	7924850	0.304172
HPDE	Gemcitabine	R1	123.46	2746800	7924850	0.346606
HPDE	Gemcitabine	R1	41.15	2458400	7924850	0.310214
HPDE	Gemcitabine	R1	13.72	2430360	7924850	0.306676
HPDE	Gemcitabine	R1	4.57	5254160	7924850	0.662998
HPDE	Gemcitabine	R1	1.52	6854240	7924850	0.864905
HPDE	Gemcitabine	R1	0.51	7952320	7924850	1.00347
HPDE	Gemcitabine	R1	0.17	7817280	7924850	0.986426
HuP-T4	Gemcitabine	R1	10000	235360	2335530	0.100774
HuP-T4	Gemcitabine	R1	3333.33	187320	2335530	0.0802045
HuP-T4	Gemcitabine	R1	1111.11	191240	2335530	0.0818829
HuP-T4	Gemcitabine	R1	370.37	231280	2335530	0.0990268
HuP-T4	Gemcitabine	R1	123.46	272320	2335530	0.116599
HuP-T4	Gemcitabine	R1	41.15	291040	2335530	0.124614
HuP-T4	Gemcitabine	R1	13.72	312040	2335530	0.133606
HuP-T4	Gemcitabine	R1	4.57	445360	2335530	0.190689
HuP-T4	Gemcitabine	R1	1.52	2216400	2335530	0.948992
HuP-T4	Gemcitabine	R1	0.51	2290520	2335530	0.980728
HuP-T4	Gemcitabine	R1	0.17	2393640	2335530	1.02488
MiaPaCa-2	Gemcitabine	R1	10000	1232056	6.98477e+06	0.176392
MiaPaCa-2	Gemcitabine	R1	3333.33	1424454	6.98477e+06	0.203937
MiaPaCa-2	Gemcitabine	R1	1111.11	1237333	6.98477e+06	0.177147
MiaPaCa-2	Gemcitabine	R1	370.37	1237785	6.98477e+06	0.177212
MiaPaCa-2	Gemcitabine	R1	123.46	1464819	6.98477e+06	0.209716
MiaPaCa-2	Gemcitabine	R1	41.15	2249377	6.98477e+06	0.32204
MiaPaCa-2	Gemcitabine	R1	13.72	4319964	6.98477e+06	0.618483
MiaPaCa-2	Gemcitabine	R1	4.57	6353783	6.98477e+06	0.909662
MiaPaCa-2	Gemcitabine	R1	1.52	6574131	6.98477e+06	0.941209
MiaPaCa-2	Gemcitabine	R1	0.51	6940783	6.98477e+06	0.993702
MiaPaCa-2	Gemcitabine	R1	0.17	7248035	6.98477e+06	1.03769
PANC-1	Gemcitabine	R1	10000	3980640	5534405	0.719253
PANC-1	Gemcitabine	R1	3333.33	3788160	5534405	0.684475
PANC-1	Gemcitabine	R1	1111.11	3920600	5534405	0.708405
PANC-1	Gemcitabine	R1	370.37	4043760	5534405	0.730658
PANC-1	Gemcitabine	R1	123.46	4674640	5534405	0.844651
PANC-1	Gemcitabine	R1	41.15	4879000	5534405	0.881576
PANC-1	Gemcitabine	R1	13.72	5718200	5534405	1.03321
PANC-1	Gemcitabine	R1	4.57	5644560	5534405	1.0199
PANC-1	Gemcitabine	R1	1.52	5625720	5534405	1.0165
PANC-1	Gemcitabine	R1	0.51	5635640	5534405	1.01829
PANC-1	Gemcitabine	R1	0.17	5599760	5534405	1.01181
PaTu-8988-T	Gemcitabine	R1	10000	674680	2527545	0.266931
PaTu-8988-T	Gemcitabine	R1	3333.33	680760	2527545	0.269336
PaTu-8988-T	Gemcitabine	R1	1111.11	670960	2527545	0.265459
PaTu-8988-T	Gemcitabine	R1	370.37	666320	2527545	0.263623
PaTu-8988-T	Gemcitabine	R1	123.46	706000	2527545	0.279322
PaTu-8988-T	Gemcitabine	R1	41.15	749200	2527545	0.296414
PaTu-8988-T	Gemcitabine	R1	13.72	1159840	2527545	0.45888
PaTu-8988-T	Gemcitabine	R1	4.57	2102400	2527545	0.831795
PaTu-8988-T	Gemcitabine	R1	1.52	2353360	2527545	0.931085
PaTu-8988-T	Gemcitabine	R1	0.51	2244600	2527545	0.888055
PaTu-8988-T	Gemcitabine	R1	0.17	2354120	2527545	0.931386
PSN-1	Gemcitabine	R1	10000	723120	7939270	0.0910814
PSN-1	Gemcitabine	R1	3333.33	785720	7939270	0.0989663
PSN-1	Gemcitabine	R1	1111.11	786440	7939270	0.099057
PSN-1	Gemcitabine	R1	370.37	818640	7939270	0.103113
PSN-1	Gemcitabine	R1	123.46	806840	7939270	0.101626
PSN-1	Gemcitabine	R1	41.15	969400	7939270	0.122102
PSN-1	Gemcitabine	R1	13.72	1225440	7939270	0.154352
PSN-1	Gemcitabine	R1	4.57	3433280	7939270	0.432443
PSN-1	Gemcitabine	R1	1.52	6853800	7939270	0.863278
PSN-1	Gemcitabine	R1	0.51	8265520	7939270	1.04109
PSN-1	Gemcitabine	R1	0.17	8130280	7939270	1.02406
Suit2-07	Gemcitabine	R1	10000	913840	7321695	0.124813
Suit2-07	Gemcitabine	R1	3333.33	1298400	7321695	0.177336
Suit2-07	Gemcitabine	R1	1111.11	1242400	7321695	0.169687
Suit2-07	Gemcitabine	R1	370.37	1265760	7321695	0.172878
Suit2-07	Gemcitabine	R1	123.46	1487640	7321695	0.203182
Suit2-07	Gemcitabine	R1	41.15	1614080	7321695	0.220452
Suit2-07	Gemcitabine	R1	13.72	2323360	7321695	0.317325
Suit2-07	Gemcitabine	R1	4.57	6106160	7321695	0.833982
Suit2-07	Gemcitabine	R1	1.52	6647960	7321695	0.907981
Suit2-07	Gemcitabine	R1	0.51	7205360	7321695	0.984111
Suit2-07	Gemcitabine	R1	0.17	7395840	7321695	1.01013
AsPC-1	Gemcitabine	R2	10000	773560	1787745	0.432702
AsPC-1	Gemcitabine	R2	3333.33	855440	1787745	0.478502
AsPC-1	Gemcitabine	R2	1111.11	963400	1787745	0.538891
AsPC-1	Gemcitabine	R2	370.37	972200	1787745	0.543814
AsPC-1	Gemcitabine	R2	123.46	984000	1787745	0.550414
AsPC-1	Gemcitabine	R2	41.15	1220360	1787745	0.682625
AsPC-1	Gemcitabine	R2	13.72	1654800	1787745	0.925635
AsPC-1	Gemcitabine	R2	4.57	1678960	1787745	0.93915
AsPC-1	Gemcitabine	R2	1.52	1870080	1787745	1.04606
AsPC-1	Gemcitabine	R2	0.51	1814960	1787745	1.01522
AsPC-1	Gemcitabine	R2	0.17	1865440	1787745	1.04346
BxPC-3	Gemcitabine	R2	10000	982880	4270080	0.230178
BxPC-3	Gemcitabine	R2	3333.33	1101720	4270080	0.258009
BxPC-3	Gemcitabine	R2	1111.11	1172200	4270080	0.274515
BxPC-3	Gemcitabine	R2	370.37	1316120	4270080	0.308219
BxPC-3	Gemcitabine	R2	123.46	1301640	4270080	0.304828
BxPC-3	Gemcitabine	R2	41.15	1083440	4270080	0.253728
BxPC-3	Gemcitabine	R2	13.72	1392120	4270080	0.326017
BxPC-3	Gemcitabine	R2	4.57	2396000	4270080	0.561114
BxPC-3	Gemcitabine	R2	1.52	4005000	4270080	0.937922
BxPC-3	Gemcitabine	R2	0.51	4354760	4270080	1.01983
BxPC-3	Gemcitabine	R2	0.17	4386440	4270080	1.02725
Capan-1	Gemcitabine	R2	10000	1054200	7067640	0.149159
Capan-1	Gemcitabine	R2	3333.33	798760	7067640	0.113017
Capan-1	Gemcitabine	R2	1111.11	991280	7067640	0.140256
Capan-1	Gemcitabine	R2	370.37	1201400	7067640	0.169986
Capan-1	Gemcitabine	R2	123.46	1198840	7067640	0.169624
Capan-1	Gemcitabine	R2	41.15	1554080	7067640	0.219887
Capan-1	Gemcitabine	R2	13.72	1725080	7067640	0.244081
Capan-1	Gemcitabine	R2	4.57	2141040	7067640	0.302936
Capan-1	Gemcitabine	R2	1.52	3634960	7067640	0.51431
Capan-1	Gemcitabine	R2	0.51	6721200	7067640	0.950982
Capan-1	Gemcitabine	R2	0.17	7177600	7067640	1.01556
Colo-357	Gemcitabine	R2	10000	83360	3379720	0.0246648
Colo-357	Gemcitabine	R2	3333.33	80720	3379720	0.0238836
Colo-357	Gemcitabine	R2	1111.11	70040	3379720	0.0207236
Colo-357	Gemcitabine	R2	370.37	97560	3379720	0.0288663
Colo-357	Gemcitabine	R2	123.46	89840	3379720	0.0265821
Colo-357	Gemcitabine	R2	41.15	110560	3379720	0.0327128
Colo-357	Gemcitabine	R2	13.72	110000	3379720	0.0325471
Colo-357	Gemcitabine	R2	4.57	181840	3379720	0.0538033
Colo-357	Gemcitabine	R2	1.52	1417080	3379720	0.419289
Colo-357	Gemcitabine	R2	0.51	3010320	3379720	0.890701
Colo-357	Gemcitabine	R2	0.17	3084280	3379720	0.912584
Dan-G	Gemcitabine	R2	10000	535080	5192475	0.103049
Dan-G	Gemcitabine	R2	3333.33	536360	5192475	0.103296
Dan-G	Gemcitabine	R2	1111.11	563000	5192475	0.108426
Dan-G	Gemcitabine	R2	370.37	664240	5192475	0.127924
Dan-G	Gemcitabine	R2	123.46	613120	5192475	0.118079
Dan-G	Gemcitabine	R2	41.15	616960	5192475	0.118818
Dan-G	Gemcitabine	R2	13.72	688800	5192475	0.132654
Dan-G	Gemcitabine	R2	4.57	773760	5192475	0.149016
Dan-G	Gemcitabine	R2	1.52	1896320	5192475	0.365205
Dan-G	Gemcitabine	R2	0.51	4836760	5192475	0.931494
Dan-G	Gemcitabine	R2	0.17	5209680	5192475	1.00331
FAMPAC	Gemcitabine	R2	10000	314920	5831135	0.0540066
FAMPAC	Gemcitabine	R2	3333.33	349400	5831135	0.0599197
FAMPAC	Gemcitabine	R2	1111.11	328240	5831135	0.0562909
FAMPAC	Gemcitabine	R2	370.37	317560	5831135	0.0544594
FAMPAC	Gemcitabine	R2	123.46	333400	5831135	0.0571758
FAMPAC	Gemcitabine	R2	41.15	377000	5831135	0.0646529
FAMPAC	Gemcitabine	R2	13.72	606360	5831135	0.103987
FAMPAC	Gemcitabine	R2	4.57	1103600	5831135	0.18926
FAMPAC	Gemcitabine	R2	1.52	4006440	5831135	0.687077
FAMPAC	Gemcitabine	R2	0.51	5481120	5831135	0.939975
FAMPAC	Gemcitabine	R2	0.17	5535240	5831135	0.949256
HPDE	Gemcitabine	R2	10000	1504480	8178730	0.18395
HPDE	Gemcitabine	R2	3333.33	1957840	8178730	0.239382
HPDE	Gemcitabine	R2	1111.11	2343080	8178730	0.286485
HPDE	Gemcitabine	R2	370.37	2516400	8178730	0.307676
HPDE	Gemcitabine	R2	123.46	2708840	8178730	0.331205
HPDE	Gemcitabine	R2	41.15	2844720	8178730	0.347819
HPDE	Gemcitabine	R2	13.72	3059000	8178730	0.374019
HPDE	Gemcitabine	R2	4.57	4878520	8178730	0.596489
HPDE	Gemcitabine	R2	1.52	7465280	8178730	0.912768
HPDE	Gemcitabine	R2	0.51	8161040	8178730	0.997837
HPDE	Gemcitabine	R2	0.17	8084680	8178730	0.988501
HuP-T4	Gemcitabine	R2	10000	281000	2322035	0.121015
HuP-T4	Gemcitabine	R2	3333.33	264160	2322035	0.113762
HuP-T4	Gemcitabine	R2	1111.11	287760	2322035	0.123926
HuP-T4	Gemcitabine	R2	370.37	314320	2322035	0.135364
HuP-T4	Gemcitabine	R2	123.46	313280	2322035	0.134916
HuP-T4	Gemcitabine	R2	41.15	432720	2322035	0.186354
HuP-T4	Gemcitabine	R2	13.72	353160	2322035	0.152091
HuP-T4	Gemcitabine	R2	4.57	695160	2322035	0.299375
HuP-T4	Gemcitabine	R2	1.52	2261520	2322035	0.973939
HuP-T4	Gemcitabine	R2	0.51	2293560	2322035	0.987737
HuP-T4	Gemcitabine	R2	0.17	2280600	2322035	0.982156
MiaPaCa-2	Gemcitabine	R2	10000	1191360	6144025	0.193905
MiaPaCa-2	Gemcitabine	R2	3333.33	1132280	6144025	0.18429
MiaPaCa-2	Gemcitabine	R2	1111.11	1074400	6144025	0.174869
MiaPaCa-2	Gemcitabine	R2	370.37	1308800	6144025	0.21302
MiaPaCa-2	Gemcitabine	R2	123.46	1167560	6144025	0.190032
MiaPaCa-2	Gemcitabine	R2	41.15	1827720	6144025	0.297479
MiaPaCa-2	Gemcitabine	R2	13.72	3184320	6144025	0.518279
MiaPaCa-2	Gemcitabine	R2	4.57	4846320	6144025	0.788786
MiaPaCa-2	Gemcitabine	R2	1.52	5419760	6144025	0.882119
MiaPaCa-2	Gemcitabine	R2	0.51	5655360	6144025	0.920465
MiaPaCa-2	Gemcitabine	R2	0.17	5639720	6144025	0.917919
Panc-1	Gemcitabine	R2	10000	4614040	6817780	0.676766
Panc-1	Gemcitabine	R2	3333.33	4674360	6817780	0.685613
Panc-1	Gemcitabine	R2	1111.11	4763640	6817780	0.698708
Panc-1	Gemcitabine	R2	370.37	5134080	6817780	0.753043
Panc-1	Gemcitabine	R2	123.46	5369400	6817780	0.787558
Panc-1	Gemcitabine	R2	41.15	5844240	6817780	0.857206
Panc-1	Gemcitabine	R2	13.72	6385680	6817780	0.936622
Panc-1	Gemcitabine	R2	4.57	6830120	6817780	1.00181
Panc-1	Gemcitabine	R2	1.52	6729640	6817780	0.987072
Panc-1	Gemcitabine	R2	0.51	6715080	6817780	0.984936
Panc-1	Gemcitabine	R2	0.17	6683640	6817780	0.980325
PaTu-8988-T	Gemcitabine	R2	10000	809960	2475750	0.327157
PaTu-8988-T	Gemcitabine	R2	3333.33	899440	2475750	0.3633
PaTu-8988-T	Gemcitabine	R2	1111.11	844160	2475750	0.340971
PaTu-8988-T	Gemcitabine	R2	370.37	808920	2475750	0.326737
PaTu-8988-T	Gemcitabine	R2	123.46	868680	2475750	0.350875
PaTu-8988-T	Gemcitabine	R2	41.15	917320	2475750	0.370522
PaTu-8988-T	Gemcitabine	R2	13.72	1366360	2475750	0.551897
PaTu-8988-T	Gemcitabine	R2	4.57	2231920	2475750	0.901513
PaTu-8988-T	Gemcitabine	R2	1.52	2556480	2475750	1.03261
PaTu-8988-T	Gemcitabine	R2	0.51	2457080	2475750	0.992459
PaTu-8988-T	Gemcitabine	R2	0.17	2428800	2475750	0.981036
PSN-1	Gemcitabine	R2	10000	1052080	8800440	0.119549
PSN-1	Gemcitabine	R2	3333.33	1071400	8800440	0.121744
PSN-1	Gemcitabine	R2	1111.11	1004960	8800440	0.114194
PSN-1	Gemcitabine	R2	370.37	1103640	8800440	0.125407
PSN-1	Gemcitabine	R2	123.46	1089000	8800440	0.123744
PSN-1	Gemcitabine	R2	41.15	1210080	8800440	0.137502
PSN-1	Gemcitabine	R2	13.72	1542400	8800440	0.175264
PSN-1	Gemcitabine	R2	4.57	3813840	8800440	0.433369
PSN-1	Gemcitabine	R2	1.52	8320160	8800440	0.945425
PSN-1	Gemcitabine	R2	0.51	8697720	8800440	0.988328
PSN-1	Gemcitabine	R2	0.17	9182280	8800440	1.04339
Suit2-07	Gemcitabine	R2	10000	1173920	7766095	0.15116
Suit2-07	Gemcitabine	R2	3333.33	1439120	7766095	0.185308
Suit2-07	Gemcitabine	R2	1111.11	1568520	7766095	0.20197
Suit2-07	Gemcitabine	R2	370.37	1730640	7766095	0.222846
Suit2-07	Gemcitabine	R2	123.46	1746480	7766095	0.224885
Suit2-07	Gemcitabine	R2	41.15	2294600	7766095	0.295464
Suit2-07	Gemcitabine	R2	13.72	3086160	7766095	0.397389
Suit2-07	Gemcitabine	R2	4.57	5922240	7766095	0.762576
Suit2-07	Gemcitabine	R2	1.52	7426840	7766095	0.956316
Suit2-07	Gemcitabine	R2	0.51	7890040	7766095	1.01596
Suit2-07	Gemcitabine	R2	0.17	7836400	7766095	1.00905

## Sheet: Dataset EV3_GEM_CurveFit
Cell line	Drug	EC50 [nM]	pEC50	AUC	Curve slope	Curve top	Curve bottom	Curve effect size	Curve R2	GEM low [nM]	GEM high [nM]
PANC-1	Gemcitabine	72	7.14	85.88	1.11	1.01	0.69	0.31	0.99	10	30
AsPC-1	Gemcitabine	27.05	7.57	70.34	1.15	1.04	0.46	0.55	0.99	10	30
MiaPaCa-2	Gemcitabine	13.64	7.87	51.47	1.52	0.96	0.18	0.81	1	10	30
PaTu-8988-T	Gemcitabine	9.74	8.01	56.98	2.4	0.96	0.31	0.68	1	10	30
Suit2-07	Gemcitabine	7.58	8.12	46.93	1.96	1	0.19	0.81	0.99	1	3
HPDE	Gemcitabine	4.34	8.36	48.78	1.67	1	0.27	0.73	0.98	1	3
BxPC-3	Gemcitabine	3.59	8.45	45.89	1.82	1.03	0.26	0.75	1	1	3
PSN-1	Gemcitabine	3.44	8.46	35.4	2.16	1.03	0.11	0.89	1	1	3
HuP-T4	Gemcitabine	3.08	8.51	35.37	4.56	0.99	0.12	0.88	1	1	3
FAMPAC	Gemcitabine	1.71	8.77	25.43	2.01	0.99	0.05	0.95	1	1	3
Colo-357	Gemcitabine	1.32	8.88	20.82	3.24	0.97	0.03	0.97	1	1	3
Capan-1	Gemcitabine	1.26	8.9	31.71	1.86	1.03	0.16	0.84	0.98	1	3
Dan-G	Gemcitabine	1.1	8.96	25.98	3.23	0.99	0.11	0.89	1	1	3
