# Supplementary material for: Gemcitabine and ATR inhibitors synergize to kill PDAC cells by blocking DNA damage response
Source: Mol Syst Biol. 2025 Jan 21;21(3):231–53. doi: 10.1038/s44320-025-00085-6 (PMC11876601; doi:10.1038/s44320-025-00085-6)
Supplement: Supplementary file 6 — Dataset EV4 [file 44320_2025_85_MOESM6_ESM.xlsx]

## Sheet: Information
Dataset EV4: External datasets on Kinobeads pulldown experiments of inhibitors Adavosertib, Lestaurtinib (Klaeger et al. 2017) and Brigatinib (Reinecke et al. 2023).
Column names	Description
Drug	Name of drug
Lysate	Used cell lysate in pulldown assay
Kinobeads	Used version of Kinobeads (Kinobeads gamma or epsilon)
Source	Data either from Klaeger et al. (2017) or from Reinecke et al. (2023)
Gene	Gene name of target kinase. Only high-confident targets are shown (as defined by the data sources)
EC50 [nM]	EC50 in nM retrieved from dose-resolved binding curve
KDapp [nM]	Apparent dissociation constant [nM]
pKDapp	-log10 of apparent dissociation constant
Curve R2	Goodness of fit (R2) of dose-response curve
Data Source
Klaeger et al. (2017)	Klaeger, S. et al. The target landscape of clinical kinase drugs. Science 358 (2017). https://doi.org:10.1126/science.aan4368
Reinecke et al. (2023)	Reinecke, M. et al. Chemical proteomics reveals the target landscape of 1,000 kinase inhibitors. Nat Chem Biol 20, 577–585 (2023) https://doi.org/10.1038/s41589-023-01459-3

## Sheet: Dataset EV4
Drug	Lysate	Kinobeads	Source	Gene	EC50 [nM]	KDapp [nM]	pKDapp	Curve R2
Adavosertib (MK-1775)	4 cell line mix (Colo205, K-562, MV-4-11, and SK-N-BE(2))	Kinobeads y	Klaeger et al. (2017)	WEE1	19.4886	12.3339	7.9089	0.998683
Adavosertib (MK-1775)	4 cell line mix (Colo205, K-562, MV-4-11, and SK-N-BE(2))	Kinobeads y	Klaeger et al. (2017)	ADK	12.6375	12.6375	7.89834	0.996289
Adavosertib (MK-1775)	4 cell line mix (Colo205, K-562, MV-4-11, and SK-N-BE(2))	Kinobeads y	Klaeger et al. (2017)	MAP3K4	77.4792	52.0369	7.28369	0.961455
Adavosertib (MK-1775)	4 cell line mix (Colo205, K-562, MV-4-11, and SK-N-BE(2))	Kinobeads y	Klaeger et al. (2017)	EPHB6	548.979	337.443	6.4718	0.987094
Adavosertib (MK-1775)	4 cell line mix (Colo205, K-562, MV-4-11, and SK-N-BE(2))	Kinobeads y	Klaeger et al. (2017)	CSNK2B	387.164	387.164	6.41211	0.953142
Adavosertib (MK-1775)	4 cell line mix (Colo205, K-562, MV-4-11, and SK-N-BE(2))	Kinobeads y	Klaeger et al. (2017)	CSNK2A2	428.222	412.25	6.38484	0.985587
Adavosertib (MK-1775)	4 cell line mix (Colo205, K-562, MV-4-11, and SK-N-BE(2))	Kinobeads y	Klaeger et al. (2017)	GAK	745.123	418.431	6.37838	0.972536
Adavosertib (MK-1775)	4 cell line mix (Colo205, K-562, MV-4-11, and SK-N-BE(2))	Kinobeads y	Klaeger et al. (2017)	EIF3J	499.706	499.706	6.30129	0.891026
Adavosertib (MK-1775)	4 cell line mix (Colo205, K-562, MV-4-11, and SK-N-BE(2))	Kinobeads y	Klaeger et al. (2017)	CSNK2A1;CSNK2A3	626.763	626.763	6.2029	0.986578
Adavosertib (MK-1775)	4 cell line mix (Colo205, K-562, MV-4-11, and SK-N-BE(2))	Kinobeads y	Klaeger et al. (2017)	INPPL1	1473.38	712.247	6.14737	0.84973
Adavosertib (MK-1775)	4 cell line mix (Colo205, K-562, MV-4-11, and SK-N-BE(2))	Kinobeads y	Klaeger et al. (2017)	NEK3	979.655	837.331	6.0771	0.986057
Adavosertib (MK-1775)	4 cell line mix (Colo205, K-562, MV-4-11, and SK-N-BE(2))	Kinobeads y	Klaeger et al. (2017)	AZI2	1748.73	1227.33	5.91104	0.733447
Adavosertib (MK-1775)	4 cell line mix (Colo205, K-562, MV-4-11, and SK-N-BE(2))	Kinobeads y	Klaeger et al. (2017)	PKMYT1	1963.6	1440.31	5.84155	0.9859
Adavosertib (MK-1775)	4 cell line mix (Colo205, K-562, MV-4-11, and SK-N-BE(2))	Kinobeads y	Klaeger et al. (2017)	TBK1	2546.87	1628.8	5.78813	0.96209
Adavosertib (MK-1775)	4 cell line mix (Colo205, K-562, MV-4-11, and SK-N-BE(2))	Kinobeads y	Klaeger et al. (2017)	GRB2	2709.8	1690.25	5.77205	0.744746
Adavosertib (MK-1775)	4 cell line mix (Colo205, K-562, MV-4-11, and SK-N-BE(2))	Kinobeads y	Klaeger et al. (2017)	TBKBP1	2182.44	1731.97	5.76146	0.973888
Adavosertib (MK-1775)	4 cell line mix (Colo205, K-562, MV-4-11, and SK-N-BE(2))	Kinobeads y	Klaeger et al. (2017)	TANK	2868.47	1824.86	5.73877	0.978651
Adavosertib (MK-1775)	4 cell line mix (Colo205, K-562, MV-4-11, and SK-N-BE(2))	Kinobeads y	Klaeger et al. (2017)	ADCK1	3045.27	1895.97	5.72217	0.809297
Adavosertib (MK-1775)	4 cell line mix (Colo205, K-562, MV-4-11, and SK-N-BE(2))	Kinobeads y	Klaeger et al. (2017)	BCR	3990.3	1906.75	5.71971	0.949962
Adavosertib (MK-1775)	4 cell line mix (Colo205, K-562, MV-4-11, and SK-N-BE(2))	Kinobeads y	Klaeger et al. (2017)	MAP3K11	2904.77	2023.22	5.69396	0.942137
Adavosertib (MK-1775)	4 cell line mix (Colo205, K-562, MV-4-11, and SK-N-BE(2))	Kinobeads y	Klaeger et al. (2017)	IKBKE	3313.21	2056.93	5.68678	0.975323
Adavosertib (MK-1775)	4 cell line mix (Colo205, K-562, MV-4-11, and SK-N-BE(2))	Kinobeads y	Klaeger et al. (2017)	CDK16	2830.41	2668.07	5.5738	0.731852
Adavosertib (MK-1775)	4 cell line mix (Colo205, K-562, MV-4-11, and SK-N-BE(2))	Kinobeads y	Klaeger et al. (2017)	ABL1	6341.18	3474.47	5.45911	0.952015
Brigatinib	5 cell line mix (OVCAR-8, Colo205, K-562, MV-4-11, and SK-N-BE(2))	Kinobeads ε	Reinecke et al. (2023)	TNK1	1.58527	0.685784	9.16381	0.953593
Brigatinib	5 cell line mix (OVCAR-8, Colo205, K-562, MV-4-11, and SK-N-BE(2))	Kinobeads ε	Reinecke et al. (2023)	FER	4.38481	1.85156	8.73246	0.975068
Brigatinib	5 cell line mix (OVCAR-8, Colo205, K-562, MV-4-11, and SK-N-BE(2))	Kinobeads ε	Reinecke et al. (2023)	TNK2	5.93289	2.67076	8.57336	0.987636
Brigatinib	5 cell line mix (OVCAR-8, Colo205, K-562, MV-4-11, and SK-N-BE(2))	Kinobeads ε	Reinecke et al. (2023)	PTK2B	12.391	5.13711	8.28928	0.981002
Brigatinib	5 cell line mix (OVCAR-8, Colo205, K-562, MV-4-11, and SK-N-BE(2))	Kinobeads ε	Reinecke et al. (2023)	PTK2	12.6168	5.14773	8.28838	0.977242
Brigatinib	5 cell line mix (OVCAR-8, Colo205, K-562, MV-4-11, and SK-N-BE(2))	Kinobeads ε	Reinecke et al. (2023)	GAK	10.3249	5.79804	8.23672	0.971224
Brigatinib	5 cell line mix (OVCAR-8, Colo205, K-562, MV-4-11, and SK-N-BE(2))	Kinobeads ε	Reinecke et al. (2023)	CLK1	13.0722	9.35285	8.02906	0.972971
Brigatinib	5 cell line mix (OVCAR-8, Colo205, K-562, MV-4-11, and SK-N-BE(2))	Kinobeads ε	Reinecke et al. (2023)	PHKA2	19.6692	19.6692	7.70621	0.979506
Brigatinib	5 cell line mix (OVCAR-8, Colo205, K-562, MV-4-11, and SK-N-BE(2))	Kinobeads ε	Reinecke et al. (2023)	SIK2	46.5292	24.114	7.61773	0.987652
Brigatinib	5 cell line mix (OVCAR-8, Colo205, K-562, MV-4-11, and SK-N-BE(2))	Kinobeads ε	Reinecke et al. (2023)	PRKD1	45.9	31.3967	7.50312	0.99764
Brigatinib	5 cell line mix (OVCAR-8, Colo205, K-562, MV-4-11, and SK-N-BE(2))	Kinobeads ε	Reinecke et al. (2023)	ULK1	56.73	37.899	7.42137	0.966261
Brigatinib	5 cell line mix (OVCAR-8, Colo205, K-562, MV-4-11, and SK-N-BE(2))	Kinobeads ε	Reinecke et al. (2023)	RPS6KA6	93.5988	39.4785	7.40364	0.987659
Brigatinib	5 cell line mix (OVCAR-8, Colo205, K-562, MV-4-11, and SK-N-BE(2))	Kinobeads ε	Reinecke et al. (2023)	CAMKK2	60.8486	40.4247	7.39335	0.973259
Brigatinib	5 cell line mix (OVCAR-8, Colo205, K-562, MV-4-11, and SK-N-BE(2))	Kinobeads ε	Reinecke et al. (2023)	PTK6	85.8801	41.487	7.38209	0.957912
Brigatinib	5 cell line mix (OVCAR-8, Colo205, K-562, MV-4-11, and SK-N-BE(2))	Kinobeads ε	Reinecke et al. (2023)	CLK4	49.1847	41.5631	7.38129	0.952144
Brigatinib	5 cell line mix (OVCAR-8, Colo205, K-562, MV-4-11, and SK-N-BE(2))	Kinobeads ε	Reinecke et al. (2023)	CAMK2B	323.34	48.3784	7.31535	0.946978
Brigatinib	5 cell line mix (OVCAR-8, Colo205, K-562, MV-4-11, and SK-N-BE(2))	Kinobeads ε	Reinecke et al. (2023)	PLK4	95.2418	48.5037	7.31422	0.98275
Brigatinib	5 cell line mix (OVCAR-8, Colo205, K-562, MV-4-11, and SK-N-BE(2))	Kinobeads ε	Reinecke et al. (2023)	FRK	156.141	53.0353	7.27543	0.984115
Brigatinib	5 cell line mix (OVCAR-8, Colo205, K-562, MV-4-11, and SK-N-BE(2))	Kinobeads ε	Reinecke et al. (2023)	CHEK1	70.5427	58.1854	7.23519	0.957964
Brigatinib	5 cell line mix (OVCAR-8, Colo205, K-562, MV-4-11, and SK-N-BE(2))	Kinobeads ε	Reinecke et al. (2023)	MAPKAPK5	62.6874	58.2596	7.23463	0.970375
Brigatinib	5 cell line mix (OVCAR-8, Colo205, K-562, MV-4-11, and SK-N-BE(2))	Kinobeads ε	Reinecke et al. (2023)	FES	170.402	62.9744	7.20084	0.97549
Brigatinib	5 cell line mix (OVCAR-8, Colo205, K-562, MV-4-11, and SK-N-BE(2))	Kinobeads ε	Reinecke et al. (2023)	NUAK2	88.5263	68.3099	7.16552	0.967617
Brigatinib	5 cell line mix (OVCAR-8, Colo205, K-562, MV-4-11, and SK-N-BE(2))	Kinobeads ε	Reinecke et al. (2023)	FLT3	142.064	76.3389	7.11725	0.98261
Brigatinib	5 cell line mix (OVCAR-8, Colo205, K-562, MV-4-11, and SK-N-BE(2))	Kinobeads ε	Reinecke et al. (2023)	CAMK2D	423.778	86.4138	7.06342	0.965894
Brigatinib	5 cell line mix (OVCAR-8, Colo205, K-562, MV-4-11, and SK-N-BE(2))	Kinobeads ε	Reinecke et al. (2023)	CAMK2G	428.901	93.1593	7.03077	0.969299
Brigatinib	5 cell line mix (OVCAR-8, Colo205, K-562, MV-4-11, and SK-N-BE(2))	Kinobeads ε	Reinecke et al. (2023)	LOC102724428;SIK1	105.76	105.76	6.97568	0.96971
Brigatinib	5 cell line mix (OVCAR-8, Colo205, K-562, MV-4-11, and SK-N-BE(2))	Kinobeads ε	Reinecke et al. (2023)	ERN1	141.652	115.434	6.93767	0.95148
Brigatinib	5 cell line mix (OVCAR-8, Colo205, K-562, MV-4-11, and SK-N-BE(2))	Kinobeads ε	Reinecke et al. (2023)	RPS6KA3	162.209	117.576	6.92968	0.978725
Brigatinib	5 cell line mix (OVCAR-8, Colo205, K-562, MV-4-11, and SK-N-BE(2))	Kinobeads ε	Reinecke et al. (2023)	RET	283.083	124.718	6.90407	0.993293
Brigatinib	5 cell line mix (OVCAR-8, Colo205, K-562, MV-4-11, and SK-N-BE(2))	Kinobeads ε	Reinecke et al. (2023)	JAK1	372.643	138.832	6.85751	0.979377
Brigatinib	5 cell line mix (OVCAR-8, Colo205, K-562, MV-4-11, and SK-N-BE(2))	Kinobeads ε	Reinecke et al. (2023)	ULK3	306.178	138.993	6.85701	0.988849
Brigatinib	5 cell line mix (OVCAR-8, Colo205, K-562, MV-4-11, and SK-N-BE(2))	Kinobeads ε	Reinecke et al. (2023)	EGFR	184.371	146.214	6.83501	0.985248
Brigatinib	5 cell line mix (OVCAR-8, Colo205, K-562, MV-4-11, and SK-N-BE(2))	Kinobeads ε	Reinecke et al. (2023)	MARK2	246.593	185.764	6.73104	0.986914
Brigatinib	5 cell line mix (OVCAR-8, Colo205, K-562, MV-4-11, and SK-N-BE(2))	Kinobeads ε	Reinecke et al. (2023)	PRKD3	258.929	191.666	6.71746	0.923565
Brigatinib	5 cell line mix (OVCAR-8, Colo205, K-562, MV-4-11, and SK-N-BE(2))	Kinobeads ε	Reinecke et al. (2023)	PHKG2	198.794	192.792	6.71491	0.982611
Brigatinib	5 cell line mix (OVCAR-8, Colo205, K-562, MV-4-11, and SK-N-BE(2))	Kinobeads ε	Reinecke et al. (2023)	MARK4	232.181	193.047	6.71434	0.976121
Brigatinib	5 cell line mix (OVCAR-8, Colo205, K-562, MV-4-11, and SK-N-BE(2))	Kinobeads ε	Reinecke et al. (2023)	MARK3	250.444	193.066	6.71429	0.992596
Brigatinib	5 cell line mix (OVCAR-8, Colo205, K-562, MV-4-11, and SK-N-BE(2))	Kinobeads ε	Reinecke et al. (2023)	AAK1	327.529	220.451	6.65669	0.989933
Brigatinib	5 cell line mix (OVCAR-8, Colo205, K-562, MV-4-11, and SK-N-BE(2))	Kinobeads ε	Reinecke et al. (2023)	AURKA	633.727	224.152	6.64946	0.969915
Brigatinib	5 cell line mix (OVCAR-8, Colo205, K-562, MV-4-11, and SK-N-BE(2))	Kinobeads ε	Reinecke et al. (2023)	Q6ZSR9	296.042	225.426	6.647	0.991425
Brigatinib	5 cell line mix (OVCAR-8, Colo205, K-562, MV-4-11, and SK-N-BE(2))	Kinobeads ε	Reinecke et al. (2023)	PRKD2	360.615	237.698	6.62397	0.978223
Brigatinib	5 cell line mix (OVCAR-8, Colo205, K-562, MV-4-11, and SK-N-BE(2))	Kinobeads ε	Reinecke et al. (2023)	RPS6KA1	375.971	282.726	6.54863	0.988202
Brigatinib	5 cell line mix (OVCAR-8, Colo205, K-562, MV-4-11, and SK-N-BE(2))	Kinobeads ε	Reinecke et al. (2023)	STK10	309.644	283.469	6.54749	0.991854
Brigatinib	5 cell line mix (OVCAR-8, Colo205, K-562, MV-4-11, and SK-N-BE(2))	Kinobeads ε	Reinecke et al. (2023)	FGFR1	418.565	308.21	6.51115	0.987019
Brigatinib	5 cell line mix (OVCAR-8, Colo205, K-562, MV-4-11, and SK-N-BE(2))	Kinobeads ε	Reinecke et al. (2023)	PRKAB2	545.633	327.954	6.48419	0.933847
Brigatinib	5 cell line mix (OVCAR-8, Colo205, K-562, MV-4-11, and SK-N-BE(2))	Kinobeads ε	Reinecke et al. (2023)	PRKAG2	510.356	329.086	6.48269	0.938351
Brigatinib	5 cell line mix (OVCAR-8, Colo205, K-562, MV-4-11, and SK-N-BE(2))	Kinobeads ε	Reinecke et al. (2023)	CSNK2A1;CSNK2A3	330.848	330.848	6.48037	0.982715
Brigatinib	5 cell line mix (OVCAR-8, Colo205, K-562, MV-4-11, and SK-N-BE(2))	Kinobeads ε	Reinecke et al. (2023)	PRKAB1	506.662	335.445	6.47438	0.982033
Brigatinib	5 cell line mix (OVCAR-8, Colo205, K-562, MV-4-11, and SK-N-BE(2))	Kinobeads ε	Reinecke et al. (2023)	YES1	820.912	339.177	6.46957	0.990092
Brigatinib	5 cell line mix (OVCAR-8, Colo205, K-562, MV-4-11, and SK-N-BE(2))	Kinobeads ε	Reinecke et al. (2023)	PRKAG1	559.409	354.034	6.45095	0.971017
Brigatinib	5 cell line mix (OVCAR-8, Colo205, K-562, MV-4-11, and SK-N-BE(2))	Kinobeads ε	Reinecke et al. (2023)	FLT4	368.971	368.971	6.43301	0.957216
Brigatinib	5 cell line mix (OVCAR-8, Colo205, K-562, MV-4-11, and SK-N-BE(2))	Kinobeads ε	Reinecke et al. (2023)	IRAK4	492.443	381.281	6.41876	0.991717
Brigatinib	5 cell line mix (OVCAR-8, Colo205, K-562, MV-4-11, and SK-N-BE(2))	Kinobeads ε	Reinecke et al. (2023)	EIF3J	434.248	434.248	6.36226	0.988606
Brigatinib	5 cell line mix (OVCAR-8, Colo205, K-562, MV-4-11, and SK-N-BE(2))	Kinobeads ε	Reinecke et al. (2023)	CLK2	685.805	443.611	6.353	0.989777
Brigatinib	5 cell line mix (OVCAR-8, Colo205, K-562, MV-4-11, and SK-N-BE(2))	Kinobeads ε	Reinecke et al. (2023)	SLK	522.798	465.654	6.33194	0.994686
Brigatinib	5 cell line mix (OVCAR-8, Colo205, K-562, MV-4-11, and SK-N-BE(2))	Kinobeads ε	Reinecke et al. (2023)	IRAK3	1152.24	494.178	6.30612	0.972285
Brigatinib	5 cell line mix (OVCAR-8, Colo205, K-562, MV-4-11, and SK-N-BE(2))	Kinobeads ε	Reinecke et al. (2023)	BCR	1054.28	503.786	6.29775	0.94688
Brigatinib	5 cell line mix (OVCAR-8, Colo205, K-562, MV-4-11, and SK-N-BE(2))	Kinobeads ε	Reinecke et al. (2023)	CSNK2B	507.981	507.981	6.29415	0.945522
Brigatinib	5 cell line mix (OVCAR-8, Colo205, K-562, MV-4-11, and SK-N-BE(2))	Kinobeads ε	Reinecke et al. (2023)	MAP4K1	716.476	520.311	6.28374	0.895518
Brigatinib	5 cell line mix (OVCAR-8, Colo205, K-562, MV-4-11, and SK-N-BE(2))	Kinobeads ε	Reinecke et al. (2023)	PRKAA2	1163.71	526.908	6.27827	0.907935
Brigatinib	5 cell line mix (OVCAR-8, Colo205, K-562, MV-4-11, and SK-N-BE(2))	Kinobeads ε	Reinecke et al. (2023)	NUAK1	532.075	532.075	6.27403	0.952928
Brigatinib	5 cell line mix (OVCAR-8, Colo205, K-562, MV-4-11, and SK-N-BE(2))	Kinobeads ε	Reinecke et al. (2023)	TAOK3	689.778	533.648	6.27274	0.984464
Brigatinib	5 cell line mix (OVCAR-8, Colo205, K-562, MV-4-11, and SK-N-BE(2))	Kinobeads ε	Reinecke et al. (2023)	TAOK1	846.912	563.035	6.24946	0.931754
Brigatinib	5 cell line mix (OVCAR-8, Colo205, K-562, MV-4-11, and SK-N-BE(2))	Kinobeads ε	Reinecke et al. (2023)	MAP3K12	1036.82	563.089	6.24942	0.965593
Brigatinib	5 cell line mix (OVCAR-8, Colo205, K-562, MV-4-11, and SK-N-BE(2))	Kinobeads ε	Reinecke et al. (2023)	FGFR3;FGFR4	616.808	616.808	6.20985	0.971567
Brigatinib	5 cell line mix (OVCAR-8, Colo205, K-562, MV-4-11, and SK-N-BE(2))	Kinobeads ε	Reinecke et al. (2023)	TTK	628.666	628.666	6.20158	0.873423
Brigatinib	5 cell line mix (OVCAR-8, Colo205, K-562, MV-4-11, and SK-N-BE(2))	Kinobeads ε	Reinecke et al. (2023)	AXL	634.604	634.604	6.1975	0.993209
Brigatinib	5 cell line mix (OVCAR-8, Colo205, K-562, MV-4-11, and SK-N-BE(2))	Kinobeads ε	Reinecke et al. (2023)	TBK1	1024.18	654.993	6.18376	0.982781
Brigatinib	5 cell line mix (OVCAR-8, Colo205, K-562, MV-4-11, and SK-N-BE(2))	Kinobeads ε	Reinecke et al. (2023)	MAPK10	788.647	662.844	6.17859	0.931902
Brigatinib	5 cell line mix (OVCAR-8, Colo205, K-562, MV-4-11, and SK-N-BE(2))	Kinobeads ε	Reinecke et al. (2023)	TANK	1074.87	683.81	6.16506	0.944266
Brigatinib	5 cell line mix (OVCAR-8, Colo205, K-562, MV-4-11, and SK-N-BE(2))	Kinobeads ε	Reinecke et al. (2023)	CSNK2A2	720.014	693.159	6.15917	0.978927
Brigatinib	5 cell line mix (OVCAR-8, Colo205, K-562, MV-4-11, and SK-N-BE(2))	Kinobeads ε	Reinecke et al. (2023)	MAP3K6	843.502	696.511	6.15707	0.968697
Brigatinib	5 cell line mix (OVCAR-8, Colo205, K-562, MV-4-11, and SK-N-BE(2))	Kinobeads ε	Reinecke et al. (2023)	PRKAA1	1111.89	709.176	6.14925	0.985472
Brigatinib	5 cell line mix (OVCAR-8, Colo205, K-562, MV-4-11, and SK-N-BE(2))	Kinobeads ε	Reinecke et al. (2023)	PAK4	1194.75	717.95	6.14391	0.981303
Brigatinib	5 cell line mix (OVCAR-8, Colo205, K-562, MV-4-11, and SK-N-BE(2))	Kinobeads ε	Reinecke et al. (2023)	PDGFRB	843.173	736.911	6.13258	0.941088
Brigatinib	5 cell line mix (OVCAR-8, Colo205, K-562, MV-4-11, and SK-N-BE(2))	Kinobeads ε	Reinecke et al. (2023)	TBKBP1	939.704	745.744	6.12741	0.912567
Brigatinib	5 cell line mix (OVCAR-8, Colo205, K-562, MV-4-11, and SK-N-BE(2))	Kinobeads ε	Reinecke et al. (2023)	MAP4K3	1156.75	758.534	6.12002	0.979362
Brigatinib	5 cell line mix (OVCAR-8, Colo205, K-562, MV-4-11, and SK-N-BE(2))	Kinobeads ε	Reinecke et al. (2023)	HCK	1497.84	776.401	6.10991	0.994056
Brigatinib	5 cell line mix (OVCAR-8, Colo205, K-562, MV-4-11, and SK-N-BE(2))	Kinobeads ε	Reinecke et al. (2023)	MAP3K5	970.164	776.479	6.10987	0.974094
Brigatinib	5 cell line mix (OVCAR-8, Colo205, K-562, MV-4-11, and SK-N-BE(2))	Kinobeads ε	Reinecke et al. (2023)	AZI2	1123.53	788.538	6.10318	0.977059
Brigatinib	5 cell line mix (OVCAR-8, Colo205, K-562, MV-4-11, and SK-N-BE(2))	Kinobeads ε	Reinecke et al. (2023)	MAPK7	1062.56	827.642	6.08216	0.954117
Brigatinib	5 cell line mix (OVCAR-8, Colo205, K-562, MV-4-11, and SK-N-BE(2))	Kinobeads ε	Reinecke et al. (2023)	PKN2	1043.65	851.576	6.06978	0.988515
Brigatinib	5 cell line mix (OVCAR-8, Colo205, K-562, MV-4-11, and SK-N-BE(2))	Kinobeads ε	Reinecke et al. (2023)	LCK	2186.41	963.14	6.01631	0.966844
Brigatinib	5 cell line mix (OVCAR-8, Colo205, K-562, MV-4-11, and SK-N-BE(2))	Kinobeads ε	Reinecke et al. (2023)	BMP2K	1510.98	998.683	6.00057	0.992015
Brigatinib	5 cell line mix (OVCAR-8, Colo205, K-562, MV-4-11, and SK-N-BE(2))	Kinobeads ε	Reinecke et al. (2023)	PLK1	1103.04	1014.02	5.99395	0.946234
Brigatinib	5 cell line mix (OVCAR-8, Colo205, K-562, MV-4-11, and SK-N-BE(2))	Kinobeads ε	Reinecke et al. (2023)	INCENP	1157.7	1033.27	5.98578	0.918512
Brigatinib	5 cell line mix (OVCAR-8, Colo205, K-562, MV-4-11, and SK-N-BE(2))	Kinobeads ε	Reinecke et al. (2023)	ABL2	3235.23	1072.08	5.96977	0.972819
Brigatinib	5 cell line mix (OVCAR-8, Colo205, K-562, MV-4-11, and SK-N-BE(2))	Kinobeads ε	Reinecke et al. (2023)	AURKB	1848.52	1081.88	5.96582	0.95157
Brigatinib	5 cell line mix (OVCAR-8, Colo205, K-562, MV-4-11, and SK-N-BE(2))	Kinobeads ε	Reinecke et al. (2023)	WEE1	1953.9	1236.57	5.90778	0.943409
Brigatinib	5 cell line mix (OVCAR-8, Colo205, K-562, MV-4-11, and SK-N-BE(2))	Kinobeads ε	Reinecke et al. (2023)	RPS6KA4	2084.13	1286.72	5.89052	0.964827
Brigatinib	5 cell line mix (OVCAR-8, Colo205, K-562, MV-4-11, and SK-N-BE(2))	Kinobeads ε	Reinecke et al. (2023)	INSR	1754.76	1317.53	5.88024	0.973284
Brigatinib	5 cell line mix (OVCAR-8, Colo205, K-562, MV-4-11, and SK-N-BE(2))	Kinobeads ε	Reinecke et al. (2023)	IGF1R	1999.05	1322.96	5.87845	0.967381
Brigatinib	5 cell line mix (OVCAR-8, Colo205, K-562, MV-4-11, and SK-N-BE(2))	Kinobeads ε	Reinecke et al. (2023)	MAPK8	2195.98	1423.04	5.84678	0.988905
Brigatinib	5 cell line mix (OVCAR-8, Colo205, K-562, MV-4-11, and SK-N-BE(2))	Kinobeads ε	Reinecke et al. (2023)	SIK3	1771.65	1450.28	5.83855	0.946816
Brigatinib	5 cell line mix (OVCAR-8, Colo205, K-562, MV-4-11, and SK-N-BE(2))	Kinobeads ε	Reinecke et al. (2023)	BTK	3775.27	1475.68	5.83101	0.982214
Brigatinib	5 cell line mix (OVCAR-8, Colo205, K-562, MV-4-11, and SK-N-BE(2))	Kinobeads ε	Reinecke et al. (2023)	MAPK9	2111.04	1477.45	5.83049	0.972693
Brigatinib	5 cell line mix (OVCAR-8, Colo205, K-562, MV-4-11, and SK-N-BE(2))	Kinobeads ε	Reinecke et al. (2023)	SYK	1867.95	1566.32	5.80512	0.986884
Brigatinib	5 cell line mix (OVCAR-8, Colo205, K-562, MV-4-11, and SK-N-BE(2))	Kinobeads ε	Reinecke et al. (2023)	TAOK2	3106.8	1831.81	5.73712	0.934836
Brigatinib	5 cell line mix (OVCAR-8, Colo205, K-562, MV-4-11, and SK-N-BE(2))	Kinobeads ε	Reinecke et al. (2023)	ABL1	3455.23	1893.2	5.7228	0.961547
Brigatinib	5 cell line mix (OVCAR-8, Colo205, K-562, MV-4-11, and SK-N-BE(2))	Kinobeads ε	Reinecke et al. (2023)	PKN1	2274.86	1988.43	5.70149	0.979934
Brigatinib	5 cell line mix (OVCAR-8, Colo205, K-562, MV-4-11, and SK-N-BE(2))	Kinobeads ε	Reinecke et al. (2023)	MAP3K11	3204.6	2232.05	5.6513	0.988307
Brigatinib	5 cell line mix (OVCAR-8, Colo205, K-562, MV-4-11, and SK-N-BE(2))	Kinobeads ε	Reinecke et al. (2023)	IKBKE	4056.39	2518.32	5.59889	0.891464
Brigatinib	5 cell line mix (OVCAR-8, Colo205, K-562, MV-4-11, and SK-N-BE(2))	Kinobeads ε	Reinecke et al. (2023)	LATS1	3549.01	2794.97	5.55362	0.96915
Brigatinib	5 cell line mix (OVCAR-8, Colo205, K-562, MV-4-11, and SK-N-BE(2))	Kinobeads ε	Reinecke et al. (2023)	TRAF2	3937.49	3275.76	5.48469	0.916944
Brigatinib	5 cell line mix (OVCAR-8, Colo205, K-562, MV-4-11, and SK-N-BE(2))	Kinobeads ε	Reinecke et al. (2023)	JAK2	4345	3467.38	5.46	0.864981
Brigatinib	5 cell line mix (OVCAR-8, Colo205, K-562, MV-4-11, and SK-N-BE(2))	Kinobeads ε	Reinecke et al. (2023)	BUB1	6989.87	6989.87	5.15553	0.97056
Brigatinib	5 cell line mix (OVCAR-8, Colo205, K-562, MV-4-11, and SK-N-BE(2))	Kinobeads ε	Reinecke et al. (2023)	PRKCD	25841.2	24474.4	4.61129	0.96786
Brigatinib	5 cell line mix (OVCAR-8, Colo205, K-562, MV-4-11, and SK-N-BE(2))	Kinobeads ε	Reinecke et al. (2023)	PKN3	38520.2	38520.2	4.41431	0.869935
Lestaurtinib	4 cell line mix (Colo205, K-562, MV-4-11, and SK-N-BE(2))	Kinobeads y	Klaeger et al. (2017)	PDPK1;PDPK2P	11.2265	11.2265	7.94976	0.990777
Lestaurtinib	4 cell line mix (Colo205, K-562, MV-4-11, and SK-N-BE(2))	Kinobeads y	Klaeger et al. (2017)	RASSF3	14.4918	14.4918	7.83888	0.924148
Lestaurtinib	4 cell line mix (Colo205, K-562, MV-4-11, and SK-N-BE(2))	Kinobeads y	Klaeger et al. (2017)	RASSF2	23.5589	21.8878	7.6598	0.876926
Lestaurtinib	4 cell line mix (Colo205, K-562, MV-4-11, and SK-N-BE(2))	Kinobeads y	Klaeger et al. (2017)	AURKA	70.3006	24.8656	7.6044	0.99434
Lestaurtinib	4 cell line mix (Colo205, K-562, MV-4-11, and SK-N-BE(2))	Kinobeads y	Klaeger et al. (2017)	LATS1	31.9431	25.1563	7.59935	0.987894
Lestaurtinib	4 cell line mix (Colo205, K-562, MV-4-11, and SK-N-BE(2))	Kinobeads y	Klaeger et al. (2017)	MAPK10	33.2143	27.9161	7.55415	0.884951
Lestaurtinib	4 cell line mix (Colo205, K-562, MV-4-11, and SK-N-BE(2))	Kinobeads y	Klaeger et al. (2017)	PAK4	47.806	28.7276	7.5417	0.98871
Lestaurtinib	4 cell line mix (Colo205, K-562, MV-4-11, and SK-N-BE(2))	Kinobeads y	Klaeger et al. (2017)	STK3	39.2214	29.9747	7.52324	0.898274
Lestaurtinib	4 cell line mix (Colo205, K-562, MV-4-11, and SK-N-BE(2))	Kinobeads y	Klaeger et al. (2017)	MOB1A;MOB1B	33.9689	31.0637	7.50775	0.941865
Lestaurtinib	4 cell line mix (Colo205, K-562, MV-4-11, and SK-N-BE(2))	Kinobeads y	Klaeger et al. (2017)	CDK3	37.4102	37.4102	7.42701	0.970958
Lestaurtinib	4 cell line mix (Colo205, K-562, MV-4-11, and SK-N-BE(2))	Kinobeads y	Klaeger et al. (2017)	MINK1	41.1582	41.1582	7.38554	0.942012
Lestaurtinib	4 cell line mix (Colo205, K-562, MV-4-11, and SK-N-BE(2))	Kinobeads y	Klaeger et al. (2017)	ERN1	51.4534	41.9303	7.37747	0.982855
Lestaurtinib	4 cell line mix (Colo205, K-562, MV-4-11, and SK-N-BE(2))	Kinobeads y	Klaeger et al. (2017)	STK4	59.4221	45.3106	7.3438	0.97871
Lestaurtinib	4 cell line mix (Colo205, K-562, MV-4-11, and SK-N-BE(2))	Kinobeads y	Klaeger et al. (2017)	PRKD2	69.4787	45.7966	7.33917	0.972779
Lestaurtinib	4 cell line mix (Colo205, K-562, MV-4-11, and SK-N-BE(2))	Kinobeads y	Klaeger et al. (2017)	PRKD3	71.4261	52.8714	7.27678	0.877597
Lestaurtinib	4 cell line mix (Colo205, K-562, MV-4-11, and SK-N-BE(2))	Kinobeads y	Klaeger et al. (2017)	SIK2	106.453	55.1697	7.2583	0.971508
Lestaurtinib	4 cell line mix (Colo205, K-562, MV-4-11, and SK-N-BE(2))	Kinobeads y	Klaeger et al. (2017)	MAP4K2	106.86	63.0495	7.20032	0.916672
Lestaurtinib	4 cell line mix (Colo205, K-562, MV-4-11, and SK-N-BE(2))	Kinobeads y	Klaeger et al. (2017)	TNK2	142.711	64.2432	7.19217	0.908196
Lestaurtinib	4 cell line mix (Colo205, K-562, MV-4-11, and SK-N-BE(2))	Kinobeads y	Klaeger et al. (2017)	AAK1	97.4986	65.6237	7.18294	0.940044
Lestaurtinib	4 cell line mix (Colo205, K-562, MV-4-11, and SK-N-BE(2))	Kinobeads y	Klaeger et al. (2017)	RASSF5	73.0341	71.8067	7.14384	0.902789
Lestaurtinib	4 cell line mix (Colo205, K-562, MV-4-11, and SK-N-BE(2))	Kinobeads y	Klaeger et al. (2017)	CHEK1	87.2254	71.9456	7.143	0.958237
Lestaurtinib	4 cell line mix (Colo205, K-562, MV-4-11, and SK-N-BE(2))	Kinobeads y	Klaeger et al. (2017)	MARK4	88.094	73.2459	7.13522	0.978625
Lestaurtinib	4 cell line mix (Colo205, K-562, MV-4-11, and SK-N-BE(2))	Kinobeads y	Klaeger et al. (2017)	AP2A1	83.653	76.8391	7.11442	0.975588
Lestaurtinib	4 cell line mix (Colo205, K-562, MV-4-11, and SK-N-BE(2))	Kinobeads y	Klaeger et al. (2017)	Q6ZSR9	105.286	80.1715	7.09598	0.943784
Lestaurtinib	4 cell line mix (Colo205, K-562, MV-4-11, and SK-N-BE(2))	Kinobeads y	Klaeger et al. (2017)	MAP2K6	86.6885	86.6885	7.06204	0.95031
Lestaurtinib	4 cell line mix (Colo205, K-562, MV-4-11, and SK-N-BE(2))	Kinobeads y	Klaeger et al. (2017)	IRAK4	114.251	88.4607	7.05325	0.954807
Lestaurtinib	4 cell line mix (Colo205, K-562, MV-4-11, and SK-N-BE(2))	Kinobeads y	Klaeger et al. (2017)	PLK4	177.123	90.2033	7.04478	0.935634
Lestaurtinib	4 cell line mix (Colo205, K-562, MV-4-11, and SK-N-BE(2))	Kinobeads y	Klaeger et al. (2017)	MYLK3	109.013	94.8751	7.02285	0.948268
Lestaurtinib	4 cell line mix (Colo205, K-562, MV-4-11, and SK-N-BE(2))	Kinobeads y	Klaeger et al. (2017)	STK10	107.414	98.3344	7.00729	0.966847
Lestaurtinib	4 cell line mix (Colo205, K-562, MV-4-11, and SK-N-BE(2))	Kinobeads y	Klaeger et al. (2017)	MARK3	134.043	103.333	6.98576	0.93855
Lestaurtinib	4 cell line mix (Colo205, K-562, MV-4-11, and SK-N-BE(2))	Kinobeads y	Klaeger et al. (2017)	SAV1	122.994	106.611	6.9722	0.854116
Lestaurtinib	4 cell line mix (Colo205, K-562, MV-4-11, and SK-N-BE(2))	Kinobeads y	Klaeger et al. (2017)	TNK1	250.264	108.264	6.96552	0.936867
Lestaurtinib	4 cell line mix (Colo205, K-562, MV-4-11, and SK-N-BE(2))	Kinobeads y	Klaeger et al. (2017)	MAP2K3	119.89	119.89	6.92122	0.957505
Lestaurtinib	4 cell line mix (Colo205, K-562, MV-4-11, and SK-N-BE(2))	Kinobeads y	Klaeger et al. (2017)	PHKG2	125.523	121.733	6.91459	0.79689
Lestaurtinib	4 cell line mix (Colo205, K-562, MV-4-11, and SK-N-BE(2))	Kinobeads y	Klaeger et al. (2017)	FLT3	227.048	122.005	6.91362	0.906124
Lestaurtinib	4 cell line mix (Colo205, K-562, MV-4-11, and SK-N-BE(2))	Kinobeads y	Klaeger et al. (2017)	AURKB	223.473	130.792	6.88342	0.935017
Lestaurtinib	4 cell line mix (Colo205, K-562, MV-4-11, and SK-N-BE(2))	Kinobeads y	Klaeger et al. (2017)	IRAK3	343.369	147.266	6.8319	0.937781
Lestaurtinib	4 cell line mix (Colo205, K-562, MV-4-11, and SK-N-BE(2))	Kinobeads y	Klaeger et al. (2017)	MAP3K11	220.738	153.747	6.81319	0.964501
Lestaurtinib	4 cell line mix (Colo205, K-562, MV-4-11, and SK-N-BE(2))	Kinobeads y	Klaeger et al. (2017)	MARK2	208.705	157.222	6.80349	0.925355
Lestaurtinib	4 cell line mix (Colo205, K-562, MV-4-11, and SK-N-BE(2))	Kinobeads y	Klaeger et al. (2017)	PKN2	201.178	164.153	6.78475	0.887094
Lestaurtinib	4 cell line mix (Colo205, K-562, MV-4-11, and SK-N-BE(2))	Kinobeads y	Klaeger et al. (2017)	MAP4K5	232.6	173.083	6.76174	0.94892
Lestaurtinib	4 cell line mix (Colo205, K-562, MV-4-11, and SK-N-BE(2))	Kinobeads y	Klaeger et al. (2017)	CLK1	250.695	179.367	6.74626	0.826661
Lestaurtinib	4 cell line mix (Colo205, K-562, MV-4-11, and SK-N-BE(2))	Kinobeads y	Klaeger et al. (2017)	MELK	209.261	184.936	6.73298	0.948344
Lestaurtinib	4 cell line mix (Colo205, K-562, MV-4-11, and SK-N-BE(2))	Kinobeads y	Klaeger et al. (2017)	PKN1	226.582	198.053	6.70322	0.965578
Lestaurtinib	4 cell line mix (Colo205, K-562, MV-4-11, and SK-N-BE(2))	Kinobeads y	Klaeger et al. (2017)	RET	466.008	205.309	6.68759	0.834482
Lestaurtinib	4 cell line mix (Colo205, K-562, MV-4-11, and SK-N-BE(2))	Kinobeads y	Klaeger et al. (2017)	ULK3	466.342	211.702	6.67428	0.912368
Lestaurtinib	4 cell line mix (Colo205, K-562, MV-4-11, and SK-N-BE(2))	Kinobeads y	Klaeger et al. (2017)	BMP2K	323.163	213.595	6.67041	0.931429
Lestaurtinib	4 cell line mix (Colo205, K-562, MV-4-11, and SK-N-BE(2))	Kinobeads y	Klaeger et al. (2017)	FER	556.989	235.198	6.62857	0.958781
Lestaurtinib	4 cell line mix (Colo205, K-562, MV-4-11, and SK-N-BE(2))	Kinobeads y	Klaeger et al. (2017)	MAP4K1	347.457	252.326	6.59804	0.857841
Lestaurtinib	4 cell line mix (Colo205, K-562, MV-4-11, and SK-N-BE(2))	Kinobeads y	Klaeger et al. (2017)	SYK	316.408	265.314	6.57624	0.955945
Lestaurtinib	4 cell line mix (Colo205, K-562, MV-4-11, and SK-N-BE(2))	Kinobeads y	Klaeger et al. (2017)	ERN2	372.613	291.899	6.53477	0.978743
Lestaurtinib	4 cell line mix (Colo205, K-562, MV-4-11, and SK-N-BE(2))	Kinobeads y	Klaeger et al. (2017)	CAMK2G	1410.38	306.342	6.51379	0.920356
Lestaurtinib	4 cell line mix (Colo205, K-562, MV-4-11, and SK-N-BE(2))	Kinobeads y	Klaeger et al. (2017)	RPS6KA4	524.514	323.828	6.48968	0.907361
Lestaurtinib	4 cell line mix (Colo205, K-562, MV-4-11, and SK-N-BE(2))	Kinobeads y	Klaeger et al. (2017)	CDK2	618.898	329.552	6.48208	0.941745
Lestaurtinib	4 cell line mix (Colo205, K-562, MV-4-11, and SK-N-BE(2))	Kinobeads y	Klaeger et al. (2017)	CAMK2D	1627.71	331.911	6.47898	0.939613
Lestaurtinib	4 cell line mix (Colo205, K-562, MV-4-11, and SK-N-BE(2))	Kinobeads y	Klaeger et al. (2017)	MAP3K6	457.722	377.958	6.42256	0.980861
Lestaurtinib	4 cell line mix (Colo205, K-562, MV-4-11, and SK-N-BE(2))	Kinobeads y	Klaeger et al. (2017)	INCENP	520.205	464.294	6.33321	0.911617
Lestaurtinib	4 cell line mix (Colo205, K-562, MV-4-11, and SK-N-BE(2))	Kinobeads y	Klaeger et al. (2017)	NTRK1	794.98	561.148	6.25092	0.908248
Lestaurtinib	4 cell line mix (Colo205, K-562, MV-4-11, and SK-N-BE(2))	Kinobeads y	Klaeger et al. (2017)	MAP2K2	568.829	568.829	6.24502	0.910843
Lestaurtinib	4 cell line mix (Colo205, K-562, MV-4-11, and SK-N-BE(2))	Kinobeads y	Klaeger et al. (2017)	MAP3K5	788.342	630.956	6.2	0.976555
Lestaurtinib	4 cell line mix (Colo205, K-562, MV-4-11, and SK-N-BE(2))	Kinobeads y	Klaeger et al. (2017)	IKBKE	1034.49	642.239	6.1923	0.853414
Lestaurtinib	4 cell line mix (Colo205, K-562, MV-4-11, and SK-N-BE(2))	Kinobeads y	Klaeger et al. (2017)	ACVR1B	1551.36	659.667	6.18067	0.863641
Lestaurtinib	4 cell line mix (Colo205, K-562, MV-4-11, and SK-N-BE(2))	Kinobeads y	Klaeger et al. (2017)	GAK	1236.64	694.45	6.15836	0.949127
Lestaurtinib	4 cell line mix (Colo205, K-562, MV-4-11, and SK-N-BE(2))	Kinobeads y	Klaeger et al. (2017)	SLK	841.5	749.52	6.12522	0.897855
Lestaurtinib	4 cell line mix (Colo205, K-562, MV-4-11, and SK-N-BE(2))	Kinobeads y	Klaeger et al. (2017)	MAPK8	1207.76	782.656	6.10643	0.890078
Lestaurtinib	4 cell line mix (Colo205, K-562, MV-4-11, and SK-N-BE(2))	Kinobeads y	Klaeger et al. (2017)	TBKBP1	1009.45	801.093	6.09632	0.900891
Lestaurtinib	4 cell line mix (Colo205, K-562, MV-4-11, and SK-N-BE(2))	Kinobeads y	Klaeger et al. (2017)	PRKAA1	1316.26	839.522	6.07597	0.887605
Lestaurtinib	4 cell line mix (Colo205, K-562, MV-4-11, and SK-N-BE(2))	Kinobeads y	Klaeger et al. (2017)	SIK3	1036.14	848.188	6.07151	0.812037
Lestaurtinib	4 cell line mix (Colo205, K-562, MV-4-11, and SK-N-BE(2))	Kinobeads y	Klaeger et al. (2017)	TANK	1342.61	854.143	6.06847	0.848558
Lestaurtinib	4 cell line mix (Colo205, K-562, MV-4-11, and SK-N-BE(2))	Kinobeads y	Klaeger et al. (2017)	CDK4	866.308	866.308	6.06233	0.900151
Lestaurtinib	4 cell line mix (Colo205, K-562, MV-4-11, and SK-N-BE(2))	Kinobeads y	Klaeger et al. (2017)	PRKAG1	1399.08	885.437	6.05284	0.829874
Lestaurtinib	4 cell line mix (Colo205, K-562, MV-4-11, and SK-N-BE(2))	Kinobeads y	Klaeger et al. (2017)	PRKAG2	1380.07	889.892	6.05066	0.974164
Lestaurtinib	4 cell line mix (Colo205, K-562, MV-4-11, and SK-N-BE(2))	Kinobeads y	Klaeger et al. (2017)	TGFBR1	1393.04	965.613	6.0152	0.868874
Lestaurtinib	4 cell line mix (Colo205, K-562, MV-4-11, and SK-N-BE(2))	Kinobeads y	Klaeger et al. (2017)	AZI2	1379.08	967.893	6.01417	0.92062
Lestaurtinib	4 cell line mix (Colo205, K-562, MV-4-11, and SK-N-BE(2))	Kinobeads y	Klaeger et al. (2017)	TBK1	1527.81	977.083	6.01007	0.904313
Lestaurtinib	4 cell line mix (Colo205, K-562, MV-4-11, and SK-N-BE(2))	Kinobeads y	Klaeger et al. (2017)	RPS6KA6	2325.53	980.873	6.00839	0.821599
Lestaurtinib	4 cell line mix (Colo205, K-562, MV-4-11, and SK-N-BE(2))	Kinobeads y	Klaeger et al. (2017)	MAP2K1	1161.63	1161.63	5.93493	0.957637
Lestaurtinib	4 cell line mix (Colo205, K-562, MV-4-11, and SK-N-BE(2))	Kinobeads y	Klaeger et al. (2017)	BTK	3015.1	1178.55	5.92865	0.874525
Lestaurtinib	4 cell line mix (Colo205, K-562, MV-4-11, and SK-N-BE(2))	Kinobeads y	Klaeger et al. (2017)	PRKAB1	1791.45	1186.06	5.92589	0.856705
Lestaurtinib	4 cell line mix (Colo205, K-562, MV-4-11, and SK-N-BE(2))	Kinobeads y	Klaeger et al. (2017)	TGFBR2	1701.44	1280.02	5.89278	0.793363
Lestaurtinib	4 cell line mix (Colo205, K-562, MV-4-11, and SK-N-BE(2))	Kinobeads y	Klaeger et al. (2017)	PRKX	1575.48	1282.04	5.8921	0.885912
Lestaurtinib	4 cell line mix (Colo205, K-562, MV-4-11, and SK-N-BE(2))	Kinobeads y	Klaeger et al. (2017)	CAMKK2	2079.1	1381.25	5.85973	0.759891
Lestaurtinib	4 cell line mix (Colo205, K-562, MV-4-11, and SK-N-BE(2))	Kinobeads y	Klaeger et al. (2017)	CDK5	2987.21	1564.15	5.80572	0.842045
Lestaurtinib	4 cell line mix (Colo205, K-562, MV-4-11, and SK-N-BE(2))	Kinobeads y	Klaeger et al. (2017)	MAP4K3	2386.27	1564.79	5.80554	0.899657
Lestaurtinib	4 cell line mix (Colo205, K-562, MV-4-11, and SK-N-BE(2))	Kinobeads y	Klaeger et al. (2017)	MAPK9	2469.9	1728.61	5.7623	0.800809
Lestaurtinib	4 cell line mix (Colo205, K-562, MV-4-11, and SK-N-BE(2))	Kinobeads y	Klaeger et al. (2017)	PDGFRB	1984.9	1734.75	5.76076	0.872865
Lestaurtinib	4 cell line mix (Colo205, K-562, MV-4-11, and SK-N-BE(2))	Kinobeads y	Klaeger et al. (2017)	MAP2K5	2048.08	1793.62	5.74627	0.949169
Lestaurtinib	4 cell line mix (Colo205, K-562, MV-4-11, and SK-N-BE(2))	Kinobeads y	Klaeger et al. (2017)	PRKCA	2470.82	1799.13	5.74494	0.871514
Lestaurtinib	4 cell line mix (Colo205, K-562, MV-4-11, and SK-N-BE(2))	Kinobeads y	Klaeger et al. (2017)	DYRK1A	1991.36	1857.95	5.73096	0.83435
Lestaurtinib	4 cell line mix (Colo205, K-562, MV-4-11, and SK-N-BE(2))	Kinobeads y	Klaeger et al. (2017)	ACVR1	4070.68	1948.7	5.71025	0.609542
Lestaurtinib	4 cell line mix (Colo205, K-562, MV-4-11, and SK-N-BE(2))	Kinobeads y	Klaeger et al. (2017)	DCAF7	2213.49	1984.24	5.70241	0.790168
Lestaurtinib	4 cell line mix (Colo205, K-562, MV-4-11, and SK-N-BE(2))	Kinobeads y	Klaeger et al. (2017)	RPS6KA3	2789	2021.59	5.69431	0.872163
Lestaurtinib	4 cell line mix (Colo205, K-562, MV-4-11, and SK-N-BE(2))	Kinobeads y	Klaeger et al. (2017)	PRKAB2	3519.45	2115.38	5.67461	0.746337
Lestaurtinib	4 cell line mix (Colo205, K-562, MV-4-11, and SK-N-BE(2))	Kinobeads y	Klaeger et al. (2017)	MAP3K2	3236.03	2259.68	5.64595	0.851864
Lestaurtinib	4 cell line mix (Colo205, K-562, MV-4-11, and SK-N-BE(2))	Kinobeads y	Klaeger et al. (2017)	RPS6KA1	3294.4	2477.35	5.60601	0.83979
Lestaurtinib	4 cell line mix (Colo205, K-562, MV-4-11, and SK-N-BE(2))	Kinobeads y	Klaeger et al. (2017)	NQO2	3256.73	3256.73	5.48722	0.91412
