# Supplementary material for: Gemcitabine and ATR inhibitors synergize to kill PDAC cells by blocking DNA damage response
Source: Mol Syst Biol. 2025 Jan 21;21(3):231–53. doi: 10.1038/s44320-025-00085-6 (PMC11876601; doi:10.1038/s44320-025-00085-6)
Supplement: Supplementary file 7 — Dataset EV5 [file 44320_2025_85_MOESM7_ESM.xlsx]

## Sheet: Information
Dataset EV5: Results of viability assays testing the combination of Gemcitabine and four clinical ATR inhibitors AsPC-1 cells.
Dataset EV5_Raw_Ratios
Column names	Description
Cell line	Name of cell line
Drug	Name of ATR inhibitor
Experiment	Experiment
Replicate	Replicate
GEM [nM]	Concentration of Gemcitabine in nM
ATRi [nM]	Concentration of ATR inhibitor in nM
Dose_plotted [nM]	Concentration used in plots (x-axis)
Response	Measured confluence of drug treatment, normalized to confluence at timepoint 0
Response vehicle (mean)	Measured confluence of vehicle, normalized to confluence at timepoint 0, mean per ATRi
Ratio	Relative response, or cell viability (drug/vehicle)
Dataset EV5_CurveFit
Column names	Description
Cell line	Name of cell line
Drug	Name of ATR inhibitor
Experiment	Experiment identifier
Replicate	Replicate
EC50 [nM]	Half-maximum effect concentration [nM]
pEC50	-log10 of half-maximum effect concentration [M]
EC50 mean [nM]	Mean half-maximum effect concentration [nM]
EC50 SD [nM]	Standard deviation half-maximum effect concentration [nM]
Curve slope	Slope of fitted dose-response curve
Curve top	Upper plateau of fitted dose-response curve
Curve bottom	Lower plateau of fitted dose-response curve
Curve R2	Goodness of fit (R2) of of fitted dose-response curve
p_value_adj	Adjusted p-value (Benjamini-Hochberg corr.) from t-test against GEM (only for combination treatments)

## Sheet: Dataset EV5_Raw_Ratios
Cell line	Drug	Experiment	Replicate	GEM [nM]	ATRi [nM]	Dose_plotted [nM]	Response	Response vehicle (mean)	Ratio
AsPC1	Elimusertib	ATRi	R1	0	10000	10000	1.19464	3.35165	0.356434
AsPC1	Elimusertib	ATRi	R1	0	3000	3000	1.12519	3.35165	0.335713
AsPC1	Elimusertib	ATRi	R1	0	1000	1000	1.19986	3.35165	0.35799
AsPC1	Elimusertib	ATRi	R1	0	300	300	1.42206	3.35165	0.424287
AsPC1	Elimusertib	ATRi	R1	0	3	3	3.15752	3.35165	0.942079
AsPC1	Elimusertib	ATRi	R1	0	10	10	3.04773	3.35165	0.909324
AsPC1	Elimusertib	ATRi	R1	0	30	30	2.8273	3.35165	0.843557
AsPC1	Elimusertib	ATRi	R1	0	100	100	1.96515	3.35165	0.586324
AsPC1	Elimusertib	ATRi	R1	0	0	0	3.56192	3.35165	1.06274
AsPC1	Elimusertib	vehicle	R1	0	0	NA	3.25853	3.35165	0.972217
AsPC1	Elimusertib	GEM+ATRi_dose1	R1	3000	3	3000	1.25996	3.35165	0.375923
AsPC1	Elimusertib	GEM+ATRi_dose1	R1	1000	3	1000	1.22839	3.35165	0.366504
AsPC1	Elimusertib	GEM+ATRi_dose1	R1	300	3	300	1.27016	3.35165	0.378968
AsPC1	Elimusertib	GEM+ATRi_dose1	R1	100	3	100	1.36491	3.35165	0.407235
AsPC1	Elimusertib	GEM+ATRi_dose1	R1	30	3	30	1.51909	3.35165	0.453238
AsPC1	Elimusertib	GEM+ATRi_dose1	R1	10	3	10	2.31731	3.35165	0.691395
AsPC1	Elimusertib	GEM+ATRi_dose1	R1	3	3	3	3.00471	3.35165	0.896488
AsPC1	Elimusertib	GEM+ATRi_dose1	R1	1	3	1	3.03419	3.35165	0.905283
AsPC1	Elimusertib	GEM+ATRi_dose1	R1	0	3	0	3.2061	3.35165	0.956576
AsPC1	Elimusertib	vehicle	R1	0	0	NA	3.24686	3.35165	0.968735
AsPC1	Elimusertib	GEM+ATRi_dose2	R1	3000	10	3000	1.26092	3.35165	0.37621
AsPC1	Elimusertib	GEM+ATRi_dose2	R1	1000	10	1000	1.16002	3.35165	0.346103
AsPC1	Elimusertib	GEM+ATRi_dose2	R1	300	10	300	1.22859	3.35165	0.366564
AsPC1	Elimusertib	GEM+ATRi_dose2	R1	100	10	100	1.32065	3.35165	0.394029
AsPC1	Elimusertib	GEM+ATRi_dose2	R1	30	10	30	1.41739	3.35165	0.422893
AsPC1	Elimusertib	GEM+ATRi_dose2	R1	10	10	10	1.75509	3.35165	0.523651
AsPC1	Elimusertib	GEM+ATRi_dose2	R1	3	10	3	2.55784	3.35165	0.763158
AsPC1	Elimusertib	GEM+ATRi_dose2	R1	1	10	1	2.80104	3.35165	0.835721
AsPC1	Elimusertib	GEM+ATRi_dose2	R1	0	10	0	2.98332	3.35165	0.890105
AsPC1	Elimusertib	vehicle	R1	0	0	NA	3.33675	3.35165	0.995555
AsPC1	Elimusertib	GEM+ATRi_dose3	R1	3000	30	3000	1.20288	3.35165	0.358893
AsPC1	Elimusertib	GEM+ATRi_dose3	R1	1000	30	1000	1.13542	3.35165	0.338763
AsPC1	Elimusertib	GEM+ATRi_dose3	R1	300	30	300	1.21571	3.35165	0.362719
AsPC1	Elimusertib	GEM+ATRi_dose3	R1	100	30	100	1.24727	3.35165	0.372135
AsPC1	Elimusertib	GEM+ATRi_dose3	R1	30	30	30	1.31766	3.35165	0.393137
AsPC1	Elimusertib	GEM+ATRi_dose3	R1	10	30	10	1.45645	3.35165	0.434548
AsPC1	Elimusertib	GEM+ATRi_dose3	R1	3	30	3	1.78337	3.35165	0.532088
AsPC1	Elimusertib	GEM+ATRi_dose3	R1	1	30	1	2.11734	3.35165	0.631731
AsPC1	Elimusertib	GEM+ATRi_dose3	R1	0	30	0	2.07637	3.35165	0.619507
AsPC1	Elimusertib	vehicle	R1	0	0	NA	3.47126	3.35165	1.03569
AsPC1	Elimusertib	GEM	R1	3000	0	3000	1.44257	3.35165	0.430407
AsPC1	Elimusertib	GEM	R1	1000	0	1000	1.55955	3.35165	0.465308
AsPC1	Elimusertib	GEM	R1	300	0	300	1.67241	3.35165	0.498983
AsPC1	Elimusertib	GEM	R1	100	0	100	1.97106	3.35165	0.588087
AsPC1	Elimusertib	GEM	R1	30	0	30	2.54455	3.35165	0.759194
AsPC1	Elimusertib	GEM	R1	10	0	10	3.1678	3.35165	0.945147
AsPC1	Elimusertib	GEM	R1	3	0	3	3.33646	3.35165	0.99547
AsPC1	Elimusertib	GEM	R1	1	0	1	3.44761	3.35165	1.02863
AsPC1	Elimusertib	GEM	R1	0	0	0	3.51009	3.35165	1.04727
AsPC1	Elimusertib	vehicle	R1	0	0	NA	3.44484	3.35165	1.0278
AsPC1	Elimusertib	ATRi	R2	0	10000	10000	1.39491	4.00319	0.348449
AsPC1	Elimusertib	ATRi	R2	0	3000	3000	1.29356	4.00319	0.323131
AsPC1	Elimusertib	ATRi	R2	0	1000	1000	1.36206	4.00319	0.340243
AsPC1	Elimusertib	ATRi	R2	0	300	300	2.21893	4.00319	0.55429
AsPC1	Elimusertib	ATRi	R2	0	3	3	3.50168	4.00319	0.874722
AsPC1	Elimusertib	ATRi	R2	0	10	10	3.40864	4.00319	0.85148
AsPC1	Elimusertib	ATRi	R2	0	30	30	3.40215	4.00319	0.84986
AsPC1	Elimusertib	ATRi	R2	0	100	100	3.04173	4.00319	0.759825
AsPC1	Elimusertib	ATRi	R2	0	0	0	3.87094	4.00319	0.966963
AsPC1	Elimusertib	vehicle	R2	0	0	NA	4.21189	4.00319	1.05213
AsPC1	Elimusertib	GEM+ATRi_dose1	R2	3000	3	3000	1.32858	4.00319	0.33188
AsPC1	Elimusertib	GEM+ATRi_dose1	R2	1000	3	1000	1.24865	4.00319	0.311914
AsPC1	Elimusertib	GEM+ATRi_dose1	R2	300	3	300	1.26873	4.00319	0.316928
AsPC1	Elimusertib	GEM+ATRi_dose1	R2	100	3	100	1.37153	4.00319	0.342608
AsPC1	Elimusertib	GEM+ATRi_dose1	R2	30	3	30	1.56323	4.00319	0.390496
AsPC1	Elimusertib	GEM+ATRi_dose1	R2	10	3	10	3.04907	4.00319	0.761658
AsPC1	Elimusertib	GEM+ATRi_dose1	R2	3	3	3	3.26563	4.00319	0.815756
AsPC1	Elimusertib	GEM+ATRi_dose1	R2	1	3	1	3.67941	4.00319	0.919117
AsPC1	Elimusertib	GEM+ATRi_dose1	R2	0	3	0	3.47784	4.00319	0.868765
AsPC1	Elimusertib	vehicle	R2	0	0	NA	3.89622	4.00319	0.973279
AsPC1	Elimusertib	GEM+ATRi_dose2	R2	3000	10	3000	1.31942	4.00319	0.329592
AsPC1	Elimusertib	GEM+ATRi_dose2	R2	1000	10	1000	1.37229	4.00319	0.342798
AsPC1	Elimusertib	GEM+ATRi_dose2	R2	300	10	300	1.32703	4.00319	0.331493
AsPC1	Elimusertib	GEM+ATRi_dose2	R2	100	10	100	1.48493	4.00319	0.370935
AsPC1	Elimusertib	GEM+ATRi_dose2	R2	30	10	30	1.45452	4.00319	0.363339
AsPC1	Elimusertib	GEM+ATRi_dose2	R2	10	10	10	2.18105	4.00319	0.544826
AsPC1	Elimusertib	GEM+ATRi_dose2	R2	3	10	3	3.55962	4.00319	0.889194
AsPC1	Elimusertib	GEM+ATRi_dose2	R2	1	10	1	3.58037	4.00319	0.894377
AsPC1	Elimusertib	GEM+ATRi_dose2	R2	0	10	0	3.68834	4.00319	0.92135
AsPC1	Elimusertib	vehicle	R2	0	0	NA	3.91751	4.00319	0.978597
AsPC1	Elimusertib	GEM+ATRi_dose3	R2	3000	30	3000	1.22273	4.00319	0.30544
AsPC1	Elimusertib	GEM+ATRi_dose3	R2	1000	30	1000	1.23797	4.00319	0.309246
AsPC1	Elimusertib	GEM+ATRi_dose3	R2	300	30	300	1.28198	4.00319	0.32024
AsPC1	Elimusertib	GEM+ATRi_dose3	R2	100	30	100	1.3317	4.00319	0.332659
AsPC1	Elimusertib	GEM+ATRi_dose3	R2	30	30	30	1.35651	4.00319	0.338857
AsPC1	Elimusertib	GEM+ATRi_dose3	R2	10	30	10	1.7373	4.00319	0.433979
AsPC1	Elimusertib	GEM+ATRi_dose3	R2	3	30	3	2.98325	4.00319	0.745218
AsPC1	Elimusertib	GEM+ATRi_dose3	R2	1	30	1	3.31827	4.00319	0.828905
AsPC1	Elimusertib	GEM+ATRi_dose3	R2	0	30	0	3.50245	4.00319	0.874914
AsPC1	Elimusertib	vehicle	R2	0	0	NA	3.95306	4.00319	0.987477
AsPC1	Elimusertib	GEM	R2	3000	0	3000	1.66762	4.00319	0.416571
AsPC1	Elimusertib	GEM	R2	1000	0	1000	1.78687	4.00319	0.446361
AsPC1	Elimusertib	GEM	R2	300	0	300	1.86054	4.00319	0.464763
AsPC1	Elimusertib	GEM	R2	100	0	100	2.33185	4.00319	0.582496
AsPC1	Elimusertib	GEM	R2	30	0	30	3.07384	4.00319	0.767847
AsPC1	Elimusertib	GEM	R2	10	0	10	3.58956	4.00319	0.896674
AsPC1	Elimusertib	GEM	R2	3	0	3	3.94837	4.00319	0.986304
AsPC1	Elimusertib	GEM	R2	1	0	1	3.86351	4.00319	0.965106
AsPC1	Elimusertib	GEM	R2	0	0	0	4.08183	4.00319	1.01964
AsPC1	Elimusertib	vehicle	R2	0	0	NA	4.03728	4.00319	1.00851
AsPC1	Elimusertib	ATRi	R3	0	10000	10000	1.42322	3.92752	0.362372
AsPC1	Elimusertib	ATRi	R3	0	3000	3000	1.25438	3.92752	0.319382
AsPC1	Elimusertib	ATRi	R3	0	1000	1000	1.39234	3.92752	0.354508
AsPC1	Elimusertib	ATRi	R3	0	300	300	2.43699	3.92752	0.620489
AsPC1	Elimusertib	ATRi	R3	0	3	3	3.74373	3.92752	0.953205
AsPC1	Elimusertib	ATRi	R3	0	10	10	3.68232	3.92752	0.937567
AsPC1	Elimusertib	ATRi	R3	0	30	30	3.47824	3.92752	0.885608
AsPC1	Elimusertib	ATRi	R3	0	100	100	2.44544	3.92752	0.622643
AsPC1	Elimusertib	ATRi	R3	0	0	0	4.10381	3.92752	1.04489
AsPC1	Elimusertib	vehicle	R3	0	0	NA	4.07718	3.92752	1.0381
AsPC1	Elimusertib	GEM+ATRi_dose1	R3	3000	3	3000	1.34123	3.92752	0.341495
AsPC1	Elimusertib	GEM+ATRi_dose1	R3	1000	3	1000	1.29446	3.92752	0.329588
AsPC1	Elimusertib	GEM+ATRi_dose1	R3	300	3	300	1.36943	3.92752	0.348675
AsPC1	Elimusertib	GEM+ATRi_dose1	R3	100	3	100	1.40055	3.92752	0.356598
AsPC1	Elimusertib	GEM+ATRi_dose1	R3	30	3	30	1.55975	3.92752	0.397134
AsPC1	Elimusertib	GEM+ATRi_dose1	R3	10	3	10	3.17756	3.92752	0.809048
AsPC1	Elimusertib	GEM+ATRi_dose1	R3	3	3	3	3.49965	3.92752	0.891058
AsPC1	Elimusertib	GEM+ATRi_dose1	R3	1	3	1	3.44367	3.92752	0.876803
AsPC1	Elimusertib	GEM+ATRi_dose1	R3	0	3	0	3.62177	3.92752	0.92215
AsPC1	Elimusertib	vehicle	R3	0	0	NA	3.92716	3.92752	0.999907
AsPC1	Elimusertib	GEM+ATRi_dose2	R3	3000	10	3000	1.3377	3.92752	0.340595
AsPC1	Elimusertib	GEM+ATRi_dose2	R3	1000	10	1000	1.35615	3.92752	0.345294
AsPC1	Elimusertib	GEM+ATRi_dose2	R3	300	10	300	1.36375	3.92752	0.347228
AsPC1	Elimusertib	GEM+ATRi_dose2	R3	100	10	100	1.47811	3.92752	0.376345
AsPC1	Elimusertib	GEM+ATRi_dose2	R3	30	10	30	1.50438	3.92752	0.383034
AsPC1	Elimusertib	GEM+ATRi_dose2	R3	10	10	10	2.34423	3.92752	0.596874
AsPC1	Elimusertib	GEM+ATRi_dose2	R3	3	10	3	3.4925	3.92752	0.889237
AsPC1	Elimusertib	GEM+ATRi_dose2	R3	1	10	1	3.34652	3.92752	0.852068
AsPC1	Elimusertib	GEM+ATRi_dose2	R3	0	10	0	3.61418	3.92752	0.920219
AsPC1	Elimusertib	vehicle	R3	0	0	NA	3.62154	3.92752	0.922092
AsPC1	Elimusertib	GEM+ATRi_dose3	R3	3000	30	3000	1.24454	3.92752	0.316876
AsPC1	Elimusertib	GEM+ATRi_dose3	R3	1000	30	1000	1.25626	3.92752	0.31986
AsPC1	Elimusertib	GEM+ATRi_dose3	R3	300	30	300	1.33512	3.92752	0.33994
AsPC1	Elimusertib	GEM+ATRi_dose3	R3	100	30	100	1.32747	3.92752	0.337992
AsPC1	Elimusertib	GEM+ATRi_dose3	R3	30	30	30	1.3007	3.92752	0.331176
AsPC1	Elimusertib	GEM+ATRi_dose3	R3	10	30	10	1.72212	3.92752	0.438476
AsPC1	Elimusertib	GEM+ATRi_dose3	R3	3	30	3	2.93972	3.92752	0.748492
AsPC1	Elimusertib	GEM+ATRi_dose3	R3	1	30	1	3.27136	3.92752	0.832931
AsPC1	Elimusertib	GEM+ATRi_dose3	R3	0	30	0	3.22948	3.92752	0.822269
AsPC1	Elimusertib	vehicle	R3	0	0	NA	3.93506	3.92752	1.00192
AsPC1	Elimusertib	GEM	R3	3000	0	3000	1.66785	3.92752	0.424657
AsPC1	Elimusertib	GEM	R3	1000	0	1000	1.69282	3.92752	0.431014
AsPC1	Elimusertib	GEM	R3	300	0	300	1.80712	3.92752	0.460117
AsPC1	Elimusertib	GEM	R3	100	0	100	2.28009	3.92752	0.580541
AsPC1	Elimusertib	GEM	R3	30	0	30	3.15322	3.92752	0.802853
AsPC1	Elimusertib	GEM	R3	10	0	10	3.7495	3.92752	0.954673
AsPC1	Elimusertib	GEM	R3	3	0	3	3.85129	3.92752	0.980591
AsPC1	Elimusertib	GEM	R3	1	0	1	3.75807	3.92752	0.956855
AsPC1	Elimusertib	GEM	R3	0	0	0	3.67589	3.92752	0.935931
AsPC1	Elimusertib	vehicle	R3	0	0	NA	4.07669	3.92752	1.03798
AsPC1	Berzosertib	ATRi	R1	0	10000	10000	1.24112	3.25946	0.380775
AsPC1	Berzosertib	ATRi	R1	0	3000	3000	1.10516	3.25946	0.339061
AsPC1	Berzosertib	ATRi	R1	0	1000	1000	1.38812	3.25946	0.425876
AsPC1	Berzosertib	ATRi	R1	0	300	300	3.47533	3.25946	1.06623
AsPC1	Berzosertib	ATRi	R1	0	100	100	3.44079	3.25946	1.05563
AsPC1	Berzosertib	ATRi	R1	0	30	30	3.66655	3.25946	1.1249
AsPC1	Berzosertib	ATRi	R1	0	10	10	3.41577	3.25946	1.04796
AsPC1	Berzosertib	ATRi	R1	0	3	3	3.58172	3.25946	1.09887
AsPC1	Berzosertib	ATRi	R1	0	0	0	3.46087	3.25946	1.06179
AsPC1	Berzosertib	vehicle	R1	0	0	NA	3.18131	3.25946	0.976024
AsPC1	Berzosertib	GEM+ATRi_dose1	R1	3000	30	3000	1.68543	3.25946	0.517088
AsPC1	Berzosertib	GEM+ATRi_dose1	R1	1000	30	1000	1.64381	3.25946	0.504321
AsPC1	Berzosertib	GEM+ATRi_dose1	R1	300	30	300	1.76004	3.25946	0.539978
AsPC1	Berzosertib	GEM+ATRi_dose1	R1	100	30	100	1.95844	3.25946	0.600848
AsPC1	Berzosertib	GEM+ATRi_dose1	R1	30	30	30	2.25773	3.25946	0.692669
AsPC1	Berzosertib	GEM+ATRi_dose1	R1	10	30	10	3.01931	3.25946	0.926324
AsPC1	Berzosertib	GEM+ATRi_dose1	R1	3	30	3	3.21214	3.25946	0.985484
AsPC1	Berzosertib	GEM+ATRi_dose1	R1	1	30	1	3.40387	3.25946	1.04431
AsPC1	Berzosertib	GEM+ATRi_dose1	R1	0	30	0	3.26348	3.25946	1.00123
AsPC1	Berzosertib	vehicle	R1	0	0	NA	3.52412	3.25946	1.0812
AsPC1	Berzosertib	GEM+ATRi_dose2	R1	3000	100	3000	1.58145	3.25946	0.485189
AsPC1	Berzosertib	GEM+ATRi_dose2	R1	1000	100	1000	1.53392	3.25946	0.470607
AsPC1	Berzosertib	GEM+ATRi_dose2	R1	300	100	300	1.60282	3.25946	0.491744
AsPC1	Berzosertib	GEM+ATRi_dose2	R1	100	100	100	1.81244	3.25946	0.556057
AsPC1	Berzosertib	GEM+ATRi_dose2	R1	30	100	30	2.27088	3.25946	0.696705
AsPC1	Berzosertib	GEM+ATRi_dose2	R1	10	100	10	2.94512	3.25946	0.90356
AsPC1	Berzosertib	GEM+ATRi_dose2	R1	3	100	3	3.15876	3.25946	0.969105
AsPC1	Berzosertib	GEM+ATRi_dose2	R1	1	100	1	3.24856	3.25946	0.996658
AsPC1	Berzosertib	GEM+ATRi_dose2	R1	0	100	0	3.39845	3.25946	1.04264
AsPC1	Berzosertib	vehicle	R1	0	0	NA	3.20644	3.25946	0.983733
AsPC1	Berzosertib	GEM+ATRi_dose3	R1	3000	300	3000	1.46384	3.25946	0.449104
AsPC1	Berzosertib	GEM+ATRi_dose3	R1	1000	300	1000	1.40707	3.25946	0.431688
AsPC1	Berzosertib	GEM+ATRi_dose3	R1	300	300	300	1.47826	3.25946	0.453528
AsPC1	Berzosertib	GEM+ATRi_dose3	R1	100	300	100	1.52736	3.25946	0.468594
AsPC1	Berzosertib	GEM+ATRi_dose3	R1	30	300	30	2.06221	3.25946	0.632686
AsPC1	Berzosertib	GEM+ATRi_dose3	R1	10	300	10	2.68685	3.25946	0.824326
AsPC1	Berzosertib	GEM+ATRi_dose3	R1	3	300	3	3.32985	3.25946	1.0216
AsPC1	Berzosertib	GEM+ATRi_dose3	R1	1	300	1	3.17185	3.25946	0.973121
AsPC1	Berzosertib	GEM+ATRi_dose3	R1	0	300	0	3.37821	3.25946	1.03643
AsPC1	Berzosertib	vehicle	R1	0	0	NA	3.21865	3.25946	0.987481
AsPC1	Berzosertib	GEM	R1	3000	0	3000	1.72853	3.25946	0.530311
AsPC1	Berzosertib	GEM	R1	1000	0	1000	1.69299	3.25946	0.51941
AsPC1	Berzosertib	GEM	R1	300	0	300	1.91611	3.25946	0.587861
AsPC1	Berzosertib	GEM	R1	100	0	100	2.10711	3.25946	0.646461
AsPC1	Berzosertib	GEM	R1	30	0	30	2.52234	3.25946	0.773852
AsPC1	Berzosertib	GEM	R1	10	0	10	2.92682	3.25946	0.897947
AsPC1	Berzosertib	GEM	R1	3	0	3	3.29132	3.25946	1.00978
AsPC1	Berzosertib	GEM	R1	1	0	1	3.13097	3.25946	0.96058
AsPC1	Berzosertib	GEM	R1	0	0	0	3.31417	3.25946	1.01679
AsPC1	Berzosertib	vehicle	R1	0	0	NA	3.16677	3.25946	0.971563
AsPC1	Berzosertib	ATRi	R2	0	10000	10000	1.01609	3.51175	0.289339
AsPC1	Berzosertib	ATRi	R2	0	3000	3000	0.94561	3.51175	0.26927
AsPC1	Berzosertib	ATRi	R2	0	1000	1000	1.80998	3.51175	0.515407
AsPC1	Berzosertib	ATRi	R2	0	300	300	3.31559	3.51175	0.944141
AsPC1	Berzosertib	ATRi	R2	0	100	100	1.62871	3.51175	NA		removed
AsPC1	Berzosertib	ATRi	R2	0	30	30	3.68048	3.51175	1.04805
AsPC1	Berzosertib	ATRi	R2	0	10	10	3.62287	3.51175	1.03164
AsPC1	Berzosertib	ATRi	R2	0	3	3	3.47062	3.51175	0.988286
AsPC1	Berzosertib	ATRi	R2	0	0	0	3.58446	3.51175	1.0207
AsPC1	Berzosertib	vehicle	R2	0	0	NA	3.66856	3.51175	1.04465
AsPC1	Berzosertib	GEM+ATRi_dose1	R2	3000	30	3000	1.39941	3.51175	0.398492
AsPC1	Berzosertib	GEM+ATRi_dose1	R2	1000	30	1000	1.43241	3.51175	0.40789
AsPC1	Berzosertib	GEM+ATRi_dose1	R2	300	30	300	1.6519	3.51175	0.470393
AsPC1	Berzosertib	GEM+ATRi_dose1	R2	100	30	100	1.82166	3.51175	0.518732
AsPC1	Berzosertib	GEM+ATRi_dose1	R2	30	30	30	2.6859	3.51175	0.764831
AsPC1	Berzosertib	GEM+ATRi_dose1	R2	10	30	10	3.23769	3.51175	0.921957
AsPC1	Berzosertib	GEM+ATRi_dose1	R2	3	30	3	3.36919	3.51175	0.959404
AsPC1	Berzosertib	GEM+ATRi_dose1	R2	1	30	1	3.47199	3.51175	0.988677
AsPC1	Berzosertib	GEM+ATRi_dose1	R2	0	30	0	3.50389	3.51175	0.997761
AsPC1	Berzosertib	vehicle	R2	0	0	NA	3.6374	3.51175	1.03578
AsPC1	Berzosertib	GEM+ATRi_dose2	R2	3000	100	3000	1.37552	3.51175	0.391689
AsPC1	Berzosertib	GEM+ATRi_dose2	R2	1000	100	1000	1.41036	3.51175	0.401612
AsPC1	Berzosertib	GEM+ATRi_dose2	R2	300	100	300	1.51871	3.51175	0.432465
AsPC1	Berzosertib	GEM+ATRi_dose2	R2	100	100	100	1.49391	3.51175	0.425403
AsPC1	Berzosertib	GEM+ATRi_dose2	R2	30	100	30	2.07958	3.51175	0.592178
AsPC1	Berzosertib	GEM+ATRi_dose2	R2	10	100	10	3.24796	3.51175	0.924882
AsPC1	Berzosertib	GEM+ATRi_dose2	R2	3	100	3	3.41581	3.51175	0.97268
AsPC1	Berzosertib	GEM+ATRi_dose2	R2	1	100	1	2.45269	3.51175	0.698422
AsPC1	Berzosertib	GEM+ATRi_dose2	R2	0	100	0	3.31682	3.51175	0.944492
AsPC1	Berzosertib	vehicle	R2	0	0	NA	2.95538	3.51175	0.841568
AsPC1	Berzosertib	GEM+ATRi_dose3	R2	3000	300	3000	1.27458	3.51175	0.362946
AsPC1	Berzosertib	GEM+ATRi_dose3	R2	1000	300	1000	1.35888	3.51175	0.386953
AsPC1	Berzosertib	GEM+ATRi_dose3	R2	300	300	300	1.38244	3.51175	0.39366
AsPC1	Berzosertib	GEM+ATRi_dose3	R2	100	300	100	1.39612	3.51175	0.397557
AsPC1	Berzosertib	GEM+ATRi_dose3	R2	30	300	30	1.64794	3.51175	0.469265
AsPC1	Berzosertib	GEM+ATRi_dose3	R2	10	300	10	2.34599	3.51175	0.668041
AsPC1	Berzosertib	GEM+ATRi_dose3	R2	3	300	3	2.50447	3.51175	0.713168
AsPC1	Berzosertib	GEM+ATRi_dose3	R2	1	300	1	2.71546	3.51175	0.77325
AsPC1	Berzosertib	GEM+ATRi_dose3	R2	0	300	0	2.28136	3.51175	0.649636
AsPC1	Berzosertib	vehicle	R2	0	0	NA	3.65155	3.51175	1.03981
AsPC1	Berzosertib	GEM	R2	3000	0	3000	1.61781	3.51175	0.460685
AsPC1	Berzosertib	GEM	R2	1000	0	1000	1.77818	3.51175	0.506351
AsPC1	Berzosertib	GEM	R2	300	0	300	1.86728	3.51175	0.531721
AsPC1	Berzosertib	GEM	R2	100	0	100	1.8516	3.51175	0.527259
AsPC1	Berzosertib	GEM	R2	30	0	30	3.028	3.51175	0.862249
AsPC1	Berzosertib	GEM	R2	10	0	10	3.55586	3.51175	1.01256
AsPC1	Berzosertib	GEM	R2	3	0	3	3.44324	3.51175	0.980491
AsPC1	Berzosertib	GEM	R2	1	0	1	3.6708	3.51175	1.04529
AsPC1	Berzosertib	GEM	R2	0	0	0	3.48867	3.51175	0.993425
AsPC1	Berzosertib	vehicle	R2	0	0	NA	3.64588	3.51175	1.03819
AsPC1	Berzosertib	ATRi	R3	0	10000	10000	1.07769	3.45178	0.312214
AsPC1	Berzosertib	ATRi	R3	0	3000	3000	0.981516	3.45178	0.284351
AsPC1	Berzosertib	ATRi	R3	0	1000	1000	1.81786	3.45178	0.526645
AsPC1	Berzosertib	ATRi	R3	0	300	300	3.30544	3.45178	0.957604
AsPC1	Berzosertib	ATRi	R3	0	100	100	1.81867	3.45178	0.526879
AsPC1	Berzosertib	ATRi	R3	0	30	30	3.44378	3.45178	0.997683
AsPC1	Berzosertib	ATRi	R3	0	10	10	3.57704	3.45178	1.03629
AsPC1	Berzosertib	ATRi	R3	0	3	3	3.52852	3.45178	1.02223
AsPC1	Berzosertib	ATRi	R3	0	0	0	3.44829	3.45178	0.998991
AsPC1	Berzosertib	vehicle	R3	0	0	NA	3.54895	3.45178	1.02815
AsPC1	Berzosertib	GEM+ATRi_dose1	R3	3000	30	3000	1.47562	3.45178	0.427496
AsPC1	Berzosertib	GEM+ATRi_dose1	R3	1000	30	1000	1.48232	3.45178	0.429436
AsPC1	Berzosertib	GEM+ATRi_dose1	R3	300	30	300	1.48535	3.45178	0.430315
AsPC1	Berzosertib	GEM+ATRi_dose1	R3	100	30	100	1.6835	3.45178	0.487719
AsPC1	Berzosertib	GEM+ATRi_dose1	R3	30	30	30	2.56889	3.45178	0.744222
AsPC1	Berzosertib	GEM+ATRi_dose1	R3	10	30	10	3.21929	3.45178	0.932647
AsPC1	Berzosertib	GEM+ATRi_dose1	R3	3	30	3	3.19913	3.45178	0.926807
AsPC1	Berzosertib	GEM+ATRi_dose1	R3	1	30	1	3.31906	3.45178	0.961551
AsPC1	Berzosertib	GEM+ATRi_dose1	R3	0	30	0	3.35296	3.45178	0.971372
AsPC1	Berzosertib	vehicle	R3	0	0	NA	3.47394	3.45178	1.00642
AsPC1	Berzosertib	GEM+ATRi_dose2	R3	3000	100	3000	1.32896	3.45178	0.385006
AsPC1	Berzosertib	GEM+ATRi_dose2	R3	1000	100	1000	1.38595	3.45178	0.401518
AsPC1	Berzosertib	GEM+ATRi_dose2	R3	300	100	300	1.4368	3.45178	0.41625
AsPC1	Berzosertib	GEM+ATRi_dose2	R3	100	100	100	1.48161	3.45178	0.429231
AsPC1	Berzosertib	GEM+ATRi_dose2	R3	30	100	30	1.95959	3.45178	0.567704
AsPC1	Berzosertib	GEM+ATRi_dose2	R3	10	100	10	2.96954	3.45178	0.860292
AsPC1	Berzosertib	GEM+ATRi_dose2	R3	3	100	3	3.23438	3.45178	0.937018
AsPC1	Berzosertib	GEM+ATRi_dose2	R3	1	100	1	2.29825	3.45178	0.665816
AsPC1	Berzosertib	GEM+ATRi_dose2	R3	0	100	0	3.42061	3.45178	0.990969
AsPC1	Berzosertib	vehicle	R3	0	0	NA	2.9389	3.45178	0.851417
AsPC1	Berzosertib	GEM+ATRi_dose3	R3	3000	300	3000	1.26859	3.45178	0.367519
AsPC1	Berzosertib	GEM+ATRi_dose3	R3	1000	300	1000	1.29622	3.45178	0.375523
AsPC1	Berzosertib	GEM+ATRi_dose3	R3	300	300	300	1.24144	3.45178	0.359652
AsPC1	Berzosertib	GEM+ATRi_dose3	R3	100	300	100	1.31303	3.45178	0.380393
AsPC1	Berzosertib	GEM+ATRi_dose3	R3	30	300	30	1.59729	3.45178	0.462744
AsPC1	Berzosertib	GEM+ATRi_dose3	R3	10	300	10	2.31793	3.45178	0.671519
AsPC1	Berzosertib	GEM+ATRi_dose3	R3	3	300	3	2.49056	3.45178	0.721529
AsPC1	Berzosertib	GEM+ATRi_dose3	R3	1	300	1	2.68457	3.45178	0.777734
AsPC1	Berzosertib	GEM+ATRi_dose3	R3	0	300	0	2.66786	3.45178	0.772894
AsPC1	Berzosertib	vehicle	R3	0	0	NA	3.68827	3.45178	1.06851
AsPC1	Berzosertib	GEM	R3	3000	0	3000	1.68006	3.45178	0.486723
AsPC1	Berzosertib	GEM	R3	1000	0	1000	1.80176	3.45178	0.521979
AsPC1	Berzosertib	GEM	R3	300	0	300	1.71406	3.45178	0.496574
AsPC1	Berzosertib	GEM	R3	100	0	100	2.04308	3.45178	0.591893
AsPC1	Berzosertib	GEM	R3	30	0	30	3.00951	3.45178	0.871874
AsPC1	Berzosertib	GEM	R3	10	0	10	3.461	3.45178	1.00267
AsPC1	Berzosertib	GEM	R3	3	0	3	3.50774	3.45178	1.01621
AsPC1	Berzosertib	GEM	R3	1	0	1	3.42225	3.45178	0.991445
AsPC1	Berzosertib	GEM	R3	0	0	0	3.65529	3.45178	1.05896
AsPC1	Berzosertib	vehicle	R3	0	0	NA	3.60884	3.45178	1.0455
AsPC1	Gartisertib	ATRi	R1	0	10000	10000	0.866509	3.19873	0.270892
AsPC1	Gartisertib	ATRi	R1	0	3000	3000	1.04098	3.19873	0.325435
AsPC1	Gartisertib	ATRi	R1	0	1000	1000	1.19498	3.19873	0.373581
AsPC1	Gartisertib	ATRi	R1	0	300	300	1.40098	3.19873	0.437982
AsPC1	Gartisertib	ATRi	R1	0	100	100	2.02866	3.19873	0.63421
AsPC1	Gartisertib	ATRi	R1	0	30	30	3.03726	3.19873	0.94952
AsPC1	Gartisertib	ATRi	R1	0	10	10	3.2408	3.19873	1.01315
AsPC1	Gartisertib	ATRi	R1	0	3	3	2.88738	3.19873	0.902665
AsPC1	Gartisertib	ATRi	R1	0	0	0	3.04011	3.19873	0.950412
AsPC1	Gartisertib	vehicle	R1	0	0	NA	3.25561	3.19873	1.01778
AsPC1	Gartisertib	GEM+ATRi_dose1	R1	3000	3	3000	1.36128	3.19873	0.42557
AsPC1	Gartisertib	GEM+ATRi_dose1	R1	1000	3	1000	1.57075	3.19873	0.491055
AsPC1	Gartisertib	GEM+ATRi_dose1	R1	300	3	300	1.56573	3.19873	0.489485
AsPC1	Gartisertib	GEM+ATRi_dose1	R1	100	3	100	1.67553	3.19873	0.523812
AsPC1	Gartisertib	GEM+ATRi_dose1	R1	30	3	30	2.10056	3.19873	0.656686
AsPC1	Gartisertib	GEM+ATRi_dose1	R1	10	3	10	2.77303	3.19873	0.866918
AsPC1	Gartisertib	GEM+ATRi_dose1	R1	3	3	3	3.14167	3.19873	0.982163
AsPC1	Gartisertib	GEM+ATRi_dose1	R1	1	3	1	3.13911	3.19873	0.981363
AsPC1	Gartisertib	GEM+ATRi_dose1	R1	0	3	0	2.95524	3.19873	0.923881
AsPC1	Gartisertib	vehicle	R1	0	0	NA	3.20449	3.19873	1.0018
AsPC1	Gartisertib	GEM+ATRi_dose2	R1	3000	10	3000	1.37879	3.19873	0.431043
AsPC1	Gartisertib	GEM+ATRi_dose2	R1	1000	10	1000	1.40234	3.19873	0.438406
AsPC1	Gartisertib	GEM+ATRi_dose2	R1	300	10	300	1.51678	3.19873	0.474183
AsPC1	Gartisertib	GEM+ATRi_dose2	R1	100	10	100	1.56511	3.19873	0.489292
AsPC1	Gartisertib	GEM+ATRi_dose2	R1	30	10	30	1.63246	3.19873	0.510345
AsPC1	Gartisertib	GEM+ATRi_dose2	R1	10	10	10	2.53989	3.19873	0.794032
AsPC1	Gartisertib	GEM+ATRi_dose2	R1	3	10	3	3.00733	3.19873	0.940165
AsPC1	Gartisertib	GEM+ATRi_dose2	R1	1	10	1	3.2306	3.19873	1.00997
AsPC1	Gartisertib	GEM+ATRi_dose2	R1	0	10	0	3.27835	3.19873	1.02489
AsPC1	Gartisertib	vehicle	R1	0	0	NA	3.51557	3.19873	1.09905
AsPC1	Gartisertib	GEM+ATRi_dose3	R1	3000	30	3000	1.32375	3.19873	0.413836
AsPC1	Gartisertib	GEM+ATRi_dose3	R1	1000	30	1000	1.36212	3.19873	0.425832
AsPC1	Gartisertib	GEM+ATRi_dose3	R1	300	30	300	1.4803	3.19873	0.462778
AsPC1	Gartisertib	GEM+ATRi_dose3	R1	100	30	100	1.53457	3.19873	0.479745
AsPC1	Gartisertib	GEM+ATRi_dose3	R1	30	30	30	1.75041	3.19873	0.54722
AsPC1	Gartisertib	GEM+ATRi_dose3	R1	10	30	10	1.88265	3.19873	0.588561
AsPC1	Gartisertib	GEM+ATRi_dose3	R1	3	30	3	3.03409	3.19873	0.948531
AsPC1	Gartisertib	GEM+ATRi_dose3	R1	1	30	1	2.84296	3.19873	0.888779
AsPC1	Gartisertib	GEM+ATRi_dose3	R1	0	30	0	3.05126	3.19873	0.9539
AsPC1	Gartisertib	vehicle	R1	0	0	NA	2.71362	3.19873	0.848343
AsPC1	Gartisertib	GEM	R1	3000	0	3000	1.69583	3.19873	0.530159
AsPC1	Gartisertib	GEM	R1	1000	0	1000	1.77834	3.19873	0.555951
AsPC1	Gartisertib	GEM	R1	300	0	300	1.91683	3.19873	0.599246
AsPC1	Gartisertib	GEM	R1	100	0	100	2.0382	3.19873	0.63719
AsPC1	Gartisertib	GEM	R1	30	0	30	2.56658	3.19873	0.802375
AsPC1	Gartisertib	GEM	R1	10	0	10	2.71215	3.19873	0.847885
AsPC1	Gartisertib	GEM	R1	3	0	3	3.03695	3.19873	0.949426
AsPC1	Gartisertib	GEM	R1	1	0	1	3.28266	3.19873	1.02624
AsPC1	Gartisertib	GEM	R1	0	0	0	3.06117	3.19873	0.956997
AsPC1	Gartisertib	vehicle	R1	0	0	NA	3.30434	3.19873	1.03302
AsPC1	Gartisertib	ATRi	R2	0	10000	10000	1.18939	4.13336	0.287753
AsPC1	Gartisertib	ATRi	R2	0	3000	3000	1.17379	4.13336	0.283979
AsPC1	Gartisertib	ATRi	R2	0	1000	1000	1.27226	4.13336	0.307804
AsPC1	Gartisertib	ATRi	R2	0	300	300	1.57634	4.13336	0.381369
AsPC1	Gartisertib	ATRi	R2	0	100	100	3.03222	4.13336	0.733597
AsPC1	Gartisertib	ATRi	R2	0	30	30	3.87919	4.13336	0.938508
AsPC1	Gartisertib	ATRi	R2	0	10	10	4.13314	4.13336	0.999947
AsPC1	Gartisertib	ATRi	R2	0	3	3	4.15462	4.13336	1.00514
AsPC1	Gartisertib	ATRi	R2	0	0	0	3.98012	4.13336	0.962926
AsPC1	Gartisertib	vehicle	R2	0	0	NA	4.07858	4.13336	0.986747
AsPC1	Gartisertib	GEM+ATRi_dose1	R2	3000	3	3000	1.57907	4.13336	0.382031
AsPC1	Gartisertib	GEM+ATRi_dose1	R2	1000	3	1000	1.6233	4.13336	0.392733
AsPC1	Gartisertib	GEM+ATRi_dose1	R2	300	3	300	1.60291	4.13336	0.387797
AsPC1	Gartisertib	GEM+ATRi_dose1	R2	100	3	100	1.66184	4.13336	0.402056
AsPC1	Gartisertib	GEM+ATRi_dose1	R2	30	3	30	2.28007	4.13336	0.551627
AsPC1	Gartisertib	GEM+ATRi_dose1	R2	10	3	10	3.57792	4.13336	0.86562
AsPC1	Gartisertib	GEM+ATRi_dose1	R2	3	3	3	3.83296	4.13336	0.927322
AsPC1	Gartisertib	GEM+ATRi_dose1	R2	1	3	1	3.82081	4.13336	0.924384
AsPC1	Gartisertib	GEM+ATRi_dose1	R2	0	3	0	3.43142	4.13336	0.830177
AsPC1	Gartisertib	vehicle	R2	0	0	NA	4.16473	4.13336	1.00759
AsPC1	Gartisertib	GEM+ATRi_dose2	R2	3000	10	3000	1.43746	4.13336	0.34777
AsPC1	Gartisertib	GEM+ATRi_dose2	R2	1000	10	1000	1.55457	4.13336	0.376104
AsPC1	Gartisertib	GEM+ATRi_dose2	R2	300	10	300	1.52445	4.13336	0.368817
AsPC1	Gartisertib	GEM+ATRi_dose2	R2	100	10	100	1.53067	4.13336	0.370322
AsPC1	Gartisertib	GEM+ATRi_dose2	R2	30	10	30	1.61389	4.13336	0.390454
AsPC1	Gartisertib	GEM+ATRi_dose2	R2	10	10	10	2.78263	4.13336	0.673213
AsPC1	Gartisertib	GEM+ATRi_dose2	R2	3	10	3	3.69537	4.13336	0.894035
AsPC1	Gartisertib	GEM+ATRi_dose2	R2	1	10	1	3.92815	4.13336	0.950352
AsPC1	Gartisertib	GEM+ATRi_dose2	R2	0	10	0	3.77431	4.13336	0.913135
AsPC1	Gartisertib	vehicle	R2	0	0	NA	4.19539	4.13336	1.01501
AsPC1	Gartisertib	GEM+ATRi_dose3	R2	3000	30	3000	1.4176	4.13336	0.342965
AsPC1	Gartisertib	GEM+ATRi_dose3	R2	1000	30	1000	1.44738	4.13336	0.350171
AsPC1	Gartisertib	GEM+ATRi_dose3	R2	300	30	300	1.43529	4.13336	0.347246
AsPC1	Gartisertib	GEM+ATRi_dose3	R2	100	30	100	1.59072	4.13336	0.384849
AsPC1	Gartisertib	GEM+ATRi_dose3	R2	30	30	30	1.64685	4.13336	0.39843
AsPC1	Gartisertib	GEM+ATRi_dose3	R2	10	30	10	1.90128	4.13336	0.459984
AsPC1	Gartisertib	GEM+ATRi_dose3	R2	3	30	3	3.39397	4.13336	0.821117
AsPC1	Gartisertib	GEM+ATRi_dose3	R2	1	30	1	3.74305	4.13336	0.905571
AsPC1	Gartisertib	GEM+ATRi_dose3	R2	0	30	0	3.68246	4.13336	0.890913
AsPC1	Gartisertib	vehicle	R2	0	0	NA	4.03301	4.13336	0.975722
AsPC1	Gartisertib	GEM	R2	3000	0	3000	1.88628	4.13336	0.456355
AsPC1	Gartisertib	GEM	R2	1000	0	1000	1.90856	4.13336	0.461745
AsPC1	Gartisertib	GEM	R2	300	0	300	2.07288	4.13336	0.5015
AsPC1	Gartisertib	GEM	R2	100	0	100	2.49272	4.13336	0.603072
AsPC1	Gartisertib	GEM	R2	30	0	30	3.32185	4.13336	0.803668
AsPC1	Gartisertib	GEM	R2	10	0	10	3.92803	4.13336	0.950325
AsPC1	Gartisertib	GEM	R2	3	0	3	4.04621	4.13336	0.978915
AsPC1	Gartisertib	GEM	R2	1	0	1	4.01356	4.13336	0.971016
AsPC1	Gartisertib	GEM	R2	0	0	0	3.95819	4.13336	0.95762
AsPC1	Gartisertib	vehicle	R2	0	0	NA	4.19509	4.13336	1.01493
AsPC1	Gartisertib	ATRi	R3	0	10000	10000	0.996342	4.01313	0.248271
AsPC1	Gartisertib	ATRi	R3	0	3000	3000	1.17923	4.01313	0.293843
AsPC1	Gartisertib	ATRi	R3	0	1000	1000	1.3399	4.01313	0.333879
AsPC1	Gartisertib	ATRi	R3	0	300	300	1.63077	4.01313	0.40636
AsPC1	Gartisertib	ATRi	R3	0	100	100	3.20224	4.01313	0.797941
AsPC1	Gartisertib	ATRi	R3	0	30	30	3.77458	4.01313	0.940559
AsPC1	Gartisertib	ATRi	R3	0	10	10	3.89514	4.01313	0.9706
AsPC1	Gartisertib	ATRi	R3	0	3	3	4.10379	4.01313	1.02259
AsPC1	Gartisertib	ATRi	R3	0	0	0	4.29133	4.01313	1.06932
AsPC1	Gartisertib	vehicle	R3	0	0	NA	4.08837	4.01313	1.01875
AsPC1	Gartisertib	GEM+ATRi_dose1	R3	3000	3	3000	1.48729	4.01313	0.370606
AsPC1	Gartisertib	GEM+ATRi_dose1	R3	1000	3	1000	1.56882	4.01313	0.390923
AsPC1	Gartisertib	GEM+ATRi_dose1	R3	300	3	300	1.53701	4.01313	0.382995
AsPC1	Gartisertib	GEM+ATRi_dose1	R3	100	3	100	1.64328	4.01313	0.409476
AsPC1	Gartisertib	GEM+ATRi_dose1	R3	30	3	30	2.13592	4.01313	0.532235
AsPC1	Gartisertib	GEM+ATRi_dose1	R3	10	3	10	3.45324	4.01313	0.860487
AsPC1	Gartisertib	GEM+ATRi_dose1	R3	3	3	3	3.74371	4.01313	0.932867
AsPC1	Gartisertib	GEM+ATRi_dose1	R3	1	3	1	3.85875	4.01313	0.961532
AsPC1	Gartisertib	GEM+ATRi_dose1	R3	0	3	0	3.56672	4.01313	0.888763
AsPC1	Gartisertib	vehicle	R3	0	0	NA	4.07021	4.01313	1.01423
AsPC1	Gartisertib	GEM+ATRi_dose2	R3	3000	10	3000	1.36504	4.01313	0.340144
AsPC1	Gartisertib	GEM+ATRi_dose2	R3	1000	10	1000	1.42589	4.01313	0.355308
AsPC1	Gartisertib	GEM+ATRi_dose2	R3	300	10	300	1.49642	4.01313	0.372881
AsPC1	Gartisertib	GEM+ATRi_dose2	R3	100	10	100	1.56423	4.01313	0.389778
AsPC1	Gartisertib	GEM+ATRi_dose2	R3	30	10	30	1.63616	4.01313	0.407703
AsPC1	Gartisertib	GEM+ATRi_dose2	R3	10	10	10	2.71236	4.01313	0.675873
AsPC1	Gartisertib	GEM+ATRi_dose2	R3	3	10	3	3.65947	4.01313	0.911876
AsPC1	Gartisertib	GEM+ATRi_dose2	R3	1	10	1	3.89654	4.01313	0.970948
AsPC1	Gartisertib	GEM+ATRi_dose2	R3	0	10	0	3.92287	4.01313	0.97751
AsPC1	Gartisertib	vehicle	R3	0	0	NA	3.91645	4.01313	0.975911
AsPC1	Gartisertib	GEM+ATRi_dose3	R3	3000	30	3000	1.35893	4.01313	0.338622
AsPC1	Gartisertib	GEM+ATRi_dose3	R3	1000	30	1000	1.39934	4.01313	0.348691
AsPC1	Gartisertib	GEM+ATRi_dose3	R3	300	30	300	1.42682	4.01313	0.355538
AsPC1	Gartisertib	GEM+ATRi_dose3	R3	100	30	100	1.47171	4.01313	0.366725
AsPC1	Gartisertib	GEM+ATRi_dose3	R3	30	30	30	1.56785	4.01313	0.39068
AsPC1	Gartisertib	GEM+ATRi_dose3	R3	10	30	10	1.9751	4.01313	0.49216
AsPC1	Gartisertib	GEM+ATRi_dose3	R3	3	30	3	3.42255	4.01313	0.852839
AsPC1	Gartisertib	GEM+ATRi_dose3	R3	1	30	1	3.4857	4.01313	0.868574
AsPC1	Gartisertib	GEM+ATRi_dose3	R3	0	30	0	3.57122	4.01313	0.889885
AsPC1	Gartisertib	vehicle	R3	0	0	NA	4.05368	4.01313	1.01011
AsPC1	Gartisertib	GEM	R3	3000	0	3000	1.74031	4.01313	0.433655
AsPC1	Gartisertib	GEM	R3	1000	0	1000	1.86657	4.01313	0.465117
AsPC1	Gartisertib	GEM	R3	300	0	300	2.0207	4.01313	0.503524
AsPC1	Gartisertib	GEM	R3	100	0	100	2.55581	4.01313	0.636864
AsPC1	Gartisertib	GEM	R3	30	0	30	3.23681	4.01313	0.806556
AsPC1	Gartisertib	GEM	R3	10	0	10	3.73771	4.01313	0.93137
AsPC1	Gartisertib	GEM	R3	3	0	3	3.97968	4.01313	0.991665
AsPC1	Gartisertib	GEM	R3	1	0	1	4.15893	4.01313	1.03633
AsPC1	Gartisertib	GEM	R3	0	0	0	4.0337	4.01313	1.00513
AsPC1	Gartisertib	vehicle	R3	0	0	NA	3.9369	4.01313	0.981007
AsPC1	Ceralasertib	ATRi	R1	0	10000	10000	1.37856	3.03651	0.453995
AsPC1	Ceralasertib	ATRi	R1	0	3000	3000	1.77318	3.03651	0.583952
AsPC1	Ceralasertib	ATRi	R1	0	1000	1000	3.18577	3.03651	1.04915
AsPC1	Ceralasertib	ATRi	R1	0	300	300	3.69233	3.03651	1.21598
AsPC1	Ceralasertib	ATRi	R1	0	100	100	3.34721	3.03651	1.10232
AsPC1	Ceralasertib	ATRi	R1	0	30	30	3.59937	3.03651	1.18536
AsPC1	Ceralasertib	ATRi	R1	0	10	10	3.44494	3.03651	1.13451
AsPC1	Ceralasertib	ATRi	R1	0	3	3	3.36198	3.03651	1.10718
AsPC1	Ceralasertib	ATRi	R1	0	0	0	3.6779	3.03651	1.21122
AsPC1	Ceralasertib	vehicle	R1	0	0	NA	3.18989	3.03651	1.05051
AsPC1	Ceralasertib	GEM+ATRi_dose1	R1	3000	100	3000	1.60788	3.03651	0.529515
AsPC1	Ceralasertib	GEM+ATRi_dose1	R1	1000	100	1000	1.59623	3.03651	0.525678
AsPC1	Ceralasertib	GEM+ATRi_dose1	R1	300	100	300	1.66818	3.03651	0.549374
AsPC1	Ceralasertib	GEM+ATRi_dose1	R1	100	100	100	1.88999	3.03651	0.62242
AsPC1	Ceralasertib	GEM+ATRi_dose1	R1	30	100	30	2.23965	3.03651	0.737573
AsPC1	Ceralasertib	GEM+ATRi_dose1	R1	10	100	10	2.73822	3.03651	0.901765
AsPC1	Ceralasertib	GEM+ATRi_dose1	R1	3	100	3	3.15294	3.03651	1.03834
AsPC1	Ceralasertib	GEM+ATRi_dose1	R1	1	100	1	2.9962	3.03651	0.986725
AsPC1	Ceralasertib	GEM+ATRi_dose1	R1	0	100	0	3.12661	3.03651	1.02967
AsPC1	Ceralasertib	vehicle	R1	0	0	NA	3.25541	3.03651	1.07209
AsPC1	Ceralasertib	GEM+ATRi_dose2	R1	3000	300	3000	1.43991	3.03651	0.474198
AsPC1	Ceralasertib	GEM+ATRi_dose2	R1	1000	300	1000	1.4682	3.03651	0.483516
AsPC1	Ceralasertib	GEM+ATRi_dose2	R1	300	300	300	1.55275	3.03651	0.51136
AsPC1	Ceralasertib	GEM+ATRi_dose2	R1	100	300	100	1.65812	3.03651	0.546059
AsPC1	Ceralasertib	GEM+ATRi_dose2	R1	30	300	30	2.10487	3.03651	0.693188
AsPC1	Ceralasertib	GEM+ATRi_dose2	R1	10	300	10	3.12251	3.03651	1.02832
AsPC1	Ceralasertib	GEM+ATRi_dose2	R1	3	300	3	3.25775	3.03651	1.07286
AsPC1	Ceralasertib	GEM+ATRi_dose2	R1	1	300	1	3.17805	3.03651	1.04661
AsPC1	Ceralasertib	GEM+ATRi_dose2	R1	0	300	0	3.19226	3.03651	1.05129
AsPC1	Ceralasertib	vehicle	R1	0	0	NA	2.87053	3.03651	0.945336
AsPC1	Ceralasertib	GEM+ATRi_dose3	R1	3000	1000	3000	1.32981	3.03651	0.437939
AsPC1	Ceralasertib	GEM+ATRi_dose3	R1	1000	1000	1000	1.37578	3.03651	0.45308
AsPC1	Ceralasertib	GEM+ATRi_dose3	R1	300	1000	300	1.39411	3.03651	0.459114
AsPC1	Ceralasertib	GEM+ATRi_dose3	R1	100	1000	100	1.42232	3.03651	0.468405
AsPC1	Ceralasertib	GEM+ATRi_dose3	R1	30	1000	30	1.65703	3.03651	0.545702
AsPC1	Ceralasertib	GEM+ATRi_dose3	R1	10	1000	10	2.12717	3.03651	0.700529
AsPC1	Ceralasertib	GEM+ATRi_dose3	R1	3	1000	3	2.98717	3.03651	0.983748
AsPC1	Ceralasertib	GEM+ATRi_dose3	R1	1	1000	1	2.75978	3.03651	0.908863
AsPC1	Ceralasertib	GEM+ATRi_dose3	R1	0	1000	0	3.06235	3.03651	1.00851
AsPC1	Ceralasertib	vehicle	R1	0	0	NA	3.24088	3.03651	1.0673
AsPC1	Ceralasertib	GEM	R1	3000	0	3000	1.72332	3.03651	0.567532
AsPC1	Ceralasertib	GEM	R1	1000	0	1000	1.67283	3.03651	0.550905
AsPC1	Ceralasertib	GEM	R1	300	0	300	1.86964	3.03651	0.615719
AsPC1	Ceralasertib	GEM	R1	100	0	100	2.1232	3.03651	0.699222
AsPC1	Ceralasertib	GEM	R1	30	0	30	2.38707	3.03651	0.78612
AsPC1	Ceralasertib	GEM	R1	10	0	10	2.6403	3.03651	0.869517
AsPC1	Ceralasertib	GEM	R1	3	0	3	3.18533	3.03651	1.04901
AsPC1	Ceralasertib	GEM	R1	1	0	1	2.79311	3.03651	0.919841
AsPC1	Ceralasertib	GEM	R1	0	0	0	2.92857	3.03651	0.964452
AsPC1	Ceralasertib	vehicle	R1	0	0	NA	2.62588	3.03651	0.864766
AsPC1	Ceralasertib	ATRi	R2	0	10000	10000	1.33565	3.91	0.341598
AsPC1	Ceralasertib	ATRi	R2	0	3000	3000	1.60881	3.91	0.41146
AsPC1	Ceralasertib	ATRi	R2	0	1000	1000	3.2496	3.91	0.831101
AsPC1	Ceralasertib	ATRi	R2	0	300	300	3.91349	3.91	1.00089
AsPC1	Ceralasertib	ATRi	R2	0	100	100	2.91403	3.91	0.745276
AsPC1	Ceralasertib	ATRi	R2	0	30	30	3.90182	3.91	0.99791
AsPC1	Ceralasertib	ATRi	R2	0	10	10	3.73234	3.91	0.954564
AsPC1	Ceralasertib	ATRi	R2	0	3	3	3.65775	3.91	0.935486
AsPC1	Ceralasertib	ATRi	R2	0	0	0	3.77439	3.91	0.965318
AsPC1	Ceralasertib	vehicle	R2	0	0	NA	3.9761	3.91	1.01691
AsPC1	Ceralasertib	GEM+ATRi_dose1	R2	3000	100	3000	1.54558	3.91	0.395289
AsPC1	Ceralasertib	GEM+ATRi_dose1	R2	1000	100	1000	1.61772	3.91	0.41374
AsPC1	Ceralasertib	GEM+ATRi_dose1	R2	300	100	300	1.71909	3.91	0.439665
AsPC1	Ceralasertib	GEM+ATRi_dose1	R2	100	100	100	1.90306	3.91	0.486717
AsPC1	Ceralasertib	GEM+ATRi_dose1	R2	30	100	30	2.85531	3.91	0.73026
AsPC1	Ceralasertib	GEM+ATRi_dose1	R2	10	100	10	3.43452	3.91	0.878395
AsPC1	Ceralasertib	GEM+ATRi_dose1	R2	3	100	3	3.76274	3.91	0.962337
AsPC1	Ceralasertib	GEM+ATRi_dose1	R2	1	100	1	3.74674	3.91	0.958245
AsPC1	Ceralasertib	GEM+ATRi_dose1	R2	0	100	0	3.76377	3.91	0.962601
AsPC1	Ceralasertib	vehicle	R2	0	0	NA	4.0223	3.91	1.02872
AsPC1	Ceralasertib	GEM+ATRi_dose2	R2	3000	300	3000	1.45484	3.91	0.372081
AsPC1	Ceralasertib	GEM+ATRi_dose2	R2	1000	300	1000	1.51943	3.91	0.3886
AsPC1	Ceralasertib	GEM+ATRi_dose2	R2	300	300	300	1.47616	3.91	0.377536
AsPC1	Ceralasertib	GEM+ATRi_dose2	R2	100	300	100	1.64051	3.91	0.419567
AsPC1	Ceralasertib	GEM+ATRi_dose2	R2	30	300	30	2.42199	3.91	0.619435
AsPC1	Ceralasertib	GEM+ATRi_dose2	R2	10	300	10	3.44539	3.91	0.881175
AsPC1	Ceralasertib	GEM+ATRi_dose2	R2	3	300	3	3.60982	3.91	0.923228
AsPC1	Ceralasertib	GEM+ATRi_dose2	R2	1	300	1	3.52934	3.91	0.902644
AsPC1	Ceralasertib	GEM+ATRi_dose2	R2	0	300	0	3.86418	3.91	0.988282
AsPC1	Ceralasertib	vehicle	R2	0	0	NA	3.68667	3.91	0.942884
AsPC1	Ceralasertib	GEM+ATRi_dose3	R2	3000	1000	3000	1.39768	3.91	0.357464
AsPC1	Ceralasertib	GEM+ATRi_dose3	R2	1000	1000	1000	1.4168	3.91	0.362354
AsPC1	Ceralasertib	GEM+ATRi_dose3	R2	300	1000	300	1.36164	3.91	0.348246
AsPC1	Ceralasertib	GEM+ATRi_dose3	R2	100	1000	100	1.40409	3.91	0.359103
AsPC1	Ceralasertib	GEM+ATRi_dose3	R2	30	1000	30	1.76126	3.91	0.45045
AsPC1	Ceralasertib	GEM+ATRi_dose3	R2	10	1000	10	2.51665	3.91	0.643645
AsPC1	Ceralasertib	GEM+ATRi_dose3	R2	3	1000	3	2.91587	3.91	0.745748
AsPC1	Ceralasertib	GEM+ATRi_dose3	R2	1	1000	1	3.14477	3.91	0.804289
AsPC1	Ceralasertib	GEM+ATRi_dose3	R2	0	1000	0	3.09631	3.91	0.791896
AsPC1	Ceralasertib	vehicle	R2	0	0	NA	4.00144	3.91	1.02339
AsPC1	Ceralasertib	GEM	R2	3000	0	3000	1.66105	3.91	0.42482
AsPC1	Ceralasertib	GEM	R2	1000	0	1000	1.82976	3.91	0.467969
AsPC1	Ceralasertib	GEM	R2	300	0	300	1.88076	3.91	0.481014
AsPC1	Ceralasertib	GEM	R2	100	0	100	2.35618	3.91	0.602604
AsPC1	Ceralasertib	GEM	R2	30	0	30	3.19165	3.91	0.816281
AsPC1	Ceralasertib	GEM	R2	10	0	10	3.65884	3.91	0.935766
AsPC1	Ceralasertib	GEM	R2	3	0	3	3.93106	3.91	1.00539
AsPC1	Ceralasertib	GEM	R2	1	0	1	3.88323	3.91	0.993154
AsPC1	Ceralasertib	GEM	R2	0	0	0	3.81348	3.91	0.975316
AsPC1	Ceralasertib	vehicle	R2	0	0	NA	3.86347	3.91	0.9881
AsPC1	Ceralasertib	ATRi	R3	0	10000	10000	1.24611	3.56638	0.349406
AsPC1	Ceralasertib	ATRi	R3	0	3000	3000	1.59739	3.56638	0.447903
AsPC1	Ceralasertib	ATRi	R3	0	1000	1000	3.16822	3.56638	0.888357
AsPC1	Ceralasertib	ATRi	R3	0	300	300	3.60954	3.56638	1.0121
AsPC1	Ceralasertib	ATRi	R3	0	100	100	1.9526	3.56638	NA		removed
AsPC1	Ceralasertib	ATRi	R3	0	30	30	3.58221	3.56638	1.00444
AsPC1	Ceralasertib	ATRi	R3	0	10	10	3.60529	3.56638	1.01091
AsPC1	Ceralasertib	ATRi	R3	0	3	3	3.28393	3.56638	0.920801
AsPC1	Ceralasertib	ATRi	R3	0	0	0	3.52859	3.56638	0.989404
AsPC1	Ceralasertib	vehicle	R3	0	0	NA	3.76357	3.56638	1.05529
AsPC1	Ceralasertib	GEM+ATRi_dose1	R3	3000	100	3000	1.53373	3.56638	0.430053
AsPC1	Ceralasertib	GEM+ATRi_dose1	R3	1000	100	1000	1.66992	3.56638	0.468238
AsPC1	Ceralasertib	GEM+ATRi_dose1	R3	300	100	300	1.74981	3.56638	0.490641
AsPC1	Ceralasertib	GEM+ATRi_dose1	R3	100	100	100	2.07357	3.56638	0.581422
AsPC1	Ceralasertib	GEM+ATRi_dose1	R3	30	100	30	2.80111	3.56638	0.785419
AsPC1	Ceralasertib	GEM+ATRi_dose1	R3	10	100	10	3.43341	3.56638	0.962716
AsPC1	Ceralasertib	GEM+ATRi_dose1	R3	3	100	3	3.4686	3.56638	0.972584
AsPC1	Ceralasertib	GEM+ATRi_dose1	R3	1	100	1	3.44359	3.56638	0.965571
AsPC1	Ceralasertib	GEM+ATRi_dose1	R3	0	100	0	3.38288	3.56638	0.948548
AsPC1	Ceralasertib	vehicle	R3	0	0	NA	3.73344	3.56638	1.04684
AsPC1	Ceralasertib	GEM+ATRi_dose2	R3	3000	300	3000	1.38219	3.56638	0.38756
AsPC1	Ceralasertib	GEM+ATRi_dose2	R3	1000	300	1000	1.47976	3.56638	0.414918
AsPC1	Ceralasertib	GEM+ATRi_dose2	R3	300	300	300	1.52637	3.56638	0.427987
AsPC1	Ceralasertib	GEM+ATRi_dose2	R3	100	300	100	1.60558	3.56638	0.450199
AsPC1	Ceralasertib	GEM+ATRi_dose2	R3	30	300	30	2.30413	3.56638	0.646069
AsPC1	Ceralasertib	GEM+ATRi_dose2	R3	10	300	10	3.38471	3.56638	0.94906
AsPC1	Ceralasertib	GEM+ATRi_dose2	R3	3	300	3	3.54691	3.56638	0.99454
AsPC1	Ceralasertib	GEM+ATRi_dose2	R3	1	300	1	2.33105	3.56638	0.653618
AsPC1	Ceralasertib	GEM+ATRi_dose2	R3	0	300	0	3.55894	3.56638	0.997914
AsPC1	Ceralasertib	vehicle	R3	0	0	NA	3.01208	3.56638	0.844576
AsPC1	Ceralasertib	GEM+ATRi_dose3	R3	3000	1000	3000	1.31954	3.56638	0.369993
AsPC1	Ceralasertib	GEM+ATRi_dose3	R3	1000	1000	1000	1.42028	3.56638	0.398241
AsPC1	Ceralasertib	GEM+ATRi_dose3	R3	300	1000	300	1.38618	3.56638	0.388679
AsPC1	Ceralasertib	GEM+ATRi_dose3	R3	100	1000	100	1.4416	3.56638	0.40422
AsPC1	Ceralasertib	GEM+ATRi_dose3	R3	30	1000	30	1.67112	3.56638	0.468575
AsPC1	Ceralasertib	GEM+ATRi_dose3	R3	10	1000	10	2.33624	3.56638	0.655072
AsPC1	Ceralasertib	GEM+ATRi_dose3	R3	3	1000	3	2.92082	3.56638	0.818986
AsPC1	Ceralasertib	GEM+ATRi_dose3	R3	1	1000	1	2.98469	3.56638	0.836897
AsPC1	Ceralasertib	GEM+ATRi_dose3	R3	0	1000	0	2.81011	3.56638	0.787945
AsPC1	Ceralasertib	vehicle	R3	0	0	NA	3.68156	3.56638	1.0323
AsPC1	Ceralasertib	GEM	R3	3000	0	3000	1.6135	3.56638	0.452418
AsPC1	Ceralasertib	GEM	R3	1000	0	1000	1.56432	3.56638	0.438629
AsPC1	Ceralasertib	GEM	R3	300	0	300	1.80529	3.56638	0.506197
AsPC1	Ceralasertib	GEM	R3	100	0	100	1.81112	3.56638	0.50783
AsPC1	Ceralasertib	GEM	R3	30	0	30	2.93119	3.56638	0.821895
AsPC1	Ceralasertib	GEM	R3	10	0	10	3.36598	3.56638	0.943808
AsPC1	Ceralasertib	GEM	R3	3	0	3	3.64327	3.56638	1.02156
AsPC1	Ceralasertib	GEM	R3	1	0	1	3.42459	3.56638	0.960242
AsPC1	Ceralasertib	GEM	R3	0	0	0	3.46215	3.56638	0.970774
AsPC1	Ceralasertib	vehicle	R3	0	0	NA	3.64126	3.56638	1.021

## Sheet: Dataset EV5_CurveFit
Cell line	Drug	Experiment	Replicate	EC50 [nM]	pEC50	EC50 mean [nM]	EC50 SD [nM]	Curve slope	Curve top	Curve bottom	Curve R2	p_value_adj
AsPC1	Elimusertib	ATRi	R1	64.304	7.19176	133.684	77.2991	1.1041	0.332775	1.0129	0.999825	NA
AsPC1	Elimusertib	GEM+ATRi_dose1	R1	11.3683	7.9443	14.359	2.5934	1.80489	0.377637	0.937226	0.999825	0.000161902
AsPC1	Elimusertib	GEM+ATRi_dose2	R1	6.08113	8.21602	7.90402	1.68911	1.46135	0.368533	0.884274	0.999825	5.97075e-05
AsPC1	Elimusertib	GEM+ATRi_dose3	R1	5.09963	8.29246	5.49599	0.422342	1.39821	0.359006	0.633312	0.999825	5.97075e-05
AsPC1	Elimusertib	GEM	R1	36.0541	7.44305	44.4091	9.53376	1.10531	0.439825	1.04312	0.999825	NA
AsPC1	Elimusertib	ATRi	R2	217.005	6.66353	133.684	77.2991	1.51109	0.319641	0.895458	0.999793	NA
AsPC1	Elimusertib	GEM+ATRi_dose1	R2	15.7224	7.80348	14.359	2.5934	2.94869	0.324373	0.870553	0.999793	0.000161902
AsPC1	Elimusertib	GEM+ATRi_dose2	R2	8.21472	8.08541	7.90402	1.68911	3.02033	0.345178	0.910369	0.999793	5.97075e-05
AsPC1	Elimusertib	GEM+ATRi_dose3	R2	5.44811	8.26375	5.49599	0.422342	2.05094	0.317155	0.862466	0.999793	5.97075e-05
AsPC1	Elimusertib	GEM	R2	42.3786	7.37285	44.4091	9.53376	1.09883	0.415627	1.00248	0.999793	NA
AsPC1	Elimusertib	ATRi	R3	119.743	6.92175	133.684	77.2991	0.818029	0.302367	1.02235	0.999728	NA
AsPC1	Elimusertib	GEM+ATRi_dose1	R3	15.9864	7.79625	14.359	2.5934	3.53346	0.343737	0.897275	0.999728	0.000161902
AsPC1	Elimusertib	GEM+ATRi_dose2	R3	9.41622	8.02612	7.90402	1.68911	2.94625	0.354633	0.892897	0.999728	5.97075e-05
AsPC1	Elimusertib	GEM+ATRi_dose3	R3	5.94024	8.2262	5.49599	0.422342	2.4533	0.327423	0.829881	0.999728	5.97075e-05
AsPC1	Elimusertib	GEM	R3	54.7945	7.26126	44.4091	9.53376	1.62697	0.427009	0.963802	0.999728	NA
AsPC1	Berzosertib	ATRi	R1	647.224	6.18895	718.915	63.6525	5.26243	0.359821	1.07796	0.999029	NA
AsPC1	Berzosertib	GEM+ATRi_dose1	R1	22.2617	7.65244	33.1494	9.62803	1.49235	0.52199	1.02292	0.999029	0.17906
AsPC1	Berzosertib	GEM+ATRi_dose2	R1	23.7493	7.62435	26.0778	2.43508	1.27882	0.474625	1.02163	0.999029	0.0337418
AsPC1	Berzosertib	GEM+ATRi_dose3	R1	17.3608	7.76043	18.2764	1.68481	1.48394	0.439712	1.02241	0.999029	0.0100969
AsPC1	Berzosertib	GEM	R1	34.5994	7.46093	40.5209	6.07326	1.01733	0.521501	1.00964	0.999029	NA
AsPC1	Berzosertib	ATRi	R2	740.726	6.13034	718.915	63.6525	2.50924	0.269632	1.02104	0.999218	NA
AsPC1	Berzosertib	GEM+ATRi_dose1	R2	40.5408	7.39211	33.1494	9.62803	1.39438	0.407439	0.989925	0.999218	0.17906
AsPC1	Berzosertib	GEM+ATRi_dose2	R2	28.607	7.54353	26.0778	2.43508	10.3147	0.412792	0.885121	0.999218	0.0337418
AsPC1	Berzosertib	GEM+ATRi_dose3	R2	20.2208	7.6942	18.2764	1.68481	2.60274	0.383702	0.7129	0.999218	0.0100969
AsPC1	Berzosertib	GEM	R2	40.2278	7.39547	40.5209	6.07326	3.10276	0.49907	1.0095	0.999218	NA
AsPC1	Berzosertib	ATRi	R3	768.795	6.11419	718.915	63.6525	0.642812	0.116763	1.02901	0.999479	NA
AsPC1	Berzosertib	GEM+ATRi_dose1	R3	36.6456	7.43598	33.1494	9.62803	2.09632	0.427417	0.956606	0.999479	0.17906
AsPC1	Berzosertib	GEM+ATRi_dose2	R3	25.877	7.58709	26.0778	2.43508	4.15374	0.407476	0.865628	0.999479	0.0337418
AsPC1	Berzosertib	GEM+ATRi_dose3	R3	17.2477	7.76327	18.2764	1.68481	1.95304	0.366732	0.764288	0.999479	0.0100969
AsPC1	Berzosertib	GEM	R3	46.7353	7.33035	40.5209	6.07326	2.05452	0.498385	1.02306	0.999479	NA
AsPC1	Gartisertib	ATRi	R1	107.074	6.97031	127.52	19.9104	1.84009	0.324274	0.966231	0.997904	NA
AsPC1	Gartisertib	GEM+ATRi_dose1	R1	23.1396	7.63564	22.561	1.65623	1.69576	0.469656	0.966592	0.997904	0.00121997
AsPC1	Gartisertib	GEM+ATRi_dose2	R1	11.871	7.92551	10.8694	0.92547	1.85661	0.451136	1.01029	0.997904	0.000113263
AsPC1	Gartisertib	GEM+ATRi_dose3	R1	8.41028	8.07519	7.0962	1.32558	5.88933	0.465756	0.930724	0.997904	0.00010769
AsPC1	Gartisertib	GEM	R1	34.1486	7.46663	46.0242	10.2919	0.944209	0.533233	0.991148	0.997904	NA
AsPC1	Gartisertib	ATRi	R2	128.639	6.89063	127.52	19.9104	2.11183	0.28831	0.986045	0.999873	NA
AsPC1	Gartisertib	GEM+ATRi_dose1	R2	23.8503	7.62251	22.561	1.65623	3.25093	0.389851	0.894055	0.999873	0.00121997
AsPC1	Gartisertib	GEM+ATRi_dose2	R2	10.6911	7.97098	10.8694	0.92547	2.66413	0.363915	0.926222	0.999873	0.000113263
AsPC1	Gartisertib	GEM+ATRi_dose3	R2	5.75942	8.23962	7.0962	1.32558	2.64581	0.362632	0.90116	0.999873	0.00010769
AsPC1	Gartisertib	GEM	R2	51.5755	7.28756	46.0242	10.2919	1.48361	0.458935	0.975047	0.999873	NA
AsPC1	Gartisertib	ATRi	R3	146.848	6.83313	127.52	19.9104	1.84689	0.278576	1.01513	0.999863	NA
AsPC1	Gartisertib	GEM+ATRi_dose1	R3	20.693	7.68418	22.561	1.65623	2.63477	0.38589	0.929084	0.999863	0.00121997
AsPC1	Gartisertib	GEM+ATRi_dose2	R3	10.046	7.99801	10.8694	0.92547	1.98831	0.360072	0.973611	0.999863	0.000113263
AsPC1	Gartisertib	GEM+ATRi_dose3	R3	7.1189	8.14759	7.0962	1.32558	3.04942	0.358245	0.882262	0.999863	0.00010769
AsPC1	Gartisertib	GEM	R3	52.3486	7.28109	46.0242	10.2919	1.04695	0.430064	1.02257	0.999863	NA
AsPC1	Ceralasertib	ATRi	R1	1812.87	5.74163	1723.67	97.8177	2.93294	0.450384	1.15939	0.99417	NA
AsPC1	Ceralasertib	GEM+ATRi_dose1	R1	24.9363	7.60317	36.0814	11.5059	1.26251	0.529406	1.02841	0.99417	0.12494
AsPC1	Ceralasertib	GEM+ATRi_dose2	R1	24.3397	7.61368	26.7127	2.6083	2.86691	0.500414	1.05975	0.99417	0.0175733
AsPC1	Ceralasertib	GEM+ATRi_dose3	R1	10.3003	7.98715	12.644	2.08573	1.85548	0.456081	0.980905	0.99417	0.00190565
AsPC1	Ceralasertib	GEM	R1	42.5883	7.37071	45.5351	5.98289	1.0184	0.555448	0.97826	0.99417	NA
AsPC1	Ceralasertib	ATRi	R2	1619.06	5.79074	1723.67	97.8177	3.33741	0.342092	0.933136	0.999794	NA
AsPC1	Ceralasertib	GEM+ATRi_dose1	R2	35.391	7.45111	36.0814	11.5059	1.52157	0.405078	0.963483	0.999794	0.12494
AsPC1	Ceralasertib	GEM+ATRi_dose2	R2	26.2928	7.58016	26.7127	2.6083	2.05158	0.379464	0.942173	0.999794	0.0175733
AsPC1	Ceralasertib	GEM+ATRi_dose3	R2	14.2961	7.84478	12.644	2.08573	1.67796	0.352232	0.793852	0.999794	0.00190565
AsPC1	Ceralasertib	GEM	R2	52.4198	7.2805	45.5351	5.98289	1.36692	0.438633	0.99376	0.999794	NA
AsPC1	Ceralasertib	ATRi	R3	1739.08	5.75968	1723.67	97.8177	3.10298	0.347286	0.987764	0.999228	NA
AsPC1	Ceralasertib	GEM+ATRi_dose1	R3	47.917	7.31951	36.0814	11.5059	1.58282	0.452446	0.971022	0.999228	0.12494
AsPC1	Ceralasertib	GEM+ATRi_dose2	R3	29.5054	7.5301	26.7127	2.6083	6.65048	0.420132	0.898828	0.999228	0.0175733
AsPC1	Ceralasertib	GEM+ATRi_dose3	R3	13.3356	7.87499	12.644	2.08573	1.97238	0.388901	0.820747	0.999228	0.00190565
AsPC1	Ceralasertib	GEM	R3	41.5972	7.38094	45.5351	5.98289	2.37756	0.46123	0.979486	0.999228	NA
