# Supplementary material for: Gemcitabine and ATR inhibitors synergize to kill PDAC cells by blocking DNA damage response
Source: Mol Syst Biol. 2025 Jan 21;21(3):231–53. doi: 10.1038/s44320-025-00085-6 (PMC11876601; doi:10.1038/s44320-025-00085-6)
Supplement: Supplementary file 8 — Dataset EV6 [file 44320_2025_85_MOESM8_ESM.xlsx]

## Sheet: Information
Dataset EV6: Results of viability assays testing the combination of Gemcitabine and four clinical ATR inhibitors in PANC-1 and Suit2-07 cells.
Dataset EV6_Raw_Ratios
Column names	Description
Cell line	Name of cell line
Drug	Name of ATR inhibitor
Experiment	Experiment
Replicate	Replicate
GEM [nM]	Concentration of Gemcitabine in nM
ATRi [nM]	Concentration of ATR inhibitor in nM
Dose_plotted [nM]	Concentration used in plots (x-axis)
Response	Measured confluence of drug treatment (confluence, %)
Response vehicle (mean)	Measured confluence of vehicle (confluence, %)
Ratio	Relative response, or cell viability (drug/vehicle)
Dataset EV6_CurveFit
Column names	Description
Cell line	Name of cell line
Drug	Name of ATR inhibitor
Experiment	Experiment identifier
Replicate	Replicate
EC50 [nM]	Half-maximum effect concentration [nM]
pEC50	-log10 of half-maximum effect concentration [M]
EC50 mean [nM]	Mean half-maximum effect concentration [nM]
EC50 SD [nM]	Standard deviation half-maximum effect concentration [nM]
Curve slope	Slope of fitted dose-response curve
Curve top	Upper plateau of fitted dose-response curve
Curve bottom	Lower plateau of fitted dose-response curve
Curve R2	Goodness of fit (R2) of of fitted dose-response curve
p_value_adj	Adjusted p-value (Benjamini-Hochberg corr.) from t-test against GEM (only for combination treatments)

## Sheet: Dataset EV6_Raw_Ratios
Cell line	Drug	Experiment	Replicate	GEM [nM]	ATRi [nM]	Dose_plotted [nM]	Response	Response vehicle (mean)	Ratio
PANC-1	Elimusertib	GEM+ATRi_dose1	R1	3000	3	3000	41.2816	89.3171	0.462192
PANC-1	Elimusertib	GEM+ATRi_dose1	R1	1000	3	1000	46.5081	89.3171	0.520708
PANC-1	Elimusertib	GEM+ATRi_dose1	R1	300	3	300	51.2713	89.3171	0.574038
PANC-1	Elimusertib	GEM+ATRi_dose1	R1	100	3	100	51.9669	89.3171	0.581825
PANC-1	Elimusertib	GEM+ATRi_dose1	R1	30	3	30	56.808	89.3171	0.636026
PANC-1	Elimusertib	GEM+ATRi_dose1	R1	10	3	10	75.9282	89.3171	0.850097
PANC-1	Elimusertib	GEM+ATRi_dose1	R1	3	3	3	90.7187	89.3171	1.01569
PANC-1	Elimusertib	GEM+ATRi_dose1	R1	1	3	1	91.9206	89.3171	1.02915
PANC-1	Elimusertib	GEM+ATRi_dose1	R1	0	3	0	90.0722	89.3171	1.00845
PANC-1	Elimusertib	vehicle	R1	0	0	NA	86.9606	89.3171	0.973617
PANC-1	Elimusertib	GEM+ATRi_dose2	R1	3000	10	3000	43.3685	89.3171	0.485557
PANC-1	Elimusertib	GEM+ATRi_dose2	R1	1000	10	1000	48.2023	89.3171	0.539677
PANC-1	Elimusertib	GEM+ATRi_dose2	R1	300	10	300	51.2644	89.3171	0.57396
PANC-1	Elimusertib	GEM+ATRi_dose2	R1	100	10	100	58.282	89.3171	0.652529
PANC-1	Elimusertib	GEM+ATRi_dose2	R1	30	10	30	54.8572	89.3171	0.614185
PANC-1	Elimusertib	GEM+ATRi_dose2	R1	10	10	10	67.1612	89.3171	0.751941
PANC-1	Elimusertib	GEM+ATRi_dose2	R1	3	10	3	88.0486	89.3171	0.985798
PANC-1	Elimusertib	GEM+ATRi_dose2	R1	1	10	1	94.1435	89.3171	1.05404
PANC-1	Elimusertib	GEM+ATRi_dose2	R1	0	10	0	93.7134	89.3171	1.04922
PANC-1	Elimusertib	vehicle	R1	0	0	NA	94.8582	89.3171	1.06204
PANC-1	Elimusertib	GEM+ATRi_dose3	R1	3000	30	3000	47.9131	89.3171	0.536439
PANC-1	Elimusertib	GEM+ATRi_dose3	R1	1000	30	1000	49.8192	89.3171	0.557779
PANC-1	Elimusertib	GEM+ATRi_dose3	R1	300	30	300	46.2504	89.3171	0.517822
PANC-1	Elimusertib	GEM+ATRi_dose3	R1	100	30	100	53.7964	89.3171	0.602309
PANC-1	Elimusertib	GEM+ATRi_dose3	R1	30	30	30	55.9296	89.3171	0.626192
PANC-1	Elimusertib	GEM+ATRi_dose3	R1	10	30	10	64.8129	89.3171	0.725649
PANC-1	Elimusertib	GEM+ATRi_dose3	R1	3	30	3	86.2734	89.3171	0.965923
PANC-1	Elimusertib	GEM+ATRi_dose3	R1	1	30	1	85.4433	89.3171	0.956629
PANC-1	Elimusertib	GEM+ATRi_dose3	R1	0	30	0	89.5711	89.3171	1.00284
PANC-1	Elimusertib	vehicle	R1	0	0	NA	87.7247	89.3171	0.982172
PANC-1	Elimusertib	GEM	R1	3000	0	3000	56.5456	89.3171	0.633088
PANC-1	Elimusertib	GEM	R1	1000	0	1000	66.0312	89.3171	0.73929
PANC-1	Elimusertib	GEM	R1	300	0	300	60.9697	89.3171	0.682622
PANC-1	Elimusertib	GEM	R1	100	0	100	79.8694	89.3171	0.894223
PANC-1	Elimusertib	GEM	R1	30	0	30	76.6032	89.3171	0.857654
PANC-1	Elimusertib	GEM	R1	10	0	10	93.007	89.3171	1.04131
PANC-1	Elimusertib	GEM	R1	3	0	3	89.3038	89.3171	0.999852
PANC-1	Elimusertib	GEM	R1	1	0	1	93.0154	89.3171	1.04141
PANC-1	Elimusertib	GEM	R1	0	0	0	95.1846	89.3171	1.06569
PANC-1	Elimusertib	vehicle	R1	0	0	NA	87.7247	89.3171	0.982172
PANC-1	Elimusertib	GEM+ATRi_dose1	R2	3000	3	3000	40.8282	83.8515	0.486911
PANC-1	Elimusertib	GEM+ATRi_dose1	R2	1000	3	1000	41.7403	83.8515	0.497789
PANC-1	Elimusertib	GEM+ATRi_dose1	R2	300	3	300	39.9476	83.8515	0.476409
PANC-1	Elimusertib	GEM+ATRi_dose1	R2	100	3	100	41.6747	83.8515	0.497006
PANC-1	Elimusertib	GEM+ATRi_dose1	R2	30	3	30	45.3624	83.8515	0.540985
PANC-1	Elimusertib	GEM+ATRi_dose1	R2	10	3	10	60.8967	83.8515	0.726244
PANC-1	Elimusertib	GEM+ATRi_dose1	R2	3	3	3	85.1419	83.8515	1.01539
PANC-1	Elimusertib	GEM+ATRi_dose1	R2	1	3	1	88.1979	83.8515	1.05183
PANC-1	Elimusertib	GEM+ATRi_dose1	R2	0	3	0	86.7415	83.8515	1.03447
PANC-1	Elimusertib	vehicle	R2	0	0	NA	82.7226	83.8515	0.986537
PANC-1	Elimusertib	GEM+ATRi_dose2	R2	3000	10	3000	38.2968	83.8515	0.456721
PANC-1	Elimusertib	GEM+ATRi_dose2	R2	1000	10	1000	42.8432	83.8515	0.510942
PANC-1	Elimusertib	GEM+ATRi_dose2	R2	300	10	300	37.8704	83.8515	0.451637
PANC-1	Elimusertib	GEM+ATRi_dose2	R2	100	10	100	38.6842	83.8515	0.461341
PANC-1	Elimusertib	GEM+ATRi_dose2	R2	30	10	30	33.4502	83.8515	0.398922
PANC-1	Elimusertib	GEM+ATRi_dose2	R2	10	10	10	57.5117	83.8515	0.685876
PANC-1	Elimusertib	GEM+ATRi_dose2	R2	3	10	3	85.7325	83.8515	1.02243
PANC-1	Elimusertib	GEM+ATRi_dose2	R2	1	10	1	86.9635	83.8515	1.03711
PANC-1	Elimusertib	GEM+ATRi_dose2	R2	0	10	0	84.435	83.8515	1.00696
PANC-1	Elimusertib	vehicle	R2	0	0	NA	87.1087	83.8515	1.03885
PANC-1	Elimusertib	GEM+ATRi_dose3	R2	3000	30	3000	40.5157	83.8515	0.483184
PANC-1	Elimusertib	GEM+ATRi_dose3	R2	1000	30	1000	35.3447	83.8515	0.421515
PANC-1	Elimusertib	GEM+ATRi_dose3	R2	300	30	300	36.6821	83.8515	0.437465
PANC-1	Elimusertib	GEM+ATRi_dose3	R2	100	30	100	39.972	83.8515	0.4767
PANC-1	Elimusertib	GEM+ATRi_dose3	R2	30	30	30	42.6865	83.8515	0.509073
PANC-1	Elimusertib	GEM+ATRi_dose3	R2	10	30	10	44.8309	83.8515	0.534646
PANC-1	Elimusertib	GEM+ATRi_dose3	R2	3	30	3	72.7925	83.8515	0.868111
PANC-1	Elimusertib	GEM+ATRi_dose3	R2	1	30	1	80.8296	83.8515	0.963961
PANC-1	Elimusertib	GEM+ATRi_dose3	R2	0	30	0	78.8764	83.8515	0.940668
PANC-1	Elimusertib	vehicle	R2	0	0	NA	81.545	83.8515	0.972493
PANC-1	Elimusertib	GEM	R2	3000	0	3000	61.298	83.8515	0.73103
PANC-1	Elimusertib	GEM	R2	1000	0	1000	59.2664	83.8515	0.706802
PANC-1	Elimusertib	GEM	R2	300	0	300	63.2248	83.8515	0.754009
PANC-1	Elimusertib	GEM	R2	100	0	100	67.0014	83.8515	0.799048
PANC-1	Elimusertib	GEM	R2	30	0	30	68.5791	83.8515	0.817864
PANC-1	Elimusertib	GEM	R2	10	0	10	80.9261	83.8515	0.965111
PANC-1	Elimusertib	GEM	R2	3	0	3	88.7226	83.8515	1.05809
PANC-1	Elimusertib	GEM	R2	1	0	1	87.941	83.8515	1.04877
PANC-1	Elimusertib	GEM	R2	0	0	0	87.8461	83.8515	1.04764
PANC-1	Elimusertib	vehicle	R2	0	0	NA	84.0296	83.8515	1.00212
PANC-1	Elimusertib	GEM+ATRi_dose1	R3	3000	3	3000	26.4023	54.5761	0.483771
PANC-1	Elimusertib	GEM+ATRi_dose1	R3	1000	3	1000	21.5125	54.5761	0.394174
PANC-1	Elimusertib	GEM+ATRi_dose1	R3	300	3	300	24.7377	54.5761	0.453269
PANC-1	Elimusertib	GEM+ATRi_dose1	R3	100	3	100	28.8368	54.5761	0.528377
PANC-1	Elimusertib	GEM+ATRi_dose1	R3	30	3	30	29.2249	54.5761	0.535488
PANC-1	Elimusertib	GEM+ATRi_dose1	R3	10	3	10	40.1777	54.5761	0.736177
PANC-1	Elimusertib	GEM+ATRi_dose1	R3	3	3	3	61.4045	54.5761	1.12512
PANC-1	Elimusertib	GEM+ATRi_dose1	R3	1	3	1	61.4778	54.5761	1.12646
PANC-1	Elimusertib	GEM+ATRi_dose1	R3	0	3	0	64.5397	54.5761	1.18256
PANC-1	Elimusertib	vehicle	R3	0	0	NA	55.8586	54.5761	1.0235
PANC-1	Elimusertib	GEM+ATRi_dose2	R3	3000	10	3000	22.8811	54.5761	0.419251
PANC-1	Elimusertib	GEM+ATRi_dose2	R3	1000	10	1000	22.5962	54.5761	0.414032
PANC-1	Elimusertib	GEM+ATRi_dose2	R3	300	10	300	30.621	54.5761	0.561069
PANC-1	Elimusertib	GEM+ATRi_dose2	R3	100	10	100	32.3494	54.5761	0.592739
PANC-1	Elimusertib	GEM+ATRi_dose2	R3	30	10	30	27.1715	54.5761	0.497864
PANC-1	Elimusertib	GEM+ATRi_dose2	R3	10	10	10	39.3899	54.5761	0.721742
PANC-1	Elimusertib	GEM+ATRi_dose2	R3	3	10	3	63.1842	54.5761	1.15773
PANC-1	Elimusertib	GEM+ATRi_dose2	R3	1	10	1	65.3393	54.5761	1.19721
PANC-1	Elimusertib	GEM+ATRi_dose2	R3	0	10	0	63.078	54.5761	1.15578
PANC-1	Elimusertib	vehicle	R3	0	0	NA	60.2691	54.5761	1.10431
PANC-1	Elimusertib	GEM+ATRi_dose3	R3	3000	30	3000	20.0491	54.5761	0.36736
PANC-1	Elimusertib	GEM+ATRi_dose3	R3	1000	30	1000	29.7393	54.5761	0.544914
PANC-1	Elimusertib	GEM+ATRi_dose3	R3	300	30	300	24.7203	54.5761	0.452951
PANC-1	Elimusertib	GEM+ATRi_dose3	R3	100	30	100	28.852	54.5761	0.528656
PANC-1	Elimusertib	GEM+ATRi_dose3	R3	30	30	30	31.8102	54.5761	0.582859
PANC-1	Elimusertib	GEM+ATRi_dose3	R3	10	30	10	29.4978	54.5761	0.540489
PANC-1	Elimusertib	GEM+ATRi_dose3	R3	3	30	3	52.6173	54.5761	0.964108
PANC-1	Elimusertib	GEM+ATRi_dose3	R3	1	30	1	57.1706	54.5761	1.04754
PANC-1	Elimusertib	GEM+ATRi_dose3	R3	0	30	0	57.6526	54.5761	1.05637
PANC-1	Elimusertib	vehicle	R3	0	0	NA	57.23	54.5761	1.04863
PANC-1	Elimusertib	GEM	R3	3000	0	3000	35.942	54.5761	0.658566
PANC-1	Elimusertib	GEM	R3	1000	0	1000	38.2592	54.5761	0.701024
PANC-1	Elimusertib	GEM	R3	300	0	300	45.5565	54.5761	0.834734
PANC-1	Elimusertib	GEM	R3	100	0	100	38.5971	54.5761	0.707217
PANC-1	Elimusertib	GEM	R3	30	0	30	43.7283	54.5761	0.801235
PANC-1	Elimusertib	GEM	R3	10	0	10	65.0984	54.5761	1.1928
PANC-1	Elimusertib	GEM	R3	3	0	3	54.6178	54.5761	1.00076
PANC-1	Elimusertib	GEM	R3	1	0	1	55.7332	54.5761	1.0212
PANC-1	Elimusertib	GEM	R3	0	0	0	58.9361	54.5761	1.07989
PANC-1	Elimusertib	vehicle	R3	0	0	NA	44.9468	54.5761	0.823562
Suit2-07	Elimusertib	GEM+ATRi_dose2	R1	3000	3	3000	8.44499	96.8399	0.0872057
Suit2-07	Elimusertib	GEM+ATRi_dose2	R1	1000	3	1000	9.81833	96.8399	0.101387
Suit2-07	Elimusertib	GEM+ATRi_dose2	R1	300	3	300	9.81833	96.8399	0.101387
Suit2-07	Elimusertib	GEM+ATRi_dose2	R1	100	3	100	11.5731	96.8399	0.119507
Suit2-07	Elimusertib	GEM+ATRi_dose2	R1	30	3	30	10.7949	96.8399	0.111472
Suit2-07	Elimusertib	GEM+ATRi_dose2	R1	10	3	10	13.9171	96.8399	0.143712
Suit2-07	Elimusertib	GEM+ATRi_dose2	R1	3	3	3	28.9551	96.8399	0.299
Suit2-07	Elimusertib	GEM+ATRi_dose2	R1	1	3	1	97.0771	96.8399	1.00245
Suit2-07	Elimusertib	GEM+ATRi_dose2	R1	0	3	0	97.9703	96.8399	1.01167
Suit2-07	Elimusertib	vehicle	R1	0	0	NA	97.6222	96.8399	1.00808
Suit2-07	Elimusertib	GEM+ATRi_dose1	R1	3000	10	3000	8.92339	96.8399	0.0921458
Suit2-07	Elimusertib	GEM+ATRi_dose1	R1	1000	10	1000	9.38671	96.8399	0.0969302
Suit2-07	Elimusertib	GEM+ATRi_dose1	R1	300	10	300	10.1268	96.8399	0.104572
Suit2-07	Elimusertib	GEM+ATRi_dose1	R1	100	10	100	12.489	96.8399	0.128966
Suit2-07	Elimusertib	GEM+ATRi_dose1	R1	30	10	30	14.8515	96.8399	0.153361
Suit2-07	Elimusertib	GEM+ATRi_dose1	R1	10	10	10	24.3712	96.8399	0.251665
Suit2-07	Elimusertib	GEM+ATRi_dose1	R1	3	10	3	94.0502	96.8399	0.971192
Suit2-07	Elimusertib	GEM+ATRi_dose1	R1	1	10	1	97.82	96.8399	1.01012
Suit2-07	Elimusertib	GEM+ATRi_dose1	R1	0	10	0	98.453	96.8399	1.01666
Suit2-07	Elimusertib	vehicle	R1	0	0	NA	98.4208	96.8399	1.01633
Suit2-07	Elimusertib	GEM+ATRi_dose3	R1	3000	30	3000	8.017	96.8399	0.0827861
Suit2-07	Elimusertib	GEM+ATRi_dose3	R1	1000	30	1000	10.8894	96.8399	0.112447
Suit2-07	Elimusertib	GEM+ATRi_dose3	R1	300	30	300	11.3359	96.8399	0.117058
Suit2-07	Elimusertib	GEM+ATRi_dose3	R1	100	30	100	10.0126	96.8399	0.103394
Suit2-07	Elimusertib	GEM+ATRi_dose3	R1	30	30	30	13.1559	96.8399	0.135852
Suit2-07	Elimusertib	GEM+ATRi_dose3	R1	10	30	10	15.8409	96.8399	0.163578
Suit2-07	Elimusertib	GEM+ATRi_dose3	R1	3	30	3	50.3627	96.8399	0.520061
Suit2-07	Elimusertib	GEM+ATRi_dose3	R1	1	30	1	94.1062	96.8399	0.97177
Suit2-07	Elimusertib	GEM+ATRi_dose3	R1	0	30	0	94.8794	96.8399	0.979755
Suit2-07	Elimusertib	vehicle	R1	0	0	NA	95.3658	96.8399	0.984778
Suit2-07	Elimusertib	GEM	R1	3000	0	3000	10.8569	96.8399	0.112112
Suit2-07	Elimusertib	GEM	R1	1000	0	1000	13.3204	96.8399	0.13755
Suit2-07	Elimusertib	GEM	R1	300	0	300	13.8961	96.8399	0.143495
Suit2-07	Elimusertib	GEM	R1	100	0	100	13.3769	96.8399	0.138134
Suit2-07	Elimusertib	GEM	R1	30	0	30	20.1076	96.8399	0.207638
Suit2-07	Elimusertib	GEM	R1	10	0	10	45.1497	96.8399	0.46623
Suit2-07	Elimusertib	GEM	R1	3	0	3	93.4101	96.8399	0.964582
Suit2-07	Elimusertib	GEM	R1	1	0	1	97.4555	96.8399	1.00636
Suit2-07	Elimusertib	GEM	R1	0	0	0	97.507	96.8399	1.00689
Suit2-07	Elimusertib	vehicle	R1	0	0	NA	96.0568	96.8399	0.991913
Suit2-07	Elimusertib	ATRi	R1	0	10000	10000	12.07	96.8399	0.124639
Suit2-07	Elimusertib	ATRi	R1	0	3000	3000	11.8622	96.8399	0.122493
Suit2-07	Elimusertib	ATRi	R1	0	1000	1000	15.7361	96.8399	0.162496
Suit2-07	Elimusertib	ATRi	R1	0	300	300	55.7098	96.8399	0.575277
Suit2-07	Elimusertib	ATRi	R1	0	100	100	74.0166	96.8399	0.764319
Suit2-07	Elimusertib	ATRi	R1	0	30	30	95.8887	96.8399	0.990177
Suit2-07	Elimusertib	ATRi	R1	0	10	10	97.6752	96.8399	1.00863
Suit2-07	Elimusertib	ATRi	R1	0	3	3	96.438	96.8399	0.995849
Suit2-07	Elimusertib	ATRi	R1	0	0	0	96.4559	96.8399	0.996034
Suit2-07	Elimusertib	vehicle	R1	0	3000	3000	96.734	96.8399	0.998906
Suit2-07	Gartisertib	GEM+ATRi_dose2	R1	3000	3	3000	9.00124	97.6869	0.0921438
Suit2-07	Gartisertib	GEM+ATRi_dose2	R1	1000	3	1000	10.3377	97.6869	0.105825
Suit2-07	Gartisertib	GEM+ATRi_dose2	R1	300	3	300	10.3377	97.6869	0.105825
Suit2-07	Gartisertib	GEM+ATRi_dose2	R1	100	3	100	13.0946	97.6869	0.134046
Suit2-07	Gartisertib	GEM+ATRi_dose2	R1	30	3	30	13.0603	97.6869	0.133695
Suit2-07	Gartisertib	GEM+ATRi_dose2	R1	10	3	10	15.9796	97.6869	0.16358
Suit2-07	Gartisertib	GEM+ATRi_dose2	R1	3	3	3	25.3552	97.6869	0.259556
Suit2-07	Gartisertib	GEM+ATRi_dose2	R1	1	3	1	96.2138	97.6869	0.98492
Suit2-07	Gartisertib	GEM+ATRi_dose2	R1	0	3	0	95.3845	97.6869	0.976431
Suit2-07	Gartisertib	vehicle	R1	0	0	NA	98.8123	97.6869	1.01152
Suit2-07	Gartisertib	GEM+ATRi_dose1	R1	3000	10	3000	8.69646	97.6869	0.0890238
Suit2-07	Gartisertib	GEM+ATRi_dose1	R1	1000	10	1000	10.5274	97.6869	0.107767
Suit2-07	Gartisertib	GEM+ATRi_dose1	R1	300	10	300	11.4504	97.6869	0.117216
Suit2-07	Gartisertib	GEM+ATRi_dose1	R1	100	10	100	14.7099	97.6869	0.150582
Suit2-07	Gartisertib	GEM+ATRi_dose1	R1	30	10	30	14.6724	97.6869	0.150198
Suit2-07	Gartisertib	GEM+ATRi_dose1	R1	10	10	10	21.9826	97.6869	0.225032
Suit2-07	Gartisertib	GEM+ATRi_dose1	R1	3	10	3	90.7401	97.6869	0.928887
Suit2-07	Gartisertib	GEM+ATRi_dose1	R1	1	10	1	98.3581	97.6869	1.00687
Suit2-07	Gartisertib	GEM+ATRi_dose1	R1	0	10	0	99.2243	97.6869	1.01574
Suit2-07	Gartisertib	vehicle	R1	0	0	NA	98.7434	97.6869	1.01081
Suit2-07	Gartisertib	GEM+ATRi_dose3	R1	3000	30	3000	7.8807	97.6869	0.0806731
Suit2-07	Gartisertib	GEM+ATRi_dose3	R1	1000	30	1000	12.3371	97.6869	0.126292
Suit2-07	Gartisertib	GEM+ATRi_dose3	R1	300	30	300	12.1247	97.6869	0.124118
Suit2-07	Gartisertib	GEM+ATRi_dose3	R1	100	30	100	12.2961	97.6869	0.125873
Suit2-07	Gartisertib	GEM+ATRi_dose3	R1	30	30	30	13.783	97.6869	0.141094
Suit2-07	Gartisertib	GEM+ATRi_dose3	R1	10	30	10	17.4128	97.6869	0.178251
Suit2-07	Gartisertib	GEM+ATRi_dose3	R1	3	30	3	36.4677	97.6869	0.373312
Suit2-07	Gartisertib	GEM+ATRi_dose3	R1	1	30	1	91.2491	97.6869	0.934098
Suit2-07	Gartisertib	GEM+ATRi_dose3	R1	0	30	0	94.9041	97.6869	0.971513
Suit2-07	Gartisertib	vehicle	R1	0	0	NA	96.2564	97.6869	0.985356
Suit2-07	Gartisertib	GEM	R1	3000	0	3000	14.3355	97.6869	0.14675
Suit2-07	Gartisertib	GEM	R1	1000	0	1000	13.875	97.6869	0.142035
Suit2-07	Gartisertib	GEM	R1	300	0	300	14.1938	97.6869	0.145299
Suit2-07	Gartisertib	GEM	R1	100	0	100	13.8414	97.6869	0.141691
Suit2-07	Gartisertib	GEM	R1	30	0	30	23.9258	97.6869	0.244924
Suit2-07	Gartisertib	GEM	R1	10	0	10	49.0296	97.6869	0.501906
Suit2-07	Gartisertib	GEM	R1	3	0	3	96.0414	97.6869	0.983155
Suit2-07	Gartisertib	GEM	R1	1	0	1	98.5995	97.6869	1.00934
Suit2-07	Gartisertib	GEM	R1	0	0	0	98.5065	97.6869	1.00839
Suit2-07	Gartisertib	vehicle	R1	0	0	NA	98.2858	97.6869	1.00613
Suit2-07	Gartisertib	ATRi	R1	0	10000	10000	11.7498	97.6869	0.12028
Suit2-07	Gartisertib	ATRi	R1	0	3000	3000	18.1676	97.6869	0.185978
Suit2-07	Gartisertib	ATRi	R1	0	1000	1000	21.2038	97.6869	0.217059
Suit2-07	Gartisertib	ATRi	R1	0	300	300	61.8092	97.6869	0.632728
Suit2-07	Gartisertib	ATRi	R1	0	100	100	93.5259	97.6869	0.957405
Suit2-07	Gartisertib	ATRi	R1	0	30	30	95.3502	97.6869	0.97608
Suit2-07	Gartisertib	ATRi	R1	0	10	10	98.8173	97.6869	1.01157
Suit2-07	Gartisertib	ATRi	R1	0	3	3	99.3321	97.6869	1.01684
Suit2-07	Gartisertib	ATRi	R1	0	0	0	99.1124	97.6869	1.01459
Suit2-07	Gartisertib	vehicle	R1	0	0	NA	96.3368	97.6869	0.986179
Suit2-07	Berzosertib	GEM+ATRi_dose2	R1	3000	3	3000	11.0512	97.7712	0.113031
Suit2-07	Berzosertib	GEM+ATRi_dose2	R1	1000	3	1000	13.2692	97.7712	0.135717
Suit2-07	Berzosertib	GEM+ATRi_dose2	R1	300	3	300	13.2692	97.7712	0.135717
Suit2-07	Berzosertib	GEM+ATRi_dose2	R1	100	3	100	12.954	97.7712	0.132493
Suit2-07	Berzosertib	GEM+ATRi_dose2	R1	30	3	30	15.785	97.7712	0.161448
Suit2-07	Berzosertib	GEM+ATRi_dose2	R1	10	3	10	20.6719	97.7712	0.211432
Suit2-07	Berzosertib	GEM+ATRi_dose2	R1	3	3	3	44.639	97.7712	0.456566
Suit2-07	Berzosertib	GEM+ATRi_dose2	R1	1	3	1	98.0726	97.7712	1.00308
Suit2-07	Berzosertib	GEM+ATRi_dose2	R1	0	3	0	99.3657	97.7712	1.01631
Suit2-07	Berzosertib	vehicle	R1	0	0	NA	98.809	97.7712	1.01061
Suit2-07	Berzosertib	GEM+ATRi_dose1	R1	3000	10	3000	11.5089	97.7712	0.117713
Suit2-07	Berzosertib	GEM+ATRi_dose1	R1	1000	10	1000	12.4457	97.7712	0.127294
Suit2-07	Berzosertib	GEM+ATRi_dose1	R1	300	10	300	11.9995	97.7712	0.12273
Suit2-07	Berzosertib	GEM+ATRi_dose1	R1	100	10	100	14.1303	97.7712	0.144524
Suit2-07	Berzosertib	GEM+ATRi_dose1	R1	30	10	30	15.4251	97.7712	0.157768
Suit2-07	Berzosertib	GEM+ATRi_dose1	R1	10	10	10	36.3037	97.7712	0.371313
Suit2-07	Berzosertib	GEM+ATRi_dose1	R1	3	10	3	96.0422	97.7712	0.982316
Suit2-07	Berzosertib	GEM+ATRi_dose1	R1	1	10	1	98.7079	97.7712	1.00958
Suit2-07	Berzosertib	GEM+ATRi_dose1	R1	0	10	0	98.7651	97.7712	1.01017
Suit2-07	Berzosertib	vehicle	R1	0	0	NA	98.7318	97.7712	1.00983
Suit2-07	Berzosertib	GEM+ATRi_dose3	R1	3000	30	3000	10.1024	97.7712	0.103327
Suit2-07	Berzosertib	GEM+ATRi_dose3	R1	1000	30	1000	9.74273	97.7712	0.0996483
Suit2-07	Berzosertib	GEM+ATRi_dose3	R1	300	30	300	12.2459	97.7712	0.12525
Suit2-07	Berzosertib	GEM+ATRi_dose3	R1	100	30	100	13.6255	97.7712	0.139361
Suit2-07	Berzosertib	GEM+ATRi_dose3	R1	30	30	30	15.0782	97.7712	0.154219
Suit2-07	Berzosertib	GEM+ATRi_dose3	R1	10	30	10	15.7975	97.7712	0.161577
Suit2-07	Berzosertib	GEM+ATRi_dose3	R1	3	30	3	33.6468	97.7712	0.344139
Suit2-07	Berzosertib	GEM+ATRi_dose3	R1	1	30	1	79.3261	97.7712	0.811345
Suit2-07	Berzosertib	GEM+ATRi_dose3	R1	0	30	0	92.6017	97.7712	0.947126
Suit2-07	Berzosertib	vehicle	R1	0	0	NA	93.9874	97.7712	0.9613
Suit2-07	Berzosertib	GEM	R1	3000	0	3000	10.3419	97.7712	0.105776
Suit2-07	Berzosertib	GEM	R1	1000	0	1000	12.7376	97.7712	0.13028
Suit2-07	Berzosertib	GEM	R1	300	0	300	14.3373	97.7712	0.146642
Suit2-07	Berzosertib	GEM	R1	100	0	100	15.0056	97.7712	0.153477
Suit2-07	Berzosertib	GEM	R1	30	0	30	25.2386	97.7712	0.258139
Suit2-07	Berzosertib	GEM	R1	10	0	10	57.1207	97.7712	0.584228
Suit2-07	Berzosertib	GEM	R1	3	0	3	96.6933	97.7712	0.988976
Suit2-07	Berzosertib	GEM	R1	1	0	1	97.9627	97.7712	1.00196
Suit2-07	Berzosertib	GEM	R1	0	0	0	98.9685	97.7712	1.01225
Suit2-07	Berzosertib	vehicle	R1	0	0	NA	98.5939	97.7712	1.00841
Suit2-07	Berzosertib	ATRi	R1	0	10000	10000	8.62392	97.7712	0.0882051
Suit2-07	Berzosertib	ATRi	R1	0	3000	3000	16.955	97.7712	0.173415
Suit2-07	Berzosertib	ATRi	R1	0	1000	1000	44.9989	97.7712	0.460247
Suit2-07	Berzosertib	ATRi	R1	0	300	300	89.0796	97.7712	0.911103
Suit2-07	Berzosertib	ATRi	R1	0	100	100	98.9354	97.7712	1.01191
Suit2-07	Berzosertib	ATRi	R1	0	30	30	98.4247	97.7712	1.00668
Suit2-07	Berzosertib	ATRi	R1	0	10	10	98.5426	97.7712	1.00789
Suit2-07	Berzosertib	ATRi	R1	0	3	3	98.7238	97.7712	1.00974
Suit2-07	Berzosertib	ATRi	R1	0	0	0	99.2767	97.7712	1.0154
Suit2-07	Berzosertib	vehicle	R1	0	0	NA	98.7337	97.7712	1.00985
Suit2-07	Ceralasertib	GEM+ATRi_dose2	R1	3000	3	3000	14.4794	98.7656	0.146603
Suit2-07	Ceralasertib	GEM+ATRi_dose2	R1	1000	3	1000	10.5421	98.7656	0.106739
Suit2-07	Ceralasertib	GEM+ATRi_dose2	R1	300	3	300	10.5421	98.7656	0.106739
Suit2-07	Ceralasertib	GEM+ATRi_dose2	R1	100	3	100	14.0299	98.7656	0.142052
Suit2-07	Ceralasertib	GEM+ATRi_dose2	R1	30	3	30	15.0325	98.7656	0.152204
Suit2-07	Ceralasertib	GEM+ATRi_dose2	R1	10	3	10	18.8301	98.7656	0.190654
Suit2-07	Ceralasertib	GEM+ATRi_dose2	R1	3	3	3	42.8943	98.7656	0.434305
Suit2-07	Ceralasertib	GEM+ATRi_dose2	R1	1	3	1	97.5335	98.7656	0.987525
Suit2-07	Ceralasertib	GEM+ATRi_dose2	R1	0	3	0	99.0627	98.7656	1.00301
Suit2-07	Ceralasertib	vehicle	R1	0	0	NA	99.6092	98.7656	1.00854
Suit2-07	Ceralasertib	GEM+ATRi_dose1	R1	3000	10	3000	13.5218	98.7656	0.136908
Suit2-07	Ceralasertib	GEM+ATRi_dose1	R1	1000	10	1000	10.8407	98.7656	0.109762
Suit2-07	Ceralasertib	GEM+ATRi_dose1	R1	300	10	300	14.5956	98.7656	0.147781
Suit2-07	Ceralasertib	GEM+ATRi_dose1	R1	100	10	100	14.839	98.7656	0.150245
Suit2-07	Ceralasertib	GEM+ATRi_dose1	R1	30	10	30	18.2573	98.7656	0.184855
Suit2-07	Ceralasertib	GEM+ATRi_dose1	R1	10	10	10	33.9012	98.7656	0.34325
Suit2-07	Ceralasertib	GEM+ATRi_dose1	R1	3	10	3	98.3343	98.7656	0.995633
Suit2-07	Ceralasertib	GEM+ATRi_dose1	R1	1	10	1	97.0628	98.7656	0.98276
Suit2-07	Ceralasertib	GEM+ATRi_dose1	R1	0	10	0	99.4389	98.7656	1.00682
Suit2-07	Ceralasertib	vehicle	R1	0	0	NA	98.9685	98.7656	1.00205
Suit2-07	Ceralasertib	GEM+ATRi_dose3	R1	3000	30	3000	13.0046	98.7656	0.131671
Suit2-07	Ceralasertib	GEM+ATRi_dose3	R1	1000	30	1000	9.23084	98.7656	0.0934621
Suit2-07	Ceralasertib	GEM+ATRi_dose3	R1	300	30	300	12.7541	98.7656	0.129135
Suit2-07	Ceralasertib	GEM+ATRi_dose3	R1	100	30	100	13.1067	98.7656	0.132706
Suit2-07	Ceralasertib	GEM+ATRi_dose3	R1	30	30	30	15.9321	98.7656	0.161313
Suit2-07	Ceralasertib	GEM+ATRi_dose3	R1	10	30	10	18.7808	98.7656	0.190155
Suit2-07	Ceralasertib	GEM+ATRi_dose3	R1	3	30	3	74.4442	98.7656	0.753746
Suit2-07	Ceralasertib	GEM+ATRi_dose3	R1	1	30	1	98.9199	98.7656	1.00156
Suit2-07	Ceralasertib	GEM+ATRi_dose3	R1	0	30	0	99.0436	98.7656	1.00282
Suit2-07	Ceralasertib	vehicle	R1	0	0	NA	97.5259	98.7656	0.987449
Suit2-07	Ceralasertib	GEM	R1	3000	0	3000	12.5153	98.7656	0.126717
Suit2-07	Ceralasertib	GEM	R1	1000	0	1000	10.893	98.7656	0.110292
Suit2-07	Ceralasertib	GEM	R1	300	0	300	14.4597	98.7656	0.146404
Suit2-07	Ceralasertib	GEM	R1	100	0	100	13.4448	98.7656	0.136128
Suit2-07	Ceralasertib	GEM	R1	30	0	30	25.4436	98.7656	0.257616
Suit2-07	Ceralasertib	GEM	R1	10	0	10	55.808	98.7656	0.565055
Suit2-07	Ceralasertib	GEM	R1	3	0	3	98.4394	98.7656	0.996697
Suit2-07	Ceralasertib	GEM	R1	1	0	1	97.6008	98.7656	0.988207
Suit2-07	Ceralasertib	GEM	R1	0	0	0	98.7519	98.7656	0.999862
Suit2-07	Ceralasertib	vehicle	R1	0	0	NA	98.6806	98.7656	0.99914
Suit2-07	Ceralasertib	ATRi	R1	0	10000	10000	20.767	98.7656	0.210266
Suit2-07	Ceralasertib	ATRi	R1	0	3000	3000	57.7906	98.7656	0.585129
Suit2-07	Ceralasertib	ATRi	R1	0	1000	1000	89.9677	98.7656	0.910922
Suit2-07	Ceralasertib	ATRi	R1	0	300	300	95.914	98.7656	0.971128
Suit2-07	Ceralasertib	ATRi	R1	0	100	100	98.0219	98.7656	0.992471
Suit2-07	Ceralasertib	ATRi	R1	0	30	30	98.5502	98.7656	0.997819
Suit2-07	Ceralasertib	ATRi	R1	0	10	10	99.0842	98.7656	1.00323
Suit2-07	Ceralasertib	ATRi	R1	0	3	3	99.0656	98.7656	1.00304
Suit2-07	Ceralasertib	ATRi	R1	0	0	0	98.3417	98.7656	0.995708
Suit2-07	Ceralasertib	vehicle	R1	0	0	NA	99.0436	98.7656	1.00281

## Sheet: Dataset EV6_CurveFit
Cell line	Drug	Experiment	Replicate	EC50 [nM]	pEC50	EC50 mean [nM]	EC50 SD [nM]	Curve slope	Curve top	Curve bottom	Curve R2	p_value_adj
PANC-1	Elimusertib	GEM+ATRi_dose1	R1	2.62649	8.58062	3.28129	0.139323	2.29575	0.4921	1.05516	0.999997	0.104439
PANC-1	Elimusertib	GEM+ATRi_dose2	R1	9.59813	8.01781	8.6183	1.57866	9.26802	0.453979	1.01784	0.999997	0.104439
PANC-1	Elimusertib	GEM+ATRi_dose3	R1	5.30239	8.27553	6.35071	0.774587	2.69307	0.461873	0.950882	0.999997	0.104439
PANC-1	Elimusertib	GEM	R1	17.7776	7.75013	43.5508	4.30406	1.47588	0.733519	1.05474	0.999997	NA
PANC-1	Elimusertib	ATRi	R1	1937.1	5.71285	1135.06	640.945	1.43504	0.629715	1.00477	0.999997	NA
PANC-1	Elimusertib	GEM+ATRi_dose1	R2	2.66383	8.57449	3.28129	0.422345	2.48265	0.435781	1.09195	0.999968	0.104439
PANC-1	Elimusertib	GEM+ATRi_dose2	R2	8.23637	8.08426	8.6183	2.19814	3.60649	0.470831	1.11708	0.999968	0.104439
PANC-1	Elimusertib	GEM+ATRi_dose3	R2	4.96073	8.30445	6.35071	1.57045	3.23231	0.469105	1.00127	0.999968	0.104439
PANC-1	Elimusertib	GEM	R2	26.3363	7.57944	43.5508	16.4623	9.80913	0.688941	1.01975	0.999968	NA
PANC-1	Elimusertib	ATRi	R2	439.844	6.3567	1135.06	221.461	3.16364	0.655224	1.01302	0.999968	NA
PANC-1	Elimusertib	GEM+ATRi_dose1	R3	4.55356	8.34165	3.28129	1.00656	1.42149	0.513583	1.03038	0.999984	0.104439
PANC-1	Elimusertib	GEM+ATRi_dose2	R3	8.0204	8.0958	8.6183	2.28879	1.48256	0.54815	1.05106	0.999984	0.104439
PANC-1	Elimusertib	GEM+ATRi_dose3	R3	8.78901	8.05606	6.35071	1.83501	1.60513	0.544734	0.983481	0.999984	0.104439
PANC-1	Elimusertib	GEM	R3	86.5385	7.06279	43.5508	90.6731	0.715247	0.6126	1.04654	0.999984	NA
PANC-1	Elimusertib	ATRi	R3	1028.23	5.98791	1135.06	168.292	8.06937	0.839324	0.953691	0.999984	NA
PANC-1	Gartisertib	GEM+ATRi_dose1	R1	4.18177	8.37864	4.1341	0.644157	3.05458	0.475598	1.00525	0.999999	0.356175
PANC-1	Gartisertib	GEM+ATRi_dose2	R1	7.21766	8.1416	8.99468	1.11883	2.88003	0.47139	1.05062	0.999999	0.356175
PANC-1	Gartisertib	GEM+ATRi_dose3	R1	5.87067	8.23131	6.68833	0.888692	3.21801	0.46728	0.947558	0.999999	0.356175
PANC-1	Gartisertib	GEM	R1	705.093	6.15175	247.767	2724.13	0.381577	0.526235	1.05989	0.999999	NA
PANC-1	Gartisertib	ATRi	R1	2354.3	5.62814	7882.47	276.353	1.64513	0.401948	1.02809	0.999999	NA
PANC-1	Gartisertib	GEM+ATRi_dose1	R2	3.28078	8.48402	4.1341	0.270686	3.58718	0.433492	1.1319	0.999974	0.356175
PANC-1	Gartisertib	GEM+ATRi_dose2	R2	10.8326	7.96527	8.99468	3.09624	1.4984	0.432455	1.05162	0.999974	0.356175
PANC-1	Gartisertib	GEM+ATRi_dose3	R2	9.16386	8.03792	6.68833	2.45823	3.20586	0.454857	0.859627	0.999974	0.356175
PANC-1	Gartisertib	GEM	R2	10.7714	7.96773	247.767	7.27485	8.62554	0.716946	0.908315	0.999974	NA
PANC-1	Gartisertib	ATRi	R2	2193.94	5.65878	7882.47	1503.41	1.57462	0.435011	0.992271	0.999974	NA
PANC-1	Gartisertib	GEM+ATRi_dose1	R3	4.93975	8.3063	4.1341	0.61547	1.87061	0.489755	1.00517	0.999972	0.356175
PANC-1	Gartisertib	GEM+ATRi_dose2	R3	8.93376	8.04897	8.99468	1.35513	2.63399	0.516027	1.00993	0.999972	0.356175
PANC-1	Gartisertib	GEM+ATRi_dose3	R3	5.03046	8.29839	6.68833	1.04771	2.90585	0.504328	0.997381	0.999972	0.356175
PANC-1	Gartisertib	GEM	R3	27.4383	7.56164	247.767	16.4944	8.08142	0.750959	1.00001	0.999972	NA
PANC-1	Gartisertib	ATRi	R3	19099.2	4.71899	7882.47	92985.9	0.939194	-0.183039	0.928042	0.999972	NA
PANC-1	Berzosertib	GEM+ATRi_dose1	R1	4.74781	8.32351	4.4308	0.918066	2.25297	0.597497	1.01542	1	0.00296117
PANC-1	Berzosertib	GEM+ATRi_dose2	R1	6.05366	8.21798	5.9178	0.535878	3.31202	0.571096	1.0117	1	0.00296117
PANC-1	Berzosertib	GEM+ATRi_dose3	R1	3.24834	8.48834	4.05461	0.666296	2.03992	0.554667	0.929359	1	0.00296117
PANC-1	Berzosertib	GEM	R1	58.3502	7.23396	46.3088	71.7296	0.634	0.62104	1.02298	1	NA
PANC-1	Berzosertib	ATRi	R1	31825.4	4.49723	22230.3	39778.7	1.02808	-2.37119	1.00977	1	NA
PANC-1	Berzosertib	GEM+ATRi_dose1	R2	3.7968	8.42058	4.4308	1.68674	1.72782	0.5719	1.14216	0.999976	0.00296117
PANC-1	Berzosertib	GEM+ATRi_dose2	R2	5.64609	8.24825	5.9178	0.958768	2.16355	0.547867	1.14226	0.999976	0.00296117
PANC-1	Berzosertib	GEM+ATRi_dose3	R2	5.66715	8.24663	4.05461	2.4648	2.64963	0.542192	0.905517	0.999976	0.00296117
PANC-1	Berzosertib	GEM	R2	22.226	7.65314	46.3088	18.8147	3.59857	0.737559	0.98139	0.999976	NA
PANC-1	Berzosertib	ATRi	R2	3040.13	5.51711	22230.3	3663.65	1.1362	0.0589623	0.993854	0.999976	NA
PANC-1	Berzosertib	GEM+ATRi_dose1	R3	4.74781	8.32351	4.4308	0.918066	2.25297	0.597497	1.01542	1	0.00296117
PANC-1	Berzosertib	GEM+ATRi_dose2	R3	6.05366	8.21798	5.9178	0.535878	3.31202	0.571096	1.0117	1	0.00296117
PANC-1	Berzosertib	GEM+ATRi_dose3	R3	3.24834	8.48834	4.05461	0.666296	2.03992	0.554667	0.929359	1	0.00296117
PANC-1	Berzosertib	GEM	R3	58.3502	7.23396	46.3088	71.7296	0.634	0.62104	1.02298	1	NA
PANC-1	Berzosertib	ATRi	R3	31825.4	4.49723	22230.3	39778.7	1.02808	-2.37119	1.00977	1	NA
PANC-1	Ceralasertib	GEM+ATRi_dose1	R1	4.69548	8.32832	11.9916	0.735866	1.80028	0.745235	1.00772	1	0.419479
PANC-1	Ceralasertib	GEM+ATRi_dose2	R1	12.3273	7.90913	22.0313	5.75137	4.2536	0.69104	0.995284	1	0.4835
PANC-1	Ceralasertib	GEM+ATRi_dose3	R1	10.3463	7.98521	14.5152	0.313495	5.00818	0.553448	0.982208	1	0.419479
PANC-1	Ceralasertib	GEM	R1	24.0245	7.61935	47.3758	36.7931	7.24007	0.786695	0.995676	1	NA
PANC-1	Ceralasertib	ATRi	R1	4588.85	5.3383	10505.8	4953.98	5.90276	0.521278	0.999878	1	NA
PANC-1	Ceralasertib	GEM+ATRi_dose1	R2	23.5378	7.62823	11.9916	34.7608	0.839838	0.547594	1.02128	0.999945	0.419479
PANC-1	Ceralasertib	GEM+ATRi_dose2	R2	24.9852	7.60232	22.0313	3.34474	2.08512	0.585223	0.948177	0.999945	0.4835
PANC-1	Ceralasertib	GEM+ATRi_dose3	R2	18.6431	7.72948	14.5152	19.7509	1.06964	0.433717	0.964489	0.999945	0.419479
PANC-1	Ceralasertib	GEM	R2	16.521	7.78196	47.3758	51.4071	12.023	0.737286	0.914918	0.999945	NA
PANC-1	Ceralasertib	ATRi	R2	3697.01	5.43215	10505.8	5252.35	6.73373	0.495845	0.966972	0.999945	NA
PANC-1	Ceralasertib	GEM+ATRi_dose1	R3	7.74146	8.11118	11.9916	12.4884	8.18984	0.69029	1.01289	0.999995	0.419479
PANC-1	Ceralasertib	GEM+ATRi_dose2	R3	28.7813	7.54089	22.0313	8.63171	8.71652	0.623675	0.994976	0.999995	0.4835
PANC-1	Ceralasertib	GEM+ATRi_dose3	R3	14.5562	7.83695	14.5152	3.84158	1.34478	0.500679	1.02806	0.999995	0.419479
PANC-1	Ceralasertib	GEM	R3	101.582	6.99318	47.3758	81.2953	1.69103	0.72789	0.977616	0.999995	NA
PANC-1	Ceralasertib	ATRi	R3	23231.6	4.63392	10505.8	59847.1	1.78961	-1.8978	0.980367	0.999995	NA
Suit2-07	Elimusertib	GEM+ATRi_dose2	R1	2.31304	8.63582	2.31304	0.252804	5.1194	0.110665	1.01312	0.999999	NA
Suit2-07	Elimusertib	GEM+ATRi_dose1	R1	6.42704	8.19199	6.42704	0.446011	3.85348	0.114474	1.0146	0.999999	NA
Suit2-07	Elimusertib	GEM+ATRi_dose3	R1	2.86715	8.54255	2.86715	0.121178	2.87978	0.114599	0.994553	0.999999	NA
Suit2-07	Elimusertib	GEM	R1	8.2605	8.08299	8.2605	0.394107	2.44459	0.138884	1.01561	0.999999	NA
Suit2-07	Elimusertib	ATRi	R1	272.357	6.56486	272.357	42.7631	1.40611	0.0920689	1.00272	0.999999	NA
Suit2-07	Gartisertib	GEM+ATRi_dose2	R1	2.46916	8.60745	2.46916	1.0107	8.52913	0.122529	0.980877	1	NA
Suit2-07	Gartisertib	GEM+ATRi_dose1	R1	5.65888	8.24727	5.65888	0.374414	3.55019	0.122236	1.01263	1	NA
Suit2-07	Gartisertib	GEM+ATRi_dose3	R1	2.30309	8.63769	2.30309	0.18047	3.33385	0.127923	0.977061	1	NA
Suit2-07	Gartisertib	GEM	R1	8.73087	8.05894	8.73087	0.534055	2.29516	0.151644	1.02283	1	NA
Suit2-07	Gartisertib	ATRi	R1	338.53	6.4704	338.53	19.4121	2.17563	0.147007	1.00742	1	NA
Suit2-07	Berzosertib	GEM+ATRi_dose2	R1	2.51137	8.60009	2.51137	0.181403	3.2937	0.14617	1.02898	1	NA
Suit2-07	Berzosertib	GEM+ATRi_dose1	R1	7.55999	8.12148	7.55999	0.281681	3.49646	0.132366	1.01195	1	NA
Suit2-07	Berzosertib	GEM+ATRi_dose3	R1	1.95964	8.70782	1.95964	0.117618	2.33827	0.126827	0.949163	1	NA
Suit2-07	Berzosertib	GEM	R1	10.5694	7.97595	10.5694	0.675767	1.95862	0.134219	1.02385	1	NA
Suit2-07	Berzosertib	ATRi	R1	826.422	6.0828	826.422	23.9094	1.99829	0.0930584	1.01374	1	NA
Suit2-07	Ceralasertib	GEM+ATRi_dose2	R1	2.48909	8.60396	2.48909	0.186072	3.51308	0.139382	1.01173	1	NA
Suit2-07	Ceralasertib	GEM+ATRi_dose1	R1	7.8449	8.10541	7.8449	1.30093	4.91648	0.14559	0.997534	1	NA
Suit2-07	Ceralasertib	GEM+ATRi_dose3	R1	4.09641	8.3876	4.09641	0.209563	2.88215	0.128827	1.00933	1	NA
Suit2-07	Ceralasertib	GEM	R1	10.3526	7.98495	10.3526	0.812309	2.05202	0.133301	1.01463	1	NA
Suit2-07	Ceralasertib	ATRi	R1	3241.93	5.4892	3241.93	142.733	1.85117	0.112305	0.996545	1	NA
