# Supplementary material for: Gemcitabine and ATR inhibitors synergize to kill PDAC cells by blocking DNA damage response
Source: Mol Syst Biol. 2025 Jan 21;21(3):231–53. doi: 10.1038/s44320-025-00085-6 (PMC11876601; doi:10.1038/s44320-025-00085-6)
Supplement: Supplementary file 9 — Dataset EV7 [file 44320_2025_85_MOESM9_ESM.xlsx]

## Sheet: Information
Dataset EV7: Results of viability assays testing the combination of different chemodrugs and ATRi Elimusertib in AsPC-1 cells.
Dataset EV7_Raw_Ratios
Column names	Description
Cell line	Name of cell line
Drug	Name of ATR inhibitor
Experiment	Experiment
Replicate	Replicate
GEM [nM]	Concentration of Gemcitabine in nM
ATRi [nM]	Concentration of ATR inhibitor in nM
Dose_plotted [nM]	Concentration used in plots (x-axis)
Response	Measured confluence of drug treatment (confluence, %)
Response vehicle (mean)	Measured confluence of vehicle (confluence, %)
Ratio	Relative response, or cell viability (drug/vehicle)
Dataset EV7_CurveFit
Column names	Description
Cell line	Name of cell line
Drug	Name of ATR inhibitor
Experiment	Experiment identifier
Replicate	Replicate
EC50 [nM]	Half-maximum effect concentration [nM]
pEC50	-log10 of half-maximum effect concentration [M]
EC50 mean [nM]	Mean half-maximum effect concentration [nM]
EC50 SD [nM]	Standard deviation half-maximum effect concentration [nM]
Curve slope	Slope of fitted dose-response curve
Curve top	Upper plateau of fitted dose-response curve
Curve bottom	Lower plateau of fitted dose-response curve
p_value_adj	Adjusted p-value (Benjamini-Hochberg corr.) from t-test against GEM (only for combination treatments)

## Sheet: Dataset EV7_Raw_Ratios
Cell line	Drug	Experiment	Replicate	GEM [nM]	ATRi [nM]	Dose_plotted [nM]	Response	Response vehicle (mean)	Ratio
AsPC-1	Oxaliplatin	GEM+ATRi_dose1	R1	3000	3	3000	41.6055	72.2325	0.575994
AsPC-1	Oxaliplatin	GEM+ATRi_dose1	R1	1000	3	1000	57.7868	72.2325	0.80001
AsPC-1	Oxaliplatin	GEM+ATRi_dose1	R1	300	3	300	71.186	72.2325	0.985512
AsPC-1	Oxaliplatin	GEM+ATRi_dose1	R1	100	3	100	79.0543	72.2325	1.09444
AsPC-1	Oxaliplatin	GEM+ATRi_dose1	R1	30	3	30	80.5543	72.2325	1.11521
AsPC-1	Oxaliplatin	GEM+ATRi_dose1	R1	10	3	10	76.9387	72.2325	1.06515
AsPC-1	Oxaliplatin	GEM+ATRi_dose1	R1	3	3	3	81.8097	72.2325	1.13259
AsPC-1	Oxaliplatin	GEM+ATRi_dose1	R1	1	3	1	77.4544	72.2325	1.07229
AsPC-1	Oxaliplatin	GEM+ATRi_dose1	R1	0	3	0	70.266	72.2325	0.972774
AsPC-1	Oxaliplatin	vehicle	R1	0	0	NA	73.037	72.2325	1.01114
AsPC-1	Oxaliplatin	GEM+ATRi_dose2	R1	3000	10	3000	40.3013	72.2325	0.557938
AsPC-1	Oxaliplatin	GEM+ATRi_dose2	R1	1000	10	1000	47.8005	72.2325	0.661759
AsPC-1	Oxaliplatin	GEM+ATRi_dose2	R1	300	10	300	67.9393	72.2325	0.940564
AsPC-1	Oxaliplatin	GEM+ATRi_dose2	R1	100	10	100	71.1041	72.2325	0.984378
AsPC-1	Oxaliplatin	GEM+ATRi_dose2	R1	30	10	30	79.5308	72.2325	1.10104
AsPC-1	Oxaliplatin	GEM+ATRi_dose2	R1	10	10	10	75.2778	72.2325	1.04216
AsPC-1	Oxaliplatin	GEM+ATRi_dose2	R1	3	10	3	78.7577	72.2325	1.09034
AsPC-1	Oxaliplatin	GEM+ATRi_dose2	R1	1	10	1	75.0205	72.2325	1.0386
AsPC-1	Oxaliplatin	GEM+ATRi_dose2	R1	0	10	0	70.266	72.2325	0.972774
AsPC-1	Oxaliplatin	vehicle	R1	0	0	NA	73.037	72.2325	1.01114
AsPC-1	Oxaliplatin	GEM+ATRi_dose3	R1	3000	30	3000	32.337	72.2325	0.447679
AsPC-1	Oxaliplatin	GEM+ATRi_dose3	R1	1000	30	1000	38.286	72.2325	0.530038
AsPC-1	Oxaliplatin	GEM+ATRi_dose3	R1	300	30	300	44.3366	72.2325	0.613804
AsPC-1	Oxaliplatin	GEM+ATRi_dose3	R1	100	30	100	59.0465	72.2325	0.81745
AsPC-1	Oxaliplatin	GEM+ATRi_dose3	R1	30	30	30	62.0227	72.2325	0.858653
AsPC-1	Oxaliplatin	GEM+ATRi_dose3	R1	10	30	10	64.4022	72.2325	0.891596
AsPC-1	Oxaliplatin	GEM+ATRi_dose3	R1	3	30	3	60.6374	72.2325	0.839475
AsPC-1	Oxaliplatin	GEM+ATRi_dose3	R1	1	30	1	59.876	72.2325	0.828935
AsPC-1	Oxaliplatin	GEM+ATRi_dose3	R1	0	30	0	66.1151	72.2325	0.915309
AsPC-1	Oxaliplatin	vehicle	R1	0	0	NA	71.5424	72.2325	0.990445
AsPC-1	Oxaliplatin	GEM	R1	3000	0	3000	48.0922	72.2325	0.665797
AsPC-1	Oxaliplatin	GEM	R1	1000	0	1000	65.188	72.2325	0.902473
AsPC-1	Oxaliplatin	GEM	R1	300	0	300	71.8222	72.2325	0.994319
AsPC-1	Oxaliplatin	GEM	R1	100	0	100	76.8243	72.2325	1.06357
AsPC-1	Oxaliplatin	GEM	R1	30	0	30	76.8298	72.2325	1.06364
AsPC-1	Oxaliplatin	GEM	R1	10	0	10	74.3174	72.2325	1.02886
AsPC-1	Oxaliplatin	GEM	R1	3	0	3	74.8251	72.2325	1.03589
AsPC-1	Oxaliplatin	GEM	R1	1	0	1	72.7358	72.2325	1.00697
AsPC-1	Oxaliplatin	GEM	R1	0	0	0	70.7883	72.2325	0.980006
AsPC-1	Oxaliplatin	vehicle	R1	0	0	NA	71.3137	72.2325	0.98728
AsPC-1	Oxaliplatin	GEM+ATRi_dose1	R2	3000	3	3000	48.0682	66.2779	0.725252
AsPC-1	Oxaliplatin	GEM+ATRi_dose1	R2	1000	3	1000	57.0469	66.2779	0.860722
AsPC-1	Oxaliplatin	GEM+ATRi_dose1	R2	300	3	300	67.889	66.2779	1.02431
AsPC-1	Oxaliplatin	GEM+ATRi_dose1	R2	100	3	100	71.3121	66.2779	1.07596
AsPC-1	Oxaliplatin	GEM+ATRi_dose1	R2	30	3	30	68.4153	66.2779	1.03225
AsPC-1	Oxaliplatin	GEM+ATRi_dose1	R2	10	3	10	73.2832	66.2779	1.1057
AsPC-1	Oxaliplatin	GEM+ATRi_dose1	R2	3	3	3	79.0471	66.2779	1.19266
AsPC-1	Oxaliplatin	GEM+ATRi_dose1	R2	1	3	1	73.1467	66.2779	1.10364
AsPC-1	Oxaliplatin	GEM+ATRi_dose1	R2	0	3	0	70.629	66.2779	1.06565
AsPC-1	Oxaliplatin	vehicle	R2	0	0	NA	67.4877	66.2779	1.01825
AsPC-1	Oxaliplatin	GEM+ATRi_dose2	R2	3000	10	3000	41.4485	66.2779	0.625375
AsPC-1	Oxaliplatin	GEM+ATRi_dose2	R2	1000	10	1000	45.233	66.2779	0.682474
AsPC-1	Oxaliplatin	GEM+ATRi_dose2	R2	300	10	300	63.5745	66.2779	0.959211
AsPC-1	Oxaliplatin	GEM+ATRi_dose2	R2	100	10	100	67.2922	66.2779	1.0153
AsPC-1	Oxaliplatin	GEM+ATRi_dose2	R2	30	10	30	72.7772	66.2779	1.09806
AsPC-1	Oxaliplatin	GEM+ATRi_dose2	R2	10	10	10	71.5466	66.2779	1.07949
AsPC-1	Oxaliplatin	GEM+ATRi_dose2	R2	3	10	3	71.6742	66.2779	1.08142
AsPC-1	Oxaliplatin	GEM+ATRi_dose2	R2	1	10	1	69.9574	66.2779	1.05552
AsPC-1	Oxaliplatin	GEM+ATRi_dose2	R2	0	10	0	70.629	66.2779	1.06565
AsPC-1	Oxaliplatin	vehicle	R2	0	0	NA	67.4877	66.2779	1.01825
AsPC-1	Oxaliplatin	GEM+ATRi_dose3	R2	3000	30	3000	33.4934	66.2779	0.505347
AsPC-1	Oxaliplatin	GEM+ATRi_dose3	R2	1000	30	1000	36.1267	66.2779	0.545079
AsPC-1	Oxaliplatin	GEM+ATRi_dose3	R2	300	30	300	45.207	66.2779	0.682083
AsPC-1	Oxaliplatin	GEM+ATRi_dose3	R2	100	30	100	58.0634	66.2779	0.87606
AsPC-1	Oxaliplatin	GEM+ATRi_dose3	R2	30	30	30	62.1406	66.2779	0.937576
AsPC-1	Oxaliplatin	GEM+ATRi_dose3	R2	10	30	10	58.3152	66.2779	0.879858
AsPC-1	Oxaliplatin	GEM+ATRi_dose3	R2	3	30	3	56.3991	66.2779	0.850949
AsPC-1	Oxaliplatin	GEM+ATRi_dose3	R2	1	30	1	58.7488	66.2779	0.886401
AsPC-1	Oxaliplatin	GEM+ATRi_dose3	R2	0	30	0	60.9284	66.2779	0.919287
AsPC-1	Oxaliplatin	vehicle	R2	0	0	NA	63.857	66.2779	0.963473
AsPC-1	Oxaliplatin	GEM	R2	3000	0	3000	50.9651	66.2779	0.768961
AsPC-1	Oxaliplatin	GEM	R2	1000	0	1000	60.376	66.2779	0.910953
AsPC-1	Oxaliplatin	GEM	R2	300	0	300	67.079	66.2779	1.01209
AsPC-1	Oxaliplatin	GEM	R2	100	0	100	69.3366	66.2779	1.04615
AsPC-1	Oxaliplatin	GEM	R2	30	0	30	72.3889	66.2779	1.0922
AsPC-1	Oxaliplatin	GEM	R2	10	0	10	74.1856	66.2779	1.11931
AsPC-1	Oxaliplatin	GEM	R2	3	0	3	73.7122	66.2779	1.11217
AsPC-1	Oxaliplatin	GEM	R2	1	0	1	71.4175	66.2779	1.07755
AsPC-1	Oxaliplatin	GEM	R2	0	0	0	68.461	66.2779	1.03294
AsPC-1	Oxaliplatin	vehicle	R2	0	0	NA	66.2793	66.2779	1.00002
AsPC-1	Oxaliplatin	GEM+ATRi_dose1	R3	3000	3	3000	54.1165	75.0238	0.721325
AsPC-1	Oxaliplatin	GEM+ATRi_dose1	R3	1000	3	1000	61.9697	75.0238	0.826001
AsPC-1	Oxaliplatin	GEM+ATRi_dose1	R3	300	3	300	75.1144	75.0238	1.00121
AsPC-1	Oxaliplatin	GEM+ATRi_dose1	R3	100	3	100	79.3848	75.0238	1.05813
AsPC-1	Oxaliplatin	GEM+ATRi_dose1	R3	30	3	30	74.2929	75.0238	0.990258
AsPC-1	Oxaliplatin	GEM+ATRi_dose1	R3	10	3	10	76.595	75.0238	1.02094
AsPC-1	Oxaliplatin	GEM+ATRi_dose1	R3	3	3	3	82.6375	75.0238	1.10148
AsPC-1	Oxaliplatin	GEM+ATRi_dose1	R3	1	3	1	81.409	75.0238	1.08511
AsPC-1	Oxaliplatin	GEM+ATRi_dose1	R3	0	3	0	76.576	75.0238	1.02069
AsPC-1	Oxaliplatin	vehicle	R3	0	3000	3000	74.3572	75.0238	0.991116
AsPC-1	Oxaliplatin	GEM+ATRi_dose2	R3	3000	10	3000	44.9023	75.0238	0.598508
AsPC-1	Oxaliplatin	GEM+ATRi_dose2	R3	1000	10	1000	49.5755	75.0238	0.660797
AsPC-1	Oxaliplatin	GEM+ATRi_dose2	R3	300	10	300	65.663	75.0238	0.87523
AsPC-1	Oxaliplatin	GEM+ATRi_dose2	R3	100	10	100	71.9657	75.0238	0.959239
AsPC-1	Oxaliplatin	GEM+ATRi_dose2	R3	30	10	30	75.7149	75.0238	1.00921
AsPC-1	Oxaliplatin	GEM+ATRi_dose2	R3	10	10	10	75.455	75.0238	1.00575
AsPC-1	Oxaliplatin	GEM+ATRi_dose2	R3	3	10	3	80.5023	75.0238	1.07302
AsPC-1	Oxaliplatin	GEM+ATRi_dose2	R3	1	10	1	77.2806	75.0238	1.03008
AsPC-1	Oxaliplatin	GEM+ATRi_dose2	R3	0	10	0	76.576	75.0238	1.02069
AsPC-1	Oxaliplatin	vehicle	R3	0	0	NA	74.3572	75.0238	0.991116
AsPC-1	Oxaliplatin	GEM+ATRi_dose3	R3	3000	30	3000	36.1716	75.0238	0.482135
AsPC-1	Oxaliplatin	GEM+ATRi_dose3	R3	1000	30	1000	39.0265	75.0238	0.520188
AsPC-1	Oxaliplatin	GEM+ATRi_dose3	R3	300	30	300	45.8623	75.0238	0.611304
AsPC-1	Oxaliplatin	GEM+ATRi_dose3	R3	100	30	100	64.4572	75.0238	0.859157
AsPC-1	Oxaliplatin	GEM+ATRi_dose3	R3	30	30	30	63.8233	75.0238	0.850707
AsPC-1	Oxaliplatin	GEM+ATRi_dose3	R3	10	30	10	61.0985	75.0238	0.814389
AsPC-1	Oxaliplatin	GEM+ATRi_dose3	R3	3	30	3	59.6006	75.0238	0.794423
AsPC-1	Oxaliplatin	GEM+ATRi_dose3	R3	1	30	1	65.1046	75.0238	0.867786
AsPC-1	Oxaliplatin	GEM+ATRi_dose3	R3	0	30	0	63.2031	75.0238	0.842441
AsPC-1	Oxaliplatin	vehicle	R3	0	0	NA	74.5609	75.0238	0.993831
AsPC-1	Oxaliplatin	GEM	R3	3000	0	3000	53.9136	75.0238	0.718621
AsPC-1	Oxaliplatin	GEM	R3	1000	0	1000	64.6062	75.0238	0.861144
AsPC-1	Oxaliplatin	GEM	R3	300	0	300	75.0838	75.0238	1.0008
AsPC-1	Oxaliplatin	GEM	R3	100	0	100	78.3617	75.0238	1.04449
AsPC-1	Oxaliplatin	GEM	R3	30	0	30	73.4057	75.0238	0.978433
AsPC-1	Oxaliplatin	GEM	R3	10	0	10	75.7171	75.0238	1.00924
AsPC-1	Oxaliplatin	GEM	R3	3	0	3	79.2717	75.0238	1.05662
AsPC-1	Oxaliplatin	GEM	R3	1	0	1	79.7906	75.0238	1.06354
AsPC-1	Oxaliplatin	GEM	R3	0	0	0	78.8522	75.0238	1.05103
AsPC-1	Oxaliplatin	vehicle	R3	0	0	NA	76.8197	75.0238	1.02394
AsPC-1	5-FU	GEM+ATRi_dose1	R1	3000	3	3000	42.2689	92.1348	0.458772
AsPC-1	5-FU	GEM+ATRi_dose1	R1	1000	3	1000	61.1352	92.1348	0.66354
AsPC-1	5-FU	GEM+ATRi_dose1	R1	300	3	300	77.3512	92.1348	0.839544
AsPC-1	5-FU	GEM+ATRi_dose1	R1	100	3	100	94.2233	92.1348	1.02267
AsPC-1	5-FU	GEM+ATRi_dose1	R1	30	3	30	93.5225	92.1348	1.01506
AsPC-1	5-FU	GEM+ATRi_dose1	R1	10	3	10	93.0456	92.1348	1.00988
AsPC-1	5-FU	GEM+ATRi_dose1	R1	3	3	3	93.2755	92.1348	1.01238
AsPC-1	5-FU	GEM+ATRi_dose1	R1	1	3	1	97.0618	92.1348	1.05348
AsPC-1	5-FU	GEM+ATRi_dose1	R1	0	3	0	95.2615	92.1348	1.03394
AsPC-1	5-FU	vehicle	R1	0	0	NA	90.9739	92.1348	0.987399
AsPC-1	5-FU	GEM+ATRi_dose2	R1	3000	10	3000	39.3571	92.1348	0.427169
AsPC-1	5-FU	GEM+ATRi_dose2	R1	1000	10	1000	47.8736	92.1348	0.519603
AsPC-1	5-FU	GEM+ATRi_dose2	R1	300	10	300	69.8732	92.1348	0.758379
AsPC-1	5-FU	GEM+ATRi_dose2	R1	100	10	100	93.4477	92.1348	1.01425
AsPC-1	5-FU	GEM+ATRi_dose2	R1	30	10	30	91.7812	92.1348	0.996162
AsPC-1	5-FU	GEM+ATRi_dose2	R1	10	10	10	92.8068	92.1348	1.00729
AsPC-1	5-FU	GEM+ATRi_dose2	R1	3	10	3	90.3901	92.1348	0.981063
AsPC-1	5-FU	GEM+ATRi_dose2	R1	1	10	1	94.9025	92.1348	1.03004
AsPC-1	5-FU	GEM+ATRi_dose2	R1	0	10	0	95.2615	92.1348	1.03394
AsPC-1	5-FU	vehicle	R1	0	0	NA	90.9739	92.1348	0.987399
AsPC-1	5-FU	GEM+ATRi_dose3	R1	3000	30	3000	38.3787	92.1348	0.416549
AsPC-1	5-FU	GEM+ATRi_dose3	R1	1000	30	1000	39.3075	92.1348	0.42663
AsPC-1	5-FU	GEM+ATRi_dose3	R1	300	30	300	53.8346	92.1348	0.584303
AsPC-1	5-FU	GEM+ATRi_dose3	R1	100	30	100	85.1215	92.1348	0.92388
AsPC-1	5-FU	GEM+ATRi_dose3	R1	30	30	30	86.5254	92.1348	0.939117
AsPC-1	5-FU	GEM+ATRi_dose3	R1	10	30	10	83.7166	92.1348	0.908631
AsPC-1	5-FU	GEM+ATRi_dose3	R1	3	30	3	84.8794	92.1348	0.921252
AsPC-1	5-FU	GEM+ATRi_dose3	R1	1	30	1	85.7414	92.1348	0.930607
AsPC-1	5-FU	GEM+ATRi_dose3	R1	0	30	0	83.9334	92.1348	0.910984
AsPC-1	5-FU	vehicle	R1	0	0	NA	92.573	92.1348	1.00476
AsPC-1	5-FU	GEM	R1	3000	0	3000	55.5003	92.1348	0.602381
AsPC-1	5-FU	GEM	R1	1000	0	1000	71.7663	92.1348	0.778927
AsPC-1	5-FU	GEM	R1	300	0	300	87.1095	92.1348	0.945456
AsPC-1	5-FU	GEM	R1	100	0	100	94.6677	92.1348	1.02749
AsPC-1	5-FU	GEM	R1	30	0	30	94.0734	92.1348	1.02104
AsPC-1	5-FU	GEM	R1	10	0	10	93.5861	92.1348	1.01575
AsPC-1	5-FU	GEM	R1	3	0	3	92.5293	92.1348	1.00428
AsPC-1	5-FU	GEM	R1	1	0	1	94.2864	92.1348	1.02335
AsPC-1	5-FU	GEM	R1	0	0	0	95.0088	92.1348	1.03119
AsPC-1	5-FU	vehicle	R1	0	0	NA	94.0186	92.1348	1.02045
AsPC-1	5-FU	GEM+ATRi_dose1	R2	3000	3	3000	37.1434	91.1366	0.407558
AsPC-1	5-FU	GEM+ATRi_dose1	R2	1000	3	1000	51.5699	91.1366	0.565853
AsPC-1	5-FU	GEM+ATRi_dose1	R2	300	3	300	77.2709	91.1366	0.847858
AsPC-1	5-FU	GEM+ATRi_dose1	R2	100	3	100	94.4703	91.1366	1.03658
AsPC-1	5-FU	GEM+ATRi_dose1	R2	30	3	30	93.4004	91.1366	1.02484
AsPC-1	5-FU	GEM+ATRi_dose1	R2	10	3	10	92.4994	91.1366	1.01495
AsPC-1	5-FU	GEM+ATRi_dose1	R2	3	3	3	93.4261	91.1366	1.02512
AsPC-1	5-FU	GEM+ATRi_dose1	R2	1	3	1	93.8405	91.1366	1.02967
AsPC-1	5-FU	GEM+ATRi_dose1	R2	0	3	0	93.2335	91.1366	1.02301
AsPC-1	5-FU	vehicle	R2	0	0	NA	91.2228	91.1366	1.00095
AsPC-1	5-FU	GEM+ATRi_dose2	R2	3000	10	3000	35.6382	91.1366	0.391041
AsPC-1	5-FU	GEM+ATRi_dose2	R2	1000	10	1000	44.0081	91.1366	0.48288
AsPC-1	5-FU	GEM+ATRi_dose2	R2	300	10	300	62.4845	91.1366	0.685614
AsPC-1	5-FU	GEM+ATRi_dose2	R2	100	10	100	90.8805	91.1366	0.99719
AsPC-1	5-FU	GEM+ATRi_dose2	R2	30	10	30	91.7388	91.1366	1.00661
AsPC-1	5-FU	GEM+ATRi_dose2	R2	10	10	10	91.527	91.1366	1.00428
AsPC-1	5-FU	GEM+ATRi_dose2	R2	3	10	3	92.2469	91.1366	1.01218
AsPC-1	5-FU	GEM+ATRi_dose2	R2	1	10	1	92.1411	91.1366	1.01102
AsPC-1	5-FU	GEM+ATRi_dose2	R2	0	10	0	93.2335	91.1366	1.02301
AsPC-1	5-FU	vehicle	R2	0	0	NA	91.2228	91.1366	1.00095
AsPC-1	5-FU	GEM+ATRi_dose3	R2	3000	30	3000	35.7188	91.1366	0.391926
AsPC-1	5-FU	GEM+ATRi_dose3	R2	1000	30	1000	38.74	91.1366	0.425076
AsPC-1	5-FU	GEM+ATRi_dose3	R2	300	30	300	51.1893	91.1366	0.561677
AsPC-1	5-FU	GEM+ATRi_dose3	R2	100	30	100	85.3106	91.1366	0.936074
AsPC-1	5-FU	GEM+ATRi_dose3	R2	30	30	30	86.012	91.1366	0.94377
AsPC-1	5-FU	GEM+ATRi_dose3	R2	10	30	10	83.6697	91.1366	0.918069
AsPC-1	5-FU	GEM+ATRi_dose3	R2	3	30	3	84.2217	91.1366	0.924126
AsPC-1	5-FU	GEM+ATRi_dose3	R2	1	30	1	85.3432	91.1366	0.936432
AsPC-1	5-FU	GEM+ATRi_dose3	R2	0	30	0	86.0007	91.1366	0.943646
AsPC-1	5-FU	vehicle	R2	0	0	NA	90.2075	91.1366	0.989805
AsPC-1	5-FU	GEM	R2	3000	0	3000	54.6524	91.1366	0.599675
AsPC-1	5-FU	GEM	R2	1000	0	1000	71.0756	91.1366	0.779879
AsPC-1	5-FU	GEM	R2	300	0	300	82.7783	91.1366	0.908288
AsPC-1	5-FU	GEM	R2	100	0	100	92.0538	91.1366	1.01006
AsPC-1	5-FU	GEM	R2	30	0	30	91.5452	91.1366	1.00448
AsPC-1	5-FU	GEM	R2	10	0	10	89.9847	91.1366	0.987361
AsPC-1	5-FU	GEM	R2	3	0	3	90.3199	91.1366	0.991039
AsPC-1	5-FU	GEM	R2	1	0	1	94.4497	91.1366	1.03635
AsPC-1	5-FU	GEM	R2	0	0	0	90.903	91.1366	0.997436
AsPC-1	5-FU	vehicle	R2	0	0	NA	91.8934	91.1366	1.0083
AsPC-1	5-FU	GEM+ATRi_dose1	R3	3000	3	3000	44.5397	89.257	0.499005
AsPC-1	5-FU	GEM+ATRi_dose1	R3	1000	3	1000	50.0639	89.257	0.560897
AsPC-1	5-FU	GEM+ATRi_dose1	R3	300	3	300	79.7417	89.257	0.893395
AsPC-1	5-FU	GEM+ATRi_dose1	R3	100	3	100	92.0274	89.257	1.03104
AsPC-1	5-FU	GEM+ATRi_dose1	R3	30	3	30	92.1536	89.257	1.03245
AsPC-1	5-FU	GEM+ATRi_dose1	R3	10	3	10	91.3861	89.257	1.02385
AsPC-1	5-FU	GEM+ATRi_dose1	R3	3	3	3	94.397	89.257	1.05759
AsPC-1	5-FU	GEM+ATRi_dose1	R3	1	3	1	90.4599	89.257	1.01348
AsPC-1	5-FU	GEM+ATRi_dose1	R3	0	3	0	93.2529	89.257	1.04477
AsPC-1	5-FU	vehicle	R3	0	3000	3000	88.7211	89.257	0.993996
AsPC-1	5-FU	GEM+ATRi_dose2	R3	3000	10	3000	36.1651	89.257	0.40518
AsPC-1	5-FU	GEM+ATRi_dose2	R3	1000	10	1000	42.8901	89.257	0.480523
AsPC-1	5-FU	GEM+ATRi_dose2	R3	300	10	300	67.4747	89.257	0.75596
AsPC-1	5-FU	GEM+ATRi_dose2	R3	100	10	100	90.275	89.257	1.01141
AsPC-1	5-FU	GEM+ATRi_dose2	R3	30	10	30	91.8008	89.257	1.0285
AsPC-1	5-FU	GEM+ATRi_dose2	R3	10	10	10	89.9625	89.257	1.0079
AsPC-1	5-FU	GEM+ATRi_dose2	R3	3	10	3	90.3568	89.257	1.01232
AsPC-1	5-FU	GEM+ATRi_dose2	R3	1	10	1	89.2802	89.257	1.00026
AsPC-1	5-FU	GEM+ATRi_dose2	R3	0	10	0	93.2529	89.257	1.04477
AsPC-1	5-FU	vehicle	R3	0	0	NA	88.7211	89.257	0.993996
AsPC-1	5-FU	GEM+ATRi_dose3	R3	3000	30	3000	32.9109	89.257	0.36872
AsPC-1	5-FU	GEM+ATRi_dose3	R3	1000	30	1000	41.391	89.257	0.463728
AsPC-1	5-FU	GEM+ATRi_dose3	R3	300	30	300	52.5023	89.257	0.588215
AsPC-1	5-FU	GEM+ATRi_dose3	R3	100	30	100	85.4934	89.257	0.957835
AsPC-1	5-FU	GEM+ATRi_dose3	R3	30	30	30	86.2869	89.257	0.966724
AsPC-1	5-FU	GEM+ATRi_dose3	R3	10	30	10	82.9351	89.257	0.929172
AsPC-1	5-FU	GEM+ATRi_dose3	R3	3	30	3	84.052	89.257	0.941685
AsPC-1	5-FU	GEM+ATRi_dose3	R3	1	30	1	86.3349	89.257	0.967262
AsPC-1	5-FU	GEM+ATRi_dose3	R3	0	30	0	86.9259	89.257	0.973884
AsPC-1	5-FU	vehicle	R3	0	0	NA	88.5969	89.257	0.992605
AsPC-1	5-FU	GEM	R3	3000	0	3000	60.0009	89.257	0.672226
AsPC-1	5-FU	GEM	R3	1000	0	1000	72.3059	89.257	0.810087
AsPC-1	5-FU	GEM	R3	300	0	300	83.0508	89.257	0.930468
AsPC-1	5-FU	GEM	R3	100	0	100	91.3015	89.257	1.02291
AsPC-1	5-FU	GEM	R3	30	0	30	89.0527	89.257	0.997711
AsPC-1	5-FU	GEM	R3	10	0	10	90.516	89.257	1.01411
AsPC-1	5-FU	GEM	R3	3	0	3	93.976	89.257	1.05287
AsPC-1	5-FU	GEM	R3	1	0	1	92.4688	89.257	1.03598
AsPC-1	5-FU	GEM	R3	0	0	0	93.0234	89.257	1.0422
AsPC-1	5-FU	vehicle	R3	0	0	NA	90.9887	89.257	1.0194
AsPC-1	Cisplatin	GEM+ATRi_dose1	R1	3000	3	3000	22.3541	85.1157	0.262632
AsPC-1	Cisplatin	GEM+ATRi_dose1	R1	1000	3	1000	27.3194	85.1157	0.320968
AsPC-1	Cisplatin	GEM+ATRi_dose1	R1	300	3	300	43.0099	85.1157	0.505312
AsPC-1	Cisplatin	GEM+ATRi_dose1	R1	100	3	100	67.3082	85.1157	0.790785
AsPC-1	Cisplatin	GEM+ATRi_dose1	R1	30	3	30	84.1411	85.1157	0.98855
AsPC-1	Cisplatin	GEM+ATRi_dose1	R1	10	3	10	89.0908	85.1157	1.0467
AsPC-1	Cisplatin	GEM+ATRi_dose1	R1	3	3	3	91.7767	85.1157	1.07826
AsPC-1	Cisplatin	GEM+ATRi_dose1	R1	1	3	1	87.6364	85.1157	1.02962
AsPC-1	Cisplatin	GEM+ATRi_dose1	R1	0	3	0	86.9458	85.1157	1.0215
AsPC-1	Cisplatin	vehicle	R1	0	0	NA	84.6782	85.1157	0.99486
AsPC-1	Cisplatin	GEM+ATRi_dose2	R1	3000	10	3000	21.9231	85.1157	0.257568
AsPC-1	Cisplatin	GEM+ATRi_dose2	R1	1000	10	1000	23.8799	85.1157	0.280558
AsPC-1	Cisplatin	GEM+ATRi_dose2	R1	300	10	300	30.0858	85.1157	0.353469
AsPC-1	Cisplatin	GEM+ATRi_dose2	R1	100	10	100	33.7928	85.1157	0.397022
AsPC-1	Cisplatin	GEM+ATRi_dose2	R1	30	10	30	60.1509	85.1157	0.706696
AsPC-1	Cisplatin	GEM+ATRi_dose2	R1	10	10	10	81.4128	85.1157	0.956496
AsPC-1	Cisplatin	GEM+ATRi_dose2	R1	3	10	3	85.9524	85.1157	1.00983
AsPC-1	Cisplatin	GEM+ATRi_dose2	R1	1	10	1	86.9726	85.1157	1.02182
AsPC-1	Cisplatin	GEM+ATRi_dose2	R1	0	10	0	86.9458	85.1157	1.0215
AsPC-1	Cisplatin	vehicle	R1	0	0	NA	84.6782	85.1157	0.99486
AsPC-1	Cisplatin	GEM+ATRi_dose3	R1	3000	30	3000	19.2293	85.1157	0.22592
AsPC-1	Cisplatin	GEM+ATRi_dose3	R1	1000	30	1000	20.7418	85.1157	0.243689
AsPC-1	Cisplatin	GEM+ATRi_dose3	R1	300	30	300	22.829	85.1157	0.268212
AsPC-1	Cisplatin	GEM+ATRi_dose3	R1	100	30	100	30.1665	85.1157	0.354418
AsPC-1	Cisplatin	GEM+ATRi_dose3	R1	30	30	30	36.8824	85.1157	0.433321
AsPC-1	Cisplatin	GEM+ATRi_dose3	R1	10	30	10	41.2965	85.1157	0.485181
AsPC-1	Cisplatin	GEM+ATRi_dose3	R1	3	30	3	52.2979	85.1157	0.614434
AsPC-1	Cisplatin	GEM+ATRi_dose3	R1	1	30	1	68.2811	85.1157	0.802216
AsPC-1	Cisplatin	GEM+ATRi_dose3	R1	0	30	0	75.8715	85.1157	0.891393
AsPC-1	Cisplatin	vehicle	R1	0	0	NA	86.0522	85.1157	1.011
AsPC-1	Cisplatin	GEM	R1	3000	0	3000	23.8138	85.1157	0.279782
AsPC-1	Cisplatin	GEM	R1	1000	0	1000	37.9426	85.1157	0.445777
AsPC-1	Cisplatin	GEM	R1	300	0	300	65.3808	85.1157	0.768141
AsPC-1	Cisplatin	GEM	R1	100	0	100	79.9201	85.1157	0.938958
AsPC-1	Cisplatin	GEM	R1	30	0	30	87.9221	85.1157	1.03297
AsPC-1	Cisplatin	GEM	R1	10	0	10	87.151	85.1157	1.02391
AsPC-1	Cisplatin	GEM	R1	3	0	3	89.3847	85.1157	1.05016
AsPC-1	Cisplatin	GEM	R1	1	0	1	87.6924	85.1157	1.03027
AsPC-1	Cisplatin	GEM	R1	0	0	0	88.8509	85.1157	1.04388
AsPC-1	Cisplatin	vehicle	R1	0	0	NA	85.0541	85.1157	0.999277
AsPC-1	Cisplatin	GEM+ATRi_dose1	R2	3000	3	3000	31.1101	90.4336	0.34401
AsPC-1	Cisplatin	GEM+ATRi_dose1	R2	1000	3	1000	30.2983	90.4336	0.335033
AsPC-1	Cisplatin	GEM+ATRi_dose1	R2	300	3	300	39.7877	90.4336	0.439966
AsPC-1	Cisplatin	GEM+ATRi_dose1	R2	100	3	100	66.5907	90.4336	0.736349
AsPC-1	Cisplatin	GEM+ATRi_dose1	R2	30	3	30	83.4748	90.4336	0.92305
AsPC-1	Cisplatin	GEM+ATRi_dose1	R2	10	3	10	93.3198	90.4336	1.03192
AsPC-1	Cisplatin	GEM+ATRi_dose1	R2	3	3	3	94.399	90.4336	1.04385
AsPC-1	Cisplatin	GEM+ATRi_dose1	R2	1	3	1	91.5795	90.4336	1.01267
AsPC-1	Cisplatin	GEM+ATRi_dose1	R2	0	3	0	90.2232	90.4336	0.997674
AsPC-1	Cisplatin	vehicle	R2	0	0	NA	89.1345	90.4336	0.985634
AsPC-1	Cisplatin	GEM+ATRi_dose2	R2	3000	10	3000	27.2327	90.4336	0.301135
AsPC-1	Cisplatin	GEM+ATRi_dose2	R2	1000	10	1000	28.0041	90.4336	0.309664
AsPC-1	Cisplatin	GEM+ATRi_dose2	R2	300	10	300	31.689	90.4336	0.350412
AsPC-1	Cisplatin	GEM+ATRi_dose2	R2	100	10	100	36.0589	90.4336	0.398734
AsPC-1	Cisplatin	GEM+ATRi_dose2	R2	30	10	30	63.618	90.4336	0.703477
AsPC-1	Cisplatin	GEM+ATRi_dose2	R2	10	10	10	84.6545	90.4336	0.936096
AsPC-1	Cisplatin	GEM+ATRi_dose2	R2	3	10	3	90.041	90.4336	0.995659
AsPC-1	Cisplatin	GEM+ATRi_dose2	R2	1	10	1	90.3056	90.4336	0.998585
AsPC-1	Cisplatin	GEM+ATRi_dose2	R2	0	10	0	90.2232	90.4336	0.997674
AsPC-1	Cisplatin	vehicle	R2	0	0	NA	89.1345	90.4336	0.985634
AsPC-1	Cisplatin	GEM+ATRi_dose3	R2	3000	30	3000	26.9241	90.4336	0.297722
AsPC-1	Cisplatin	GEM+ATRi_dose3	R2	1000	30	1000	24.1093	90.4336	0.266597
AsPC-1	Cisplatin	GEM+ATRi_dose3	R2	300	30	300	27.5331	90.4336	0.304456
AsPC-1	Cisplatin	GEM+ATRi_dose3	R2	100	30	100	37.0516	90.4336	0.40971
AsPC-1	Cisplatin	GEM+ATRi_dose3	R2	30	30	30	38.3065	90.4336	0.423587
AsPC-1	Cisplatin	GEM+ATRi_dose3	R2	10	30	10	46.9535	90.4336	0.519204
AsPC-1	Cisplatin	GEM+ATRi_dose3	R2	3	30	3	58.0406	90.4336	0.641804
AsPC-1	Cisplatin	GEM+ATRi_dose3	R2	1	30	1	77.9448	90.4336	0.861901
AsPC-1	Cisplatin	GEM+ATRi_dose3	R2	0	30	0	84.3626	90.4336	0.932868
AsPC-1	Cisplatin	vehicle	R2	0	0	NA	89.6948	90.4336	0.99183
AsPC-1	Cisplatin	GEM	R2	3000	0	3000	32.9281	90.4336	0.364113
AsPC-1	Cisplatin	GEM	R2	1000	0	1000	32.3425	90.4336	0.357638
AsPC-1	Cisplatin	GEM	R2	300	0	300	51.7378	90.4336	0.572108
AsPC-1	Cisplatin	GEM	R2	100	0	100	81.6384	90.4336	0.902744
AsPC-1	Cisplatin	GEM	R2	30	0	30	89.8159	90.4336	0.99317
AsPC-1	Cisplatin	GEM	R2	10	0	10	91.0462	90.4336	1.00677
AsPC-1	Cisplatin	GEM	R2	3	0	3	90.8718	90.4336	1.00485
AsPC-1	Cisplatin	GEM	R2	1	0	1	92.2254	90.4336	1.01981
AsPC-1	Cisplatin	GEM	R2	0	0	0	90.4461	90.4336	1.00014
AsPC-1	Cisplatin	vehicle	R2	0	0	NA	93.7707	90.4336	1.0369
AsPC-1	Cisplatin	GEM+ATRi_dose1	R3	3000	3	3000	24.1811	90.1858	0.268125
AsPC-1	Cisplatin	GEM+ATRi_dose1	R3	1000	3	1000	27.5123	90.1858	0.305062
AsPC-1	Cisplatin	GEM+ATRi_dose1	R3	300	3	300	38.9053	90.1858	0.431391
AsPC-1	Cisplatin	GEM+ATRi_dose1	R3	100	3	100	71.2748	90.1858	0.790311
AsPC-1	Cisplatin	GEM+ATRi_dose1	R3	30	3	30	86.6887	90.1858	0.961224
AsPC-1	Cisplatin	GEM+ATRi_dose1	R3	10	3	10	91.502	90.1858	1.0146
AsPC-1	Cisplatin	GEM+ATRi_dose1	R3	3	3	3	93.9454	90.1858	1.04169
AsPC-1	Cisplatin	GEM+ATRi_dose1	R3	1	3	1	92.3669	90.1858	1.02418
AsPC-1	Cisplatin	GEM+ATRi_dose1	R3	0	3	0	92.7279	90.1858	1.02819
AsPC-1	Cisplatin	vehicle	R3	0	3000	3000	90.7254	90.1858	1.00598
AsPC-1	Cisplatin	GEM+ATRi_dose2	R3	3000	10	3000	22.6497	90.1858	0.251145
AsPC-1	Cisplatin	GEM+ATRi_dose2	R3	1000	10	1000	25.8789	90.1858	0.286951
AsPC-1	Cisplatin	GEM+ATRi_dose2	R3	300	10	300	28.299	90.1858	0.313786
AsPC-1	Cisplatin	GEM+ATRi_dose2	R3	100	10	100	39.1565	90.1858	0.434176
AsPC-1	Cisplatin	GEM+ATRi_dose2	R3	30	10	30	62.017	90.1858	0.687659
AsPC-1	Cisplatin	GEM+ATRi_dose2	R3	10	10	10	80.5341	90.1858	0.892981
AsPC-1	Cisplatin	GEM+ATRi_dose2	R3	3	10	3	89.479	90.1858	0.992163
AsPC-1	Cisplatin	GEM+ATRi_dose2	R3	1	10	1	89.9128	90.1858	0.996973
AsPC-1	Cisplatin	GEM+ATRi_dose2	R3	0	10	0	92.7279	90.1858	1.02819
AsPC-1	Cisplatin	vehicle	R3	0	0	NA	90.7254	90.1858	1.00598
AsPC-1	Cisplatin	GEM+ATRi_dose3	R3	3000	30	3000	20.8843	90.1858	0.23157
AsPC-1	Cisplatin	GEM+ATRi_dose3	R3	1000	30	1000	23.5433	90.1858	0.261053
AsPC-1	Cisplatin	GEM+ATRi_dose3	R3	300	30	300	23.9625	90.1858	0.265701
AsPC-1	Cisplatin	GEM+ATRi_dose3	R3	100	30	100	31.4983	90.1858	0.34926
AsPC-1	Cisplatin	GEM+ATRi_dose3	R3	30	30	30	38.9195	90.1858	0.431548
AsPC-1	Cisplatin	GEM+ATRi_dose3	R3	10	30	10	45.8662	90.1858	0.508575
AsPC-1	Cisplatin	GEM+ATRi_dose3	R3	3	30	3	57.0618	90.1858	0.632714
AsPC-1	Cisplatin	GEM+ATRi_dose3	R3	1	30	1	71.7887	90.1858	0.796009
AsPC-1	Cisplatin	GEM+ATRi_dose3	R3	0	30	0	78.7969	90.1858	0.873718
AsPC-1	Cisplatin	vehicle	R3	0	0	NA	87.5713	90.1858	0.97101
AsPC-1	Cisplatin	GEM	R3	3000	0	3000	26.1687	90.1858	0.290165
AsPC-1	Cisplatin	GEM	R3	1000	0	1000	30.6981	90.1858	0.340387
AsPC-1	Cisplatin	GEM	R3	300	0	300	58.5195	90.1858	0.648878
AsPC-1	Cisplatin	GEM	R3	100	0	100	81.2767	90.1858	0.901214
AsPC-1	Cisplatin	GEM	R3	30	0	30	92.9347	90.1858	1.03048
AsPC-1	Cisplatin	GEM	R3	10	0	10	89.3443	90.1858	0.990669
AsPC-1	Cisplatin	GEM	R3	3	0	3	90.1075	90.1858	0.999132
AsPC-1	Cisplatin	GEM	R3	1	0	1	91.5457	90.1858	1.01508
AsPC-1	Cisplatin	GEM	R3	0	0	0	88.7846	90.1858	0.984464
AsPC-1	Cisplatin	vehicle	R3	0	0	NA	91.721	90.1858	1.01702
AsPC-1	Paclitaxel	GEM+ATRi_dose1	R1	3000	3	3000	36.6922	85.852	0.427389
AsPC-1	Paclitaxel	GEM+ATRi_dose1	R1	1000	3	1000	37.1437	85.852	0.432648
AsPC-1	Paclitaxel	GEM+ATRi_dose1	R1	300	3	300	37.8136	85.852	0.440452
AsPC-1	Paclitaxel	GEM+ATRi_dose1	R1	100	3	100	42.2307	85.852	0.491901
AsPC-1	Paclitaxel	GEM+ATRi_dose1	R1	30	3	30	39.4168	85.852	0.459125
AsPC-1	Paclitaxel	GEM+ATRi_dose1	R1	10	3	10	44.8313	85.852	0.522193
AsPC-1	Paclitaxel	GEM+ATRi_dose1	R1	3	3	3	63.1139	85.852	0.735148
AsPC-1	Paclitaxel	GEM+ATRi_dose1	R1	1	3	1	78.9514	85.852	0.919623
AsPC-1	Paclitaxel	GEM+ATRi_dose1	R1	0	3	0	87.4619	85.852	1.01875
AsPC-1	Paclitaxel	vehicle	R1	0	0	NA	86.2202	85.852	1.00429
AsPC-1	Paclitaxel	GEM+ATRi_dose2	R1	3000	10	3000	34.0701	85.852	0.396847
AsPC-1	Paclitaxel	GEM+ATRi_dose2	R1	1000	10	1000	36.1224	85.852	0.420752
AsPC-1	Paclitaxel	GEM+ATRi_dose2	R1	300	10	300	33.3146	85.852	0.388047
AsPC-1	Paclitaxel	GEM+ATRi_dose2	R1	100	10	100	39.3199	85.852	0.457997
AsPC-1	Paclitaxel	GEM+ATRi_dose2	R1	30	10	30	50.742	85.852	0.591041
AsPC-1	Paclitaxel	GEM+ATRi_dose2	R1	10	10	10	38.4324	85.852	0.447659
AsPC-1	Paclitaxel	GEM+ATRi_dose2	R1	3	10	3	46.6206	85.852	0.543035
AsPC-1	Paclitaxel	GEM+ATRi_dose2	R1	1	10	1	76.4453	85.852	0.890432
AsPC-1	Paclitaxel	GEM+ATRi_dose2	R1	0	10	0	87.4619	85.852	1.01875
AsPC-1	Paclitaxel	vehicle	R1	0	0	NA	86.2202	85.852	1.00429
AsPC-1	Paclitaxel	GEM+ATRi_dose3	R1	3000	30	3000	28.2052	85.852	0.328533
AsPC-1	Paclitaxel	GEM+ATRi_dose3	R1	1000	30	1000	34.3799	85.852	0.400456
AsPC-1	Paclitaxel	GEM+ATRi_dose3	R1	300	30	300	35.6957	85.852	0.415781
AsPC-1	Paclitaxel	GEM+ATRi_dose3	R1	100	30	100	43.9564	85.852	0.512003
AsPC-1	Paclitaxel	GEM+ATRi_dose3	R1	30	30	30	37.6494	85.852	0.438538
AsPC-1	Paclitaxel	GEM+ATRi_dose3	R1	10	30	10	39.636	85.852	0.461678
AsPC-1	Paclitaxel	GEM+ATRi_dose3	R1	3	30	3	47.6516	85.852	0.555044
AsPC-1	Paclitaxel	GEM+ATRi_dose3	R1	1	30	1	75.5542	85.852	0.880052
AsPC-1	Paclitaxel	GEM+ATRi_dose3	R1	0	30	0	82.2748	85.852	0.958333
AsPC-1	Paclitaxel	vehicle	R1	0	0	NA	84.8879	85.852	0.98877
AsPC-1	Paclitaxel	GEM	R1	3000	0	3000	33.7324	85.852	0.392913
AsPC-1	Paclitaxel	GEM	R1	1000	0	1000	37.8821	85.852	0.441249
AsPC-1	Paclitaxel	GEM	R1	300	0	300	37.357	85.852	0.435132
AsPC-1	Paclitaxel	GEM	R1	100	0	100	39.7752	85.852	0.4633
AsPC-1	Paclitaxel	GEM	R1	30	0	30	37.5444	85.852	0.437316
AsPC-1	Paclitaxel	GEM	R1	10	0	10	41.6523	85.852	0.485165
AsPC-1	Paclitaxel	GEM	R1	3	0	3	51.757	85.852	0.602864
AsPC-1	Paclitaxel	GEM	R1	1	0	1	78.7133	85.852	0.91685
AsPC-1	Paclitaxel	GEM	R1	0	0	0	89.5503	85.852	1.04308
AsPC-1	Paclitaxel	vehicle	R1	0	0	NA	86.0795	85.852	1.00265
AsPC-1	Paclitaxel	GEM+ATRi_dose1	R2	3000	3	3000	27.5748	87.3171	0.315801
AsPC-1	Paclitaxel	GEM+ATRi_dose1	R2	1000	3	1000	28.5446	87.3171	0.326907
AsPC-1	Paclitaxel	GEM+ATRi_dose1	R2	300	3	300	31.6704	87.3171	0.362706
AsPC-1	Paclitaxel	GEM+ATRi_dose1	R2	100	3	100	38.6052	87.3171	0.442127
AsPC-1	Paclitaxel	GEM+ATRi_dose1	R2	30	3	30	37.1579	87.3171	0.425551
AsPC-1	Paclitaxel	GEM+ATRi_dose1	R2	10	3	10	35.0142	87.3171	0.401
AsPC-1	Paclitaxel	GEM+ATRi_dose1	R2	3	3	3	58.5344	87.3171	0.670366
AsPC-1	Paclitaxel	GEM+ATRi_dose1	R2	1	3	1	82.1457	87.3171	0.940775
AsPC-1	Paclitaxel	GEM+ATRi_dose1	R2	0	3	0	87.8807	87.3171	1.00645
AsPC-1	Paclitaxel	vehicle	R2	0	0	NA	87.6025	87.3171	1.00327
AsPC-1	Paclitaxel	GEM+ATRi_dose2	R2	3000	10	3000	26.8273	87.3171	0.30724
AsPC-1	Paclitaxel	GEM+ATRi_dose2	R2	1000	10	1000	27.216	87.3171	0.311692
AsPC-1	Paclitaxel	GEM+ATRi_dose2	R2	300	10	300	30.0724	87.3171	0.344405
AsPC-1	Paclitaxel	GEM+ATRi_dose2	R2	100	10	100	32.9531	87.3171	0.377395
AsPC-1	Paclitaxel	GEM+ATRi_dose2	R2	30	10	30	48.7367	87.3171	0.558157
AsPC-1	Paclitaxel	GEM+ATRi_dose2	R2	10	10	10	33.6891	87.3171	0.385825
AsPC-1	Paclitaxel	GEM+ATRi_dose2	R2	3	10	3	47.0171	87.3171	0.538464
AsPC-1	Paclitaxel	GEM+ATRi_dose2	R2	1	10	1	74.2521	87.3171	0.850373
AsPC-1	Paclitaxel	GEM+ATRi_dose2	R2	0	10	0	87.8807	87.3171	1.00645
AsPC-1	Paclitaxel	vehicle	R2	0	0	NA	87.6025	87.3171	1.00327
AsPC-1	Paclitaxel	GEM+ATRi_dose3	R2	3000	30	3000	28.8354	87.3171	0.330238
AsPC-1	Paclitaxel	GEM+ATRi_dose3	R2	1000	30	1000	27.1189	87.3171	0.310579
AsPC-1	Paclitaxel	GEM+ATRi_dose3	R2	300	30	300	31.1654	87.3171	0.356922
AsPC-1	Paclitaxel	GEM+ATRi_dose3	R2	100	30	100	36.9483	87.3171	0.423151
AsPC-1	Paclitaxel	GEM+ATRi_dose3	R2	30	30	30	29.3235	87.3171	0.335827
AsPC-1	Paclitaxel	GEM+ATRi_dose3	R2	10	30	10	34.4873	87.3171	0.394966
AsPC-1	Paclitaxel	GEM+ATRi_dose3	R2	3	30	3	42.9542	87.3171	0.491933
AsPC-1	Paclitaxel	GEM+ATRi_dose3	R2	1	30	1	68.2648	87.3171	0.781804
AsPC-1	Paclitaxel	GEM+ATRi_dose3	R2	0	30	0	80.1532	87.3171	0.917955
AsPC-1	Paclitaxel	vehicle	R2	0	0	NA	86.357	87.3171	0.989004
AsPC-1	Paclitaxel	GEM	R2	3000	0	3000	34.6966	87.3171	0.397364
AsPC-1	Paclitaxel	GEM	R2	1000	0	1000	33.7937	87.3171	0.387023
AsPC-1	Paclitaxel	GEM	R2	300	0	300	36.5892	87.3171	0.419038
AsPC-1	Paclitaxel	GEM	R2	100	0	100	30.745	87.3171	0.352107
AsPC-1	Paclitaxel	GEM	R2	30	0	30	28.7962	87.3171	0.329789
AsPC-1	Paclitaxel	GEM	R2	10	0	10	34.1691	87.3171	0.391322
AsPC-1	Paclitaxel	GEM	R2	3	0	3	52.32	87.3171	0.599195
AsPC-1	Paclitaxel	GEM	R2	1	0	1	81.3312	87.3171	0.931446
AsPC-1	Paclitaxel	GEM	R2	0	0	0	84.3105	87.3171	0.965567
AsPC-1	Paclitaxel	vehicle	R2	0	0	NA	87.7064	87.3171	1.00446
AsPC-1	Paclitaxel	GEM+ATRi_dose1	R3	3000	3	3000	27.0085	83.9196	0.321837
AsPC-1	Paclitaxel	GEM+ATRi_dose1	R3	1000	3	1000	28.5671	83.9196	0.34041
AsPC-1	Paclitaxel	GEM+ATRi_dose1	R3	300	3	300	30.7656	83.9196	0.366608
AsPC-1	Paclitaxel	GEM+ATRi_dose1	R3	100	3	100	46.4403	83.9196	0.55339
AsPC-1	Paclitaxel	GEM+ATRi_dose1	R3	30	3	30	36.8167	83.9196	0.438714
AsPC-1	Paclitaxel	GEM+ATRi_dose1	R3	10	3	10	34.2253	83.9196	0.407834
AsPC-1	Paclitaxel	GEM+ATRi_dose1	R3	3	3	3	53.507	83.9196	0.637598
AsPC-1	Paclitaxel	GEM+ATRi_dose1	R3	1	3	1	71.4146	83.9196	0.850988
AsPC-1	Paclitaxel	GEM+ATRi_dose1	R3	0	3	0	85.5391	83.9196	1.0193
AsPC-1	Paclitaxel	vehicle	R3	0	3000	3000	84.2033	83.9196	1.00338
AsPC-1	Paclitaxel	GEM+ATRi_dose2	R3	3000	10	3000	25.0281	83.9196	0.298239
AsPC-1	Paclitaxel	GEM+ATRi_dose2	R3	1000	10	1000	30.3743	83.9196	0.361945
AsPC-1	Paclitaxel	GEM+ATRi_dose2	R3	300	10	300	28.4105	83.9196	0.338544
AsPC-1	Paclitaxel	GEM+ATRi_dose2	R3	100	10	100	29.2812	83.9196	0.348919
AsPC-1	Paclitaxel	GEM+ATRi_dose2	R3	30	10	30	42.6427	83.9196	0.508137
AsPC-1	Paclitaxel	GEM+ATRi_dose2	R3	10	10	10	33.5124	83.9196	0.399339
AsPC-1	Paclitaxel	GEM+ATRi_dose2	R3	3	10	3	47.8578	83.9196	0.570281
AsPC-1	Paclitaxel	GEM+ATRi_dose2	R3	1	10	1	74.5469	83.9196	0.888313
AsPC-1	Paclitaxel	GEM+ATRi_dose2	R3	0	10	0	85.5391	83.9196	1.0193
AsPC-1	Paclitaxel	vehicle	R3	0	0	NA	84.2033	83.9196	1.00338
AsPC-1	Paclitaxel	GEM+ATRi_dose3	R3	3000	30	3000	28.6289	83.9196	0.341147
AsPC-1	Paclitaxel	GEM+ATRi_dose3	R3	1000	30	1000	28.8608	83.9196	0.34391
AsPC-1	Paclitaxel	GEM+ATRi_dose3	R3	300	30	300	27.4131	83.9196	0.326659
AsPC-1	Paclitaxel	GEM+ATRi_dose3	R3	100	30	100	33.7699	83.9196	0.402407
AsPC-1	Paclitaxel	GEM+ATRi_dose3	R3	30	30	30	30.2097	83.9196	0.359984
AsPC-1	Paclitaxel	GEM+ATRi_dose3	R3	10	30	10	30.2814	83.9196	0.360838
AsPC-1	Paclitaxel	GEM+ATRi_dose3	R3	3	30	3	41.7536	83.9196	0.497542
AsPC-1	Paclitaxel	GEM+ATRi_dose3	R3	1	30	1	64.6158	83.9196	0.769972
AsPC-1	Paclitaxel	GEM+ATRi_dose3	R3	0	30	0	66.717	83.9196	0.795011
AsPC-1	Paclitaxel	vehicle	R3	0	0	NA	83.681	83.9196	0.997157
AsPC-1	Paclitaxel	GEM	R3	3000	0	3000	28.1106	83.9196	0.33497
AsPC-1	Paclitaxel	GEM	R3	1000	0	1000	33.2286	83.9196	0.395957
AsPC-1	Paclitaxel	GEM	R3	300	0	300	31.6236	83.9196	0.376832
AsPC-1	Paclitaxel	GEM	R3	100	0	100	27.3228	83.9196	0.325583
AsPC-1	Paclitaxel	GEM	R3	30	0	30	29.0969	83.9196	0.346724
AsPC-1	Paclitaxel	GEM	R3	10	0	10	31.462	83.9196	0.374906
AsPC-1	Paclitaxel	GEM	R3	3	0	3	44.3066	83.9196	0.527964
AsPC-1	Paclitaxel	GEM	R3	1	0	1	75.166	83.9196	0.89569
AsPC-1	Paclitaxel	GEM	R3	0	0	0	87.1807	83.9196	1.03886
AsPC-1	Paclitaxel	vehicle	R3	0	0	NA	83.5909	83.9196	0.996082

## Sheet: Dataset EV7_CurveFit
Cell line	Drug	Experiment	Replicate	EC50 [nM]	pEC50	EC50 mean [nM]	EC50 SD [nM]	Curve slope	Curve top	Curve bottom	p_value_adj
AsPC-1	Oxaliplatin	GEM+ATRi_dose1	R1	1076.08	5.96816	927.169	633.866	1.5743	0.478436	1.07558	0.040221
AsPC-1	Oxaliplatin	GEM+ATRi_dose2	R1	577.844	6.23819	501.971	176.326	1.88915	0.533661	1.04309	0.00239004
AsPC-1	Oxaliplatin	GEM+ATRi_dose3	R1	240.993	6.61799	264.732	64.3713	1.84505	0.468787	0.87014	0.000904774
AsPC-1	Oxaliplatin	GEM	R1	1717.5	5.7651	1336.23	1442.63	1.89516	0.540794	1.02792	NA
AsPC-1	Oxaliplatin	GEM+ATRi_dose1	R2	956.935	6.01912	927.169	934.39	1.21204	0.632254	1.10407	0.040221
AsPC-1	Oxaliplatin	GEM+ATRi_dose2	R2	481.839	6.3171	501.971	69.6663	2.13234	0.611027	1.0701	0.00239004
AsPC-1	Oxaliplatin	GEM+ATRi_dose3	R2	275.226	6.56031	264.732	39.9277	2.68614	0.51828	0.895537	0.000904774
AsPC-1	Oxaliplatin	GEM	R2	1251.99	5.9024	1336.23	967.288	1.15511	0.660017	1.08523	NA
AsPC-1	Oxaliplatin	GEM+ATRi_dose1	R3	748.497	6.12581	927.169	260.744	2.1056	0.704481	1.04674	0.040221
AsPC-1	Oxaliplatin	GEM+ATRi_dose2	R3	446.232	6.35044	501.971	107.13	1.35948	0.558353	1.02973	0.00239004
AsPC-1	Oxaliplatin	GEM+ATRi_dose3	R3	277.976	6.55599	264.732	99.6771	9.47476	0.501159	0.838153	0.000904774
AsPC-1	Oxaliplatin	GEM	R3	1039.19	5.9833	1336.23	459.959	1.86258	0.674774	1.03452	NA
AsPC-1	5-FU	GEM+ATRi_dose1	R1	836.125	6.07773	618.871	324.894	1.17284	0.336434	1.0329	0.00110396
AsPC-1	5-FU	GEM+ATRi_dose2	R1	351.474	6.45411	326.34	55.8061	2.12219	0.438604	1.01563	9.48881e-05
AsPC-1	5-FU	GEM+ATRi_dose3	R1	273.072	6.56372	265.815	73.4543	7.77664	0.421578	0.922446	9.48881e-05
AsPC-1	5-FU	GEM	R1	1018.56	5.99201	1190.36	173.722	1.52662	0.522752	1.02207	NA
AsPC-1	5-FU	GEM+ATRi_dose1	R2	567.478	6.24605	618.871	68.3332	1.7238	0.377341	1.02948	0.00110396
AsPC-1	5-FU	GEM+ATRi_dose2	R2	283.689	6.54716	326.34	24.8074	2.47103	0.42031	1.01551	9.48881e-05
AsPC-1	5-FU	GEM+ATRi_dose3	R2	268.455	6.57113	265.815	101.008	7.98659	0.408492	0.933718	9.48881e-05
AsPC-1	5-FU	GEM	R2	1318.02	5.88008	1190.36	749.022	1.19643	0.449	1.00762	NA
AsPC-1	5-FU	GEM+ATRi_dose1	R3	453.01	6.34389	618.871	35.6336	2.52779	0.495358	1.03572	0.00110396
AsPC-1	5-FU	GEM+ATRi_dose2	R3	343.856	6.46362	326.34	32.5181	2.29635	0.414541	1.0226	9.48881e-05
AsPC-1	5-FU	GEM+ATRi_dose3	R3	255.917	6.5919	265.815	51.6283	4.73939	0.415563	0.957097	9.48881e-05
AsPC-1	5-FU	GEM	R3	1234.48	5.90852	1190.36	894.756	1.02156	0.526458	1.03532	NA
AsPC-1	Cisplatin	GEM+ATRi_dose1	R1	172.39	6.76349	147.151	15.1846	1.40991	0.253981	1.04813	0.0279851
AsPC-1	Cisplatin	GEM+ATRi_dose2	R1	36.425	7.4386	36.1446	3.26496	1.59829	0.283974	1.02601	0.00361375
AsPC-1	Cisplatin	GEM+ATRi_dose3	R1	6.61569	8.17942	6.42152	2.23742	0.654611	0.224748	0.904065	0.00361375
AsPC-1	Cisplatin	GEM	R1	513.006	6.28988	344.432	39.171	1.29875	0.201394	1.04019	NA
AsPC-1	Cisplatin	GEM+ATRi_dose1	R2	118.407	6.92662	147.151	11.5043	1.64308	0.325995	1.0196	0.0279851
AsPC-1	Cisplatin	GEM+ATRi_dose2	R2	34.9188	7.45694	36.1446	1.49297	1.78705	0.313259	1.00092	0.00361375
AsPC-1	Cisplatin	GEM+ATRi_dose3	R2	4.97901	8.30286	6.42152	1.70895	0.805413	0.2936	0.948828	0.00361375
AsPC-1	Cisplatin	GEM	R2	218.122	6.6613	344.432	8.08093	2.18318	0.349689	1.00656	NA
AsPC-1	Cisplatin	GEM+ATRi_dose1	R3	150.654	6.82202	147.151	7.77248	1.75698	0.268562	1.02535	0.0279851
AsPC-1	Cisplatin	GEM+ATRi_dose2	R3	37.0898	7.43074	36.1446	1.81354	1.21357	0.259293	1.02048	0.00361375
AsPC-1	Cisplatin	GEM+ATRi_dose3	R3	7.66986	8.11521	6.42152	1.91187	0.692287	0.232577	0.884527	0.00361375
AsPC-1	Cisplatin	GEM	R3	302.168	6.51975	344.432	24.1847	1.81665	0.273972	1.00406	NA
AsPC-1	Paclitaxel	GEM+ATRi_dose1	R1	2.99413	8.52373	2.62338	0.337959	1.46865	0.445003	1.01775	0.226848
AsPC-1	Paclitaxel	GEM+ATRi_dose2	R1	1.60652	8.79411	1.78849	0.451552	2.58889	0.449426	1.01903	0.533278
AsPC-1	Paclitaxel	GEM+ATRi_dose3	R1	1.95096	8.70975	2.02655	0.479835	2.49771	0.423916	0.960968	0.850843
AsPC-1	Paclitaxel	GEM	R1	1.89203	8.72307	2.08534	0.193249	1.97141	0.43732	1.04585	NA
AsPC-1	Paclitaxel	GEM+ATRi_dose1	R2	2.82093	8.54961	2.62338	0.491799	2.07988	0.371294	1.00672	0.226848
AsPC-1	Paclitaxel	GEM+ATRi_dose2	R2	1.75499	8.75573	1.78849	0.618321	1.83354	0.375067	1.00977	0.533278
AsPC-1	Paclitaxel	GEM+ATRi_dose3	R2	1.74435	8.75837	2.02655	0.297006	1.97363	0.354515	0.919539	0.850843
AsPC-1	Paclitaxel	GEM	R2	2.53571	8.5959	2.08534	0.272696	2.98958	0.377764	0.965635	NA
AsPC-1	Paclitaxel	GEM+ATRi_dose1	R3	2.05507	8.68717	2.62338	0.819267	1.45729	0.39471	1.018	0.226848
AsPC-1	Paclitaxel	GEM+ATRi_dose2	R3	2.00396	8.69811	1.78849	0.52883	1.78261	0.367818	1.02465	0.533278
AsPC-1	Paclitaxel	GEM+ATRi_dose3	R3	2.38433	8.62263	2.02655	0.308389	3.20152	0.355047	0.795299	0.850843
AsPC-1	Paclitaxel	GEM	R3	1.82829	8.73795	2.08534	0.163778	2.19785	0.356215	1.03887	NA
