# Supplementary material for: Gemcitabine and ATR inhibitors synergize to kill PDAC cells by blocking DNA damage response
Source: Mol Syst Biol. 2025 Jan 21;21(3):231–53. doi: 10.1038/s44320-025-00085-6 (PMC11876601; doi:10.1038/s44320-025-00085-6)
Supplement: Supplementary file 10 — Dataset EV8 [file 44320_2025_85_MOESM10_ESM.xlsx]

## Sheet: Information
Dataset EV8: Results of viability assays testing the GEM and ATRi Elimusertib in pancreatic PDOs.
Dataset EV8_Raw_Ratios
Column names	Description
PDO set	PDO set 1 or PDO set 2
PDO	Name of pancreatic PDO
Drug	Name of ATR inhibitor
Experiment	Experiment
Replicate	Replicate
GEM [nM]	Concentration of Gemcitabine in nM
ATRi [nM]	Concentration of ATR inhibitor in nM
Dose_plotted [nM]	Concentration used in plots (x-axis)
Response	Measured luminescence signal of drug treatment
Response vehicle (mean)	Measured luminescence signal of vehicle (n = 4 per plate)
Ratio	Relative response, or cell viability (drug/vehicle)
Dataset EV8_CurveFit
Column names	Description
PDO set	PDO set 1 or PDO set 2
PDO	Name of pancreatic PDO
Drug	Name of ATR inhibitor
Experiment	Experiment identifier
Replicate	Replicate
EC50 [nM]	Half-maximum effect concentration [nM]
pEC50	-log10 of half-maximum effect concentration [M]
EC50 mean [nM]	Mean half-maximum effect concentration [nM]
EC50 SD [nM]	Standard deviation half-maximum effect concentration [nM]
Curve slope	Slope of fitted dose-response curve
Curve top	Upper plateau of fitted dose-response curve
Curve bottom	Lower plateau of fitted dose-response curve
p_value_adj	Adjusted p-value (Benjamini-Hochberg corr.) from t-test against GEM (only for combination treatments)

## Sheet: Dataset EV8_Raw_Ratios
PDO set	PDO	Drug	Experiment	Replicate	GEM [nM]	ATRi [nM]	Dose_plotted [nM]	Response	Response vehicle (mean)	Ratio
1	B250	Elimusertib	GEM	R1	1	0	1	437826	353349	1.23908	1
1	B250	Elimusertib	GEM	R1	10	0	10	491916	353349	1.39215	1
1	B250	Elimusertib	GEM	R1	100	0	100	370196	353349	1.04768	1
1	B250	Elimusertib	GEM	R1	1000	0	1000	38186	353349	0.108069	1
1	B250	Elimusertib	GEM	R1	10000	0	10000	24646	353349	0.0697497	1
1	B250	Elimusertib	GEM+ATRi_dose1	R1	1	3	1	402486	353349	1.13906	2
1	B250	Elimusertib	GEM+ATRi_dose1	R1	10	3	10	402601	353349	1.13939	2
1	B250	Elimusertib	GEM+ATRi_dose1	R1	100	3	100	219218	353349	0.620401	2
1	B250	Elimusertib	GEM+ATRi_dose1	R1	1000	3	1000	26626	353349	0.0753533	2
1	B250	Elimusertib	GEM+ATRi_dose1	R1	10000	3	10000	23146	353349	0.0655046	2
1	B250	Elimusertib	GEM+ATRi_dose2	R1	1	10	1	184172	353349	0.521218	3
1	B250	Elimusertib	GEM+ATRi_dose2	R1	10	10	10	234120	353349	0.662574	3
1	B250	Elimusertib	GEM+ATRi_dose2	R1	100	10	100	238137	353349	0.673943	3
1	B250	Elimusertib	GEM+ATRi_dose2	R1	1000	10	1000	38846	353349	0.109937	3
1	B250	Elimusertib	GEM+ATRi_dose2	R1	10000	10	10000	20183	353349	0.0571192	3
1	B250	Elimusertib	GEM+ATRi_dose3	R1	1	30	1	367616	353349	1.04038	4
1	B250	Elimusertib	GEM+ATRi_dose3	R1	10	30	10	332625	353349	0.94135	4
1	B250	Elimusertib	GEM+ATRi_dose3	R1	100	30	100	400955	353349	1.13473	4
1	B250	Elimusertib	GEM+ATRi_dose3	R1	1000	30	1000	34240	353349	0.0969014	4
1	B250	Elimusertib	GEM+ATRi_dose3	R1	10000	30	10000	17093	353349	0.0483743	4
1	B250	Elimusertib	ATRi	R1	0	1	1	374170	353349	1.05892	5
1	B250	Elimusertib	ATRi	R1	0	10	10	392387	353349	1.11048	5
1	B250	Elimusertib	ATRi	R1	0	100	100	159098	353349	0.450257	5
1	B250	Elimusertib	ATRi	R1	0	1000	1000	50976	353349	0.144265	5
1	B250	Elimusertib	ATRi	R1	0	10000	10000	25458	353349	0.0720477	5
1	B250	Elimusertib	vehicle	R1	0	0	NA	464437	353349	1.31439	6
1	B250	Elimusertib	GEM	R2	1	0	1	225208	353349	0.637353	1
1	B250	Elimusertib	GEM	R2	10	0	10	387352	353349	1.09623	1
1	B250	Elimusertib	GEM	R2	100	0	100	288807	353349	0.817342	1
1	B250	Elimusertib	GEM	R2	1000	0	1000	61507	353349	0.174069	1
1	B250	Elimusertib	GEM	R2	10000	0	10000	36366	353349	0.102918	1
1	B250	Elimusertib	GEM+ATRi_dose1	R2	1	3	1	273515	353349	0.774065	2
1	B250	Elimusertib	GEM+ATRi_dose1	R2	10	3	10	314633	353349	0.890431	2
1	B250	Elimusertib	GEM+ATRi_dose1	R2	100	3	100	169842	353349	0.480664	2
1	B250	Elimusertib	GEM+ATRi_dose1	R2	1000	3	1000	28762	353349	0.0813983	2
1	B250	Elimusertib	GEM+ATRi_dose1	R2	10000	3	10000	34442	353349	0.097473	2
1	B250	Elimusertib	GEM+ATRi_dose2	R2	1	10	1	371437	353349	1.05119	3
1	B250	Elimusertib	GEM+ATRi_dose2	R2	10	10	10	259966	353349	0.73572	3
1	B250	Elimusertib	GEM+ATRi_dose2	R2	100	10	100	308137	353349	0.872047	3
1	B250	Elimusertib	GEM+ATRi_dose2	R2	1000	10	1000	35000	353349	0.0990522	3
1	B250	Elimusertib	GEM+ATRi_dose2	R2	10000	10	10000	25875	353349	0.0732279	3
1	B250	Elimusertib	GEM+ATRi_dose3	R2	1	30	1	286971	353349	0.812146	4
1	B250	Elimusertib	GEM+ATRi_dose3	R2	10	30	10	289478	353349	0.819241	4
1	B250	Elimusertib	GEM+ATRi_dose3	R2	100	30	100	28448	353349	0.0805096	4
1	B250	Elimusertib	GEM+ATRi_dose3	R2	1000	30	1000	31043	353349	0.0878537	4
1	B250	Elimusertib	GEM+ATRi_dose3	R2	10000	30	10000	35032	353349	0.0991428	4
1	B250	Elimusertib	ATRi	R2	0	1	1	275442	353349	0.779518	5
1	B250	Elimusertib	ATRi	R2	0	10	10	244080	353349	0.690762	5
1	B250	Elimusertib	ATRi	R2	0	100	100	15555	353349	0.0440216	5
1	B250	Elimusertib	ATRi	R2	0	1000	1000	13138	353349	0.0371814	5
1	B250	Elimusertib	ATRi	R2	0	10000	10000	9006	353349	0.0254875	5
1	B250	Elimusertib	vehicle	R2	0	0	NA	334791	353349	0.94748	6
1	B250	Elimusertib	GEM	R3	1	0	1	212133	353349	0.60035	1
1	B250	Elimusertib	GEM	R3	10	0	10	366246	353349	1.0365	1
1	B250	Elimusertib	GEM	R3	100	0	100	209792	353349	0.593725	1
1	B250	Elimusertib	GEM	R3	1000	0	1000	34431	353349	0.0974419	1
1	B250	Elimusertib	GEM	R3	10000	0	10000	25712	353349	0.0727666	1
1	B250	Elimusertib	GEM+ATRi_dose1	R3	1	3	1	262345	353349	0.742453	2
1	B250	Elimusertib	GEM+ATRi_dose1	R3	10	3	10	40518	353349	0.114669	2
1	B250	Elimusertib	GEM+ATRi_dose1	R3	100	3	100	246591	353349	0.697868	2
1	B250	Elimusertib	GEM+ATRi_dose1	R3	1000	3	1000	18126	353349	0.0512977	2
1	B250	Elimusertib	GEM+ATRi_dose1	R3	10000	3	10000	26122	353349	0.0739269	2
1	B250	Elimusertib	GEM+ATRi_dose2	R3	1	10	1	446803	353349	1.26448	3
1	B250	Elimusertib	GEM+ATRi_dose2	R3	10	10	10	310240	353349	0.877999	3
1	B250	Elimusertib	GEM+ATRi_dose2	R3	100	10	100	317996	353349	0.899949	3
1	B250	Elimusertib	GEM+ATRi_dose2	R3	1000	10	1000	34365	353349	0.0972551	3
1	B250	Elimusertib	GEM+ATRi_dose2	R3	10000	10	10000	17248	353349	0.0488129	3
1	B250	Elimusertib	GEM+ATRi_dose3	R3	1	30	1	220625	353349	0.624383	4
1	B250	Elimusertib	GEM+ATRi_dose3	R3	10	30	10	255420	353349	0.722855	4
1	B250	Elimusertib	GEM+ATRi_dose3	R3	100	30	100	130713	353349	0.369926	4
1	B250	Elimusertib	GEM+ATRi_dose3	R3	1000	30	1000	25530	353349	0.0722515	4
1	B250	Elimusertib	GEM+ATRi_dose3	R3	10000	30	10000	26935	353349	0.0762278	4
1	B250	Elimusertib	ATRi	R3	0	1	1	453427	353349	1.28323	5
1	B250	Elimusertib	ATRi	R3	0	10	10	134516	353349	0.380689	5
1	B250	Elimusertib	ATRi	R3	0	100	100	148545	353349	0.420392	5
1	B250	Elimusertib	ATRi	R3	0	1000	1000	31837	353349	0.0901007	5
1	B250	Elimusertib	ATRi	R3	0	10000	10000	56422	353349	0.159678	5
1	B250	Elimusertib	vehicle	R3	0	0	NA	371907	353349	1.05252	6
1	B250	Elimusertib	GEM	R4	1	0	1	446843	353349	1.26459	1
1	B250	Elimusertib	GEM	R4	10	0	10	407027	353349	1.15191	1
1	B250	Elimusertib	GEM	R4	100	0	100	384946	353349	1.08942	1
1	B250	Elimusertib	GEM	R4	1000	0	1000	46223	353349	0.130814	1
1	B250	Elimusertib	GEM	R4	10000	0	10000	24006	353349	0.0679385	1
1	B250	Elimusertib	GEM+ATRi_dose1	R4	1	3	1	207861	353349	0.58826	2
1	B250	Elimusertib	GEM+ATRi_dose1	R4	10	3	10	443112	353349	1.25403	2
1	B250	Elimusertib	GEM+ATRi_dose1	R4	100	3	100	289000	353349	0.817888	2
1	B250	Elimusertib	GEM+ATRi_dose1	R4	1000	3	1000	20440	353349	0.0578465	2
1	B250	Elimusertib	GEM+ATRi_dose1	R4	10000	3	10000	31077	353349	0.0879499	2
1	B250	Elimusertib	GEM+ATRi_dose2	R4	1	10	1	409935	353349	1.16014	3
1	B250	Elimusertib	GEM+ATRi_dose2	R4	10	10	10	203695	353349	0.57647	3
1	B250	Elimusertib	GEM+ATRi_dose2	R4	100	10	100	234081	353349	0.662464	3
1	B250	Elimusertib	GEM+ATRi_dose2	R4	1000	10	1000	21225	353349	0.0600681	3
1	B250	Elimusertib	GEM+ATRi_dose2	R4	10000	10	10000	25132	353349	0.0711251	3
1	B250	Elimusertib	GEM+ATRi_dose3	R4	1	30	1	271055	353349	0.767103	4
1	B250	Elimusertib	GEM+ATRi_dose3	R4	10	30	10	120050	353349	0.339749	4
1	B250	Elimusertib	GEM+ATRi_dose3	R4	100	30	100	199256	353349	0.563907	4
1	B250	Elimusertib	GEM+ATRi_dose3	R4	1000	30	1000	30943	353349	0.0875706	4
1	B250	Elimusertib	GEM+ATRi_dose3	R4	10000	30	10000	7506	353349	0.0212425	4
1	B250	Elimusertib	ATRi	R4	0	1	1	381160	353349	1.07871	5
1	B250	Elimusertib	ATRi	R4	0	10	10	456741	353349	1.29261	5
1	B250	Elimusertib	ATRi	R4	0	100	100	136495	353349	0.386289	5
1	B250	Elimusertib	ATRi	R4	0	1000	1000	48116	353349	0.136171	5
1	B250	Elimusertib	ATRi	R4	0	10000	10000	21562	353349	0.0610218	5
1	B250	Elimusertib	vehicle	R4	0	0	NA	287683	353349	0.814161	6
1	B250	Elimusertib	GEM	R5	1	0	1	369671	337312	1.09593	1
1	B250	Elimusertib	GEM	R5	10	0	10	302362	337312	0.896385	1
1	B250	Elimusertib	GEM	R5	100	0	100	260201	337312	0.771394	1
1	B250	Elimusertib	GEM	R5	1000	0	1000	36255	337312	0.107482	1
1	B250	Elimusertib	GEM	R5	10000	0	10000	31052	337312	0.0920571	1
1	B250	Elimusertib	GEM+ATRi_dose1	R5	1	3	1	348270	337312	1.03248	2
1	B250	Elimusertib	GEM+ATRi_dose1	R5	10	3	10	293673	337312	0.870626	2
1	B250	Elimusertib	GEM+ATRi_dose1	R5	100	3	100	214058	337312	0.634598	2
1	B250	Elimusertib	GEM+ATRi_dose1	R5	1000	3	1000	20210	337312	0.0599148	2
1	B250	Elimusertib	GEM+ATRi_dose1	R5	10000	3	10000	20022	337312	0.0593574	2
1	B250	Elimusertib	GEM+ATRi_dose2	R5	1	10	1	334421	337312	0.991428	3
1	B250	Elimusertib	GEM+ATRi_dose2	R5	10	10	10	318042	337312	0.94287	3
1	B250	Elimusertib	GEM+ATRi_dose2	R5	100	10	100	300253	337312	0.890133	3
1	B250	Elimusertib	GEM+ATRi_dose2	R5	1000	10	1000	22827	337312	0.0676732	3
1	B250	Elimusertib	GEM+ATRi_dose2	R5	10000	10	10000	24848	337312	0.0736646	3
1	B250	Elimusertib	GEM+ATRi_dose3	R5	1	30	1	292546	337312	0.867285	4
1	B250	Elimusertib	GEM+ATRi_dose3	R5	10	30	10	257481	337312	0.763331	4
1	B250	Elimusertib	GEM+ATRi_dose3	R5	100	30	100	192597	337312	0.570975	4
1	B250	Elimusertib	GEM+ATRi_dose3	R5	1000	30	1000	26587	337312	0.0788201	4
1	B250	Elimusertib	GEM+ATRi_dose3	R5	10000	30	10000	25138	337312	0.0745244	4
1	B250	Elimusertib	ATRi	R5	0	1	1	401136	337312	1.18921	5
1	B250	Elimusertib	ATRi	R5	0	10	10	351003	337312	1.04059	5
1	B250	Elimusertib	ATRi	R5	0	100	100	76723	337312	0.227454	5
1	B250	Elimusertib	ATRi	R5	0	1000	1000	37068	337312	0.109892	5
1	B250	Elimusertib	ATRi	R5	0	10000	10000	48450	337312	0.143635	5
1	B250	Elimusertib	vehicle	R5	0	0	NA	366863	337312	1.08761	6
1	B250	Elimusertib	GEM	R6	1	0	1	281196	337312	0.833636	1
1	B250	Elimusertib	GEM	R6	10	0	10	305398	337312	0.905386	1
1	B250	Elimusertib	GEM	R6	100	0	100	268267	337312	0.795307	1
1	B250	Elimusertib	GEM	R6	1000	0	1000	31891	337312	0.0945444	1
1	B250	Elimusertib	GEM	R6	10000	0	10000	28967	337312	0.0858759	1
1	B250	Elimusertib	GEM+ATRi_dose1	R6	1	3	1	323016	337312	0.957616	2
1	B250	Elimusertib	GEM+ATRi_dose1	R6	10	3	10	286721	337312	0.850016	2
1	B250	Elimusertib	GEM+ATRi_dose1	R6	100	3	100	268051	337312	0.794667	2
1	B250	Elimusertib	GEM+ATRi_dose1	R6	1000	3	1000	26115	337312	0.0774208	2
1	B250	Elimusertib	GEM+ATRi_dose1	R6	10000	3	10000	18340	337312	0.0543709	2
1	B250	Elimusertib	GEM+ATRi_dose2	R6	1	10	1	369235	337312	1.09464	3
1	B250	Elimusertib	GEM+ATRi_dose2	R6	10	10	10	260013	337312	0.770837	3
1	B250	Elimusertib	GEM+ATRi_dose2	R6	100	10	100	187686	337312	0.556416	3
1	B250	Elimusertib	GEM+ATRi_dose2	R6	1000	10	1000	15568	337312	0.046153	3
1	B250	Elimusertib	GEM+ATRi_dose2	R6	10000	10	10000	20111	337312	0.0596213	3
1	B250	Elimusertib	GEM+ATRi_dose3	R6	1	30	1	178610	337312	0.529509	4
1	B250	Elimusertib	GEM+ATRi_dose3	R6	10	30	10	172060	337312	0.510091	4
1	B250	Elimusertib	GEM+ATRi_dose3	R6	100	30	100	166028	337312	0.492208	4
1	B250	Elimusertib	GEM+ATRi_dose3	R6	1000	30	1000	18913	337312	0.0560697	4
1	B250	Elimusertib	GEM+ATRi_dose3	R6	10000	30	10000	22845	337312	0.0677265	4
1	B250	Elimusertib	ATRi	R6	0	1	1	72055	337312	0.213615	5
1	B250	Elimusertib	ATRi	R6	0	10	10	257532	337312	0.763482	5
1	B250	Elimusertib	ATRi	R6	0	100	100	110495	337312	0.327575	5
1	B250	Elimusertib	ATRi	R6	0	1000	1000	35695	337312	0.105822	5
1	B250	Elimusertib	ATRi	R6	0	10000	10000	65882	337312	0.195314	5
1	B250	Elimusertib	vehicle	R6	0	0	NA	403962	337312	1.19759	6
1	B250	Elimusertib	GEM	R7	1	0	1	353685	337312	1.04854	1
1	B250	Elimusertib	GEM	R7	10	0	10	434211	337312	1.28727	1
1	B250	Elimusertib	GEM	R7	100	0	100	232225	337312	0.688457	1
1	B250	Elimusertib	GEM	R7	1000	0	1000	20547	337312	0.0609138	1
1	B250	Elimusertib	GEM	R7	10000	0	10000	27537	337312	0.0816365	1
1	B250	Elimusertib	GEM+ATRi_dose1	R7	1	3	1	267716	337312	0.793674	2
1	B250	Elimusertib	GEM+ATRi_dose1	R7	10	3	10	328636	337312	0.974278	2
1	B250	Elimusertib	GEM+ATRi_dose1	R7	100	3	100	183471	337312	0.54392	2
1	B250	Elimusertib	GEM+ATRi_dose1	R7	1000	3	1000	23820	337312	0.070617	2
1	B250	Elimusertib	GEM+ATRi_dose1	R7	10000	3	10000	17550	337312	0.0520289	2
1	B250	Elimusertib	GEM+ATRi_dose2	R7	1	10	1	350005	337312	1.03763	3
1	B250	Elimusertib	GEM+ATRi_dose2	R7	10	10	10	328598	337312	0.974165	3
1	B250	Elimusertib	GEM+ATRi_dose2	R7	100	10	100	276933	337312	0.820998	3
1	B250	Elimusertib	GEM+ATRi_dose2	R7	1000	10	1000	28466	337312	0.0843906	3
1	B250	Elimusertib	GEM+ATRi_dose2	R7	10000	10	10000	18078	337312	0.0535942	3
1	B250	Elimusertib	GEM+ATRi_dose3	R7	1	30	1	287112	337312	0.851175	4
1	B250	Elimusertib	GEM+ATRi_dose3	R7	10	30	10	179351	337312	0.531706	4
1	B250	Elimusertib	GEM+ATRi_dose3	R7	100	30	100	154805	337312	0.458936	4
1	B250	Elimusertib	GEM+ATRi_dose3	R7	1000	30	1000	19661	337312	0.0582872	4
1	B250	Elimusertib	GEM+ATRi_dose3	R7	10000	30	10000	16981	337312	0.050342	4
1	B250	Elimusertib	ATRi	R7	0	1	1	115651	337312	0.34286	5
1	B250	Elimusertib	ATRi	R7	0	10	10	301068	337312	0.892549	5
1	B250	Elimusertib	ATRi	R7	0	100	100	66703	337312	0.197748	5
1	B250	Elimusertib	ATRi	R7	0	1000	1000	37370	337312	0.110787	5
1	B250	Elimusertib	ATRi	R7	0	10000	10000	57587	337312	0.170723	5
1	B250	Elimusertib	vehicle	R7	0	0	NA	307762	337312	0.912394	6
1	B250	Elimusertib	GEM	R8	1	0	1	315658	337312	0.935803	1
1	B250	Elimusertib	GEM	R8	10	0	10	334215	337312	0.990817	1
1	B250	Elimusertib	GEM	R8	100	0	100	315667	337312	0.93583	1
1	B250	Elimusertib	GEM	R8	1000	0	1000	27950	337312	0.0828608	1
1	B250	Elimusertib	GEM	R8	10000	0	10000	22898	337312	0.0678836	1
1	B250	Elimusertib	GEM+ATRi_dose1	R8	1	3	1	346122	337312	1.02612	2
1	B250	Elimusertib	GEM+ATRi_dose1	R8	10	3	10	441881	337312	1.31	2
1	B250	Elimusertib	GEM+ATRi_dose1	R8	100	3	100	90355	337312	0.267867	2
1	B250	Elimusertib	GEM+ATRi_dose1	R8	1000	3	1000	22335	337312	0.0662146	2
1	B250	Elimusertib	GEM+ATRi_dose1	R8	10000	3	10000	21060	337312	0.0624347	2
1	B250	Elimusertib	GEM+ATRi_dose2	R8	1	10	1	315493	337312	0.935314	3
1	B250	Elimusertib	GEM+ATRi_dose2	R8	10	10	10	362811	337312	1.07559	3
1	B250	Elimusertib	GEM+ATRi_dose2	R8	100	10	100	247912	337312	0.734962	3
1	B250	Elimusertib	GEM+ATRi_dose2	R8	1000	10	1000	27506	337312	0.0815446	3
1	B250	Elimusertib	GEM+ATRi_dose2	R8	10000	10	10000	21467	337312	0.0636413	3
1	B250	Elimusertib	GEM+ATRi_dose3	R8	1	30	1	268707	337312	0.796611	4
1	B250	Elimusertib	GEM+ATRi_dose3	R8	10	30	10	214206	337312	0.635037	4
1	B250	Elimusertib	GEM+ATRi_dose3	R8	100	30	100	120647	337312	0.357671	4
1	B250	Elimusertib	GEM+ATRi_dose3	R8	1000	30	1000	16292	337312	0.0482994	4
1	B250	Elimusertib	GEM+ATRi_dose3	R8	10000	30	10000	19282	337312	0.0571636	4
1	B250	Elimusertib	ATRi	R8	0	1	1	127305	337312	0.37741	5
1	B250	Elimusertib	ATRi	R8	0	10	10	348403	337312	1.03288	5
1	B250	Elimusertib	ATRi	R8	0	100	100	109561	337312	0.324806	5
1	B250	Elimusertib	ATRi	R8	0	1000	1000	31030	337312	0.0919918	5
1	B250	Elimusertib	ATRi	R8	0	10000	10000	67856	337312	0.201167	5
1	B250	Elimusertib	vehicle	R8	0	0	NA	285807	337312	0.847306	6
1	B535	Elimusertib	GEM	R1	1	0	1	211170	191304	1.10385	1
1	B535	Elimusertib	GEM	R1	10	0	10	110336	191304	0.576759	1
1	B535	Elimusertib	GEM	R1	100	0	100	64751	191304	0.338473	1
1	B535	Elimusertib	GEM	R1	1000	0	1000	74648	191304	0.390207	1
1	B535	Elimusertib	GEM	R1	10000	0	10000	62140	191304	0.324824	1
1	B535	Elimusertib	GEM+ATRi_dose1	R1	1	3	1	330921	191304	1.72982	2
1	B535	Elimusertib	GEM+ATRi_dose1	R1	10	3	10	48786	191304	0.255019	2
1	B535	Elimusertib	GEM+ATRi_dose1	R1	100	3	100	20587	191304	0.107614	2
1	B535	Elimusertib	GEM+ATRi_dose1	R1	1000	3	1000	20916	191304	0.109334	2
1	B535	Elimusertib	GEM+ATRi_dose1	R1	10000	3	10000	17008	191304	0.0889058	2
1	B535	Elimusertib	GEM+ATRi_dose2	R1	1	10	1	165252	191304	0.863821	3
1	B535	Elimusertib	GEM+ATRi_dose2	R1	10	10	10	35381	191304	0.184947	3
1	B535	Elimusertib	GEM+ATRi_dose2	R1	100	10	100	30098	191304	0.157331	3
1	B535	Elimusertib	GEM+ATRi_dose2	R1	1000	10	1000	23248	191304	0.121524	3
1	B535	Elimusertib	GEM+ATRi_dose2	R1	10000	10	10000	2790	191304	0.0145842	3
1	B535	Elimusertib	GEM+ATRi_dose3	R1	1	30	1	18893	191304	NA	4
1	B535	Elimusertib	GEM+ATRi_dose3	R1	10	30	10	7783	191304	0.040684	4
1	B535	Elimusertib	GEM+ATRi_dose3	R1	100	30	100	32270	191304	0.168685	4
1	B535	Elimusertib	GEM+ATRi_dose3	R1	1000	30	1000	18713	191304	0.0978184	4
1	B535	Elimusertib	GEM+ATRi_dose3	R1	10000	30	10000	29393	191304	NA	4
1	B535	Elimusertib	ATRi	R1	0	1	1	80308	191304	0.419794	5
1	B535	Elimusertib	ATRi	R1	0	10	10	11005	191304	NA	5
1	B535	Elimusertib	ATRi	R1	0	100	100	86262	191304	0.450917	5
1	B535	Elimusertib	ATRi	R1	0	1000	1000	19150	191304	0.100103	5
1	B535	Elimusertib	ATRi	R1	0	10000	10000	33768	191304	0.176515	5
1	B535	Elimusertib	vehicle	R1	0	0	NA	107071	191304	NA	6
1	B535	Elimusertib	GEM	R2	1	0	1	152870	191304	0.799097	1
1	B535	Elimusertib	GEM	R2	10	0	10	84666	191304	0.442574	1
1	B535	Elimusertib	GEM	R2	100	0	100	41977	191304	0.219426	1
1	B535	Elimusertib	GEM	R2	1000	0	1000	42481	191304	0.222061	1
1	B535	Elimusertib	GEM	R2	10000	0	10000	27187	191304	0.142114	1
1	B535	Elimusertib	GEM+ATRi_dose1	R2	1	3	1	168642	191304	0.881542	2
1	B535	Elimusertib	GEM+ATRi_dose1	R2	10	3	10	16933	191304	0.0885138	2
1	B535	Elimusertib	GEM+ATRi_dose1	R2	100	3	100	3381	191304	0.0176735	2
1	B535	Elimusertib	GEM+ATRi_dose1	R2	1000	3	1000	25358	191304	0.132554	2
1	B535	Elimusertib	GEM+ATRi_dose1	R2	10000	3	10000	33408	191304	0.174634	2
1	B535	Elimusertib	GEM+ATRi_dose2	R2	1	10	1	106827	191304	0.558416	3
1	B535	Elimusertib	GEM+ATRi_dose2	R2	10	10	10	49157	191304	0.256958	3
1	B535	Elimusertib	GEM+ATRi_dose2	R2	100	10	100	11772	191304	0.0615357	3
1	B535	Elimusertib	GEM+ATRi_dose2	R2	1000	10	1000	35940	191304	0.187869	3
1	B535	Elimusertib	GEM+ATRi_dose2	R2	10000	10	10000	2596	191304	0.0135701	3
1	B535	Elimusertib	GEM+ATRi_dose3	R2	1	30	1	86456	191304	0.451931	4
1	B535	Elimusertib	GEM+ATRi_dose3	R2	10	30	10	7280	191304	NA	4
1	B535	Elimusertib	GEM+ATRi_dose3	R2	100	30	100	14457	191304	NA	4
1	B535	Elimusertib	GEM+ATRi_dose3	R2	1000	30	1000	19228	191304	0.10051	4
1	B535	Elimusertib	GEM+ATRi_dose3	R2	10000	30	10000	24015	191304	0.125534	4
1	B535	Elimusertib	ATRi	R2	0	1	1	43166	191304	0.225641	5
1	B535	Elimusertib	ATRi	R2	0	10	10	46673	191304	0.243974	5
1	B535	Elimusertib	ATRi	R2	0	100	100	95986	191304	0.501747	5
1	B535	Elimusertib	ATRi	R2	0	1000	1000	68418	191304	0.357641	5
1	B535	Elimusertib	ATRi	R2	0	10000	10000	7058	191304	0.0368943	5
1	B535	Elimusertib	vehicle	R2	0	0	NA	207716	191304	1.08579	6
1	B535	Elimusertib	GEM	R3	1	0	1	92481	191304	NA	1
1	B535	Elimusertib	GEM	R3	10	0	10	101796	191304	0.532118	1
1	B535	Elimusertib	GEM	R3	100	0	100	132833	191304	0.694357	1
1	B535	Elimusertib	GEM	R3	1000	0	1000	66497	191304	0.347599	1
1	B535	Elimusertib	GEM	R3	10000	0	10000	62721	191304	0.327861	1
1	B535	Elimusertib	GEM+ATRi_dose1	R3	1	3	1	190203	191304	0.994247	2
1	B535	Elimusertib	GEM+ATRi_dose1	R3	10	3	10	42926	191304	0.224387	2
1	B535	Elimusertib	GEM+ATRi_dose1	R3	100	3	100	24102	191304	0.125988	2
1	B535	Elimusertib	GEM+ATRi_dose1	R3	1000	3	1000	27377	191304	0.143108	2
1	B535	Elimusertib	GEM+ATRi_dose1	R3	10000	3	10000	24388	191304	0.127483	2
1	B535	Elimusertib	GEM+ATRi_dose2	R3	1	10	1	259811	191304	1.35811	3
1	B535	Elimusertib	GEM+ATRi_dose2	R3	10	10	10	29185	191304	0.152559	3
1	B535	Elimusertib	GEM+ATRi_dose2	R3	100	10	100	24250	191304	0.126762	3
1	B535	Elimusertib	GEM+ATRi_dose2	R3	1000	10	1000	25065	191304	0.131022	3
1	B535	Elimusertib	GEM+ATRi_dose2	R3	10000	10	10000	18206	191304	0.0951681	3
1	B535	Elimusertib	GEM+ATRi_dose3	R3	1	30	1	73741	191304	0.385466	4
1	B535	Elimusertib	GEM+ATRi_dose3	R3	10	30	10	14007	191304	0.0732187	4
1	B535	Elimusertib	GEM+ATRi_dose3	R3	100	30	100	17037	191304	0.0890574	4
1	B535	Elimusertib	GEM+ATRi_dose3	R3	1000	30	1000	13745	191304	0.0718492	4
1	B535	Elimusertib	GEM+ATRi_dose3	R3	10000	30	10000	16253	191304	0.0849592	4
1	B535	Elimusertib	ATRi	R3	0	1	1	40463	191304	NA	5
1	B535	Elimusertib	ATRi	R3	0	10	10	248407	191304	1.2985	5
1	B535	Elimusertib	ATRi	R3	0	100	100	193146	191304	1.00963	5
1	B535	Elimusertib	ATRi	R3	0	1000	1000	37572	191304	0.1964	5
1	B535	Elimusertib	ATRi	R3	0	10000	10000	62751	191304	0.328018	5
1	B535	Elimusertib	vehicle	R3	0	0	NA	174891	191304	0.914207	6
1	B535	Elimusertib	GEM	R4	1	0	1	184377	191304	0.963793	1
1	B535	Elimusertib	GEM	R4	10	0	10	121900	191304	0.637207	1
1	B535	Elimusertib	GEM	R4	100	0	100	21862	191304	0.114279	1
1	B535	Elimusertib	GEM	R4	1000	0	1000	92786	191304	0.48502	1
1	B535	Elimusertib	GEM	R4	10000	0	10000	52408	191304	0.273952	1
1	B535	Elimusertib	GEM+ATRi_dose1	R4	1	3	1	242702	191304	1.26868	2
1	B535	Elimusertib	GEM+ATRi_dose1	R4	10	3	10	47800	191304	0.249865	2
1	B535	Elimusertib	GEM+ATRi_dose1	R4	100	3	100	39503	191304	0.206494	2
1	B535	Elimusertib	GEM+ATRi_dose1	R4	1000	3	1000	26718	191304	0.139663	2
1	B535	Elimusertib	GEM+ATRi_dose1	R4	10000	3	10000	21791	191304	0.113908	2
1	B535	Elimusertib	GEM+ATRi_dose2	R4	1	10	1	140160	191304	0.732658	3
1	B535	Elimusertib	GEM+ATRi_dose2	R4	10	10	10	30122	191304	0.157457	3
1	B535	Elimusertib	GEM+ATRi_dose2	R4	100	10	100	75936	191304	NA	3
1	B535	Elimusertib	GEM+ATRi_dose2	R4	1000	10	1000	16221	191304	0.084792	3
1	B535	Elimusertib	GEM+ATRi_dose2	R4	10000	10	10000	19185	191304	0.100286	3
1	B535	Elimusertib	GEM+ATRi_dose3	R4	1	30	1	61028	191304	0.319011	4
1	B535	Elimusertib	GEM+ATRi_dose3	R4	10	30	10	12838	191304	NA	4
1	B535	Elimusertib	GEM+ATRi_dose3	R4	100	30	100	37773	191304	0.197451	4
1	B535	Elimusertib	GEM+ATRi_dose3	R4	1000	30	1000	32317	191304	0.168931	4
1	B535	Elimusertib	GEM+ATRi_dose3	R4	10000	30	10000	32858	191304	0.171758	4
1	B535	Elimusertib	ATRi	R4	0	1	1	264220	191304	1.38116	5
1	B535	Elimusertib	ATRi	R4	0	10	10	108797	191304	0.568714	5
1	B535	Elimusertib	ATRi	R4	0	100	100	61127	191304	0.319529	5
1	B535	Elimusertib	ATRi	R4	0	1000	1000	32817	191304	0.171544	5
1	B535	Elimusertib	ATRi	R4	0	10000	10000	18797	191304	0.0982575	5
1	B535	Elimusertib	vehicle	R4	0	0	NA	283697	191304	1.48297	6
1	B535	Elimusertib	GEM	R5	1	0	1	191287	218351	0.876053	1
1	B535	Elimusertib	GEM	R5	10	0	10	80201	218351	0.367303	1
1	B535	Elimusertib	GEM	R5	100	0	100	119871	218351	0.548983	1
1	B535	Elimusertib	GEM	R5	1000	0	1000	90890	218351	0.416256	1
1	B535	Elimusertib	GEM	R5	10000	0	10000	50821	218351	0.232749	1
1	B535	Elimusertib	GEM+ATRi_dose1	R5	1	3	1	281155	218351	1.28763	2
1	B535	Elimusertib	GEM+ATRi_dose1	R5	10	3	10	38827	218351	0.177819	2
1	B535	Elimusertib	GEM+ATRi_dose1	R5	100	3	100	3916	218351	0.0179344	2
1	B535	Elimusertib	GEM+ATRi_dose1	R5	1000	3	1000	26330	218351	0.120586	2
1	B535	Elimusertib	GEM+ATRi_dose1	R5	10000	3	10000	22277	218351	0.102024	2
1	B535	Elimusertib	GEM+ATRi_dose2	R5	1	10	1	44255	218351	0.202678	3
1	B535	Elimusertib	GEM+ATRi_dose2	R5	10	10	10	16248	218351	0.0744123	3
1	B535	Elimusertib	GEM+ATRi_dose2	R5	100	10	100	14127	218351	0.0646986	3
1	B535	Elimusertib	GEM+ATRi_dose2	R5	1000	10	1000	15365	218351	0.0703684	3
1	B535	Elimusertib	GEM+ATRi_dose2	R5	10000	10	10000	1237	218351	0.00566519	3
1	B535	Elimusertib	GEM+ATRi_dose3	R5	1	30	1	65553	218351	0.300218	4
1	B535	Elimusertib	GEM+ATRi_dose3	R5	10	30	10	31235	218351	0.143049	4
1	B535	Elimusertib	GEM+ATRi_dose3	R5	100	30	100	28563	218351	0.130812	4
1	B535	Elimusertib	GEM+ATRi_dose3	R5	1000	30	1000	20831	218351	0.0954014	4
1	B535	Elimusertib	GEM+ATRi_dose3	R5	10000	30	10000	28570	218351	0.130844	4
1	B535	Elimusertib	ATRi	R5	0	1	1	248781	218351	1.13936	5
1	B535	Elimusertib	ATRi	R5	0	10	10	170373	218351	0.780271	5
1	B535	Elimusertib	ATRi	R5	0	100	100	45168	218351	0.20686	5
1	B535	Elimusertib	ATRi	R5	0	1000	1000	6623	218351	0.0303319	5
1	B535	Elimusertib	ATRi	R5	0	10000	10000	45530	218351	0.208517	5
1	B535	Elimusertib	vehicle	R5	0	0	NA	207275	218351	0.949274	6
1	B535	Elimusertib	GEM	R6	1	0	1	418046	218351	1.91456	1
1	B535	Elimusertib	GEM	R6	10	0	10	18585	218351	0.0851153	1
1	B535	Elimusertib	GEM	R6	100	0	100	107375	218351	0.491754	1
1	B535	Elimusertib	GEM	R6	1000	0	1000	66753	218351	0.305714	1
1	B535	Elimusertib	GEM	R6	10000	0	10000	44762	218351	0.205	1
1	B535	Elimusertib	GEM+ATRi_dose1	R6	1	3	1	195128	218351	0.893644	2
1	B535	Elimusertib	GEM+ATRi_dose1	R6	10	3	10	39691	218351	0.181776	2
1	B535	Elimusertib	GEM+ATRi_dose1	R6	100	3	100	17903	218351	0.0819918	2
1	B535	Elimusertib	GEM+ATRi_dose1	R6	1000	3	1000	18557	218351	0.084987	2
1	B535	Elimusertib	GEM+ATRi_dose1	R6	10000	3	10000	9813	218351	0.0449414	2
1	B535	Elimusertib	GEM+ATRi_dose2	R6	1	10	1	181117	218351	0.829476	3
1	B535	Elimusertib	GEM+ATRi_dose2	R6	10	10	10	39977	218351	0.183086	3
1	B535	Elimusertib	GEM+ATRi_dose2	R6	100	10	100	1633	218351	0.00747878	3
1	B535	Elimusertib	GEM+ATRi_dose2	R6	1000	10	1000	19251	218351	0.0881654	3
1	B535	Elimusertib	GEM+ATRi_dose2	R6	10000	10	10000	2851	218351	0.013057	3
1	B535	Elimusertib	GEM+ATRi_dose3	R6	1	30	1	41835	218351	0.191595	4
1	B535	Elimusertib	GEM+ATRi_dose3	R6	10	30	10	32057	218351	0.146814	4
1	B535	Elimusertib	GEM+ATRi_dose3	R6	100	30	100	9742	218351	0.0446162	4
1	B535	Elimusertib	GEM+ATRi_dose3	R6	1000	30	1000	5567	218351	0.0254956	4
1	B535	Elimusertib	GEM+ATRi_dose3	R6	10000	30	10000	19496	218351	NA	4
1	B535	Elimusertib	ATRi	R6	0	1	1	274590	218351	1.25756	5
1	B535	Elimusertib	ATRi	R6	0	10	10	187456	218351	0.858508	5
1	B535	Elimusertib	ATRi	R6	0	100	100	45675	218351	0.209182	5
1	B535	Elimusertib	ATRi	R6	0	1000	1000	34478	218351	0.157902	5
1	B535	Elimusertib	ATRi	R6	0	10000	10000	51527	218351	0.235982	5
1	B535	Elimusertib	vehicle	R6	0	0	NA	229427	218351	1.05073	6
1	B535	Elimusertib	GEM	R7	1	0	1	211997	218351	0.9709	1
1	B535	Elimusertib	GEM	R7	10	0	10	6632	218351	0.0303731	1
1	B535	Elimusertib	GEM	R7	100	0	100	63626	218351	0.291393	1
1	B535	Elimusertib	GEM	R7	1000	0	1000	90690	218351	0.41534	1
1	B535	Elimusertib	GEM	R7	10000	0	10000	56907	218351	0.260622	1
1	B535	Elimusertib	GEM+ATRi_dose1	R7	1	3	1	165593	218351	0.75838	2
1	B535	Elimusertib	GEM+ATRi_dose1	R7	10	3	10	32450	218351	0.148614	2
1	B535	Elimusertib	GEM+ATRi_dose1	R7	100	3	100	29070	218351	0.133134	2
1	B535	Elimusertib	GEM+ATRi_dose1	R7	1000	3	1000	25420	218351	0.116418	2
1	B535	Elimusertib	GEM+ATRi_dose1	R7	10000	3	10000	12015	218351	0.0550261	2
1	B535	Elimusertib	GEM+ATRi_dose2	R7	1	10	1	230837	218351	1.05718	3
1	B535	Elimusertib	GEM+ATRi_dose2	R7	10	10	10	39068	218351	0.178923	3
1	B535	Elimusertib	GEM+ATRi_dose2	R7	100	10	100	22503	218351	0.103059	3
1	B535	Elimusertib	GEM+ATRi_dose2	R7	1000	10	1000	1336	218351	0.00611859	3
1	B535	Elimusertib	GEM+ATRi_dose2	R7	10000	10	10000	8577	218351	0.0392808	3
1	B535	Elimusertib	GEM+ATRi_dose3	R7	1	30	1	27463	218351	0.125775	4
1	B535	Elimusertib	GEM+ATRi_dose3	R7	10	30	10	24315	218351	0.111357	4
1	B535	Elimusertib	GEM+ATRi_dose3	R7	100	30	100	24473	218351	0.112081	4
1	B535	Elimusertib	GEM+ATRi_dose3	R7	1000	30	1000	23847	218351	0.109214	4
1	B535	Elimusertib	GEM+ATRi_dose3	R7	10000	30	10000	29772	218351	0.136349	4
1	B535	Elimusertib	ATRi	R7	0	1	1	117535	218351	0.538285	5
1	B535	Elimusertib	ATRi	R7	0	10	10	191426	218351	0.876689	5
1	B535	Elimusertib	ATRi	R7	0	100	100	44113	218351	0.202028	5
1	B535	Elimusertib	ATRi	R7	0	1000	1000	23213	218351	0.10631	5
1	B535	Elimusertib	ATRi	R7	0	10000	10000	13555	218351	0.0620789	5
1	B535	Elimusertib	vehicle	R7	0	0	NA	146671	218351	0.671721	6
1	B535	Elimusertib	GEM	R8	1	0	1	169947	218351	0.77832	1
1	B535	Elimusertib	GEM	R8	10	0	10	119315	218351	0.546437	1
1	B535	Elimusertib	GEM	R8	100	0	100	72823	218351	0.333513	1
1	B535	Elimusertib	GEM	R8	1000	0	1000	50455	218351	0.231073	1
1	B535	Elimusertib	GEM	R8	10000	0	10000	66685	218351	0.305403	1
1	B535	Elimusertib	GEM+ATRi_dose1	R8	1	3	1	101207	218351	0.463506	2
1	B535	Elimusertib	GEM+ATRi_dose1	R8	10	3	10	37321	218351	0.170922	2
1	B535	Elimusertib	GEM+ATRi_dose1	R8	100	3	100	20491	218351	0.0938443	2
1	B535	Elimusertib	GEM+ATRi_dose1	R8	1000	3	1000	15763	218351	0.0721911	2
1	B535	Elimusertib	GEM+ATRi_dose1	R8	10000	3	10000	18642	218351	0.0853763	2
1	B535	Elimusertib	GEM+ATRi_dose2	R8	1	10	1	123060	218351	0.563588	3
1	B535	Elimusertib	GEM+ATRi_dose2	R8	10	10	10	61337	218351	0.28091	3
1	B535	Elimusertib	GEM+ATRi_dose2	R8	100	10	100	7577	218351	0.034701	3
1	B535	Elimusertib	GEM+ATRi_dose2	R8	1000	10	1000	35100	218351	0.16075	3
1	B535	Elimusertib	GEM+ATRi_dose2	R8	10000	10	10000	14447	218351	0.0661641	3
1	B535	Elimusertib	GEM+ATRi_dose3	R8	1	30	1	60473	218351	0.276953	4
1	B535	Elimusertib	GEM+ATRi_dose3	R8	10	30	10	29203	218351	0.133743	4
1	B535	Elimusertib	GEM+ATRi_dose3	R8	100	30	100	32916	218351	0.150748	4
1	B535	Elimusertib	GEM+ATRi_dose3	R8	1000	30	1000	25216	218351	0.115484	4
1	B535	Elimusertib	GEM+ATRi_dose3	R8	10000	30	10000	27370	218351	0.125349	4
1	B535	Elimusertib	ATRi	R8	0	1	1	187180	218351	0.857244	5
1	B535	Elimusertib	ATRi	R8	0	10	10	182557	218351	0.836071	5
1	B535	Elimusertib	ATRi	R8	0	100	100	4928	218351	0.0225692	5
1	B535	Elimusertib	ATRi	R8	0	1000	1000	48965	218351	0.224249	5
1	B535	Elimusertib	ATRi	R8	0	10000	10000	25950	218351	0.118845	5
1	B535	Elimusertib	vehicle	R8	0	0	NA	274745	218351	1.25827	6
1	B678	Elimusertib	GEM	R1	1	0	1	278051	272342	1.02096	1
1	B678	Elimusertib	GEM	R1	10	0	10	300463	272342	1.10326	1
1	B678	Elimusertib	GEM	R1	100	0	100	279477	272342	1.0262	1
1	B678	Elimusertib	GEM	R1	1000	0	1000	58828	272342	0.216008	1
1	B678	Elimusertib	GEM	R1	10000	0	10000	52356	272342	0.192244	1
1	B678	Elimusertib	GEM+ATRi_dose1	R1	1	3	1	241826	272342	0.88795	2
1	B678	Elimusertib	GEM+ATRi_dose1	R1	10	3	10	248807	272342	0.913583	2
1	B678	Elimusertib	GEM+ATRi_dose1	R1	100	3	100	242853	272342	0.891721	2
1	B678	Elimusertib	GEM+ATRi_dose1	R1	1000	3	1000	27050	272342	0.0993236	2
1	B678	Elimusertib	GEM+ATRi_dose1	R1	10000	3	10000	40596	272342	0.149063	2
1	B678	Elimusertib	GEM+ATRi_dose2	R1	1	10	1	285772	272342	1.04931	3
1	B678	Elimusertib	GEM+ATRi_dose2	R1	10	10	10	271655	272342	0.997477	3
1	B678	Elimusertib	GEM+ATRi_dose2	R1	100	10	100	289927	272342	1.06457	3
1	B678	Elimusertib	GEM+ATRi_dose2	R1	1000	10	1000	21626	272342	0.0794075	3
1	B678	Elimusertib	GEM+ATRi_dose2	R1	10000	10	10000	37025	272342	0.13595	3
1	B678	Elimusertib	GEM+ATRi_dose3	R1	1	30	1	331408	272342	1.21688	4
1	B678	Elimusertib	GEM+ATRi_dose3	R1	10	30	10	222071	272342	0.815412	4
1	B678	Elimusertib	GEM+ATRi_dose3	R1	100	30	100	289931	272342	1.06458	4
1	B678	Elimusertib	GEM+ATRi_dose3	R1	1000	30	1000	38108	272342	0.139927	4
1	B678	Elimusertib	GEM+ATRi_dose3	R1	10000	30	10000	25307	272342	0.0929236	4
1	B678	Elimusertib	ATRi	R1	0	1	1	257886	272342	0.94692	5
1	B678	Elimusertib	ATRi	R1	0	10	10	263588	272342	0.967857	5
1	B678	Elimusertib	ATRi	R1	0	100	100	165632	272342	0.608176	5
1	B678	Elimusertib	ATRi	R1	0	1000	1000	66891	272342	0.245614	5
1	B678	Elimusertib	ATRi	R1	0	10000	10000	62435	272342	0.229252	5
1	B678	Elimusertib	vehicle	R1	0	0	NA	290973	272342	1.06841	6
1	B678	Elimusertib	GEM	R2	1	0	1	292960	272342	1.07571	1
1	B678	Elimusertib	GEM	R2	10	0	10	288943	272342	1.06096	1
1	B678	Elimusertib	GEM	R2	100	0	100	217921	272342	0.800174	1
1	B678	Elimusertib	GEM	R2	1000	0	1000	45676	272342	0.167716	1
1	B678	Elimusertib	GEM	R2	10000	0	10000	57451	272342	0.210952	1
1	B678	Elimusertib	GEM+ATRi_dose1	R2	1	3	1	69372	272342	0.254724	2
1	B678	Elimusertib	GEM+ATRi_dose1	R2	10	3	10	276976	272342	1.01702	2
1	B678	Elimusertib	GEM+ATRi_dose1	R2	100	3	100	294791	272342	1.08243	2
1	B678	Elimusertib	GEM+ATRi_dose1	R2	1000	3	1000	20167	272342	0.0740503	2
1	B678	Elimusertib	GEM+ATRi_dose1	R2	10000	3	10000	11360	272342	0.0417123	2
1	B678	Elimusertib	GEM+ATRi_dose2	R2	1	10	1	315202	272342	1.15738	3
1	B678	Elimusertib	GEM+ATRi_dose2	R2	10	10	10	206523	272342	0.758322	3
1	B678	Elimusertib	GEM+ATRi_dose2	R2	100	10	100	106511	272342	0.391093	3
1	B678	Elimusertib	GEM+ATRi_dose2	R2	1000	10	1000	27195	272342	0.0998561	3
1	B678	Elimusertib	GEM+ATRi_dose2	R2	10000	10	10000	43657	272342	0.160302	3
1	B678	Elimusertib	GEM+ATRi_dose3	R2	1	30	1	202940	272342	0.745166	4
1	B678	Elimusertib	GEM+ATRi_dose3	R2	10	30	10	230318	272342	0.845694	4
1	B678	Elimusertib	GEM+ATRi_dose3	R2	100	30	100	169331	272342	0.621759	4
1	B678	Elimusertib	GEM+ATRi_dose3	R2	1000	30	1000	25031	272342	0.0919102	4
1	B678	Elimusertib	GEM+ATRi_dose3	R2	10000	30	10000	30271	272342	0.111151	4
1	B678	Elimusertib	ATRi	R2	0	1	1	218333	272342	0.801687	5
1	B678	Elimusertib	ATRi	R2	0	10	10	189676	272342	0.696463	5
1	B678	Elimusertib	ATRi	R2	0	100	100	255526	272342	0.938254	5
1	B678	Elimusertib	ATRi	R2	0	1000	1000	92812	272342	0.340792	5
1	B678	Elimusertib	ATRi	R2	0	10000	10000	72348	272342	0.265651	5
1	B678	Elimusertib	vehicle	R2	0	0	NA	253711	272342	0.93159	6
1	B678	Elimusertib	GEM	R3	1	0	1	254196	272342	0.933371	1
1	B678	Elimusertib	GEM	R3	10	0	10	285021	272342	1.04656	1
1	B678	Elimusertib	GEM	R3	100	0	100	216041	272342	0.793271	1
1	B678	Elimusertib	GEM	R3	1000	0	1000	35197	272342	0.129238	1
1	B678	Elimusertib	GEM	R3	10000	0	10000	53988	272342	0.198236	1
1	B678	Elimusertib	GEM+ATRi_dose1	R3	1	3	1	35466	272342	0.130226	2
1	B678	Elimusertib	GEM+ATRi_dose1	R3	10	3	10	223327	272342	0.820024	2
1	B678	Elimusertib	GEM+ATRi_dose1	R3	100	3	100	70492	272342	0.258836	2
1	B678	Elimusertib	GEM+ATRi_dose1	R3	1000	3	1000	23585	272342	0.0866007	2
1	B678	Elimusertib	GEM+ATRi_dose1	R3	10000	3	10000	36726	272342	0.134853	2
1	B678	Elimusertib	GEM+ATRi_dose2	R3	1	10	1	247683	272342	0.909456	3
1	B678	Elimusertib	GEM+ATRi_dose2	R3	10	10	10	338867	272342	1.24427	3
1	B678	Elimusertib	GEM+ATRi_dose2	R3	100	10	100	204582	272342	0.751195	3
1	B678	Elimusertib	GEM+ATRi_dose2	R3	1000	10	1000	28623	272342	0.105099	3
1	B678	Elimusertib	GEM+ATRi_dose2	R3	10000	10	10000	24913	272342	0.0914769	3
1	B678	Elimusertib	GEM+ATRi_dose3	R3	1	30	1	305165	272342	1.12052	4
1	B678	Elimusertib	GEM+ATRi_dose3	R3	10	30	10	220738	272342	0.810518	4
1	B678	Elimusertib	GEM+ATRi_dose3	R3	100	30	100	146517	272342	0.537989	4
1	B678	Elimusertib	GEM+ATRi_dose3	R3	1000	30	1000	20577	272342	0.0755557	4
1	B678	Elimusertib	GEM+ATRi_dose3	R3	10000	30	10000	10906	272342	0.0400452	4
1	B678	Elimusertib	ATRi	R3	0	1	1	311280	272342	1.14297	5
1	B678	Elimusertib	ATRi	R3	0	10	10	246836	272342	0.906346	5
1	B678	Elimusertib	ATRi	R3	0	100	100	244153	272342	0.896494	5
1	B678	Elimusertib	ATRi	R3	0	1000	1000	150446	272342	0.552416	5
1	B678	Elimusertib	ATRi	R3	0	10000	10000	70110	272342	0.257434	5
1	B678	Elimusertib	vehicle	R3	0	0	NA	306422	272342	1.12514	6
1	B678	Elimusertib	GEM	R4	1	0	1	280232	272342	1.02897	1
1	B678	Elimusertib	GEM	R4	10	0	10	328496	272342	1.20619	1
1	B678	Elimusertib	GEM	R4	100	0	100	240905	272342	0.884568	1
1	B678	Elimusertib	GEM	R4	1000	0	1000	65293	272342	0.239746	1
1	B678	Elimusertib	GEM	R4	10000	0	10000	51117	272342	0.187694	1
1	B678	Elimusertib	GEM+ATRi_dose1	R4	1	3	1	336608	272342	1.23598	2
1	B678	Elimusertib	GEM+ATRi_dose1	R4	10	3	10	269762	272342	0.990527	2
1	B678	Elimusertib	GEM+ATRi_dose1	R4	100	3	100	235260	272342	0.86384	2
1	B678	Elimusertib	GEM+ATRi_dose1	R4	1000	3	1000	35605	272342	0.130736	2
1	B678	Elimusertib	GEM+ATRi_dose1	R4	10000	3	10000	47245	272342	0.173477	2
1	B678	Elimusertib	GEM+ATRi_dose2	R4	1	10	1	309945	272342	1.13807	3
1	B678	Elimusertib	GEM+ATRi_dose2	R4	10	10	10	248960	272342	0.914145	3
1	B678	Elimusertib	GEM+ATRi_dose2	R4	100	10	100	206785	272342	0.759284	3
1	B678	Elimusertib	GEM+ATRi_dose2	R4	1000	10	1000	14658	272342	0.053822	3
1	B678	Elimusertib	GEM+ATRi_dose2	R4	10000	10	10000	40011	272342	0.146915	3
1	B678	Elimusertib	GEM+ATRi_dose3	R4	1	30	1	304128	272342	1.11671	4
1	B678	Elimusertib	GEM+ATRi_dose3	R4	10	30	10	329610	272342	1.21028	4
1	B678	Elimusertib	GEM+ATRi_dose3	R4	100	30	100	229505	272342	0.842709	4
1	B678	Elimusertib	GEM+ATRi_dose3	R4	1000	30	1000	25413	272342	0.0933128	4
1	B678	Elimusertib	GEM+ATRi_dose3	R4	10000	30	10000	44158	272342	0.162142	4
1	B678	Elimusertib	ATRi	R4	0	1	1	215700	272342	0.792019	5
1	B678	Elimusertib	ATRi	R4	0	10	10	213505	272342	0.783959	5
1	B678	Elimusertib	ATRi	R4	0	100	100	158076	272342	0.580432	5
1	B678	Elimusertib	ATRi	R4	0	1000	1000	75930	272342	0.278804	5
1	B678	Elimusertib	ATRi	R4	0	10000	10000	83578	272342	0.306886	5
1	B678	Elimusertib	vehicle	R4	0	0	NA	171215	272342	0.628676	6
1	B678	Elimusertib	GEM	R5	1	0	1	350241	369671	0.94744	1
1	B678	Elimusertib	GEM	R5	10	0	10	343041	369671	0.927963	1
1	B678	Elimusertib	GEM	R5	100	0	100	377226	369671	1.02044	1
1	B678	Elimusertib	GEM	R5	1000	0	1000	88648	369671	0.239802	1
1	B678	Elimusertib	GEM	R5	10000	0	10000	83875	369671	0.226891	1
1	B678	Elimusertib	GEM+ATRi_dose1	R5	1	3	1	353180	369671	0.95539	2
1	B678	Elimusertib	GEM+ATRi_dose1	R5	10	3	10	320821	369671	0.867855	2
1	B678	Elimusertib	GEM+ATRi_dose1	R5	100	3	100	319771	369671	0.865015	2
1	B678	Elimusertib	GEM+ATRi_dose1	R5	1000	3	1000	57370	369671	0.155192	2
1	B678	Elimusertib	GEM+ATRi_dose1	R5	10000	3	10000	43563	369671	0.117843	2
1	B678	Elimusertib	GEM+ATRi_dose2	R5	1	10	1	116315	369671	0.314645	3
1	B678	Elimusertib	GEM+ATRi_dose2	R5	10	10	10	53625	369671	0.145061	3
1	B678	Elimusertib	GEM+ATRi_dose2	R5	100	10	100	281223	369671	0.760739	3
1	B678	Elimusertib	GEM+ATRi_dose2	R5	1000	10	1000	43245	369671	0.116982	3
1	B678	Elimusertib	GEM+ATRi_dose2	R5	10000	10	10000	55751	369671	0.150812	3
1	B678	Elimusertib	GEM+ATRi_dose3	R5	1	30	1	352141	369671	0.952579	4
1	B678	Elimusertib	GEM+ATRi_dose3	R5	10	30	10	342001	369671	0.92515	4
1	B678	Elimusertib	GEM+ATRi_dose3	R5	100	30	100	320698	369671	0.867523	4
1	B678	Elimusertib	GEM+ATRi_dose3	R5	1000	30	1000	47176	369671	0.127616	4
1	B678	Elimusertib	GEM+ATRi_dose3	R5	10000	30	10000	42445	369671	0.114818	4
1	B678	Elimusertib	ATRi	R5	0	1	1	389385	369671	1.05333	5
1	B678	Elimusertib	ATRi	R5	0	10	10	195043	369671	0.527612	5
1	B678	Elimusertib	ATRi	R5	0	100	100	243216	369671	0.657926	5
1	B678	Elimusertib	ATRi	R5	0	1000	1000	111450	369671	0.301484	5
1	B678	Elimusertib	ATRi	R5	0	10000	10000	86878	369671	0.235014	5
1	B678	Elimusertib	vehicle	R5	0	0	NA	422646	369671	1.1433	6
1	B678	Elimusertib	GEM	R6	1	0	1	383580	369671	1.03763	1
1	B678	Elimusertib	GEM	R6	10	0	10	243727	369671	0.659308	1
1	B678	Elimusertib	GEM	R6	100	0	100	192910	369671	0.521842	1
1	B678	Elimusertib	GEM	R6	1000	0	1000	73357	369671	0.198439	1
1	B678	Elimusertib	GEM	R6	10000	0	10000	17512	369671	0.0473719	1
1	B678	Elimusertib	GEM+ATRi_dose1	R6	1	3	1	170046	369671	0.459993	2
1	B678	Elimusertib	GEM+ATRi_dose1	R6	10	3	10	281471	369671	0.761409	2
1	B678	Elimusertib	GEM+ATRi_dose1	R6	100	3	100	231667	369671	0.626684	2
1	B678	Elimusertib	GEM+ATRi_dose1	R6	1000	3	1000	14198	369671	0.0384071	2
1	B678	Elimusertib	GEM+ATRi_dose1	R6	10000	3	10000	47345	369671	0.128073	2
1	B678	Elimusertib	GEM+ATRi_dose2	R6	1	10	1	85188	369671	0.230443	3
1	B678	Elimusertib	GEM+ATRi_dose2	R6	10	10	10	114863	369671	0.310717	3
1	B678	Elimusertib	GEM+ATRi_dose2	R6	100	10	100	217018	369671	0.587057	3
1	B678	Elimusertib	GEM+ATRi_dose2	R6	1000	10	1000	34961	369671	0.0945733	3
1	B678	Elimusertib	GEM+ATRi_dose2	R6	10000	10	10000	46750	369671	0.126464	3
1	B678	Elimusertib	GEM+ATRi_dose3	R6	1	30	1	326633	369671	0.883578	4
1	B678	Elimusertib	GEM+ATRi_dose3	R6	10	30	10	184832	369671	0.499991	4
1	B678	Elimusertib	GEM+ATRi_dose3	R6	100	30	100	250022	369671	0.676337	4
1	B678	Elimusertib	GEM+ATRi_dose3	R6	1000	30	1000	43001	369671	0.116322	4
1	B678	Elimusertib	GEM+ATRi_dose3	R6	10000	30	10000	47590	369671	0.128736	4
1	B678	Elimusertib	ATRi	R6	0	1	1	325445	369671	0.880364	5
1	B678	Elimusertib	ATRi	R6	0	10	10	245596	369671	0.664364	5
1	B678	Elimusertib	ATRi	R6	0	100	100	192030	369671	0.519462	5
1	B678	Elimusertib	ATRi	R6	0	1000	1000	10932	369671	0.0295722	5
1	B678	Elimusertib	ATRi	R6	0	10000	10000	75605	369671	0.20452	5
1	B678	Elimusertib	vehicle	R6	0	0	NA	387326	369671	1.04776	6
1	B678	Elimusertib	GEM	R7	1	0	1	368716	369671	0.997417	1
1	B678	Elimusertib	GEM	R7	10	0	10	387287	369671	1.04765	1
1	B678	Elimusertib	GEM	R7	100	0	100	62955	369671	0.1703	1
1	B678	Elimusertib	GEM	R7	1000	0	1000	89330	369671	0.241647	1
1	B678	Elimusertib	GEM	R7	10000	0	10000	74391	369671	0.201236	1
1	B678	Elimusertib	GEM+ATRi_dose1	R7	1	3	1	228676	369671	0.618593	2
1	B678	Elimusertib	GEM+ATRi_dose1	R7	10	3	10	281400	369671	0.761217	2
1	B678	Elimusertib	GEM+ATRi_dose1	R7	100	3	100	152311	369671	0.412018	2
1	B678	Elimusertib	GEM+ATRi_dose1	R7	1000	3	1000	25375	369671	0.0686421	2
1	B678	Elimusertib	GEM+ATRi_dose1	R7	10000	3	10000	48136	369671	0.130213	2
1	B678	Elimusertib	GEM+ATRi_dose2	R7	1	10	1	241866	369671	0.654274	3
1	B678	Elimusertib	GEM+ATRi_dose2	R7	10	10	10	409793	369671	1.10853	3
1	B678	Elimusertib	GEM+ATRi_dose2	R7	100	10	100	23981	369671	0.0648712	3
1	B678	Elimusertib	GEM+ATRi_dose2	R7	1000	10	1000	35571	369671	0.0962234	3
1	B678	Elimusertib	GEM+ATRi_dose2	R7	10000	10	10000	60396	369671	0.163378	3
1	B678	Elimusertib	GEM+ATRi_dose3	R7	1	30	1	309312	369671	0.836722	4
1	B678	Elimusertib	GEM+ATRi_dose3	R7	10	30	10	345061	369671	0.933427	4
1	B678	Elimusertib	GEM+ATRi_dose3	R7	100	30	100	273330	369671	0.739387	4
1	B678	Elimusertib	GEM+ATRi_dose3	R7	1000	30	1000	49066	369671	0.132729	4
1	B678	Elimusertib	GEM+ATRi_dose3	R7	10000	30	10000	61342	369671	0.165937	4
1	B678	Elimusertib	ATRi	R7	0	1	1	323798	369671	0.875909	5
1	B678	Elimusertib	ATRi	R7	0	10	10	67580	369671	NA	5
1	B678	Elimusertib	ATRi	R7	0	100	100	290018	369671	0.78453	5
1	B678	Elimusertib	ATRi	R7	0	1000	1000	117732	369671	0.318478	5
1	B678	Elimusertib	ATRi	R7	0	10000	10000	88655	369671	0.239821	5
1	B678	Elimusertib	vehicle	R7	0	0	NA	352016	369671	0.952241	6
1	B678	Elimusertib	GEM	R8	1	0	1	359240	369671	0.971783	1
1	B678	Elimusertib	GEM	R8	10	0	10	367828	369671	0.995014	1
1	B678	Elimusertib	GEM	R8	100	0	100	323935	369671	0.876279	1
1	B678	Elimusertib	GEM	R8	1000	0	1000	77713	369671	0.210222	1
1	B678	Elimusertib	GEM	R8	10000	0	10000	86692	369671	0.234511	1
1	B678	Elimusertib	GEM+ATRi_dose1	R8	1	3	1	441475	369671	1.19424	2
1	B678	Elimusertib	GEM+ATRi_dose1	R8	10	3	10	148005	369671	0.40037	2
1	B678	Elimusertib	GEM+ATRi_dose1	R8	100	3	100	230206	369671	0.622732	2
1	B678	Elimusertib	GEM+ATRi_dose1	R8	1000	3	1000	53078	369671	0.143582	2
1	B678	Elimusertib	GEM+ATRi_dose1	R8	10000	3	10000	19695	369671	0.0532771	2
1	B678	Elimusertib	GEM+ATRi_dose2	R8	1	10	1	238773	369671	0.645907	3
1	B678	Elimusertib	GEM+ATRi_dose2	R8	10	10	10	164302	369671	0.444455	3
1	B678	Elimusertib	GEM+ATRi_dose2	R8	100	10	100	146667	369671	0.39675	3
1	B678	Elimusertib	GEM+ATRi_dose2	R8	1000	10	1000	30787	369671	0.0832822	3
1	B678	Elimusertib	GEM+ATRi_dose2	R8	10000	10	10000	47467	369671	0.128403	3
1	B678	Elimusertib	GEM+ATRi_dose3	R8	1	30	1	244697	369671	0.661932	4
1	B678	Elimusertib	GEM+ATRi_dose3	R8	10	30	10	103526	369671	0.280049	4
1	B678	Elimusertib	GEM+ATRi_dose3	R8	100	30	100	244281	369671	0.660807	4
1	B678	Elimusertib	GEM+ATRi_dose3	R8	1000	30	1000	35707	369671	0.0965913	4
1	B678	Elimusertib	GEM+ATRi_dose3	R8	10000	30	10000	53657	369671	0.145148	4
1	B678	Elimusertib	ATRi	R8	0	1	1	105208	369671	NA	5
1	B678	Elimusertib	ATRi	R8	0	10	10	195967	369671	0.530112	5
1	B678	Elimusertib	ATRi	R8	0	100	100	223737	369671	0.605233	5
1	B678	Elimusertib	ATRi	R8	0	1000	1000	130038	369671	0.351767	5
1	B678	Elimusertib	ATRi	R8	0	10000	10000	73576	369671	0.199031	5
1	B678	Elimusertib	vehicle	R8	0	0	NA	288222	369671	0.779672	6
2	UME008	Elimusertib	GEM	R1	1	0	1	92565	84650.5	1.0935	1
2	UME008	Elimusertib	GEM	R1	10	0	10	98751	84650.5	1.16657	1
2	UME008	Elimusertib	GEM	R1	100	0	100	27448	84650.5	0.324251	1
2	UME008	Elimusertib	GEM	R1	1000	0	1000	41254	84650.5	0.487345	1
2	UME008	Elimusertib	GEM	R1	10000	0	10000	39770	84650.5	0.469814	1
2	UME008	Elimusertib	GEM+ATRi_dose1	R1	1	3	1	73514	84650.5	0.868441	2
2	UME008	Elimusertib	GEM+ATRi_dose1	R1	10	3	10	45879	84650.5	0.541981	2
2	UME008	Elimusertib	GEM+ATRi_dose1	R1	100	3	100	12165	84650.5	0.143709	2
2	UME008	Elimusertib	GEM+ATRi_dose1	R1	1000	3	1000	15875	84650.5	0.187536	2
2	UME008	Elimusertib	GEM+ATRi_dose1	R1	10000	3	10000	13751	84650.5	0.162444	2
2	UME008	Elimusertib	GEM+ATRi_dose2	R1	1	10	1	138561	84650.5	1.63686	3
2	UME008	Elimusertib	GEM+ATRi_dose2	R1	10	10	10	18573	84650.5	0.219408	3
2	UME008	Elimusertib	GEM+ATRi_dose2	R1	100	10	100	12608	84650.5	0.148942	3
2	UME008	Elimusertib	GEM+ATRi_dose2	R1	1000	10	1000	11728	84650.5	0.138546	3
2	UME008	Elimusertib	GEM+ATRi_dose2	R1	10000	10	10000	11038	84650.5	0.130395	3
2	UME008	Elimusertib	GEM+ATRi_dose3	R1	1	30	1	88173	84650.5	1.04161	4
2	UME008	Elimusertib	GEM+ATRi_dose3	R1	10	30	10	16532	84650.5	0.195297	4
2	UME008	Elimusertib	GEM+ATRi_dose3	R1	100	30	100	13598	84650.5	0.160637	4
2	UME008	Elimusertib	GEM+ATRi_dose3	R1	1000	30	1000	10909	84650.5	0.128871	4
2	UME008	Elimusertib	GEM+ATRi_dose3	R1	10000	30	10000	10282	84650.5	0.121464	4
2	UME008	Elimusertib	ATRi	R1	0	1	1	110459	84650.5	1.30488	5
2	UME008	Elimusertib	ATRi	R1	0	10	10	126926	84650.5	1.49941	5
2	UME008	Elimusertib	ATRi	R1	0	100	100	57926	84650.5	0.684296	5
2	UME008	Elimusertib	ATRi	R1	0	1000	1000	44507	84650.5	0.525774	5
2	UME008	Elimusertib	ATRi	R1	0	10000	10000	29615	84650.5	0.34985	5
2	UME008	Elimusertib	vehicle	R1	0	0	NA	73038	84650.5	0.862818	6
2	UME008	Elimusertib	GEM	R2	1	0	1	70677	84650.5	0.834927	1
2	UME008	Elimusertib	GEM	R2	10	0	10	75740	84650.5	0.894738	1
2	UME008	Elimusertib	GEM	R2	100	0	100	37679	84650.5	0.445113	1
2	UME008	Elimusertib	GEM	R2	1000	0	1000	47579	84650.5	0.562064	1
2	UME008	Elimusertib	GEM	R2	10000	0	10000	31532	84650.5	0.372496	1
2	UME008	Elimusertib	GEM+ATRi_dose1	R2	1	3	1	75445	84650.5	0.891253	2
2	UME008	Elimusertib	GEM+ATRi_dose1	R2	10	3	10	26953	84650.5	0.318403	2
2	UME008	Elimusertib	GEM+ATRi_dose1	R2	100	3	100	16324	84650.5	0.19284	2
2	UME008	Elimusertib	GEM+ATRi_dose1	R2	1000	3	1000	14394	84650.5	0.17004	2
2	UME008	Elimusertib	GEM+ATRi_dose1	R2	10000	3	10000	13619	84650.5	0.160885	2
2	UME008	Elimusertib	GEM+ATRi_dose2	R2	1	10	1	106190	84650.5	1.25445	3
2	UME008	Elimusertib	GEM+ATRi_dose2	R2	10	10	10	17906	84650.5	0.211529	3
2	UME008	Elimusertib	GEM+ATRi_dose2	R2	100	10	100	10021	84650.5	0.118381	3
2	UME008	Elimusertib	GEM+ATRi_dose2	R2	1000	10	1000	11292	84650.5	0.133396	3
2	UME008	Elimusertib	GEM+ATRi_dose2	R2	10000	10	10000	9863	84650.5	0.116514	3
2	UME008	Elimusertib	GEM+ATRi_dose3	R2	1	30	1	87213	84650.5	1.03027	4
2	UME008	Elimusertib	GEM+ATRi_dose3	R2	10	30	10	12778	84650.5	0.15095	4
2	UME008	Elimusertib	GEM+ATRi_dose3	R2	100	30	100	7955	84650.5	0.0939746	4
2	UME008	Elimusertib	GEM+ATRi_dose3	R2	1000	30	1000	11608	84650.5	0.137129	4
2	UME008	Elimusertib	GEM+ATRi_dose3	R2	10000	30	10000	8129	84650.5	0.0960301	4
2	UME008	Elimusertib	ATRi	R2	0	1	1	124269	84650.5	1.46802	5
2	UME008	Elimusertib	ATRi	R2	0	10	10	64068	84650.5	0.756853	5
2	UME008	Elimusertib	ATRi	R2	0	100	100	69506	84650.5	0.821094	5
2	UME008	Elimusertib	ATRi	R2	0	1000	1000	19352	84650.5	0.228611	5
2	UME008	Elimusertib	ATRi	R2	0	10000	10000	24649	84650.5	0.291186	5
2	UME008	Elimusertib	vehicle	R2	0	0	NA	84326	84650.5	0.996167	6
2	UME008	Elimusertib	GEM	R3	1	0	1	107521	84650.5	1.27018	1
2	UME008	Elimusertib	GEM	R3	10	0	10	52596	84650.5	0.621331	1
2	UME008	Elimusertib	GEM	R3	100	0	100	47579	84650.5	0.562064	1
2	UME008	Elimusertib	GEM	R3	1000	0	1000	37597	84650.5	0.444144	1
2	UME008	Elimusertib	GEM	R3	10000	0	10000	35194	84650.5	0.415757	1
2	UME008	Elimusertib	GEM+ATRi_dose1	R3	1	3	1	100357	84650.5	1.18555	2
2	UME008	Elimusertib	GEM+ATRi_dose1	R3	10	3	10	21279	84650.5	0.251375	2
2	UME008	Elimusertib	GEM+ATRi_dose1	R3	100	3	100	11864	84650.5	0.140153	2
2	UME008	Elimusertib	GEM+ATRi_dose1	R3	1000	3	1000	12699	84650.5	0.150017	2
2	UME008	Elimusertib	GEM+ATRi_dose1	R3	10000	3	10000	8677	84650.5	0.102504	2
2	UME008	Elimusertib	GEM+ATRi_dose2	R3	1	10	1	108590	84650.5	1.2828	3
2	UME008	Elimusertib	GEM+ATRi_dose2	R3	10	10	10	23470	84650.5	0.277258	3
2	UME008	Elimusertib	GEM+ATRi_dose2	R3	100	10	100	8124	84650.5	0.0959711	3
2	UME008	Elimusertib	GEM+ATRi_dose2	R3	1000	10	1000	9720	84650.5	0.114825	3
2	UME008	Elimusertib	GEM+ATRi_dose2	R3	10000	10	10000	10063	84650.5	0.118877	3
2	UME008	Elimusertib	GEM+ATRi_dose3	R3	1	30	1	87822	84650.5	1.03747	4
2	UME008	Elimusertib	GEM+ATRi_dose3	R3	10	30	10	16348	84650.5	0.193123	4
2	UME008	Elimusertib	GEM+ATRi_dose3	R3	100	30	100	8266	84650.5	0.0976486	4
2	UME008	Elimusertib	GEM+ATRi_dose3	R3	1000	30	1000	7386	84650.5	0.0872529	4
2	UME008	Elimusertib	GEM+ATRi_dose3	R3	10000	30	10000	12894	84650.5	0.15232	4
2	UME008	Elimusertib	ATRi	R3	0	1	1	129031	84650.5	1.52428	5
2	UME008	Elimusertib	ATRi	R3	0	10	10	127822	84650.5	1.51	5
2	UME008	Elimusertib	ATRi	R3	0	100	100	45821	84650.5	0.541296	5
2	UME008	Elimusertib	ATRi	R3	0	1000	1000	37224	84650.5	0.439738	5
2	UME008	Elimusertib	ATRi	R3	0	10000	10000	25765	84650.5	0.304369	5
2	UME008	Elimusertib	vehicle	R3	0	0	NA	84975	84650.5	1.00383	6
2	UME008	Elimusertib	GEM	R4	1	0	1	78119	84650.5	0.922842	1
2	UME008	Elimusertib	GEM	R4	10	0	10	39117	84650.5	0.4621	1
2	UME008	Elimusertib	GEM	R4	100	0	100	28006	84650.5	0.330843	1
2	UME008	Elimusertib	GEM	R4	1000	0	1000	40743	84650.5	0.481308	1
2	UME008	Elimusertib	GEM	R4	10000	0	10000	42182	84650.5	0.498308	1
2	UME008	Elimusertib	GEM+ATRi_dose1	R4	1	3	1	136040	84650.5	1.60708	2
2	UME008	Elimusertib	GEM+ATRi_dose1	R4	10	3	10	18324	84650.5	0.216467	2
2	UME008	Elimusertib	GEM+ATRi_dose1	R4	100	3	100	9438	84650.5	0.111494	2
2	UME008	Elimusertib	GEM+ATRi_dose1	R4	1000	3	1000	7783	84650.5	0.0919428	2
2	UME008	Elimusertib	GEM+ATRi_dose1	R4	10000	3	10000	13543	84650.5	0.159987	2
2	UME008	Elimusertib	GEM+ATRi_dose2	R4	1	10	1	110506	84650.5	1.30544	3
2	UME008	Elimusertib	GEM+ATRi_dose2	R4	10	10	10	13199	84650.5	0.155923	3
2	UME008	Elimusertib	GEM+ATRi_dose2	R4	100	10	100	10087	84650.5	0.119161	3
2	UME008	Elimusertib	GEM+ATRi_dose2	R4	1000	10	1000	11733	84650.5	0.138605	3
2	UME008	Elimusertib	GEM+ATRi_dose2	R4	10000	10	10000	13815	84650.5	0.1632	3
2	UME008	Elimusertib	GEM+ATRi_dose3	R4	1	30	1	75479	84650.5	0.891655	4
2	UME008	Elimusertib	GEM+ATRi_dose3	R4	10	30	10	11047	84650.5	0.130501	4
2	UME008	Elimusertib	GEM+ATRi_dose3	R4	100	30	100	8990	84650.5	0.106201	4
2	UME008	Elimusertib	GEM+ATRi_dose3	R4	1000	30	1000	8379	84650.5	0.0989835	4
2	UME008	Elimusertib	GEM+ATRi_dose3	R4	10000	30	10000	10758	84650.5	0.127087	4
2	UME008	Elimusertib	ATRi	R4	0	1	1	135084	84650.5	NA	5
2	UME008	Elimusertib	ATRi	R4	0	10	10	101854	84650.5	1.20323	5
2	UME008	Elimusertib	ATRi	R4	0	100	100	66820	84650.5	0.789363	5
2	UME008	Elimusertib	ATRi	R4	0	1000	1000	35408	84650.5	0.418285	5
2	UME008	Elimusertib	ATRi	R4	0	10000	10000	33660	84650.5	0.397635	5
2	UME008	Elimusertib	vehicle	R4	0	0	NA	115512	84650.5	1.36458	6
2	UME008	Elimusertib	GEM	R5	1	0	1	124136	66095.5	1.87813	1
2	UME008	Elimusertib	GEM	R5	10	0	10	89556	66095.5	1.35495	1
2	UME008	Elimusertib	GEM	R5	100	0	100	38316	66095.5	0.579707	1
2	UME008	Elimusertib	GEM	R5	1000	0	1000	36541	66095.5	0.552852	1
2	UME008	Elimusertib	GEM	R5	10000	0	10000	33542	66095.5	0.507478	1
2	UME008	Elimusertib	GEM+ATRi_dose1	R5	1	3	1	77700	66095.5	1.17557	2
2	UME008	Elimusertib	GEM+ATRi_dose1	R5	10	3	10	31757	66095.5	0.480471	2
2	UME008	Elimusertib	GEM+ATRi_dose1	R5	100	3	100	14570	66095.5	0.220439	2
2	UME008	Elimusertib	GEM+ATRi_dose1	R5	1000	3	1000	10359	66095.5	0.156728	2
2	UME008	Elimusertib	GEM+ATRi_dose1	R5	10000	3	10000	8533	66095.5	0.129101	2
2	UME008	Elimusertib	GEM+ATRi_dose2	R5	1	10	1	97513	66095.5	1.47533	3
2	UME008	Elimusertib	GEM+ATRi_dose2	R5	10	10	10	12852	66095.5	0.194446	3
2	UME008	Elimusertib	GEM+ATRi_dose2	R5	100	10	100	7711	66095.5	0.116665	3
2	UME008	Elimusertib	GEM+ATRi_dose2	R5	1000	10	1000	9721	66095.5	0.147075	3
2	UME008	Elimusertib	GEM+ATRi_dose2	R5	10000	10	10000	10126	66095.5	0.153203	3
2	UME008	Elimusertib	GEM+ATRi_dose3	R5	1	30	1	77907	66095.5	1.1787	4
2	UME008	Elimusertib	GEM+ATRi_dose3	R5	10	30	10	13943	66095.5	0.210952	4
2	UME008	Elimusertib	GEM+ATRi_dose3	R5	100	30	100	9986	66095.5	0.151084	4
2	UME008	Elimusertib	GEM+ATRi_dose3	R5	1000	30	1000	11637	66095.5	0.176063	4
2	UME008	Elimusertib	GEM+ATRi_dose3	R5	10000	30	10000	8297	66095.5	0.12553	4
2	UME008	Elimusertib	ATRi	R5	0	1	1	77599	66095.5	1.17404	5
2	UME008	Elimusertib	ATRi	R5	0	10	10	97726	66095.5	1.47856	5
2	UME008	Elimusertib	ATRi	R5	0	100	100	63251	66095.5	0.956964	5
2	UME008	Elimusertib	ATRi	R5	0	1000	1000	31253	66095.5	0.472846	5
2	UME008	Elimusertib	ATRi	R5	0	10000	10000	20940	66095.5	0.316814	5
2	UME008	Elimusertib	vehicle	R5	0	0	NA	65640	66095.5	0.993108	6
2	UME008	Elimusertib	GEM	R6	1	0	1	85986	66095.5	1.30094	1
2	UME008	Elimusertib	GEM	R6	10	0	10	69980	66095.5	1.05877	1
2	UME008	Elimusertib	GEM	R6	100	0	100	15127	66095.5	0.228866	1
2	UME008	Elimusertib	GEM	R6	1000	0	1000	35131	66095.5	0.531519	1
2	UME008	Elimusertib	GEM	R6	10000	0	10000	37131	66095.5	0.561778	1
2	UME008	Elimusertib	GEM+ATRi_dose1	R6	1	3	1	77770	66095.5	1.17663	2
2	UME008	Elimusertib	GEM+ATRi_dose1	R6	10	3	10	29072	66095.5	0.439848	2
2	UME008	Elimusertib	GEM+ATRi_dose1	R6	100	3	100	14527	66095.5	0.219788	2
2	UME008	Elimusertib	GEM+ATRi_dose1	R6	1000	3	1000	8147	66095.5	0.123261	2
2	UME008	Elimusertib	GEM+ATRi_dose1	R6	10000	3	10000	9655	66095.5	0.146077	2
2	UME008	Elimusertib	GEM+ATRi_dose2	R6	1	10	1	93242	66095.5	1.41072	3
2	UME008	Elimusertib	GEM+ATRi_dose2	R6	10	10	10	11894	66095.5	0.179952	3
2	UME008	Elimusertib	GEM+ATRi_dose2	R6	100	10	100	17838	66095.5	0.269882	3
2	UME008	Elimusertib	GEM+ATRi_dose2	R6	1000	10	1000	13108	66095.5	0.198319	3
2	UME008	Elimusertib	GEM+ATRi_dose2	R6	10000	10	10000	7196	66095.5	0.108873	3
2	UME008	Elimusertib	GEM+ATRi_dose3	R6	1	30	1	63102	66095.5	0.954709	4
2	UME008	Elimusertib	GEM+ATRi_dose3	R6	10	30	10	10787	66095.5	0.163203	4
2	UME008	Elimusertib	GEM+ATRi_dose3	R6	100	30	100	7539	66095.5	0.114062	4
2	UME008	Elimusertib	GEM+ATRi_dose3	R6	1000	30	1000	11318	66095.5	0.171237	4
2	UME008	Elimusertib	GEM+ATRi_dose3	R6	10000	30	10000	6912	66095.5	0.104576	4
2	UME008	Elimusertib	ATRi	R6	0	1	1	101713	66095.5	1.53888	5
2	UME008	Elimusertib	ATRi	R6	0	10	10	61923	66095.5	0.936872	5
2	UME008	Elimusertib	ATRi	R6	0	100	100	34813	66095.5	0.526708	5
2	UME008	Elimusertib	ATRi	R6	0	1000	1000	15797	66095.5	0.239003	5
2	UME008	Elimusertib	ATRi	R6	0	10000	10000	16055	66095.5	0.242906	5
2	UME008	Elimusertib	vehicle	R6	0	0	NA	58372	66095.5	0.883146	6
2	UME008	Elimusertib	GEM	R7	1	0	1	88654	66095.5	1.3413	1
2	UME008	Elimusertib	GEM	R7	10	0	10	80057	66095.5	1.21123	1
2	UME008	Elimusertib	GEM	R7	100	0	100	35131	66095.5	0.531519	1
2	UME008	Elimusertib	GEM	R7	1000	0	1000	29430	66095.5	0.445265	1
2	UME008	Elimusertib	GEM	R7	10000	0	10000	24881	66095.5	0.37644	1
2	UME008	Elimusertib	GEM+ATRi_dose1	R7	1	3	1	109808	66095.5	1.66135	2
2	UME008	Elimusertib	GEM+ATRi_dose1	R7	10	3	10	15677	66095.5	0.237187	2
2	UME008	Elimusertib	GEM+ATRi_dose1	R7	100	3	100	16919	66095.5	0.255978	2
2	UME008	Elimusertib	GEM+ATRi_dose1	R7	1000	3	1000	10159	66095.5	0.153702	2
2	UME008	Elimusertib	GEM+ATRi_dose1	R7	10000	3	10000	6901	66095.5	0.10441	2
2	UME008	Elimusertib	GEM+ATRi_dose2	R7	1	10	1	102217	66095.5	1.5465	3
2	UME008	Elimusertib	GEM+ATRi_dose2	R7	10	10	10	11830	66095.5	0.178983	3
2	UME008	Elimusertib	GEM+ATRi_dose2	R7	100	10	100	11180	66095.5	0.169149	3
2	UME008	Elimusertib	GEM+ATRi_dose2	R7	1000	10	1000	7899	66095.5	0.119509	3
2	UME008	Elimusertib	GEM+ATRi_dose2	R7	10000	10	10000	8918	66095.5	0.134926	3
2	UME008	Elimusertib	GEM+ATRi_dose3	R7	1	30	1	115348	66095.5	1.74517	4
2	UME008	Elimusertib	GEM+ATRi_dose3	R7	10	30	10	9058	66095.5	0.137044	4
2	UME008	Elimusertib	GEM+ATRi_dose3	R7	100	30	100	8945	66095.5	0.135334	4
2	UME008	Elimusertib	GEM+ATRi_dose3	R7	1000	30	1000	8407	66095.5	0.127195	4
2	UME008	Elimusertib	GEM+ATRi_dose3	R7	10000	30	10000	9935	66095.5	0.150313	4
2	UME008	Elimusertib	ATRi	R7	0	1	1	116579	66095.5	NA	5
2	UME008	Elimusertib	ATRi	R7	0	10	10	96541	66095.5	1.46063	5
2	UME008	Elimusertib	ATRi	R7	0	100	100	47191	66095.5	0.713982	5
2	UME008	Elimusertib	ATRi	R7	0	1000	1000	29425	66095.5	0.445189	5
2	UME008	Elimusertib	ATRi	R7	0	10000	10000	37828	66095.5	0.572323	5
2	UME008	Elimusertib	vehicle	R7	0	0	NA	66551	66095.5	1.00689	6
2	UME008	Elimusertib	GEM	R8	1	0	1	68642	66095.5	1.03853	1
2	UME008	Elimusertib	GEM	R8	10	0	10	55881	66095.5	0.845458	1
2	UME008	Elimusertib	GEM	R8	100	0	100	21148	66095.5	0.319961	1
2	UME008	Elimusertib	GEM	R8	1000	0	1000	35583	66095.5	0.538357	1
2	UME008	Elimusertib	GEM	R8	10000	0	10000	23438	66095.5	0.354608	1
2	UME008	Elimusertib	GEM+ATRi_dose1	R8	1	3	1	129603	66095.5	1.96084	2
2	UME008	Elimusertib	GEM+ATRi_dose1	R8	10	3	10	28167	66095.5	0.426156	2
2	UME008	Elimusertib	GEM+ATRi_dose1	R8	100	3	100	8350	66095.5	0.126332	2
2	UME008	Elimusertib	GEM+ATRi_dose1	R8	1000	3	1000	8939	66095.5	0.135244	2
2	UME008	Elimusertib	GEM+ATRi_dose1	R8	10000	3	10000	10469	66095.5	0.158392	2
2	UME008	Elimusertib	GEM+ATRi_dose2	R8	1	10	1	89122	66095.5	1.34838	3
2	UME008	Elimusertib	GEM+ATRi_dose2	R8	10	10	10	10609	66095.5	0.16051	3
2	UME008	Elimusertib	GEM+ATRi_dose2	R8	100	10	100	12811	66095.5	0.193826	3
2	UME008	Elimusertib	GEM+ATRi_dose2	R8	1000	10	1000	14234	66095.5	0.215355	3
2	UME008	Elimusertib	GEM+ATRi_dose2	R8	10000	10	10000	9203	66095.5	0.139238	3
2	UME008	Elimusertib	GEM+ATRi_dose3	R8	1	30	1	107011	66095.5	1.61904	4
2	UME008	Elimusertib	GEM+ATRi_dose3	R8	10	30	10	8739	66095.5	0.132218	4
2	UME008	Elimusertib	GEM+ATRi_dose3	R8	100	30	100	8510	66095.5	0.128753	4
2	UME008	Elimusertib	GEM+ATRi_dose3	R8	1000	30	1000	7680	66095.5	0.116196	4
2	UME008	Elimusertib	GEM+ATRi_dose3	R8	10000	30	10000	12660	66095.5	0.191541	4
2	UME008	Elimusertib	ATRi	R8	0	1	1	92677	66095.5	1.40217	5
2	UME008	Elimusertib	ATRi	R8	0	10	10	122619	66095.5	NA	5
2	UME008	Elimusertib	ATRi	R8	0	100	100	68724	66095.5	1.03977	5
2	UME008	Elimusertib	ATRi	R8	0	1000	1000	31678	66095.5	0.479276	5
2	UME008	Elimusertib	ATRi	R8	0	10000	10000	24473	66095.5	0.370267	5
2	UME008	Elimusertib	vehicle	R8	0	0	NA	79963	66095.5	1.20981	6
2	UME012	Elimusertib	GEM	R1	1	0	1	57442	44172	1.30042	1
2	UME012	Elimusertib	GEM	R1	10	0	10	36143	44172	0.818233	1
2	UME012	Elimusertib	GEM	R1	100	0	100	23901	44172	0.541089	1
2	UME012	Elimusertib	GEM	R1	1000	0	1000	30679	44172	0.694535	1
2	UME012	Elimusertib	GEM	R1	10000	0	10000	29499	44172	0.667821	1
2	UME012	Elimusertib	GEM+ATRi_dose1	R1	1	3	1	46980	44172	1.06357	2
2	UME012	Elimusertib	GEM+ATRi_dose1	R1	10	3	10	39907	44172	0.903446	2
2	UME012	Elimusertib	GEM+ATRi_dose1	R1	100	3	100	3905	44172	0.0884044	2
2	UME012	Elimusertib	GEM+ATRi_dose1	R1	1000	3	1000	4959	44172	0.112266	2
2	UME012	Elimusertib	GEM+ATRi_dose1	R1	10000	3	10000	7731	44172	0.17502	2
2	UME012	Elimusertib	GEM+ATRi_dose2	R1	1	10	1	49591	44172	1.12268	3
2	UME012	Elimusertib	GEM+ATRi_dose2	R1	10	10	10	3133	44172	0.0709273	3
2	UME012	Elimusertib	GEM+ATRi_dose2	R1	100	10	100	3321	44172	0.0751834	3
2	UME012	Elimusertib	GEM+ATRi_dose2	R1	1000	10	1000	2807	44172	0.063547	3
2	UME012	Elimusertib	GEM+ATRi_dose2	R1	10000	10	10000	3708	44172	0.0839446	3
2	UME012	Elimusertib	GEM+ATRi_dose3	R1	1	30	1	50183	44172	1.13608	4
2	UME012	Elimusertib	GEM+ATRi_dose3	R1	10	30	10	2459	44172	0.0556687	4
2	UME012	Elimusertib	GEM+ATRi_dose3	R1	100	30	100	2656	44172	0.0601286	4
2	UME012	Elimusertib	GEM+ATRi_dose3	R1	1000	30	1000	3954	44172	0.0895137	4
2	UME012	Elimusertib	GEM+ATRi_dose3	R1	10000	30	10000	3342	44172	0.0756588	4
2	UME012	Elimusertib	ATRi	R1	0	1	1	49574	44172	1.12229	5
2	UME012	Elimusertib	ATRi	R1	0	10	10	44405	44172	1.00527	5
2	UME012	Elimusertib	ATRi	R1	0	100	100	19291	44172	0.436725	5
2	UME012	Elimusertib	ATRi	R1	0	1000	1000	4206	44172	0.0952187	5
2	UME012	Elimusertib	ATRi	R1	0	10000	10000	6082	44172	0.137689	5
2	UME012	Elimusertib	vehicle	R1	0	0	NA	48052	44172	1.08784	6
2	UME012	Elimusertib	GEM	R2	1	0	1	58792	44172	1.33098	1
2	UME012	Elimusertib	GEM	R2	10	0	10	59782	44172	1.35339	1
2	UME012	Elimusertib	GEM	R2	100	0	100	20053	44172	0.453975	1
2	UME012	Elimusertib	GEM	R2	1000	0	1000	26679	44172	0.60398	1
2	UME012	Elimusertib	GEM	R2	10000	0	10000	16497	44172	0.373472	1
2	UME012	Elimusertib	GEM+ATRi_dose1	R2	1	3	1	57532	44172	1.30245	2
2	UME012	Elimusertib	GEM+ATRi_dose1	R2	10	3	10	37872	44172	0.857376	2
2	UME012	Elimusertib	GEM+ATRi_dose1	R2	100	3	100	5369	44172	0.121548	2
2	UME012	Elimusertib	GEM+ATRi_dose1	R2	1000	3	1000	6610	44172	0.149642	2
2	UME012	Elimusertib	GEM+ATRi_dose1	R2	10000	3	10000	5364	44172	0.121434	2
2	UME012	Elimusertib	GEM+ATRi_dose2	R2	1	10	1	57726	44172	1.30685	3
2	UME012	Elimusertib	GEM+ATRi_dose2	R2	10	10	10	3415	44172	0.0773114	3
2	UME012	Elimusertib	GEM+ATRi_dose2	R2	100	10	100	2377	44172	0.0538124	3
2	UME012	Elimusertib	GEM+ATRi_dose2	R2	1000	10	1000	4969	44172	0.112492	3
2	UME012	Elimusertib	GEM+ATRi_dose2	R2	10000	10	10000	3616	44172	0.0818618	3
2	UME012	Elimusertib	GEM+ATRi_dose3	R2	1	30	1	44843	44172	1.01519	4
2	UME012	Elimusertib	GEM+ATRi_dose3	R2	10	30	10	2588	44172	0.0585892	4
2	UME012	Elimusertib	GEM+ATRi_dose3	R2	100	30	100	2263	44172	0.0512315	4
2	UME012	Elimusertib	GEM+ATRi_dose3	R2	1000	30	1000	3752	44172	0.0849407	4
2	UME012	Elimusertib	GEM+ATRi_dose3	R2	10000	30	10000	4606	44172	0.104274	4
2	UME012	Elimusertib	ATRi	R2	0	1	1	51534	44172	1.16667	5
2	UME012	Elimusertib	ATRi	R2	0	10	10	48999	44172	1.10928	5
2	UME012	Elimusertib	ATRi	R2	0	100	100	14487	44172	0.327968	5
2	UME012	Elimusertib	ATRi	R2	0	1000	1000	5579	44172	0.126302	5
2	UME012	Elimusertib	ATRi	R2	0	10000	10000	14029	44172	0.317599	5
2	UME012	Elimusertib	vehicle	R2	0	0	NA	37503	44172	0.849022	6
2	UME012	Elimusertib	GEM	R3	1	0	1	50182	44172	1.13606	1
2	UME012	Elimusertib	GEM	R3	10	0	10	48904	44172	1.10713	1
2	UME012	Elimusertib	GEM	R3	100	0	100	26679	44172	0.60398	1
2	UME012	Elimusertib	GEM	R3	1000	0	1000	39274	44172	0.889115	1
2	UME012	Elimusertib	GEM	R3	10000	0	10000	28111	44172	0.636399	1
2	UME012	Elimusertib	GEM+ATRi_dose1	R3	1	3	1	72225	44172	1.63509	2
2	UME012	Elimusertib	GEM+ATRi_dose1	R3	10	3	10	33716	44172	0.763289	2
2	UME012	Elimusertib	GEM+ATRi_dose1	R3	100	3	100	6024	44172	0.136376	2
2	UME012	Elimusertib	GEM+ATRi_dose1	R3	1000	3	1000	7064	44172	0.15992	2
2	UME012	Elimusertib	GEM+ATRi_dose1	R3	10000	3	10000	3812	44172	0.086299	2
2	UME012	Elimusertib	GEM+ATRi_dose2	R3	1	10	1	52337	44172	1.18485	3
2	UME012	Elimusertib	GEM+ATRi_dose2	R3	10	10	10	5085	44172	0.115118	3
2	UME012	Elimusertib	GEM+ATRi_dose2	R3	100	10	100	2456	44172	0.0556008	3
2	UME012	Elimusertib	GEM+ATRi_dose2	R3	1000	10	1000	2819	44172	0.0638187	3
2	UME012	Elimusertib	GEM+ATRi_dose2	R3	10000	10	10000	3337	44172	0.0755456	3
2	UME012	Elimusertib	GEM+ATRi_dose3	R3	1	30	1	26156	44172	0.59214	4
2	UME012	Elimusertib	GEM+ATRi_dose3	R3	10	30	10	4027	44172	0.0911663	4
2	UME012	Elimusertib	GEM+ATRi_dose3	R3	100	30	100	2631	44172	0.0595626	4
2	UME012	Elimusertib	GEM+ATRi_dose3	R3	1000	30	1000	2018	44172	0.045685	4
2	UME012	Elimusertib	GEM+ATRi_dose3	R3	10000	30	10000	4154	44172	0.0940415	4
2	UME012	Elimusertib	ATRi	R3	0	1	1	73071	44172	1.65424	5
2	UME012	Elimusertib	ATRi	R3	0	10	10	64383	44172	1.45755	5
2	UME012	Elimusertib	ATRi	R3	0	100	100	14031	44172	0.317645	5
2	UME012	Elimusertib	ATRi	R3	0	1000	1000	3488	44172	0.078964	5
2	UME012	Elimusertib	ATRi	R3	0	10000	10000	19619	44172	0.44415	5
2	UME012	Elimusertib	vehicle	R3	0	0	NA	40292	44172	0.912162	6
2	UME012	Elimusertib	GEM	R4	1	0	1	50895	44172	1.1522	1
2	UME012	Elimusertib	GEM	R4	10	0	10	45529	44172	1.03072	1
2	UME012	Elimusertib	GEM	R4	100	0	100	28004	44172	0.633976	1
2	UME012	Elimusertib	GEM	R4	1000	0	1000	26988	44172	0.610975	1
2	UME012	Elimusertib	GEM	R4	10000	0	10000	20996	44172	0.475324	1
2	UME012	Elimusertib	GEM+ATRi_dose1	R4	1	3	1	73237	44172	1.658	2
2	UME012	Elimusertib	GEM+ATRi_dose1	R4	10	3	10	26728	44172	0.605089	2
2	UME012	Elimusertib	GEM+ATRi_dose1	R4	100	3	100	5848	44172	0.132392	2
2	UME012	Elimusertib	GEM+ATRi_dose1	R4	1000	3	1000	3311	44172	0.074957	2
2	UME012	Elimusertib	GEM+ATRi_dose1	R4	10000	3	10000	7546	44172	0.170832	2
2	UME012	Elimusertib	GEM+ATRi_dose2	R4	1	10	1	36201	44172	0.819546	3
2	UME012	Elimusertib	GEM+ATRi_dose2	R4	10	10	10	3932	44172	0.0890157	3
2	UME012	Elimusertib	GEM+ATRi_dose2	R4	100	10	100	4375	44172	0.0990446	3
2	UME012	Elimusertib	GEM+ATRi_dose2	R4	1000	10	1000	5632	44172	0.127502	3
2	UME012	Elimusertib	GEM+ATRi_dose2	R4	10000	10	10000	4648	44172	0.105225	3
2	UME012	Elimusertib	GEM+ATRi_dose3	R4	1	30	1	38005	44172	0.860387	4
2	UME012	Elimusertib	GEM+ATRi_dose3	R4	10	30	10	2949	44172	0.0667617	4
2	UME012	Elimusertib	GEM+ATRi_dose3	R4	100	30	100	3506	44172	0.0793715	4
2	UME012	Elimusertib	GEM+ATRi_dose3	R4	1000	30	1000	3195	44172	0.0723309	4
2	UME012	Elimusertib	GEM+ATRi_dose3	R4	10000	30	10000	3657	44172	0.08279	4
2	UME012	Elimusertib	ATRi	R4	0	1	1	52011	44172	1.17747	5
2	UME012	Elimusertib	ATRi	R4	0	10	10	71243	44172	1.61285	5
2	UME012	Elimusertib	ATRi	R4	0	100	100	11704	44172	0.264964	5
2	UME012	Elimusertib	ATRi	R4	0	1000	1000	7846	44172	0.177624	5
2	UME012	Elimusertib	ATRi	R4	0	10000	10000	12818	44172	0.290184	5
2	UME012	Elimusertib	vehicle	R4	0	0	NA	86177	44172	NA	6
2	UME051	Elimusertib	GEM	R1	1	0	1	36968	26680	1.38561	1
2	UME051	Elimusertib	GEM	R1	10	0	10	29263	26680	1.09681	1
2	UME051	Elimusertib	GEM	R1	100	0	100	8717	26680	0.326724	1
2	UME051	Elimusertib	GEM	R1	1000	0	1000	9782	26680	0.366642	1
2	UME051	Elimusertib	GEM	R1	10000	0	10000	7267	26680	0.272376	1
2	UME051	Elimusertib	GEM+ATRi_dose1	R1	1	3	1	21049	26680	0.788943	2
2	UME051	Elimusertib	GEM+ATRi_dose1	R1	10	3	10	37132	26680	1.39175	2
2	UME051	Elimusertib	GEM+ATRi_dose1	R1	100	3	100	10273	26680	0.385045	2
2	UME051	Elimusertib	GEM+ATRi_dose1	R1	1000	3	1000	6731	26680	0.252286	2
2	UME051	Elimusertib	GEM+ATRi_dose1	R1	10000	3	10000	7109	26680	0.266454	2
2	UME051	Elimusertib	GEM+ATRi_dose2	R1	1	10	1	26995	26680	1.01181	3
2	UME051	Elimusertib	GEM+ATRi_dose2	R1	10	10	10	19470	26680	0.72976	3
2	UME051	Elimusertib	GEM+ATRi_dose2	R1	100	10	100	8973	26680	0.336319	3
2	UME051	Elimusertib	GEM+ATRi_dose2	R1	1000	10	1000	6821	26680	0.25566	3
2	UME051	Elimusertib	GEM+ATRi_dose2	R1	10000	10	10000	5918	26680	0.221814	3
2	UME051	Elimusertib	GEM+ATRi_dose3	R1	1	30	1	28921	26680	1.084	4
2	UME051	Elimusertib	GEM+ATRi_dose3	R1	10	30	10	14097	26680	0.528373	4
2	UME051	Elimusertib	GEM+ATRi_dose3	R1	100	30	100	8270	26680	0.30997	4
2	UME051	Elimusertib	GEM+ATRi_dose3	R1	1000	30	1000	8691	26680	0.32575	4
2	UME051	Elimusertib	GEM+ATRi_dose3	R1	10000	30	10000	5778	26680	0.216567	4
2	UME051	Elimusertib	ATRi	R1	0	1	1	25475	26680	0.954835	5
2	UME051	Elimusertib	ATRi	R1	0	10	10	27769	26680	1.04082	5
2	UME051	Elimusertib	ATRi	R1	0	100	100	17736	26680	0.664768	5
2	UME051	Elimusertib	ATRi	R1	0	1000	1000	9380	26680	0.351574	5
2	UME051	Elimusertib	ATRi	R1	0	10000	10000	8136	26680	0.304948	5
2	UME051	Elimusertib	vehicle	R1	0	0	NA	28845	26680	1.08115	6
2	UME051	Elimusertib	GEM	R2	1	0	1	23432	26680	0.878261	1
2	UME051	Elimusertib	GEM	R2	10	0	10	20926	26680	0.784333	1
2	UME051	Elimusertib	GEM	R2	100	0	100	13234	26680	0.496027	1
2	UME051	Elimusertib	GEM	R2	1000	0	1000	7548	26680	0.282909	1
2	UME051	Elimusertib	GEM	R2	10000	0	10000	7733	26680	0.289843	1
2	UME051	Elimusertib	GEM+ATRi_dose1	R2	1	3	1	23025	26680	0.863006	2
2	UME051	Elimusertib	GEM+ATRi_dose1	R2	10	3	10	20114	26680	0.753898	2
2	UME051	Elimusertib	GEM+ATRi_dose1	R2	100	3	100	7185	26680	0.269303	2
2	UME051	Elimusertib	GEM+ATRi_dose1	R2	1000	3	1000	6619	26680	0.248088	2
2	UME051	Elimusertib	GEM+ATRi_dose1	R2	10000	3	10000	5432	26680	0.203598	2
2	UME051	Elimusertib	GEM+ATRi_dose2	R2	1	10	1	31578	26680	1.18358	3
2	UME051	Elimusertib	GEM+ATRi_dose2	R2	10	10	10	19861	26680	0.744415	3
2	UME051	Elimusertib	GEM+ATRi_dose2	R2	100	10	100	6776	26680	0.253973	3
2	UME051	Elimusertib	GEM+ATRi_dose2	R2	1000	10	1000	6780	26680	0.254123	3
2	UME051	Elimusertib	GEM+ATRi_dose2	R2	10000	10	10000	5801	26680	0.217429	3
2	UME051	Elimusertib	GEM+ATRi_dose3	R2	1	30	1	24390	26680	0.914168	4
2	UME051	Elimusertib	GEM+ATRi_dose3	R2	10	30	10	12628	26680	0.473313	4
2	UME051	Elimusertib	GEM+ATRi_dose3	R2	100	30	100	6835	26680	0.256184	4
2	UME051	Elimusertib	GEM+ATRi_dose3	R2	1000	30	1000	5704	26680	0.213793	4
2	UME051	Elimusertib	GEM+ATRi_dose3	R2	10000	30	10000	4035	26680	0.151237	4
2	UME051	Elimusertib	ATRi	R2	0	1	1	29125	26680	1.09164	5
2	UME051	Elimusertib	ATRi	R2	0	10	10	22434	26680	0.840855	5
2	UME051	Elimusertib	ATRi	R2	0	100	100	16841	26680	0.631222	5
2	UME051	Elimusertib	ATRi	R2	0	1000	1000	8199	26680	0.307309	5
2	UME051	Elimusertib	ATRi	R2	0	10000	10000	6082	26680	0.227961	5
2	UME051	Elimusertib	vehicle	R2	0	0	NA	28957	26680	1.08534	6
2	UME051	Elimusertib	GEM	R3	1	0	1	36945	26680	1.38475	1
2	UME051	Elimusertib	GEM	R3	10	0	10	35256	26680	1.32144	1
2	UME051	Elimusertib	GEM	R3	100	0	100	7548	26680	0.282909	1
2	UME051	Elimusertib	GEM	R3	1000	0	1000	8184	26680	0.306747	1
2	UME051	Elimusertib	GEM	R3	10000	0	10000	7705	26680	0.288793	1
2	UME051	Elimusertib	GEM+ATRi_dose1	R3	1	3	1	22433	26680	0.840817	2
2	UME051	Elimusertib	GEM+ATRi_dose1	R3	10	3	10	21025	26680	0.788043	2
2	UME051	Elimusertib	GEM+ATRi_dose1	R3	100	3	100	8286	26680	0.31057	2
2	UME051	Elimusertib	GEM+ATRi_dose1	R3	1000	3	1000	8076	26680	0.302699	2
2	UME051	Elimusertib	GEM+ATRi_dose1	R3	10000	3	10000	4459	26680	0.167129	2
2	UME051	Elimusertib	GEM+ATRi_dose2	R3	1	10	1	24423	26680	0.915405	3
2	UME051	Elimusertib	GEM+ATRi_dose2	R3	10	10	10	14862	26680	0.557046	3
2	UME051	Elimusertib	GEM+ATRi_dose2	R3	100	10	100	9207	26680	0.34509	3
2	UME051	Elimusertib	GEM+ATRi_dose2	R3	1000	10	1000	4629	26680	0.173501	3
2	UME051	Elimusertib	GEM+ATRi_dose2	R3	10000	10	10000	5402	26680	0.202474	3
2	UME051	Elimusertib	GEM+ATRi_dose3	R3	1	30	1	21065	26680	0.789543	4
2	UME051	Elimusertib	GEM+ATRi_dose3	R3	10	30	10	16327	26680	0.611957	4
2	UME051	Elimusertib	GEM+ATRi_dose3	R3	100	30	100	6514	26680	0.244153	4
2	UME051	Elimusertib	GEM+ATRi_dose3	R3	1000	30	1000	8400	26680	0.314843	4
2	UME051	Elimusertib	GEM+ATRi_dose3	R3	10000	30	10000	6070	26680	0.227511	4
2	UME051	Elimusertib	ATRi	R3	0	1	1	34209	26680	1.2822	5
2	UME051	Elimusertib	ATRi	R3	0	10	10	30643	26680	1.14854	5
2	UME051	Elimusertib	ATRi	R3	0	100	100	22139	26680	0.829798	5
2	UME051	Elimusertib	ATRi	R3	0	1000	1000	6088	26680	0.228186	5
2	UME051	Elimusertib	ATRi	R3	0	10000	10000	6170	26680	0.231259	5
2	UME051	Elimusertib	vehicle	R3	0	0	NA	20056	26680	0.751724	6
2	UME051	Elimusertib	GEM	R4	1	0	1	23852	26680	0.894003	1
2	UME051	Elimusertib	GEM	R4	10	0	10	21983	26680	0.823951	1
2	UME051	Elimusertib	GEM	R4	100	0	100	10292	26680	0.385757	1
2	UME051	Elimusertib	GEM	R4	1000	0	1000	11255	26680	0.421852	1
2	UME051	Elimusertib	GEM	R4	10000	0	10000	9277	26680	0.347714	1
2	UME051	Elimusertib	GEM+ATRi_dose1	R4	1	3	1	23695	26680	0.888118	2
2	UME051	Elimusertib	GEM+ATRi_dose1	R4	10	3	10	33074	26680	1.23966	2
2	UME051	Elimusertib	GEM+ATRi_dose1	R4	100	3	100	7905	26680	0.296289	2
2	UME051	Elimusertib	GEM+ATRi_dose1	R4	1000	3	1000	5968	26680	0.223688	2
2	UME051	Elimusertib	GEM+ATRi_dose1	R4	10000	3	10000	7449	26680	0.279198	2
2	UME051	Elimusertib	GEM+ATRi_dose2	R4	1	10	1	25248	26680	0.946327	3
2	UME051	Elimusertib	GEM+ATRi_dose2	R4	10	10	10	16753	26680	0.627924	3
2	UME051	Elimusertib	GEM+ATRi_dose2	R4	100	10	100	8702	26680	0.326162	3
2	UME051	Elimusertib	GEM+ATRi_dose2	R4	1000	10	1000	5990	26680	0.224513	3
2	UME051	Elimusertib	GEM+ATRi_dose2	R4	10000	10	10000	8079	26680	0.302811	3
2	UME051	Elimusertib	GEM+ATRi_dose3	R4	1	30	1	26121	26680	0.979048	4
2	UME051	Elimusertib	GEM+ATRi_dose3	R4	10	30	10	15436	26680	0.578561	4
2	UME051	Elimusertib	GEM+ATRi_dose3	R4	100	30	100	7723	26680	0.289468	4
2	UME051	Elimusertib	GEM+ATRi_dose3	R4	1000	30	1000	6203	26680	0.232496	4
2	UME051	Elimusertib	GEM+ATRi_dose3	R4	10000	30	10000	6673	26680	0.250112	4
2	UME051	Elimusertib	ATRi	R4	0	1	1	14881	26680	0.557759	5
2	UME051	Elimusertib	ATRi	R4	0	10	10	24209	26680	0.907384	5
2	UME051	Elimusertib	ATRi	R4	0	100	100	18985	26680	0.711582	5
2	UME051	Elimusertib	ATRi	R4	0	1000	1000	4429	26680	0.166004	5
2	UME051	Elimusertib	ATRi	R4	0	10000	10000	6671	26680	0.250037	5
2	UME051	Elimusertib	vehicle	R4	0	0	NA	24515	26680	0.918853	6
2	UME051	Elimusertib	GEM	R5	1	0	1	54285	38807	1.39885	1
2	UME051	Elimusertib	GEM	R5	10	0	10	47488	38807	1.2237	1
2	UME051	Elimusertib	GEM	R5	100	0	100	15632	38807	0.402814	1
2	UME051	Elimusertib	GEM	R5	1000	0	1000	11597	38807	0.298838	1
2	UME051	Elimusertib	GEM	R5	10000	0	10000	10973	38807	0.282758	1
2	UME051	Elimusertib	GEM+ATRi_dose1	R5	1	3	1	35176	38807	0.906434	2
2	UME051	Elimusertib	GEM+ATRi_dose1	R5	10	3	10	37729	38807	0.972222	2
2	UME051	Elimusertib	GEM+ATRi_dose1	R5	100	3	100	10921	38807	0.281418	2
2	UME051	Elimusertib	GEM+ATRi_dose1	R5	1000	3	1000	14262	38807	0.367511	2
2	UME051	Elimusertib	GEM+ATRi_dose1	R5	10000	3	10000	11142	38807	0.287113	2
2	UME051	Elimusertib	GEM+ATRi_dose2	R5	1	10	1	42683	38807	1.09988	3
2	UME051	Elimusertib	GEM+ATRi_dose2	R5	10	10	10	33117	38807	0.853377	3
2	UME051	Elimusertib	GEM+ATRi_dose2	R5	100	10	100	11098	38807	0.285979	3
2	UME051	Elimusertib	GEM+ATRi_dose2	R5	1000	10	1000	8971	38807	0.23117	3
2	UME051	Elimusertib	GEM+ATRi_dose2	R5	10000	10	10000	9653	38807	0.248744	3
2	UME051	Elimusertib	GEM+ATRi_dose3	R5	1	30	1	36929	38807	0.951607	4
2	UME051	Elimusertib	GEM+ATRi_dose3	R5	10	30	10	30374	38807	0.782694	4
2	UME051	Elimusertib	GEM+ATRi_dose3	R5	100	30	100	11003	38807	0.283531	4
2	UME051	Elimusertib	GEM+ATRi_dose3	R5	1000	30	1000	13608	38807	0.350658	4
2	UME051	Elimusertib	GEM+ATRi_dose3	R5	10000	30	10000	10137	38807	0.261216	4
2	UME051	Elimusertib	ATRi	R5	0	1	1	33656	38807	0.867266	5
2	UME051	Elimusertib	ATRi	R5	0	10	10	41902	38807	1.07975	5
2	UME051	Elimusertib	ATRi	R5	0	100	100	14716	38807	0.37921	5
2	UME051	Elimusertib	ATRi	R5	0	1000	1000	14214	38807	0.366274	5
2	UME051	Elimusertib	ATRi	R5	0	10000	10000	11449	38807	0.295024	5
2	UME051	Elimusertib	vehicle	R5	0	0	NA	32754	38807	0.844023	6
2	UME051	Elimusertib	GEM	R6	1	0	1	22073	38807	0.568789	1
2	UME051	Elimusertib	GEM	R6	10	0	10	44241	38807	1.14003	1
2	UME051	Elimusertib	GEM	R6	100	0	100	12902	38807	0.332466	1
2	UME051	Elimusertib	GEM	R6	1000	0	1000	11515	38807	0.296725	1
2	UME051	Elimusertib	GEM	R6	10000	0	10000	8562	38807	0.22063	1
2	UME051	Elimusertib	GEM+ATRi_dose1	R6	1	3	1	34379	38807	0.885897	2
2	UME051	Elimusertib	GEM+ATRi_dose1	R6	10	3	10	33039	38807	0.851367	2
2	UME051	Elimusertib	GEM+ATRi_dose1	R6	100	3	100	11405	38807	0.29389	2
2	UME051	Elimusertib	GEM+ATRi_dose1	R6	1000	3	1000	7199	38807	0.185508	2
2	UME051	Elimusertib	GEM+ATRi_dose1	R6	10000	3	10000	7004	38807	0.180483	2
2	UME051	Elimusertib	GEM+ATRi_dose2	R6	1	10	1	37534	38807	0.967197	3
2	UME051	Elimusertib	GEM+ATRi_dose2	R6	10	10	10	33444	38807	0.861803	3
2	UME051	Elimusertib	GEM+ATRi_dose2	R6	100	10	100	12847	38807	0.331049	3
2	UME051	Elimusertib	GEM+ATRi_dose2	R6	1000	10	1000	10528	38807	0.271291	3
2	UME051	Elimusertib	GEM+ATRi_dose2	R6	10000	10	10000	7747	38807	0.199629	3
2	UME051	Elimusertib	GEM+ATRi_dose3	R6	1	30	1	56331	38807	1.45157	4
2	UME051	Elimusertib	GEM+ATRi_dose3	R6	10	30	10	17733	38807	0.456954	4
2	UME051	Elimusertib	GEM+ATRi_dose3	R6	100	30	100	6319	38807	0.162831	4
2	UME051	Elimusertib	GEM+ATRi_dose3	R6	1000	30	1000	8952	38807	0.23068	4
2	UME051	Elimusertib	GEM+ATRi_dose3	R6	10000	30	10000	6854	38807	0.176618	4
2	UME051	Elimusertib	ATRi	R6	0	1	1	39413	38807	1.01562	5
2	UME051	Elimusertib	ATRi	R6	0	10	10	44306	38807	1.1417	5
2	UME051	Elimusertib	ATRi	R6	0	100	100	32877	38807	0.847193	5
2	UME051	Elimusertib	ATRi	R6	0	1000	1000	9341	38807	0.240704	5
2	UME051	Elimusertib	ATRi	R6	0	10000	10000	9723	38807	0.250548	5
2	UME051	Elimusertib	vehicle	R6	0	0	NA	45189	38807	1.16445	6
2	UME051	Elimusertib	GEM	R7	1	0	1	37063	38807	0.95506	1
2	UME051	Elimusertib	GEM	R7	10	0	10	29476	38807	0.759554	1
2	UME051	Elimusertib	GEM	R7	100	0	100	11515	38807	0.296725	1
2	UME051	Elimusertib	GEM	R7	1000	0	1000	11723	38807	0.302085	1
2	UME051	Elimusertib	GEM	R7	10000	0	10000	12212	38807	0.314685	1
2	UME051	Elimusertib	GEM+ATRi_dose1	R7	1	3	1	51248	38807	1.32059	2
2	UME051	Elimusertib	GEM+ATRi_dose1	R7	10	3	10	37114	38807	0.956374	2
2	UME051	Elimusertib	GEM+ATRi_dose1	R7	100	3	100	15395	38807	0.396707	2
2	UME051	Elimusertib	GEM+ATRi_dose1	R7	1000	3	1000	12769	38807	0.329039	2
2	UME051	Elimusertib	GEM+ATRi_dose1	R7	10000	3	10000	8690	38807	0.223929	2
2	UME051	Elimusertib	GEM+ATRi_dose2	R7	1	10	1	34762	38807	0.895766	3
2	UME051	Elimusertib	GEM+ATRi_dose2	R7	10	10	10	27321	38807	0.704022	3
2	UME051	Elimusertib	GEM+ATRi_dose2	R7	100	10	100	9518	38807	0.245265	3
2	UME051	Elimusertib	GEM+ATRi_dose2	R7	1000	10	1000	6082	38807	0.156724	3
2	UME051	Elimusertib	GEM+ATRi_dose2	R7	10000	10	10000	6708	38807	0.172855	3
2	UME051	Elimusertib	GEM+ATRi_dose3	R7	1	30	1	34828	38807	0.897467	4
2	UME051	Elimusertib	GEM+ATRi_dose3	R7	10	30	10	16651	38807	0.429072	4
2	UME051	Elimusertib	GEM+ATRi_dose3	R7	100	30	100	5458	38807	0.140645	4
2	UME051	Elimusertib	GEM+ATRi_dose3	R7	1000	30	1000	8329	38807	0.214626	4
2	UME051	Elimusertib	GEM+ATRi_dose3	R7	10000	30	10000	6847	38807	0.176437	4
2	UME051	Elimusertib	ATRi	R7	0	1	1	32529	38807	0.838225	5
2	UME051	Elimusertib	ATRi	R7	0	10	10	33061	38807	0.851934	5
2	UME051	Elimusertib	ATRi	R7	0	100	100	22104	38807	0.569588	5
2	UME051	Elimusertib	ATRi	R7	0	1000	1000	6745	38807	0.173809	5
2	UME051	Elimusertib	ATRi	R7	0	10000	10000	11471	38807	0.295591	5
2	UME051	Elimusertib	vehicle	R7	0	0	NA	35993	38807	0.927487	6
2	UME051	Elimusertib	GEM	R8	1	0	1	32496	38807	0.837375	1
2	UME051	Elimusertib	GEM	R8	10	0	10	28734	38807	0.740433	1
2	UME051	Elimusertib	GEM	R8	100	0	100	12086	38807	0.311439	1
2	UME051	Elimusertib	GEM	R8	1000	0	1000	8772	38807	0.226042	1
2	UME051	Elimusertib	GEM	R8	10000	0	10000	7012	38807	0.180689	1
2	UME051	Elimusertib	GEM+ATRi_dose1	R8	1	3	1	53851	38807	1.38766	2
2	UME051	Elimusertib	GEM+ATRi_dose1	R8	10	3	10	44444	38807	1.14526	2
2	UME051	Elimusertib	GEM+ATRi_dose1	R8	100	3	100	10751	38807	0.277038	2
2	UME051	Elimusertib	GEM+ATRi_dose1	R8	1000	3	1000	9171	38807	0.236323	2
2	UME051	Elimusertib	GEM+ATRi_dose1	R8	10000	3	10000	7742	38807	0.1995	2
2	UME051	Elimusertib	GEM+ATRi_dose2	R8	1	10	1	27465	38807	0.707733	3
2	UME051	Elimusertib	GEM+ATRi_dose2	R8	10	10	10	20883	38807	0.538125	3
2	UME051	Elimusertib	GEM+ATRi_dose2	R8	100	10	100	9475	38807	0.244157	3
2	UME051	Elimusertib	GEM+ATRi_dose2	R8	1000	10	1000	12378	38807	0.318963	3
2	UME051	Elimusertib	GEM+ATRi_dose2	R8	10000	10	10000	10023	38807	0.258278	3
2	UME051	Elimusertib	GEM+ATRi_dose3	R8	1	30	1	38791	38807	0.999588	4
2	UME051	Elimusertib	GEM+ATRi_dose3	R8	10	30	10	13313	38807	0.343057	4
2	UME051	Elimusertib	GEM+ATRi_dose3	R8	100	30	100	9251	38807	0.238385	4
2	UME051	Elimusertib	GEM+ATRi_dose3	R8	1000	30	1000	7534	38807	0.19414	4
2	UME051	Elimusertib	GEM+ATRi_dose3	R8	10000	30	10000	9259	38807	0.238591	4
2	UME051	Elimusertib	ATRi	R8	0	1	1	34556	38807	0.890458	5
2	UME051	Elimusertib	ATRi	R8	0	10	10	41007	38807	1.05669	5
2	UME051	Elimusertib	ATRi	R8	0	100	100	25038	38807	0.645193	5
2	UME051	Elimusertib	ATRi	R8	0	1000	1000	11642	38807	0.299997	5
2	UME051	Elimusertib	ATRi	R8	0	10000	10000	9774	38807	0.251862	5
2	UME051	Elimusertib	vehicle	R8	0	0	NA	41621	38807	1.07251	6
2	UME053	Elimusertib	GEM	R1	1	0	1	44204	31431	1.40638	1
2	UME053	Elimusertib	GEM	R1	10	0	10	7133	35409.5	0.201443	1
2	UME053	Elimusertib	GEM	R1	100	0	100	1762	35409.5	0.0497607	1
2	UME053	Elimusertib	GEM	R1	1000	0	1000	1033	35409.5	0.029173	1
2	UME053	Elimusertib	GEM	R1	10000	0	10000	798	35409.5	0.0225363	1
2	UME053	Elimusertib	GEM+ATRi_dose1	R1	1	3	1	39244	31431	1.24858	2
2	UME053	Elimusertib	GEM+ATRi_dose1	R1	10	3	10	3575	35409.5	0.100962	2
2	UME053	Elimusertib	GEM+ATRi_dose1	R1	100	3	100	947	35409.5	0.0267442	2
2	UME053	Elimusertib	GEM+ATRi_dose1	R1	1000	3	1000	1248	35409.5	0.0352448	2
2	UME053	Elimusertib	GEM+ATRi_dose1	R1	10000	3	10000	774	35409.5	0.0218585	2
2	UME053	Elimusertib	GEM+ATRi_dose2	R1	1	10	1	29550	31431	0.940155	3
2	UME053	Elimusertib	GEM+ATRi_dose2	R1	10	10	10	1169	35409.5	0.0330137	3
2	UME053	Elimusertib	GEM+ATRi_dose2	R1	100	10	100	654	35409.5	0.0184696	3
2	UME053	Elimusertib	GEM+ATRi_dose2	R1	1000	10	1000	790	35409.5	0.0223104	3
2	UME053	Elimusertib	GEM+ATRi_dose2	R1	10000	10	10000	744	35409.5	0.0210113	3
2	UME053	Elimusertib	GEM+ATRi_dose3	R1	1	30	1	23341	31431	0.742611	4
2	UME053	Elimusertib	GEM+ATRi_dose3	R1	10	30	10	596	35409.5	0.0168316	4
2	UME053	Elimusertib	GEM+ATRi_dose3	R1	100	30	100	745	35409.5	0.0210396	4
2	UME053	Elimusertib	GEM+ATRi_dose3	R1	1000	30	1000	529	35409.5	0.0149395	4
2	UME053	Elimusertib	GEM+ATRi_dose3	R1	10000	30	10000	488	35409.5	0.0137816	4
2	UME053	Elimusertib	ATRi	R1	0	1	1	38062	31431	1.21097	5
2	UME053	Elimusertib	ATRi	R1	0	10	10	28655	35409.5	0.809246	5
2	UME053	Elimusertib	ATRi	R1	0	100	100	18325	35409.5	0.517516	5
2	UME053	Elimusertib	ATRi	R1	0	1000	1000	7286	35409.5	0.205764	5
2	UME053	Elimusertib	ATRi	R1	0	10000	10000	4979	35409.5	0.140612	5
2	UME053	Elimusertib	vehicle	R1	0	0	NA	34399	31431	1.09443	6
2	UME053	Elimusertib	GEM	R2	1	0	1	34040	31431	1.08301	1
2	UME053	Elimusertib	GEM	R2	10	0	10	5588	35409.5	0.157811	1
2	UME053	Elimusertib	GEM	R2	100	0	100	1768	35409.5	0.0499301	1
2	UME053	Elimusertib	GEM	R2	1000	0	1000	1533	35409.5	0.0432935	1
2	UME053	Elimusertib	GEM	R2	10000	0	10000	913	35409.5	0.025784	1
2	UME053	Elimusertib	GEM+ATRi_dose1	R2	1	3	1	32013	31431	1.01852	2
2	UME053	Elimusertib	GEM+ATRi_dose1	R2	10	3	10	1809	35409.5	0.051088	2
2	UME053	Elimusertib	GEM+ATRi_dose1	R2	100	3	100	955	35409.5	0.0269702	2
2	UME053	Elimusertib	GEM+ATRi_dose1	R2	1000	3	1000	839	35409.5	0.0236942	2
2	UME053	Elimusertib	GEM+ATRi_dose1	R2	10000	3	10000	717	35409.5	0.0202488	2
2	UME053	Elimusertib	GEM+ATRi_dose2	R2	1	10	1	30776	31431	0.979161	3
2	UME053	Elimusertib	GEM+ATRi_dose2	R2	10	10	10	789	35409.5	0.0222822	3
2	UME053	Elimusertib	GEM+ATRi_dose2	R2	100	10	100	765	35409.5	0.0216044	3
2	UME053	Elimusertib	GEM+ATRi_dose2	R2	1000	10	1000	713	35409.5	0.0201358	3
2	UME053	Elimusertib	GEM+ATRi_dose2	R2	10000	10	10000	752	35409.5	0.0212372	3
2	UME053	Elimusertib	GEM+ATRi_dose3	R2	1	30	1	26665	31431	0.848366	4
2	UME053	Elimusertib	GEM+ATRi_dose3	R2	10	30	10	543	35409.5	0.0153349	4
2	UME053	Elimusertib	GEM+ATRi_dose3	R2	100	30	100	280	35409.5	0.00790748	4
2	UME053	Elimusertib	GEM+ATRi_dose3	R2	1000	30	1000	566	35409.5	0.0159844	4
2	UME053	Elimusertib	GEM+ATRi_dose3	R2	10000	30	10000	727	35409.5	0.0205312	4
2	UME053	Elimusertib	ATRi	R2	0	1	1	32302	31431	1.02771	5
2	UME053	Elimusertib	ATRi	R2	0	10	10	24953	35409.5	0.704698	5
2	UME053	Elimusertib	ATRi	R2	0	100	100	22784	35409.5	0.643443	5
2	UME053	Elimusertib	ATRi	R2	0	1000	1000	7547	35409.5	0.213135	5
2	UME053	Elimusertib	ATRi	R2	0	10000	10000	3736	35409.5	0.105508	5
2	UME053	Elimusertib	vehicle	R2	0	0	NA	34864	31431	1.10922	6
2	UME053	Elimusertib	GEM	R3	1	0	1	32000	31431	1.0181	1
2	UME053	Elimusertib	GEM	R3	10	0	10	4768	35409.5	0.134653	1
2	UME053	Elimusertib	GEM	R3	100	0	100	1533	35409.5	0.0432935	1
2	UME053	Elimusertib	GEM	R3	1000	0	1000	1034	35409.5	0.0292012	1
2	UME053	Elimusertib	GEM	R3	10000	0	10000	1892	35409.5	0.053432	1
2	UME053	Elimusertib	GEM+ATRi_dose1	R3	1	3	1	28774	31431	0.915466	2
2	UME053	Elimusertib	GEM+ATRi_dose1	R3	10	3	10	1579	35409.5	0.0445926	2
2	UME053	Elimusertib	GEM+ATRi_dose1	R3	100	3	100	728	35409.5	0.0205595	2
2	UME053	Elimusertib	GEM+ATRi_dose1	R3	1000	3	1000	827	35409.5	0.0233553	2
2	UME053	Elimusertib	GEM+ATRi_dose1	R3	10000	3	10000	638	35409.5	0.0180178	2
2	UME053	Elimusertib	GEM+ATRi_dose2	R3	1	10	1	25651	31431	0.816105	3
2	UME053	Elimusertib	GEM+ATRi_dose2	R3	10	10	10	551	35409.5	0.0155608	3
2	UME053	Elimusertib	GEM+ATRi_dose2	R3	100	10	100	538	35409.5	0.0151937	3
2	UME053	Elimusertib	GEM+ATRi_dose2	R3	1000	10	1000	964	35409.5	0.0272243	3
2	UME053	Elimusertib	GEM+ATRi_dose2	R3	10000	10	10000	993	35409.5	0.0280433	3
2	UME053	Elimusertib	GEM+ATRi_dose3	R3	1	30	1	21708	31431	0.690656	4
2	UME053	Elimusertib	GEM+ATRi_dose3	R3	10	30	10	648	35409.5	0.0183002	4
2	UME053	Elimusertib	GEM+ATRi_dose3	R3	100	30	100	518	35409.5	0.0146288	4
2	UME053	Elimusertib	GEM+ATRi_dose3	R3	1000	30	1000	484	35409.5	0.0136686	4
2	UME053	Elimusertib	GEM+ATRi_dose3	R3	10000	30	10000	433	35409.5	0.0122284	4
2	UME053	Elimusertib	ATRi	R3	0	1	1	33804	31431	1.0755	5
2	UME053	Elimusertib	ATRi	R3	0	10	10	28529	35409.5	0.805688	5
2	UME053	Elimusertib	ATRi	R3	0	100	100	20845	35409.5	0.588684	5
2	UME053	Elimusertib	ATRi	R3	0	1000	1000	7859	35409.5	0.221946	5
2	UME053	Elimusertib	ATRi	R3	0	10000	10000	4680	35409.5	0.132168	5
2	UME053	Elimusertib	vehicle	R3	0	0	NA	35955	31431	1.14393	6
2	UME053	Elimusertib	GEM	R4	1	0	1	35402	31431	1.12634	1
2	UME053	Elimusertib	GEM	R4	10	0	10	4204	35409.5	0.118725	1
2	UME053	Elimusertib	GEM	R4	100	0	100	1774	35409.5	0.0500995	1
2	UME053	Elimusertib	GEM	R4	1000	0	1000	1792	35409.5	0.0506079	1
2	UME053	Elimusertib	GEM	R4	10000	0	10000	1067	35409.5	0.0301332	1
2	UME053	Elimusertib	GEM+ATRi_dose1	R4	1	3	1	44768	31431	1.42433	2
2	UME053	Elimusertib	GEM+ATRi_dose1	R4	10	3	10	2664	35409.5	0.075234	2
2	UME053	Elimusertib	GEM+ATRi_dose1	R4	100	3	100	812	35409.5	0.0229317	2
2	UME053	Elimusertib	GEM+ATRi_dose1	R4	1000	3	1000	748	35409.5	0.0211243	2
2	UME053	Elimusertib	GEM+ATRi_dose1	R4	10000	3	10000	1244	35409.5	0.0351318	2
2	UME053	Elimusertib	GEM+ATRi_dose2	R4	1	10	1	19652	31431	0.625243	3
2	UME053	Elimusertib	GEM+ATRi_dose2	R4	10	10	10	838	35409.5	0.023666	3
2	UME053	Elimusertib	GEM+ATRi_dose2	R4	100	10	100	524	35409.5	0.0147983	3
2	UME053	Elimusertib	GEM+ATRi_dose2	R4	1000	10	1000	1088	35409.5	0.0307262	3
2	UME053	Elimusertib	GEM+ATRi_dose2	R4	10000	10	10000	983	35409.5	0.0277609	3
2	UME053	Elimusertib	GEM+ATRi_dose3	R4	1	30	1	20632	31431	0.656422	4
2	UME053	Elimusertib	GEM+ATRi_dose3	R4	10	30	10	670	35409.5	0.0189215	4
2	UME053	Elimusertib	GEM+ATRi_dose3	R4	100	30	100	461	35409.5	0.0130191	4
2	UME053	Elimusertib	GEM+ATRi_dose3	R4	1000	30	1000	483	35409.5	0.0136404	4
2	UME053	Elimusertib	GEM+ATRi_dose3	R4	10000	30	10000	579	35409.5	0.0163515	4
2	UME053	Elimusertib	ATRi	R4	0	1	1	34699	31431	1.10397	5
2	UME053	Elimusertib	ATRi	R4	0	10	10	33950	35409.5	0.958782	5
2	UME053	Elimusertib	ATRi	R4	0	100	100	23566	35409.5	0.665528	5
2	UME053	Elimusertib	ATRi	R4	0	1000	1000	5666	35409.5	0.160014	5
2	UME053	Elimusertib	ATRi	R4	0	10000	10000	2154	35409.5	0.0608311	5
2	UME053	Elimusertib	vehicle	R4	0	0	NA	39790	31431	1.26595	6
2	UME053	Elimusertib	GEM	R5	1	0	1	35394	31431	1.12609	1
2	UME053	Elimusertib	GEM	R5	10	0	10	6531	31431	0.207788	1
2	UME053	Elimusertib	GEM	R5	100	0	100	1720	31431	0.054723	1
2	UME053	Elimusertib	GEM	R5	1000	0	1000	1179	31431	0.0375107	1
2	UME053	Elimusertib	GEM	R5	10000	0	10000	965	31431	0.0307022	1
2	UME053	Elimusertib	GEM+ATRi_dose1	R5	1	3	1	32515	31431	1.03449	2
2	UME053	Elimusertib	GEM+ATRi_dose1	R5	10	3	10	4994	31431	0.158888	2
2	UME053	Elimusertib	GEM+ATRi_dose1	R5	100	3	100	1445	31431	0.0459737	2
2	UME053	Elimusertib	GEM+ATRi_dose1	R5	1000	3	1000	1195	31431	0.0380198	2
2	UME053	Elimusertib	GEM+ATRi_dose1	R5	10000	3	10000	1399	31431	0.0445102	2
2	UME053	Elimusertib	GEM+ATRi_dose2	R5	1	10	1	18463	31431	0.587414	3
2	UME053	Elimusertib	GEM+ATRi_dose2	R5	10	10	10	845	31431	0.0268843	3
2	UME053	Elimusertib	GEM+ATRi_dose2	R5	100	10	100	842	31431	0.0267888	3
2	UME053	Elimusertib	GEM+ATRi_dose2	R5	1000	10	1000	697	31431	0.0221756	3
2	UME053	Elimusertib	GEM+ATRi_dose2	R5	10000	10	10000	517	31431	0.0164487	3
2	UME053	Elimusertib	GEM+ATRi_dose3	R5	1	30	1	25524	31431	0.812065	4
2	UME053	Elimusertib	GEM+ATRi_dose3	R5	10	30	10	531	31431	0.0168941	4
2	UME053	Elimusertib	GEM+ATRi_dose3	R5	100	30	100	1127	31431	0.0358563	4
2	UME053	Elimusertib	GEM+ATRi_dose3	R5	1000	30	1000	1215	31431	0.0386561	4
2	UME053	Elimusertib	GEM+ATRi_dose3	R5	10000	30	10000	361	31431	0.0114855	4
2	UME053	Elimusertib	ATRi	R5	0	1	1	28597	31431	0.909834	5
2	UME053	Elimusertib	ATRi	R5	0	10	10	30941	31431	0.98441	5
2	UME053	Elimusertib	ATRi	R5	0	100	100	16776	31431	0.533741	5
2	UME053	Elimusertib	ATRi	R5	0	1000	1000	9326	31431	0.296713	5
2	UME053	Elimusertib	ATRi	R5	0	10000	10000	4368	31431	0.138971	5
2	UME053	Elimusertib	vehicle	R5	0	0	NA	32174	31431	1.02364	6
2	UME053	Elimusertib	GEM	R6	1	0	1	30671	31431	0.97582	1
2	UME053	Elimusertib	GEM	R6	10	0	10	3295	31431	0.104833	1
2	UME053	Elimusertib	GEM	R6	100	0	100	1366	31431	0.0434603	1
2	UME053	Elimusertib	GEM	R6	1000	0	1000	1949	31431	0.0620088	1
2	UME053	Elimusertib	GEM	R6	10000	0	10000	852	31431	0.027107	1
2	UME053	Elimusertib	GEM+ATRi_dose1	R6	1	3	1	26453	31431	0.841621	2
2	UME053	Elimusertib	GEM+ATRi_dose1	R6	10	3	10	2374	31431	0.0755305	2
2	UME053	Elimusertib	GEM+ATRi_dose1	R6	100	3	100	1152	31431	0.0366517	2
2	UME053	Elimusertib	GEM+ATRi_dose1	R6	1000	3	1000	911	31431	0.0289841	2
2	UME053	Elimusertib	GEM+ATRi_dose1	R6	10000	3	10000	595	31431	0.0189304	2
2	UME053	Elimusertib	GEM+ATRi_dose2	R6	1	10	1	29805	31431	0.948268	3
2	UME053	Elimusertib	GEM+ATRi_dose2	R6	10	10	10	725	31431	0.0230664	3
2	UME053	Elimusertib	GEM+ATRi_dose2	R6	100	10	100	625	31431	0.0198848	3
2	UME053	Elimusertib	GEM+ATRi_dose2	R6	1000	10	1000	904	31431	0.0287614	3
2	UME053	Elimusertib	GEM+ATRi_dose2	R6	10000	10	10000	757	31431	0.0240845	3
2	UME053	Elimusertib	GEM+ATRi_dose3	R6	1	30	1	20166	31431	0.641596	4
2	UME053	Elimusertib	GEM+ATRi_dose3	R6	10	30	10	687	31431	0.0218574	4
2	UME053	Elimusertib	GEM+ATRi_dose3	R6	100	30	100	592	31431	0.0188349	4
2	UME053	Elimusertib	GEM+ATRi_dose3	R6	1000	30	1000	420	31431	0.0133626	4
2	UME053	Elimusertib	GEM+ATRi_dose3	R6	10000	30	10000	434	31431	0.013808	4
2	UME053	Elimusertib	ATRi	R6	0	1	1	30077	31431	0.956922	5
2	UME053	Elimusertib	ATRi	R6	0	10	10	28107	31431	0.894245	5
2	UME053	Elimusertib	ATRi	R6	0	100	100	21075	31431	0.670516	5
2	UME053	Elimusertib	ATRi	R6	0	1000	1000	7729	31431	0.245904	5
2	UME053	Elimusertib	ATRi	R6	0	10000	10000	4819	31431	0.15332	5
2	UME053	Elimusertib	vehicle	R6	0	0	NA	34957	31431	1.11218	6
2	UME053	Elimusertib	GEM	R7	1	0	1	22274	31431	0.708663	1
2	UME053	Elimusertib	GEM	R7	10	0	10	4487	31431	0.142757	1
2	UME053	Elimusertib	GEM	R7	100	0	100	1949	31431	0.0620088	1
2	UME053	Elimusertib	GEM	R7	1000	0	1000	1231	31431	0.0391652	1
2	UME053	Elimusertib	GEM	R7	10000	0	10000	1136	31431	0.0361427	1
2	UME053	Elimusertib	GEM+ATRi_dose1	R7	1	3	1	33564	31431	1.06786	2
2	UME053	Elimusertib	GEM+ATRi_dose1	R7	10	3	10	1605	31431	0.0510642	2
2	UME053	Elimusertib	GEM+ATRi_dose1	R7	100	3	100	1426	31431	0.0453692	2
2	UME053	Elimusertib	GEM+ATRi_dose1	R7	1000	3	1000	1174	31431	0.0373517	2
2	UME053	Elimusertib	GEM+ATRi_dose1	R7	10000	3	10000	669	31431	0.0212847	2
2	UME053	Elimusertib	GEM+ATRi_dose2	R7	1	10	1	23521	31431	0.748338	3
2	UME053	Elimusertib	GEM+ATRi_dose2	R7	10	10	10	750	31431	0.0238618	3
2	UME053	Elimusertib	GEM+ATRi_dose2	R7	100	10	100	534	31431	0.0169896	3
2	UME053	Elimusertib	GEM+ATRi_dose2	R7	1000	10	1000	642	31431	0.0204257	3
2	UME053	Elimusertib	GEM+ATRi_dose2	R7	10000	10	10000	527	31431	0.0167669	3
2	UME053	Elimusertib	GEM+ATRi_dose3	R7	1	30	1	24215	31431	0.770418	4
2	UME053	Elimusertib	GEM+ATRi_dose3	R7	10	30	10	414	31431	0.0131717	4
2	UME053	Elimusertib	GEM+ATRi_dose3	R7	100	30	100	455	31431	0.0144762	4
2	UME053	Elimusertib	GEM+ATRi_dose3	R7	1000	30	1000	670	31431	0.0213165	4
2	UME053	Elimusertib	GEM+ATRi_dose3	R7	10000	30	10000	534	31431	0.0169896	4
2	UME053	Elimusertib	ATRi	R7	0	1	1	28762	31431	0.915084	5
2	UME053	Elimusertib	ATRi	R7	0	10	10	27913	31431	0.888072	5
2	UME053	Elimusertib	ATRi	R7	0	100	100	21671	31431	0.689479	5
2	UME053	Elimusertib	ATRi	R7	0	1000	1000	4847	31431	0.154211	5
2	UME053	Elimusertib	ATRi	R7	0	10000	10000	4840	31431	0.153988	5
2	UME053	Elimusertib	vehicle	R7	0	0	NA	15919	31431	0.506475	6
2	UME053	Elimusertib	GEM	R8	1	0	1	35102	31431	1.1168	1
2	UME053	Elimusertib	GEM	R8	10	0	10	3371	31431	0.107251	1
2	UME053	Elimusertib	GEM	R8	100	0	100	1794	31431	0.0570774	1
2	UME053	Elimusertib	GEM	R8	1000	0	1000	1719	31431	0.0546912	1
2	UME053	Elimusertib	GEM	R8	10000	0	10000	797	31431	0.0253571	1
2	UME053	Elimusertib	GEM+ATRi_dose1	R8	1	3	1	30898	31431	0.983042	2
2	UME053	Elimusertib	GEM+ATRi_dose1	R8	10	3	10	3531	31431	0.112341	2
2	UME053	Elimusertib	GEM+ATRi_dose1	R8	100	3	100	966	31431	0.030734	2
2	UME053	Elimusertib	GEM+ATRi_dose1	R8	1000	3	1000	661	31431	0.0210302	2
2	UME053	Elimusertib	GEM+ATRi_dose1	R8	10000	3	10000	972	31431	0.0309249	2
2	UME053	Elimusertib	GEM+ATRi_dose2	R8	1	10	1	21992	31431	0.699691	3
2	UME053	Elimusertib	GEM+ATRi_dose2	R8	10	10	10	437	31431	0.0139035	3
2	UME053	Elimusertib	GEM+ATRi_dose2	R8	100	10	100	922	31431	0.0293341	3
2	UME053	Elimusertib	GEM+ATRi_dose2	R8	1000	10	1000	814	31431	0.025898	3
2	UME053	Elimusertib	GEM+ATRi_dose2	R8	10000	10	10000	1036	31431	0.0329611	3
2	UME053	Elimusertib	GEM+ATRi_dose3	R8	1	30	1	34889	31431	1.11002	4
2	UME053	Elimusertib	GEM+ATRi_dose3	R8	10	30	10	574	31431	0.0182622	4
2	UME053	Elimusertib	GEM+ATRi_dose3	R8	100	30	100	459	31431	0.0146034	4
2	UME053	Elimusertib	GEM+ATRi_dose3	R8	1000	30	1000	296	31431	0.00941745	4
2	UME053	Elimusertib	GEM+ATRi_dose3	R8	10000	30	10000	485	31431	0.0154306	4
2	UME053	Elimusertib	ATRi	R8	0	1	1	32045	31431	1.01953	5
2	UME053	Elimusertib	ATRi	R8	0	10	10	40862	31431	1.30005	5
2	UME053	Elimusertib	ATRi	R8	0	100	100	15093	31431	0.480195	5
2	UME053	Elimusertib	ATRi	R8	0	1000	1000	6926	31431	0.220356	5
2	UME053	Elimusertib	ATRi	R8	0	10000	10000	3648	31431	0.116064	5
2	UME053	Elimusertib	vehicle	R8	0	0	NA	30688	31431	0.976361	6
2	UME060	Elimusertib	GEM	R1	1	0	1	43022	37713	1.14077	1
2	UME060	Elimusertib	GEM	R1	10	0	10	32429	37117.5	0.873685	1
2	UME060	Elimusertib	GEM	R1	100	0	100	2661	37117.5	0.0716913	1
2	UME060	Elimusertib	GEM	R1	1000	0	1000	1077	37117.5	0.029016	1
2	UME060	Elimusertib	GEM	R1	10000	0	10000	1282	37117.5	0.034539	1
2	UME060	Elimusertib	GEM+ATRi_dose1	R1	1	3	1	33082	37713	0.877204	2
2	UME060	Elimusertib	GEM+ATRi_dose1	R1	10	3	10	29479	37117.5	0.794208	2
2	UME060	Elimusertib	GEM+ATRi_dose1	R1	100	3	100	2097	37117.5	0.0564963	2
2	UME060	Elimusertib	GEM+ATRi_dose1	R1	1000	3	1000	1655	37117.5	0.0445881	2
2	UME060	Elimusertib	GEM+ATRi_dose1	R1	10000	3	10000	1150	37117.5	0.0309827	2
2	UME060	Elimusertib	GEM+ATRi_dose2	R1	1	10	1	46515	37713	1.23339	3
2	UME060	Elimusertib	GEM+ATRi_dose2	R1	10	10	10	20255	37117.5	0.545699	3
2	UME060	Elimusertib	GEM+ATRi_dose2	R1	100	10	100	1428	37117.5	0.0384724	3
2	UME060	Elimusertib	GEM+ATRi_dose2	R1	1000	10	1000	1103	37117.5	0.0297164	3
2	UME060	Elimusertib	GEM+ATRi_dose2	R1	10000	10	10000	1369	37117.5	0.0368829	3
2	UME060	Elimusertib	GEM+ATRi_dose3	R1	1	30	1	44681	37713	1.18476	4
2	UME060	Elimusertib	GEM+ATRi_dose3	R1	10	30	10	12820	37117.5	0.34539	4
2	UME060	Elimusertib	GEM+ATRi_dose3	R1	100	30	100	1944	37117.5	0.0523742	4
2	UME060	Elimusertib	GEM+ATRi_dose3	R1	1000	30	1000	1359	37117.5	0.0366135	4
2	UME060	Elimusertib	GEM+ATRi_dose3	R1	10000	30	10000	608	37117.5	0.0163804	4
2	UME060	Elimusertib	ATRi	R1	0	1	1	45535	37713	1.20741	5
2	UME060	Elimusertib	ATRi	R1	0	10	10	36603	37117.5	0.986139	5
2	UME060	Elimusertib	ATRi	R1	0	100	100	33852	37117.5	0.912023	5
2	UME060	Elimusertib	ATRi	R1	0	1000	1000	13229	37117.5	0.356409	5
2	UME060	Elimusertib	ATRi	R1	0	10000	10000	11192	37117.5	0.301529	5
2	UME060	Elimusertib	vehicle	R1	0	0	NA	29518	37713	0.782701	6
2	UME060	Elimusertib	GEM	R2	1	0	1	25023	37713	0.663511	1
2	UME060	Elimusertib	GEM	R2	10	0	10	30828	37117.5	0.830552	1
2	UME060	Elimusertib	GEM	R2	100	0	100	1679	37117.5	0.0452347	1
2	UME060	Elimusertib	GEM	R2	1000	0	1000	1660	37117.5	0.0447228	1
2	UME060	Elimusertib	GEM	R2	10000	0	10000	1229	37117.5	0.0331111	1
2	UME060	Elimusertib	GEM+ATRi_dose1	R2	1	3	1	25799	37713	0.684088	2
2	UME060	Elimusertib	GEM+ATRi_dose1	R2	10	3	10	36555	37117.5	0.984845	2
2	UME060	Elimusertib	GEM+ATRi_dose1	R2	100	3	100	1837	37117.5	0.0494915	2
2	UME060	Elimusertib	GEM+ATRi_dose1	R2	1000	3	1000	1147	37117.5	0.0309019	2
2	UME060	Elimusertib	GEM+ATRi_dose1	R2	10000	3	10000	689	37117.5	0.0185627	2
2	UME060	Elimusertib	GEM+ATRi_dose2	R2	1	10	1	50983	37713	1.35187	3
2	UME060	Elimusertib	GEM+ATRi_dose2	R2	10	10	10	19741	37117.5	0.531852	3
2	UME060	Elimusertib	GEM+ATRi_dose2	R2	100	10	100	1525	37117.5	0.0410857	3
2	UME060	Elimusertib	GEM+ATRi_dose2	R2	1000	10	1000	1648	37117.5	0.0443995	3
2	UME060	Elimusertib	GEM+ATRi_dose2	R2	10000	10	10000	579	37117.5	0.0155991	3
2	UME060	Elimusertib	GEM+ATRi_dose3	R2	1	30	1	33804	37713	0.896349	4
2	UME060	Elimusertib	GEM+ATRi_dose3	R2	10	30	10	6589	37117.5	0.177517	4
2	UME060	Elimusertib	GEM+ATRi_dose3	R2	100	30	100	1019	37117.5	0.0274534	4
2	UME060	Elimusertib	GEM+ATRi_dose3	R2	1000	30	1000	532	37117.5	0.0143329	4
2	UME060	Elimusertib	GEM+ATRi_dose3	R2	10000	30	10000	674	37117.5	0.0181586	4
2	UME060	Elimusertib	ATRi	R2	0	1	1	37102	37713	0.983799	5
2	UME060	Elimusertib	ATRi	R2	0	10	10	32095	37117.5	0.864686	5
2	UME060	Elimusertib	ATRi	R2	0	100	100	28967	37117.5	0.780414	5
2	UME060	Elimusertib	ATRi	R2	0	1000	1000	9193	37117.5	0.247673	5
2	UME060	Elimusertib	ATRi	R2	0	10000	10000	6260	37117.5	0.168654	5
2	UME060	Elimusertib	vehicle	R2	0	0	NA	36855	37713	0.977249	6
2	UME060	Elimusertib	GEM	R3	1	0	1	38282	37713	1.01509	1
2	UME060	Elimusertib	GEM	R3	10	0	10	29425	37117.5	0.792753	1
2	UME060	Elimusertib	GEM	R3	100	0	100	1660	37117.5	0.0447228	1
2	UME060	Elimusertib	GEM	R3	1000	0	1000	1159	37117.5	0.0312252	1
2	UME060	Elimusertib	GEM	R3	10000	0	10000	997	37117.5	0.0268606	1
2	UME060	Elimusertib	GEM+ATRi_dose1	R3	1	3	1	43255	37713	1.14695	2
2	UME060	Elimusertib	GEM+ATRi_dose1	R3	10	3	10	29657	37117.5	0.799003	2
2	UME060	Elimusertib	GEM+ATRi_dose1	R3	100	3	100	2002	37117.5	0.0539368	2
2	UME060	Elimusertib	GEM+ATRi_dose1	R3	1000	3	1000	1442	37117.5	0.0388496	2
2	UME060	Elimusertib	GEM+ATRi_dose1	R3	10000	3	10000	953	37117.5	0.0256752	2
2	UME060	Elimusertib	GEM+ATRi_dose2	R3	1	10	1	42662	37713	1.13123	3
2	UME060	Elimusertib	GEM+ATRi_dose2	R3	10	10	10	15551	37117.5	0.418967	3
2	UME060	Elimusertib	GEM+ATRi_dose2	R3	100	10	100	1986	37117.5	0.0535058	3
2	UME060	Elimusertib	GEM+ATRi_dose2	R3	1000	10	1000	1124	37117.5	0.0302822	3
2	UME060	Elimusertib	GEM+ATRi_dose2	R3	10000	10	10000	972	37117.5	0.0261871	3
2	UME060	Elimusertib	GEM+ATRi_dose3	R3	1	30	1	36133	37713	0.958105	4
2	UME060	Elimusertib	GEM+ATRi_dose3	R3	10	30	10	12704	37117.5	0.342264	4
2	UME060	Elimusertib	GEM+ATRi_dose3	R3	100	30	100	1197	37117.5	0.0322489	4
2	UME060	Elimusertib	GEM+ATRi_dose3	R3	1000	30	1000	1425	37117.5	0.0383916	4
2	UME060	Elimusertib	GEM+ATRi_dose3	R3	10000	30	10000	737	37117.5	0.0198559	4
2	UME060	Elimusertib	ATRi	R3	0	1	1	47063	37713	1.24793	5
2	UME060	Elimusertib	ATRi	R3	0	10	10	41394	37117.5	1.11522	5
2	UME060	Elimusertib	ATRi	R3	0	100	100	30323	37117.5	0.816946	5
2	UME060	Elimusertib	ATRi	R3	0	1000	1000	6680	37117.5	0.179969	5
2	UME060	Elimusertib	ATRi	R3	0	10000	10000	8334	37117.5	0.22453	5
2	UME060	Elimusertib	vehicle	R3	0	0	NA	37380	37713	0.99117	6
2	UME060	Elimusertib	GEM	R4	1	0	1	25250	37713	0.66953	1
2	UME060	Elimusertib	GEM	R4	10	0	10	24614	37117.5	0.663137	1
2	UME060	Elimusertib	GEM	R4	100	0	100	1672	37117.5	0.0450461	1
2	UME060	Elimusertib	GEM	R4	1000	0	1000	1293	37117.5	0.0348353	1
2	UME060	Elimusertib	GEM	R4	10000	0	10000	1613	37117.5	0.0434566	1
2	UME060	Elimusertib	GEM+ATRi_dose1	R4	1	3	1	52005	37713	1.37897	2
2	UME060	Elimusertib	GEM+ATRi_dose1	R4	10	3	10	23965	37117.5	0.645652	2
2	UME060	Elimusertib	GEM+ATRi_dose1	R4	100	3	100	1733	37117.5	0.0466896	2
2	UME060	Elimusertib	GEM+ATRi_dose1	R4	1000	3	1000	1580	37117.5	0.0425675	2
2	UME060	Elimusertib	GEM+ATRi_dose1	R4	10000	3	10000	1143	37117.5	0.0307941	2
2	UME060	Elimusertib	GEM+ATRi_dose2	R4	1	10	1	27262	37713	0.722881	3
2	UME060	Elimusertib	GEM+ATRi_dose2	R4	10	10	10	14528	37117.5	0.391406	3
2	UME060	Elimusertib	GEM+ATRi_dose2	R4	100	10	100	1896	37117.5	0.051081	3
2	UME060	Elimusertib	GEM+ATRi_dose2	R4	1000	10	1000	1458	37117.5	0.0392807	3
2	UME060	Elimusertib	GEM+ATRi_dose2	R4	10000	10	10000	1259	37117.5	0.0339193	3
2	UME060	Elimusertib	GEM+ATRi_dose3	R4	1	30	1	38000	37713	1.00761	4
2	UME060	Elimusertib	GEM+ATRi_dose3	R4	10	30	10	11126	37117.5	0.299751	4
2	UME060	Elimusertib	GEM+ATRi_dose3	R4	100	30	100	1624	37117.5	0.0437529	4
2	UME060	Elimusertib	GEM+ATRi_dose3	R4	1000	30	1000	1380	37117.5	0.0371792	4
2	UME060	Elimusertib	GEM+ATRi_dose3	R4	10000	30	10000	980	37117.5	0.0264026	4
2	UME060	Elimusertib	ATRi	R4	0	1	1	39401	37713	1.04476	5
2	UME060	Elimusertib	ATRi	R4	0	10	10	40651	37117.5	1.0952	5
2	UME060	Elimusertib	ATRi	R4	0	100	100	32852	37117.5	0.885081	5
2	UME060	Elimusertib	ATRi	R4	0	1000	1000	8059	37117.5	0.217121	5
2	UME060	Elimusertib	ATRi	R4	0	10000	10000	9682	37117.5	0.260847	5
2	UME060	Elimusertib	vehicle	R4	0	0	NA	42057	37713	1.11519	6
2	UME060	Elimusertib	GEM	R5	1	0	1	24373	37713	0.646276	1
2	UME060	Elimusertib	GEM	R5	10	0	10	33317	37713	0.883435	1
2	UME060	Elimusertib	GEM	R5	100	0	100	2255	37713	0.0597937	1
2	UME060	Elimusertib	GEM	R5	1000	0	1000	1744	37713	0.046244	1
2	UME060	Elimusertib	GEM	R5	10000	0	10000	1385	37713	0.0367247	1
2	UME060	Elimusertib	GEM+ATRi_dose1	R5	1	3	1	23274	37713	0.617135	2
2	UME060	Elimusertib	GEM+ATRi_dose1	R5	10	3	10	29811	37713	0.79047	2
2	UME060	Elimusertib	GEM+ATRi_dose1	R5	100	3	100	1994	37713	0.052873	2
2	UME060	Elimusertib	GEM+ATRi_dose1	R5	1000	3	1000	1245	37713	0.0330125	2
2	UME060	Elimusertib	GEM+ATRi_dose1	R5	10000	3	10000	678	37713	0.0179779	2
2	UME060	Elimusertib	GEM+ATRi_dose2	R5	1	10	1	24123	37713	0.639647	3
2	UME060	Elimusertib	GEM+ATRi_dose2	R5	10	10	10	31750	37713	NA	3
2	UME060	Elimusertib	GEM+ATRi_dose2	R5	100	10	100	874	37713	0.023175	3
2	UME060	Elimusertib	GEM+ATRi_dose2	R5	1000	10	1000	1598	37713	0.0423727	3
2	UME060	Elimusertib	GEM+ATRi_dose2	R5	10000	10	10000	1018	37713	0.0269933	3
2	UME060	Elimusertib	GEM+ATRi_dose3	R5	1	30	1	40249	37713	1.06724	4
2	UME060	Elimusertib	GEM+ATRi_dose3	R5	10	30	10	7461	37713	0.197836	4
2	UME060	Elimusertib	GEM+ATRi_dose3	R5	100	30	100	2012	37713	0.0533503	4
2	UME060	Elimusertib	GEM+ATRi_dose3	R5	1000	30	1000	1960	37713	0.0519715	4
2	UME060	Elimusertib	GEM+ATRi_dose3	R5	10000	30	10000	813	37713	0.0215576	4
2	UME060	Elimusertib	ATRi	R5	0	1	1	32567	37713	0.863548	5
2	UME060	Elimusertib	ATRi	R5	0	10	10	20262	37713	0.537268	5
2	UME060	Elimusertib	ATRi	R5	0	100	100	22835	37713	0.605494	5
2	UME060	Elimusertib	ATRi	R5	0	1000	1000	7929	37713	0.210246	5
2	UME060	Elimusertib	ATRi	R5	0	10000	10000	8545	37713	0.22658	5
2	UME060	Elimusertib	vehicle	R5	0	0	NA	50438	37713	1.33742	6
2	UME060	Elimusertib	GEM	R6	1	0	1	25311	37713	0.671148	1
2	UME060	Elimusertib	GEM	R6	10	0	10	32976	37713	0.874393	1
2	UME060	Elimusertib	GEM	R6	100	0	100	1914	37713	0.0507517	1
2	UME060	Elimusertib	GEM	R6	1000	0	1000	1243	37713	0.0329595	1
2	UME060	Elimusertib	GEM	R6	10000	0	10000	1105	37713	0.0293002	1
2	UME060	Elimusertib	GEM+ATRi_dose1	R6	1	3	1	28236	37713	0.748707	2
2	UME060	Elimusertib	GEM+ATRi_dose1	R6	10	3	10	24530	37713	0.650439	2
2	UME060	Elimusertib	GEM+ATRi_dose1	R6	100	3	100	1574	37713	0.0417363	2
2	UME060	Elimusertib	GEM+ATRi_dose1	R6	1000	3	1000	1084	37713	0.0287434	2
2	UME060	Elimusertib	GEM+ATRi_dose1	R6	10000	3	10000	859	37713	0.0227773	2
2	UME060	Elimusertib	GEM+ATRi_dose2	R6	1	10	1	31337	37713	0.830934	3
2	UME060	Elimusertib	GEM+ATRi_dose2	R6	10	10	10	19691	37713	0.522128	3
2	UME060	Elimusertib	GEM+ATRi_dose2	R6	100	10	100	1063	37713	0.0281866	3
2	UME060	Elimusertib	GEM+ATRi_dose2	R6	1000	10	1000	1393	37713	0.0369369	3
2	UME060	Elimusertib	GEM+ATRi_dose2	R6	10000	10	10000	1330	37713	0.0352664	3
2	UME060	Elimusertib	GEM+ATRi_dose3	R6	1	30	1	20089	37713	0.532681	4
2	UME060	Elimusertib	GEM+ATRi_dose3	R6	10	30	10	8773	37713	0.232625	4
2	UME060	Elimusertib	GEM+ATRi_dose3	R6	100	30	100	750	37713	0.019887	4
2	UME060	Elimusertib	GEM+ATRi_dose3	R6	1000	30	1000	1603	37713	0.0425052	4
2	UME060	Elimusertib	GEM+ATRi_dose3	R6	10000	30	10000	1209	37713	0.0320579	4
2	UME060	Elimusertib	ATRi	R6	0	1	1	20570	37713	0.545435	5
2	UME060	Elimusertib	ATRi	R6	0	10	10	26888	37713	0.712964	5
2	UME060	Elimusertib	ATRi	R6	0	100	100	40629	37713	NA	5
2	UME060	Elimusertib	ATRi	R6	0	1000	1000	11938	37713	0.316549	5
2	UME060	Elimusertib	ATRi	R6	0	10000	10000	10528	37713	0.279161	5
2	UME060	Elimusertib	vehicle	R6	0	0	NA	31133	37713	0.825524	6
2	UME060	Elimusertib	GEM	R7	1	0	1	44900	37713	1.19057	1
2	UME060	Elimusertib	GEM	R7	10	0	10	24114	37713	0.639408	1
2	UME060	Elimusertib	GEM	R7	100	0	100	1243	37713	0.0329595	1
2	UME060	Elimusertib	GEM	R7	1000	0	1000	1373	37713	0.0364065	1
2	UME060	Elimusertib	GEM	R7	10000	0	10000	1370	37713	0.036327	1
2	UME060	Elimusertib	GEM+ATRi_dose1	R7	1	3	1	69828	37713	1.85156	2
2	UME060	Elimusertib	GEM+ATRi_dose1	R7	10	3	10	30803	37713	0.816774	2
2	UME060	Elimusertib	GEM+ATRi_dose1	R7	100	3	100	1335	37713	0.0353989	2
2	UME060	Elimusertib	GEM+ATRi_dose1	R7	1000	3	1000	1586	37713	0.0420545	2
2	UME060	Elimusertib	GEM+ATRi_dose1	R7	10000	3	10000	815	37713	0.0216106	2
2	UME060	Elimusertib	GEM+ATRi_dose2	R7	1	10	1	37953	37713	1.00636	3
2	UME060	Elimusertib	GEM+ATRi_dose2	R7	10	10	10	19136	37713	0.507411	3
2	UME060	Elimusertib	GEM+ATRi_dose2	R7	100	10	100	1650	37713	0.0437515	3
2	UME060	Elimusertib	GEM+ATRi_dose2	R7	1000	10	1000	955	37713	0.0253228	3
2	UME060	Elimusertib	GEM+ATRi_dose2	R7	10000	10	10000	1119	37713	0.0296715	3
2	UME060	Elimusertib	GEM+ATRi_dose3	R7	1	30	1	32966	37713	0.874128	4
2	UME060	Elimusertib	GEM+ATRi_dose3	R7	10	30	10	7717	37713	0.204624	4
2	UME060	Elimusertib	GEM+ATRi_dose3	R7	100	30	100	941	37713	0.0249516	4
2	UME060	Elimusertib	GEM+ATRi_dose3	R7	1000	30	1000	1439	37713	0.0381566	4
2	UME060	Elimusertib	GEM+ATRi_dose3	R7	10000	30	10000	855	37713	0.0226712	4
2	UME060	Elimusertib	ATRi	R7	0	1	1	23653	37713	0.627184	5
2	UME060	Elimusertib	ATRi	R7	0	10	10	41040	37713	1.08822	5
2	UME060	Elimusertib	ATRi	R7	0	100	100	16244	37713	0.430727	5
2	UME060	Elimusertib	ATRi	R7	0	1000	1000	11131	37713	0.29515	5
2	UME060	Elimusertib	ATRi	R7	0	10000	10000	8336	37713	0.221038	5
2	UME060	Elimusertib	vehicle	R7	0	0	NA	29593	37713	0.78469	6
2	UME060	Elimusertib	GEM	R8	1	0	1	50687	37713	1.34402	1
2	UME060	Elimusertib	GEM	R8	10	0	10	21876	37713	0.580065	1
2	UME060	Elimusertib	GEM	R8	100	0	100	1709	37713	0.0453159	1
2	UME060	Elimusertib	GEM	R8	1000	0	1000	1225	37713	0.0324822	1
2	UME060	Elimusertib	GEM	R8	10000	0	10000	1235	37713	0.0327473	1
2	UME060	Elimusertib	GEM+ATRi_dose1	R8	1	3	1	39555	37713	1.04884	2
2	UME060	Elimusertib	GEM+ATRi_dose1	R8	10	3	10	20887	37713	0.553841	2
2	UME060	Elimusertib	GEM+ATRi_dose1	R8	100	3	100	1475	37713	0.0391112	2
2	UME060	Elimusertib	GEM+ATRi_dose1	R8	1000	3	1000	1246	37713	0.033039	2
2	UME060	Elimusertib	GEM+ATRi_dose1	R8	10000	3	10000	1340	37713	0.0355315	2
2	UME060	Elimusertib	GEM+ATRi_dose2	R8	1	10	1	34046	37713	0.902766	3
2	UME060	Elimusertib	GEM+ATRi_dose2	R8	10	10	10	8086	37713	0.214409	3
2	UME060	Elimusertib	GEM+ATRi_dose2	R8	100	10	100	1225	37713	0.0324822	3
2	UME060	Elimusertib	GEM+ATRi_dose2	R8	1000	10	1000	1461	37713	0.03874	3
2	UME060	Elimusertib	GEM+ATRi_dose2	R8	10000	10	10000	791	37713	0.0209742	3
2	UME060	Elimusertib	GEM+ATRi_dose3	R8	1	30	1	38205	37713	1.01305	4
2	UME060	Elimusertib	GEM+ATRi_dose3	R8	10	30	10	9149	37713	0.242595	4
2	UME060	Elimusertib	GEM+ATRi_dose3	R8	100	30	100	1379	37713	0.0365656	4
2	UME060	Elimusertib	GEM+ATRi_dose3	R8	1000	30	1000	711	37713	0.0188529	4
2	UME060	Elimusertib	GEM+ATRi_dose3	R8	10000	30	10000	930	37713	0.0246599	4
2	UME060	Elimusertib	ATRi	R8	0	1	1	37642	37713	0.998117	5
2	UME060	Elimusertib	ATRi	R8	0	10	10	44964	37713	1.19227	5
2	UME060	Elimusertib	ATRi	R8	0	100	100	29979	37713	0.794925	5
2	UME060	Elimusertib	ATRi	R8	0	1000	1000	11273	37713	0.298915	5
2	UME060	Elimusertib	ATRi	R8	0	10000	10000	9802	37713	0.25991	5
2	UME060	Elimusertib	vehicle	R8	0	0	NA	44293	37713	1.17448	6
2	UME061	Elimusertib	GEM	R1	1	0	1	17879	10120	1.7667	1
2	UME061	Elimusertib	GEM	R1	10	0	10	7405	18159.5	0.407776	1
2	UME061	Elimusertib	GEM	R1	100	0	100	2296	18159.5	0.126435	1
2	UME061	Elimusertib	GEM	R1	1000	0	1000	2748	18159.5	0.151326	1
2	UME061	Elimusertib	GEM	R1	10000	0	10000	2365	18159.5	0.130235	1
2	UME061	Elimusertib	GEM+ATRi_dose1	R1	1	3	1	14848	10120	1.46719	2
2	UME061	Elimusertib	GEM+ATRi_dose1	R1	10	3	10	7253	18159.5	0.399405	2
2	UME061	Elimusertib	GEM+ATRi_dose1	R1	100	3	100	3462	18159.5	0.190644	2
2	UME061	Elimusertib	GEM+ATRi_dose1	R1	1000	3	1000	2744	18159.5	0.151105	2
2	UME061	Elimusertib	GEM+ATRi_dose1	R1	10000	3	10000	2405	18159.5	0.132438	2
2	UME061	Elimusertib	GEM+ATRi_dose2	R1	1	10	1	17875	10120	1.7663	3
2	UME061	Elimusertib	GEM+ATRi_dose2	R1	10	10	10	3798	18159.5	0.209147	3
2	UME061	Elimusertib	GEM+ATRi_dose2	R1	100	10	100	2298	18159.5	0.126545	3
2	UME061	Elimusertib	GEM+ATRi_dose2	R1	1000	10	1000	2526	18159.5	0.139101	3
2	UME061	Elimusertib	GEM+ATRi_dose2	R1	10000	10	10000	1843	18159.5	0.10149	3
2	UME061	Elimusertib	GEM+ATRi_dose3	R1	1	30	1	14482	10120	1.43103	4
2	UME061	Elimusertib	GEM+ATRi_dose3	R1	10	30	10	3190	18159.5	0.175666	4
2	UME061	Elimusertib	GEM+ATRi_dose3	R1	100	30	100	3278	18159.5	0.180512	4
2	UME061	Elimusertib	GEM+ATRi_dose3	R1	1000	30	1000	3082	18159.5	0.169718	4
2	UME061	Elimusertib	GEM+ATRi_dose3	R1	10000	30	10000	1469	18159.5	0.0808943	4
2	UME061	Elimusertib	ATRi	R1	0	1	1	9887	10120	0.976976	5
2	UME061	Elimusertib	ATRi	R1	0	10	10	16564	18159.5	0.91214	5
2	UME061	Elimusertib	ATRi	R1	0	100	100	11898	18159.5	0.655194	5
2	UME061	Elimusertib	ATRi	R1	0	1000	1000	9840	18159.5	0.541865	5
2	UME061	Elimusertib	ATRi	R1	0	10000	10000	7400	18159.5	0.4075	5
2	UME061	Elimusertib	vehicle	R1	0	0	NA	14462	10120	1.42905	6
2	UME061	Elimusertib	GEM	R2	1	0	1	17233	10120	1.70287	1
2	UME061	Elimusertib	GEM	R2	10	0	10	7443	18159.5	0.409868	1
2	UME061	Elimusertib	GEM	R2	100	0	100	2995	18159.5	0.164927	1
2	UME061	Elimusertib	GEM	R2	1000	0	1000	1950	18159.5	0.107382	1
2	UME061	Elimusertib	GEM	R2	10000	0	10000	1720	18159.5	0.0947163	1
2	UME061	Elimusertib	GEM+ATRi_dose1	R2	1	3	1	15034	10120	1.48557	2
2	UME061	Elimusertib	GEM+ATRi_dose1	R2	10	3	10	6391	18159.5	0.351937	2
2	UME061	Elimusertib	GEM+ATRi_dose1	R2	100	3	100	2882	18159.5	0.158705	2
2	UME061	Elimusertib	GEM+ATRi_dose1	R2	1000	3	1000	2106	18159.5	0.115972	2
2	UME061	Elimusertib	GEM+ATRi_dose1	R2	10000	3	10000	1701	18159.5	0.09367	2
2	UME061	Elimusertib	GEM+ATRi_dose2	R2	1	10	1	19058	10120	1.8832	3
2	UME061	Elimusertib	GEM+ATRi_dose2	R2	10	10	10	2708	18159.5	0.149123	3
2	UME061	Elimusertib	GEM+ATRi_dose2	R2	100	10	100	2366	18159.5	0.13029	3
2	UME061	Elimusertib	GEM+ATRi_dose2	R2	1000	10	1000	1895	18159.5	0.104353	3
2	UME061	Elimusertib	GEM+ATRi_dose2	R2	10000	10	10000	1694	18159.5	0.0932845	3
2	UME061	Elimusertib	GEM+ATRi_dose3	R2	1	30	1	15948	10120	1.57589	4
2	UME061	Elimusertib	GEM+ATRi_dose3	R2	10	30	10	2797	18159.5	0.154024	4
2	UME061	Elimusertib	GEM+ATRi_dose3	R2	100	30	100	2590	18159.5	0.142625	4
2	UME061	Elimusertib	GEM+ATRi_dose3	R2	1000	30	1000	2039	18159.5	0.112283	4
2	UME061	Elimusertib	GEM+ATRi_dose3	R2	10000	30	10000	1665	18159.5	0.0916875	4
2	UME061	Elimusertib	ATRi	R2	0	1	1	11087	10120	1.09555	5
2	UME061	Elimusertib	ATRi	R2	0	10	10	12360	18159.5	0.680635	5
2	UME061	Elimusertib	ATRi	R2	0	100	100	16062	18159.5	0.884496	5
2	UME061	Elimusertib	ATRi	R2	0	1000	1000	6936	18159.5	0.381949	5
2	UME061	Elimusertib	ATRi	R2	0	10000	10000	4777	18159.5	0.263058	5
2	UME061	Elimusertib	vehicle	R2	0	0	NA	17607	10120	1.73982	6
2	UME061	Elimusertib	GEM	R3	1	0	1	16871	10120	1.66709	1
2	UME061	Elimusertib	GEM	R3	10	0	10	6051	18159.5	0.333214	1
2	UME061	Elimusertib	GEM	R3	100	0	100	1950	18159.5	0.107382	1
2	UME061	Elimusertib	GEM	R3	1000	0	1000	2139	18159.5	0.11779	1
2	UME061	Elimusertib	GEM	R3	10000	0	10000	2100	18159.5	0.115642	1
2	UME061	Elimusertib	GEM+ATRi_dose1	R3	1	3	1	12848	10120	1.26957	2
2	UME061	Elimusertib	GEM+ATRi_dose1	R3	10	3	10	5453	18159.5	0.300284	2
2	UME061	Elimusertib	GEM+ATRi_dose1	R3	100	3	100	2588	18159.5	0.142515	2
2	UME061	Elimusertib	GEM+ATRi_dose1	R3	1000	3	1000	1816	18159.5	0.100003	2
2	UME061	Elimusertib	GEM+ATRi_dose1	R3	10000	3	10000	2374	18159.5	0.13073	2
2	UME061	Elimusertib	GEM+ATRi_dose2	R3	1	10	1	19079	10120	1.88528	3
2	UME061	Elimusertib	GEM+ATRi_dose2	R3	10	10	10	4529	18159.5	0.249401	3
2	UME061	Elimusertib	GEM+ATRi_dose2	R3	100	10	100	2553	18159.5	0.140588	3
2	UME061	Elimusertib	GEM+ATRi_dose2	R3	1000	10	1000	2553	18159.5	0.140588	3
2	UME061	Elimusertib	GEM+ATRi_dose2	R3	10000	10	10000	1666	18159.5	0.0917426	3
2	UME061	Elimusertib	GEM+ATRi_dose3	R3	1	30	1	16303	10120	1.61097	4
2	UME061	Elimusertib	GEM+ATRi_dose3	R3	10	30	10	2842	18159.5	0.156502	4
2	UME061	Elimusertib	GEM+ATRi_dose3	R3	100	30	100	2009	18159.5	0.110631	4
2	UME061	Elimusertib	GEM+ATRi_dose3	R3	1000	30	1000	2055	18159.5	0.113164	4
2	UME061	Elimusertib	GEM+ATRi_dose3	R3	10000	30	10000	1866	18159.5	0.102756	4
2	UME061	Elimusertib	ATRi	R3	0	1	1	19864	10120	1.96285	5
2	UME061	Elimusertib	ATRi	R3	0	10	10	21879	18159.5	1.20482	5
2	UME061	Elimusertib	ATRi	R3	0	100	100	13265	18159.5	0.730472	5
2	UME061	Elimusertib	ATRi	R3	0	1000	1000	5767	18159.5	0.317575	5
2	UME061	Elimusertib	ATRi	R3	0	10000	10000	8224	18159.5	0.452876	5
2	UME061	Elimusertib	vehicle	R3	0	0	NA	18712	10120	1.84901	6
2	UME061	Elimusertib	GEM	R4	1	0	1	11655	10120	1.15168	1
2	UME061	Elimusertib	GEM	R4	10	0	10	7036	18159.5	0.387456	1
2	UME061	Elimusertib	GEM	R4	100	0	100	3384	18159.5	0.186349	1
2	UME061	Elimusertib	GEM	R4	1000	0	1000	2529	18159.5	0.139266	1
2	UME061	Elimusertib	GEM	R4	10000	0	10000	1895	18159.5	0.104353	1
2	UME061	Elimusertib	GEM+ATRi_dose1	R4	1	3	1	21814	10120	2.15553	2
2	UME061	Elimusertib	GEM+ATRi_dose1	R4	10	3	10	5235	18159.5	0.288279	2
2	UME061	Elimusertib	GEM+ATRi_dose1	R4	100	3	100	2603	18159.5	0.143341	2
2	UME061	Elimusertib	GEM+ATRi_dose1	R4	1000	3	1000	1693	18159.5	0.0932294	2
2	UME061	Elimusertib	GEM+ATRi_dose1	R4	10000	3	10000	1963	18159.5	0.108098	2
2	UME061	Elimusertib	GEM+ATRi_dose2	R4	1	10	1	11900	10120	1.17589	3
2	UME061	Elimusertib	GEM+ATRi_dose2	R4	10	10	10	2954	18159.5	0.16267	3
2	UME061	Elimusertib	GEM+ATRi_dose2	R4	100	10	100	3436	18159.5	0.189212	3
2	UME061	Elimusertib	GEM+ATRi_dose2	R4	1000	10	1000	3289	18159.5	0.181117	3
2	UME061	Elimusertib	GEM+ATRi_dose2	R4	10000	10	10000	1996	18159.5	0.109915	3
2	UME061	Elimusertib	GEM+ATRi_dose3	R4	1	30	1	16508	10120	1.63123	4
2	UME061	Elimusertib	GEM+ATRi_dose3	R4	10	30	10	4163	18159.5	0.229246	4
2	UME061	Elimusertib	GEM+ATRi_dose3	R4	100	30	100	2385	18159.5	0.131336	4
2	UME061	Elimusertib	GEM+ATRi_dose3	R4	1000	30	1000	2150	18159.5	0.118395	4
2	UME061	Elimusertib	GEM+ATRi_dose3	R4	10000	30	10000	1365	18159.5	0.0751673	4
2	UME061	Elimusertib	ATRi	R4	0	1	1	23060	10120	2.27866	5
2	UME061	Elimusertib	ATRi	R4	0	10	10	15974	18159.5	0.87965	5
2	UME061	Elimusertib	ATRi	R4	0	100	100	13342	18159.5	0.734712	5
2	UME061	Elimusertib	ATRi	R4	0	1000	1000	5333	18159.5	0.293675	5
2	UME061	Elimusertib	ATRi	R4	0	10000	10000	7891	18159.5	0.434538	5
2	UME061	Elimusertib	vehicle	R4	0	0	NA	23432	10120	2.31542	6
2	UME061	Elimusertib	GEM	R5	1	0	1	20839	10120	2.05919	1
2	UME061	Elimusertib	GEM	R5	10	0	10	4531	10120	0.447727	1
2	UME061	Elimusertib	GEM	R5	100	0	100	1980	10120	0.195652	1
2	UME061	Elimusertib	GEM	R5	1000	0	1000	1319	10120	0.130336	1
2	UME061	Elimusertib	GEM	R5	10000	0	10000	1645	10120	0.162549	1
2	UME061	Elimusertib	GEM+ATRi_dose1	R5	1	3	1	13899	10120	1.37342	2
2	UME061	Elimusertib	GEM+ATRi_dose1	R5	10	3	10	3522	10120	0.348024	2
2	UME061	Elimusertib	GEM+ATRi_dose1	R5	100	3	100	2210	10120	0.218379	2
2	UME061	Elimusertib	GEM+ATRi_dose1	R5	1000	3	1000	1749	10120	0.172826	2
2	UME061	Elimusertib	GEM+ATRi_dose1	R5	10000	3	10000	1648	10120	0.162846	2
2	UME061	Elimusertib	GEM+ATRi_dose2	R5	1	10	1	11376	10120	1.12411	3
2	UME061	Elimusertib	GEM+ATRi_dose2	R5	10	10	10	2645	10120	0.261364	3
2	UME061	Elimusertib	GEM+ATRi_dose2	R5	100	10	100	2209	10120	0.218281	3
2	UME061	Elimusertib	GEM+ATRi_dose2	R5	1000	10	1000	1445	10120	0.142787	3
2	UME061	Elimusertib	GEM+ATRi_dose2	R5	10000	10	10000	1726	10120	0.170553	3
2	UME061	Elimusertib	GEM+ATRi_dose3	R5	1	30	1	14811	10120	1.46354	4
2	UME061	Elimusertib	GEM+ATRi_dose3	R5	10	30	10	1890	10120	0.186759	4
2	UME061	Elimusertib	GEM+ATRi_dose3	R5	100	30	100	2370	10120	0.23419	4
2	UME061	Elimusertib	GEM+ATRi_dose3	R5	1000	30	1000	1392	10120	0.137549	4
2	UME061	Elimusertib	GEM+ATRi_dose3	R5	10000	30	10000	1454	10120	0.143676	4
2	UME061	Elimusertib	ATRi	R5	0	1	1	12281	10120	1.21354	5
2	UME061	Elimusertib	ATRi	R5	0	10	10	10367	10120	1.02441	5
2	UME061	Elimusertib	ATRi	R5	0	100	100	11159	10120	1.10267	5
2	UME061	Elimusertib	ATRi	R5	0	1000	1000	4330	10120	0.427866	5
2	UME061	Elimusertib	ATRi	R5	0	10000	10000	4487	10120	0.443379	5
2	UME061	Elimusertib	vehicle	R5	0	0	NA	10039	10120	0.991996	6
2	UME061	Elimusertib	GEM	R6	1	0	1	12519	10120	1.23706	1
2	UME061	Elimusertib	GEM	R6	10	0	10	5718	10120	0.56502	1
2	UME061	Elimusertib	GEM	R6	100	0	100	2715	10120	0.268281	1
2	UME061	Elimusertib	GEM	R6	1000	0	1000	3167	10120	0.312945	1
2	UME061	Elimusertib	GEM	R6	10000	0	10000	1192	10120	0.117787	1
2	UME061	Elimusertib	GEM+ATRi_dose1	R6	1	3	1	10529	10120	1.04042	2
2	UME061	Elimusertib	GEM+ATRi_dose1	R6	10	3	10	4202	10120	0.415217	2
2	UME061	Elimusertib	GEM+ATRi_dose1	R6	100	3	100	2259	10120	0.223221	2
2	UME061	Elimusertib	GEM+ATRi_dose1	R6	1000	3	1000	2224	10120	0.219763	2
2	UME061	Elimusertib	GEM+ATRi_dose1	R6	10000	3	10000	1426	10120	0.140909	2
2	UME061	Elimusertib	GEM+ATRi_dose2	R6	1	10	1	20065	10120	1.98271	3
2	UME061	Elimusertib	GEM+ATRi_dose2	R6	10	10	10	2972	10120	0.293676	3
2	UME061	Elimusertib	GEM+ATRi_dose2	R6	100	10	100	1766	10120	0.174506	3
2	UME061	Elimusertib	GEM+ATRi_dose2	R6	1000	10	1000	1096	10120	0.1083	3
2	UME061	Elimusertib	GEM+ATRi_dose2	R6	10000	10	10000	1651	10120	0.163142	3
2	UME061	Elimusertib	GEM+ATRi_dose3	R6	1	30	1	17452	10120	1.72451	4
2	UME061	Elimusertib	GEM+ATRi_dose3	R6	10	30	10	3295	10120	0.325593	4
2	UME061	Elimusertib	GEM+ATRi_dose3	R6	100	30	100	1630	10120	0.161067	4
2	UME061	Elimusertib	GEM+ATRi_dose3	R6	1000	30	1000	2670	10120	0.263834	4
2	UME061	Elimusertib	GEM+ATRi_dose3	R6	10000	30	10000	1242	10120	0.122727	4
2	UME061	Elimusertib	ATRi	R6	0	1	1	11390	10120	1.12549	5
2	UME061	Elimusertib	ATRi	R6	0	10	10	12542	10120	1.23933	5
2	UME061	Elimusertib	ATRi	R6	0	100	100	21204	10120	NA	5
2	UME061	Elimusertib	ATRi	R6	0	1000	1000	5763	10120	0.569466	5
2	UME061	Elimusertib	ATRi	R6	0	10000	10000	5472	10120	0.540711	5
2	UME061	Elimusertib	vehicle	R6	0	0	NA	9396	10120	0.928458	6
2	UME061	Elimusertib	GEM	R7	1	0	1	15372	10120	1.51897	1
2	UME061	Elimusertib	GEM	R7	10	0	10	5073	10120	0.501285	1
2	UME061	Elimusertib	GEM	R7	100	0	100	3167	10120	0.312945	1
2	UME061	Elimusertib	GEM	R7	1000	0	1000	1868	10120	0.184585	1
2	UME061	Elimusertib	GEM	R7	10000	0	10000	1990	10120	0.19664	1
2	UME061	Elimusertib	GEM+ATRi_dose1	R7	1	3	1	15235	10120	1.50543	2
2	UME061	Elimusertib	GEM+ATRi_dose1	R7	10	3	10	5311	10120	0.524802	2
2	UME061	Elimusertib	GEM+ATRi_dose1	R7	100	3	100	2014	10120	0.199012	2
2	UME061	Elimusertib	GEM+ATRi_dose1	R7	1000	3	1000	2069	10120	0.204447	2
2	UME061	Elimusertib	GEM+ATRi_dose1	R7	10000	3	10000	1485	10120	0.146739	2
2	UME061	Elimusertib	GEM+ATRi_dose2	R7	1	10	1	13290	10120	1.31324	3
2	UME061	Elimusertib	GEM+ATRi_dose2	R7	10	10	10	2115	10120	0.208992	3
2	UME061	Elimusertib	GEM+ATRi_dose2	R7	100	10	100	3245	10120	0.320652	3
2	UME061	Elimusertib	GEM+ATRi_dose2	R7	1000	10	1000	1474	10120	0.145652	3
2	UME061	Elimusertib	GEM+ATRi_dose2	R7	10000	10	10000	1324	10120	0.13083	3
2	UME061	Elimusertib	GEM+ATRi_dose3	R7	1	30	1	21616	10120	2.13597	4
2	UME061	Elimusertib	GEM+ATRi_dose3	R7	10	30	10	2798	10120	0.276482	4
2	UME061	Elimusertib	GEM+ATRi_dose3	R7	100	30	100	1969	10120	0.194565	4
2	UME061	Elimusertib	GEM+ATRi_dose3	R7	1000	30	1000	2860	10120	0.282609	4
2	UME061	Elimusertib	GEM+ATRi_dose3	R7	10000	30	10000	1216	10120	0.120158	4
2	UME061	Elimusertib	ATRi	R7	0	1	1	9306	10120	0.919565	5
2	UME061	Elimusertib	ATRi	R7	0	10	10	12887	10120	1.27342	5
2	UME061	Elimusertib	ATRi	R7	0	100	100	9421	10120	0.930929	5
2	UME061	Elimusertib	ATRi	R7	0	1000	1000	3982	10120	0.393478	5
2	UME061	Elimusertib	ATRi	R7	0	10000	10000	3441	10120	0.34002	5
2	UME061	Elimusertib	vehicle	R7	0	0	NA	10201	10120	1.008	6
2	UME061	Elimusertib	GEM	R8	1	0	1	10401	10120	1.02777	1
2	UME061	Elimusertib	GEM	R8	10	0	10	5221	10120	0.515909	1
2	UME061	Elimusertib	GEM	R8	100	0	100	1492	10120	0.147431	1
2	UME061	Elimusertib	GEM	R8	1000	0	1000	2250	10120	0.222332	1
2	UME061	Elimusertib	GEM	R8	10000	0	10000	1346	10120	0.133004	1
2	UME061	Elimusertib	GEM+ATRi_dose1	R8	1	3	1	16560	10120	1.63636	2
2	UME061	Elimusertib	GEM+ATRi_dose1	R8	10	3	10	5765	10120	0.569664	2
2	UME061	Elimusertib	GEM+ATRi_dose1	R8	100	3	100	2283	10120	0.225593	2
2	UME061	Elimusertib	GEM+ATRi_dose1	R8	1000	3	1000	1536	10120	0.151779	2
2	UME061	Elimusertib	GEM+ATRi_dose1	R8	10000	3	10000	1685	10120	0.166502	2
2	UME061	Elimusertib	GEM+ATRi_dose2	R8	1	10	1	16402	10120	1.62075	3
2	UME061	Elimusertib	GEM+ATRi_dose2	R8	10	10	10	2428	10120	0.239921	3
2	UME061	Elimusertib	GEM+ATRi_dose2	R8	100	10	100	2829	10120	0.279545	3
2	UME061	Elimusertib	GEM+ATRi_dose2	R8	1000	10	1000	2985	10120	0.29496	3
2	UME061	Elimusertib	GEM+ATRi_dose2	R8	10000	10	10000	1129	10120	0.111561	3
2	UME061	Elimusertib	GEM+ATRi_dose3	R8	1	30	1	8331	10120	0.823221	4
2	UME061	Elimusertib	GEM+ATRi_dose3	R8	10	30	10	2043	10120	0.201877	4
2	UME061	Elimusertib	GEM+ATRi_dose3	R8	100	30	100	1609	10120	0.158992	4
2	UME061	Elimusertib	GEM+ATRi_dose3	R8	1000	30	1000	1943	10120	0.191996	4
2	UME061	Elimusertib	GEM+ATRi_dose3	R8	10000	30	10000	1074	10120	0.106126	4
2	UME061	Elimusertib	ATRi	R8	0	1	1	14065	10120	1.38982	5
2	UME061	Elimusertib	ATRi	R8	0	10	10	9710	10120	0.959486	5
2	UME061	Elimusertib	ATRi	R8	0	100	100	14950	10120	NA	5
2	UME061	Elimusertib	ATRi	R8	0	1000	1000	3458	10120	0.3417	5
2	UME061	Elimusertib	ATRi	R8	0	10000	10000	6197	10120	0.612352	5
2	UME061	Elimusertib	vehicle	R8	0	0	NA	10342	10120	1.02194	6

## Sheet: Dataset EV8_CurveFit
PDO set	PDO	Drug	Experiment	Replicate	EC50 [nM]	pEC50	EC50 mean [nM]	EC50 SD [nM]	Curve slope	Curve top	Curve bottom	p_value_adj
1	B250	Elimusertib	GEM	R1	263.462	6.57928	284.503	105.117	-0.046988	1.34482	263.462	NA
1	B250	Elimusertib	GEM+ATRi_dose1	R1	185.485	6.73169	233.25	151.142	-0.00647095	0.97663	185.485	0.693666
1	B250	Elimusertib	GEM+ATRi_dose2	R1	300.85	6.52165	265.422	146.928	-0.00453712	0.790962	300.85	0.783532
1	B250	Elimusertib	GEM+ATRi_dose3	R1	404.403	6.39319	113.942	142.238	-0.0847609	1.1488	404.403	0.10819
1	B250	Elimusertib	ATRi	R1	55.453	7.25608	49.3312	31.979	0.0686014	1.22102	55.453	NA
1	B250	Elimusertib	GEM	R2	393.296	6.40528	284.503	105.117	0.0186922	0.914335	393.296	NA
1	B250	Elimusertib	GEM+ATRi_dose1	R2	183.347	6.73673	233.25	151.142	0.0369307	0.736423	183.347	0.693666
1	B250	Elimusertib	GEM+ATRi_dose2	R2	414.811	6.38215	265.422	146.928	-0.0288182	0.869568	414.811	0.783532
1	B250	Elimusertib	GEM+ATRi_dose3	R2	17.3344	7.76109	113.942	142.238	0.0467575	1.08841	17.3344	0.10819
1	B250	Elimusertib	ATRi	R2	20.9245	7.67935	49.3312	31.979	-0.0105386	0.905315	20.9245	NA
1	B250	Elimusertib	GEM	R3	184.66	6.73363	284.503	105.117	0.0150032	0.908079	184.66	NA
1	B250	Elimusertib	GEM+ATRi_dose1	R3	516.018	6.28734	233.25	151.142	-0.00742625	0.540509	516.018	0.693666
1	B250	Elimusertib	GEM+ATRi_dose2	R3	462.687	6.33471	265.422	146.928	-0.05921	0.884277	462.687	0.783532
1	B250	Elimusertib	GEM+ATRi_dose3	R3	81.1176	7.09088	113.942	142.238	0.0463386	0.768133	81.1176	0.10819
1	B250	Elimusertib	ATRi	R3	5.72226	8.24243	49.3312	31.979	0.175518	1.20095	5.72226	NA
1	B250	Elimusertib	GEM	R4	426.515	6.37007	284.503	105.117	-0.0599209	1.12279	426.515	NA
1	B250	Elimusertib	GEM+ATRi_dose1	R4	388.861	6.41021	233.25	151.142	-0.0317836	0.874814	388.861	0.693666
1	B250	Elimusertib	GEM+ATRi_dose2	R4	7.71295	8.11278	265.422	146.928	0.209042	1.27893	7.71295	0.783532
1	B250	Elimusertib	GEM+ATRi_dose3	R4	250.538	6.60113	113.942	142.238	-0.0141878	0.679838	250.538	0.10819
1	B250	Elimusertib	ATRi	R4	86.8513	7.06122	49.3312	31.979	0.0343237	1.07048	86.8513	NA
1	B250	Elimusertib	GEM	R5	193.498	6.71332	284.503	105.117	0.0207775	1.05778	193.498	NA
1	B250	Elimusertib	GEM+ATRi_dose1	R5	140.076	6.85364	233.25	151.142	0.00126634	1.01076	140.076	0.693666
1	B250	Elimusertib	GEM+ATRi_dose2	R5	299.187	6.52406	265.422	146.928	-0.0369462	1.0272	299.187	0.783532
1	B250	Elimusertib	GEM+ATRi_dose3	R5	99.7332	7.00116	113.942	142.238	0.0404652	0.979324	99.7332	0.10819
1	B250	Elimusertib	ATRi	R5	32.4882	7.48827	49.3312	31.979	0.0762773	1.18441	32.4882	NA
1	B250	Elimusertib	GEM	R6	239.483	6.62072	284.503	105.117	0.000828589	1.00845	239.483	NA
1	B250	Elimusertib	GEM+ATRi_dose1	R6	262.232	6.58131	233.25	151.142	-0.0313001	0.980978	262.232	0.693666
1	B250	Elimusertib	GEM+ATRi_dose2	R6	133.114	6.87578	265.422	146.928	0.00372784	0.905631	133.114	0.783532
1	B250	Elimusertib	GEM+ATRi_dose3	R6	0.502293	9.29904	113.942	142.238	0.258314	1.20951	0.502293	0.10819
1	B250	Elimusertib	ATRi	R6	NA	NA	49.3312	31.979	NA	NA	NA	NA
1	B250	Elimusertib	GEM	R7	176.637	6.75292	284.503	105.117	-0.00917738	1.09424	176.637	NA
1	B250	Elimusertib	GEM+ATRi_dose1	R7	135.062	6.86947	233.25	151.142	0.00343729	0.947888	135.062	0.693666
1	B250	Elimusertib	GEM+ATRi_dose2	R7	292.738	6.53352	265.422	146.928	-0.0395902	0.994982	292.738	0.783532
1	B250	Elimusertib	GEM+ATRi_dose3	R7	10.668	7.97192	113.942	142.238	0.140026	1.00282	10.668	0.10819
1	B250	Elimusertib	ATRi	R7	53.5537	7.27121	49.3312	31.979	0.101375	0.726551	53.5537	NA
1	B250	Elimusertib	GEM	R8	398.472	6.3996	284.503	105.117	-0.0500162	0.96584	398.472	NA
1	B250	Elimusertib	GEM+ATRi_dose1	R8	54.9197	7.26027	233.25	151.142	-0.000132237	1.201	54.9197	0.693666
1	B250	Elimusertib	GEM+ATRi_dose2	R8	212.281	6.67309	265.422	146.928	-0.0156125	1.03447	212.281	0.783532
1	B250	Elimusertib	GEM+ATRi_dose3	R8	47.2381	7.32571	113.942	142.238	0.0460478	0.844215	47.2381	0.10819
1	B250	Elimusertib	ATRi	R8	90.3254	7.04419	49.3312	31.979	0.111604	0.749941	90.3254	NA
1	B535	Elimusertib	GEM	R1	2.89109	8.53894	2.81295	1.08215	0.341926	1.3679	2.89109	NA
1	B535	Elimusertib	GEM+ATRi_dose1	R1	5.81222	8.23566	3.90146	2.41227	0.0399456	1.40058	5.81222	0.310845
1	B535	Elimusertib	GEM+ATRi_dose2	R1	0.607759	9.21627	2.96241	1.76716	0.0871077	2.13564	0.607759	0.855486
1	B535	Elimusertib	GEM+ATRi_dose3	R1	NA	NA	0.593694	0.44564	NA	NA	NA	0.0361797
1	B535	Elimusertib	ATRi	R1	238.868	6.62184	92.0794	115.024	0.112786	0.504675	238.868	NA
1	B535	Elimusertib	GEM	R2	3.00177	8.52262	2.81295	1.08215	0.193663	1.06238	3.00177	NA
1	B535	Elimusertib	GEM+ATRi_dose1	R2	NA	NA	3.90146	2.41227	NA	NA	NA	0.310845
1	B535	Elimusertib	GEM+ATRi_dose2	R2	3.95079	8.40332	2.96241	1.76716	0.0810563	0.680091	3.95079	0.855486
1	B535	Elimusertib	GEM+ATRi_dose3	R2	0.829525	9.08117	0.593694	0.44564	0.112696	0.860797	0.829525	0.0361797
1	B535	Elimusertib	ATRi	R2	NA	NA	92.0794	115.024	NA	NA	NA	NA
1	B535	Elimusertib	GEM	R3	4.05322	8.3922	2.81295	1.08215	0.436922	0.911135	4.05322	NA
1	B535	Elimusertib	GEM+ATRi_dose1	R3	6.32675	8.19882	3.90146	2.41227	0.101129	0.792027	6.32675	0.310845
1	B535	Elimusertib	GEM+ATRi_dose2	R3	3.27826	8.48436	2.96241	1.76716	0.0590766	1.42967	3.27826	0.855486
1	B535	Elimusertib	GEM+ATRi_dose3	R3	1.22403	8.91221	0.593694	0.44564	0.0667774	0.60963	1.22403	0.0361797
1	B535	Elimusertib	ATRi	R3	274.997	6.56067	92.0794	115.024	0.184779	1.14473	274.997	NA
1	B535	Elimusertib	GEM	R4	1.64237	8.78453	2.81295	1.08215	0.321489	1.4606	1.64237	NA
1	B535	Elimusertib	GEM+ATRi_dose1	R4	3.06114	8.51412	3.90146	2.41227	0.107308	1.44236	3.06114	0.310845
1	B535	Elimusertib	GEM+ATRi_dose2	R4	4.82628	8.31639	2.96241	1.76716	0.0689093	0.670718	4.82628	0.855486
1	B535	Elimusertib	GEM+ATRi_dose3	R4	0.330066	9.4814	0.593694	0.44564	0.178604	0.745487	0.330066	0.0361797
1	B535	Elimusertib	ATRi	R4	5.25917	8.27908	92.0794	115.024	0.159765	1.527	5.25917	NA
1	B535	Elimusertib	GEM	R5	2.44206	8.61224	2.81295	1.08215	0.367317	0.981472	2.44206	NA
1	B535	Elimusertib	GEM+ATRi_dose1	R5	2.33411	8.63188	3.90146	2.41227	0.0353294	1.64749	2.33411	0.310845
1	B535	Elimusertib	GEM+ATRi_dose2	R5	0.270606	9.56766	2.96241	1.76716	0.0480944	0.780216	0.270606	0.855486
1	B535	Elimusertib	GEM+ATRi_dose3	R5	0.179729	9.74538	0.593694	0.44564	0.119139	1.30864	0.179729	0.0361797
1	B535	Elimusertib	ATRi	R5	21.6462	7.66462	92.0794	115.024	0.0912637	1.06517	21.6462	NA
1	B535	Elimusertib	GEM	R6	4.42983	8.35361	2.81295	1.08215	0.232869	1.45663	4.42983	NA
1	B535	Elimusertib	GEM+ATRi_dose1	R6	1.02494	8.9893	3.90146	2.41227	0.0575587	1.69174	1.02494	0.310845
1	B535	Elimusertib	GEM+ATRi_dose2	R6	3.80472	8.41968	2.96241	1.76716	0.0123985	0.916117	3.80472	0.855486
1	B535	Elimusertib	GEM+ATRi_dose3	R6	0.124312	9.90549	0.593694	0.44564	0.064085	1.28997	0.124312	0.0361797
1	B535	Elimusertib	ATRi	R6	18.8581	7.7245	92.0794	115.024	0.151431	1.1798	18.8581	NA
1	B535	Elimusertib	GEM	R7	2.80994	8.5513	2.81295	1.08215	0.252538	0.818691	2.80994	NA
1	B535	Elimusertib	GEM+ATRi_dose1	R7	1.77797	8.75008	3.90146	2.41227	0.077224	1.07723	1.77797	0.310845
1	B535	Elimusertib	GEM+ATRi_dose2	R7	4.75966	8.32242	2.96241	1.76716	0.0099238	1.01102	4.75966	0.855486
1	B535	Elimusertib	GEM+ATRi_dose3	R7	NA	NA	0.593694	0.44564	NA	NA	NA	0.0361797
1	B535	Elimusertib	ATRi	R7	70.6877	7.15066	92.0794	115.024	0.0412895	0.700948	70.6877	NA
1	B535	Elimusertib	GEM	R8	1.23335	8.90891	2.81295	1.08215	0.316324	1.24441	1.23335	NA
1	B535	Elimusertib	GEM+ATRi_dose1	R8	6.97307	8.15658	3.90146	2.41227	0.0711139	0.415173	6.97307	0.310845
1	B535	Elimusertib	GEM+ATRi_dose2	R8	2.20118	8.65734	2.96241	1.76716	0.0937887	0.822918	2.20118	0.855486
1	B535	Elimusertib	GEM+ATRi_dose3	R8	0.874506	9.05824	0.593694	0.44564	0.125056	0.441616	0.874506	0.0361797
1	B535	Elimusertib	ATRi	R8	14.2395	7.84651	92.0794	115.024	0.0957763	1.12608	14.2395	NA
1	B678	Elimusertib	GEM	R1	365.263	6.43739	246.734	146.232	0.0833181	1.1002	365.263	NA
1	B678	Elimusertib	GEM+ATRi_dose1	R1	272.547	6.56456	312.616	148.84	0.0358565	1.02566	272.547	0.541797
1	B678	Elimusertib	GEM+ATRi_dose2	R1	378.036	6.42247	155.602	130.517	-0.00824672	1.05828	378.036	0.419765
1	B678	Elimusertib	GEM+ATRi_dose3	R1	364.868	6.43786	209.17	121.224	-0.0206499	1.11741	364.868	0.587989
1	B678	Elimusertib	ATRi	R1	97.337	7.01172	289.561	240.239	0.199533	1.02201	97.337	NA
1	B678	Elimusertib	GEM	R2	210.79	6.67615	246.734	146.232	0.118421	1.04352	210.79	NA
1	B678	Elimusertib	GEM+ATRi_dose1	R2	548.178	6.26108	312.616	148.84	-0.0923052	0.927392	548.178	0.541797
1	B678	Elimusertib	GEM+ATRi_dose2	R2	51.0923	7.29164	155.602	130.517	0.111575	0.919923	51.0923	0.419765
1	B678	Elimusertib	GEM+ATRi_dose3	R2	168.798	6.77263	209.17	121.224	0.045117	0.897262	168.798	0.587989
1	B678	Elimusertib	ATRi	R2	581.955	6.23511	289.561	240.239	0.191076	0.855292	581.955	NA
1	B678	Elimusertib	GEM	R3	192.01	6.71668	246.734	146.232	0.097643	1.05988	192.01	NA
1	B678	Elimusertib	GEM+ATRi_dose1	R3	NA	NA	312.616	148.84	NA	NA	NA	0.541797
1	B678	Elimusertib	GEM+ATRi_dose2	R3	240.564	6.61877	155.602	130.517	0.00328059	1.03123	240.564	0.419765
1	B678	Elimusertib	GEM+ATRi_dose3	R3	112.064	6.95053	209.17	121.224	0.00996739	0.960222	112.064	0.587989
1	B678	Elimusertib	ATRi	R3	541.658	6.26627	289.561	240.239	0.228822	1.05871	541.658	NA
1	B678	Elimusertib	GEM	R4	399.186	6.39882	246.734	146.232	0.0982014	0.973757	399.186	NA
1	B678	Elimusertib	GEM+ATRi_dose1	R4	379.111	6.42123	312.616	148.84	0.0610376	0.888047	379.111	0.541797
1	B678	Elimusertib	GEM+ATRi_dose2	R4	212.444	6.67275	155.602	130.517	0.0340002	0.972811	212.444	0.419765
1	B678	Elimusertib	GEM+ATRi_dose3	R4	195.915	6.70793	209.17	121.224	0.0478189	1.1634	195.915	0.587989
1	B678	Elimusertib	ATRi	R4	177.64	6.75046	289.561	240.239	0.259878	0.743031	177.64	NA
1	B678	Elimusertib	GEM	R5	377.28	6.42334	246.734	146.232	0.123354	1.04806	377.28	NA
1	B678	Elimusertib	GEM+ATRi_dose1	R5	320.964	6.49354	312.616	148.84	0.0304328	0.97893	320.964	0.541797
1	B678	Elimusertib	GEM+ATRi_dose2	R5	0.0325511	10.4874	155.602	130.517	0.296019	0.527622	0.0325511	0.419765
1	B678	Elimusertib	GEM+ATRi_dose3	R5	355.795	6.4488	209.17	121.224	0.0142769	0.939475	355.795	0.587989
1	B678	Elimusertib	ATRi	R5	4.24329	8.3723	289.561	240.239	0.36731	1.16395	4.24329	NA
1	B678	Elimusertib	GEM	R6	55.0569	7.25919	246.734	146.232	0.114278	0.986389	55.0569	NA
1	B678	Elimusertib	GEM+ATRi_dose1	R6	208.681	6.68052	312.616	148.84	0.0348183	0.789256	208.681	0.541797
1	B678	Elimusertib	GEM+ATRi_dose2	R6	NA	NA	155.602	130.517	NA	NA	NA	0.419765
1	B678	Elimusertib	GEM+ATRi_dose3	R6	211.081	6.67555	209.17	121.224	0.0665493	0.813974	211.081	0.587989
1	B678	Elimusertib	ATRi	R6	56.328	7.24928	289.561	240.239	0.120312	0.9275	56.328	NA
1	B678	Elimusertib	GEM	R7	33.4809	7.4752	246.734	146.232	0.151391	1.04391	33.4809	NA
1	B678	Elimusertib	GEM+ATRi_dose1	R7	76.6306	7.1156	312.616	148.84	0.0762358	0.819544	76.6306	0.541797
1	B678	Elimusertib	GEM+ATRi_dose2	R7	74.0898	7.13024	155.602	130.517	0.0738871	0.616009	74.0898	0.419765
1	B678	Elimusertib	GEM+ATRi_dose3	R7	263.007	6.58003	209.17	121.224	0.0762857	0.890738	263.007	0.587989
1	B678	Elimusertib	ATRi	R7	304.215	6.51682	289.561	240.239	0.192629	0.925614	304.215	NA
1	B678	Elimusertib	GEM	R8	340.806	6.46749	246.734	146.232	0.136389	0.942859	340.806	NA
1	B678	Elimusertib	GEM+ATRi_dose1	R8	382.2	6.41771	312.616	148.84	0.00523348	0.677968	382.2	0.541797
1	B678	Elimusertib	GEM+ATRi_dose2	R8	132.955	6.8763	155.602	130.517	0.0841628	0.559889	132.955	0.419765
1	B678	Elimusertib	GEM+ATRi_dose3	R8	1.83116	8.73727	209.17	121.224	0.274056	0.843642	1.83116	0.587989
1	B678	Elimusertib	ATRi	R8	553.114	6.25718	289.561	240.239	0.174469	0.666634	553.114	NA
2	UME008	Elimusertib	GEM	R1	35.2632	7.45268	26.4172	14.8646	0.402415	1.05486	35.2632	NA
2	UME008	Elimusertib	GEM+ATRi_dose1	R1	4.47124	8.34957	5.72117	1.20135	0.161832	1.14218	4.47124	1.12926e-05
2	UME008	Elimusertib	GEM+ATRi_dose2	R1	3.60652	8.44291	3.54742	1.22968	0.0730051	1.67145	3.60652	4.29866e-06
2	UME008	Elimusertib	GEM+ATRi_dose3	R1	3.74262	8.42682	3.81402	1.51007	0.0973761	1.0561	3.74262	4.29866e-06
2	UME008	Elimusertib	ATRi	R1	112.21	6.94997	129.354	94.1036	0.37039	1.21676	112.21	NA
2	UME008	Elimusertib	GEM	R2	27.3816	7.56254	26.4172	14.8646	0.430002	0.948584	27.3816	NA
2	UME008	Elimusertib	GEM+ATRi_dose1	R2	5.98855	8.22268	5.72117	1.20135	0.150065	0.827695	5.98855	1.12926e-05
2	UME008	Elimusertib	GEM+ATRi_dose2	R2	5.76528	8.23918	3.54742	1.22968	0.0791126	1.00788	5.76528	4.29866e-06
2	UME008	Elimusertib	GEM+ATRi_dose3	R2	2.47775	8.60594	3.81402	1.51007	0.0689053	1.25212	2.47775	4.29866e-06
2	UME008	Elimusertib	ATRi	R2	120.151	6.92027	129.354	94.1036	0.225387	1.12197	120.151	NA
2	UME008	Elimusertib	GEM	R3	7.0858	8.14961	26.4172	14.8646	0.441715	1.14661	7.0858	NA
2	UME008	Elimusertib	GEM+ATRi_dose1	R3	4.68029	8.32973	5.72117	1.20135	0.0902183	1.11965	4.68029	1.12926e-05
2	UME008	Elimusertib	GEM+ATRi_dose2	R3	2.81018	8.55127	3.54742	1.22968	0.0726406	1.56403	2.81018	4.29866e-06
2	UME008	Elimusertib	GEM+ATRi_dose3	R3	5.32019	8.27407	3.81402	1.51007	0.0771555	0.880465	5.32019	4.29866e-06
2	UME008	Elimusertib	ATRi	R3	63.1484	7.19964	129.354	94.1036	0.303251	1.36493	63.1484	NA
2	UME008	Elimusertib	GEM	R4	NA	NA	26.4172	14.8646	NA	NA	NA	NA
2	UME008	Elimusertib	GEM+ATRi_dose1	R4	4.87091	8.31239	5.72117	1.20135	0.0602488	1.39451	4.87091	1.12926e-05
2	UME008	Elimusertib	GEM+ATRi_dose2	R4	3.33297	8.47717	3.54742	1.22968	0.0844332	1.33936	3.33297	4.29866e-06
2	UME008	Elimusertib	GEM+ATRi_dose3	R4	2.12691	8.67225	3.81402	1.51007	0.0752072	1.14734	2.12691	4.29866e-06
2	UME008	Elimusertib	ATRi	R4	68.9262	7.16162	129.354	94.1036	0.377055	1.3495	68.9262	NA
2	UME008	Elimusertib	GEM	R5	36.6435	7.436	26.4172	14.8646	0.469617	1.46385	36.6435	NA
2	UME008	Elimusertib	GEM+ATRi_dose1	R5	6.08368	8.21583	5.72117	1.20135	0.137476	1.21342	6.08368	1.12926e-05
2	UME008	Elimusertib	GEM+ATRi_dose2	R5	3.11183	8.50698	3.54742	1.22968	0.0789164	1.60368	3.11183	4.29866e-06
2	UME008	Elimusertib	GEM+ATRi_dose3	R5	3.30178	8.48125	3.81402	1.51007	0.106068	1.25975	3.30178	4.29866e-06
2	UME008	Elimusertib	ATRi	R5	309.795	6.50893	129.354	94.1036	0.272957	1.21442	309.795	NA
2	UME008	Elimusertib	GEM	R6	20.435	7.68962	26.4172	14.8646	0.43417	1.1297	20.435	NA
2	UME008	Elimusertib	GEM+ATRi_dose1	R6	7.92741	8.10087	5.72117	1.20135	0.127402	1.05452	7.92741	1.12926e-05
2	UME008	Elimusertib	GEM+ATRi_dose2	R6	4.72526	8.32557	3.54742	1.22968	0.131426	1.18584	4.72526	4.29866e-06
2	UME008	Elimusertib	GEM+ATRi_dose3	R6	2.33202	8.63227	3.81402	1.51007	0.0937957	1.18212	2.33202	4.29866e-06
2	UME008	Elimusertib	ATRi	R6	42.3539	7.37311	129.354	94.1036	0.222776	1.19163	42.3539	NA
2	UME008	Elimusertib	GEM	R7	48.0104	7.31866	26.4172	14.8646	0.364069	1.22142	48.0104	NA
2	UME008	Elimusertib	GEM+ATRi_dose1	R7	4.97446	8.30325	5.72117	1.20135	0.103959	1.42607	4.97446	1.12926e-05
2	UME008	Elimusertib	GEM+ATRi_dose2	R7	3.33789	8.47653	3.54742	1.22968	0.0742282	1.61352	3.33789	4.29866e-06
2	UME008	Elimusertib	GEM+ATRi_dose3	R7	5.90498	8.22878	3.81402	1.51007	0.0701348	1.23039	5.90498	4.29866e-06
2	UME008	Elimusertib	ATRi	R7	82.7235	7.08237	129.354	94.1036	0.468375	1.23279	82.7235	NA
2	UME008	Elimusertib	GEM	R8	10.101	7.99564	26.4172	14.8646	0.38986	1.17214	10.101	NA
2	UME008	Elimusertib	GEM+ATRi_dose1	R8	6.77281	8.16923	5.72117	1.20135	0.0789242	1.57766	6.77281	1.12926e-05
2	UME008	Elimusertib	GEM+ATRi_dose2	R8	1.68947	8.77225	3.54742	1.22968	0.12316	1.89491	1.68947	4.29866e-06
2	UME008	Elimusertib	GEM+ATRi_dose3	R8	5.30593	8.27524	3.81402	1.51007	0.0805606	1.21672	5.30593	4.29866e-06
2	UME008	Elimusertib	ATRi	R8	235.527	6.62796	129.354	94.1036	0.325843	1.31235	235.527	NA
2	UME012	Elimusertib	GEM	R1	7.11036	8.14811	29.1285	18.065	0.620309	1.20688	7.11036	NA
2	UME012	Elimusertib	GEM+ATRi_dose1	R1	11.292	7.94723	12.6081	3.22765	0.0925314	1.39898	11.292	0.0855089
2	UME012	Elimusertib	GEM+ATRi_dose2	R1	3.36767	8.47267	3.0628	0.679296	0.0214428	1.13493	3.36767	0.0206812
2	UME012	Elimusertib	GEM+ATRi_dose3	R1	3.56674	8.44773	2.42043	1.16078	0.0208848	1.09281	3.56674	0.0206812
2	UME012	Elimusertib	ATRi	R1	54.2722	7.26542	43.3539	9.83347	0.086006	1.12743	54.2722	NA
2	UME012	Elimusertib	GEM	R2	51.2687	7.29015	29.1285	18.065	0.416392	1.18466	51.2687	NA
2	UME012	Elimusertib	GEM+ATRi_dose1	R2	15.6913	7.80434	12.6081	3.22765	0.0812185	1.29051	15.6913	0.0855089
2	UME012	Elimusertib	GEM+ATRi_dose2	R2	3.53624	8.45146	3.0628	0.679296	0.0222104	1.27693	3.53624	0.0206812
2	UME012	Elimusertib	GEM+ATRi_dose3	R2	NA	NA	2.42043	1.16078	NA	NA	NA	0.0206812
2	UME012	Elimusertib	ATRi	R2	45.7765	7.33936	43.3539	9.83347	0.17588	1.0747	45.7765	NA
2	UME012	Elimusertib	GEM	R3	30.4885	7.51586	29.1285	18.065	0.702638	1.06046	30.4885	NA
2	UME012	Elimusertib	GEM+ATRi_dose1	R3	14.7623	7.83085	12.6081	3.22765	0.0716778	1.32477	14.7623	0.0855089
2	UME012	Elimusertib	GEM+ATRi_dose2	R3	2.28448	8.64121	3.0628	0.679296	0.0166622	1.51299	2.28448	0.0206812
2	UME012	Elimusertib	GEM+ATRi_dose3	R3	1.2457	8.90459	2.42043	1.16078	0.0477958	0.985646	1.2457	0.0206812
2	UME012	Elimusertib	ATRi	R3	42.8489	7.36806	43.3539	9.83347	0.189511	1.37925	42.8489	NA
2	UME012	Elimusertib	GEM	R4	27.6463	7.55836	29.1285	18.065	0.522432	1.18596	27.6463	NA
2	UME012	Elimusertib	GEM+ATRi_dose1	R4	8.68707	8.06113	12.6081	3.22765	0.078503	1.45295	8.68707	0.0855089
2	UME012	Elimusertib	GEM+ATRi_dose2	R4	NA	NA	3.0628	0.679296	NA	NA	NA	0.0206812
2	UME012	Elimusertib	GEM+ATRi_dose3	R4	2.44886	8.61104	2.42043	1.16078	0.0372271	1.02219	2.44886	0.0206812
2	UME012	Elimusertib	ATRi	R4	30.5181	7.51544	43.3539	9.83347	0.147123	1.68373	30.5181	NA
2	UME051	Elimusertib	GEM	R1	27.812	7.55577	33.7536	14.4793	0.259198	1.26791	27.812	NA
2	UME051	Elimusertib	GEM+ATRi_dose1	R1	61.5431	7.21082	34.9352	17.375	0.199377	1.14167	61.5431	0.849594
2	UME051	Elimusertib	GEM+ATRi_dose2	R1	15.6969	7.80419	15.2729	8.13896	0.229753	1.05	15.6969	0.0085602
2	UME051	Elimusertib	GEM+ATRi_dose3	R1	6.82455	8.16593	8.30327	5.65519	0.258511	1.06591	6.82455	0.000906664
2	UME051	Elimusertib	ATRi	R1	106.36	6.97322	142.733	76.9218	0.287134	1.04569	106.36	NA
2	UME051	Elimusertib	GEM	R2	28.794	7.5407	33.7536	14.4793	0.290241	0.990613	28.794	NA
2	UME051	Elimusertib	GEM+ATRi_dose1	R2	16.5756	7.78053	34.9352	17.375	0.203245	1.01135	16.5756	0.849594
2	UME051	Elimusertib	GEM+ATRi_dose2	R2	19.3775	7.7127	15.2729	8.13896	0.199128	1.02224	19.3775	0.0085602
2	UME051	Elimusertib	GEM+ATRi_dose3	R2	3.15568	8.50091	8.30327	5.65519	0.20126	1.19098	3.15568	0.000906664
2	UME051	Elimusertib	ATRi	R2	73.3393	7.13466	142.733	76.9218	0.243342	1.05287	73.3393	NA
2	UME051	Elimusertib	GEM	R3	47.231	7.32577	33.7536	14.4793	0.221009	1.16909	47.231	NA
2	UME051	Elimusertib	GEM+ATRi_dose1	R3	29.1024	7.53607	34.9352	17.375	0.206443	0.919539	29.1024	0.849594
2	UME051	Elimusertib	GEM+ATRi_dose2	R3	5.55691	8.25517	15.2729	8.13896	0.222616	1.10904	5.55691	0.0085602
2	UME051	Elimusertib	GEM+ATRi_dose3	R3	19.9931	7.69912	8.30327	5.65519	0.238523	0.751566	19.9931	0.000906664
2	UME051	Elimusertib	ATRi	R3	228.983	6.6402	142.733	76.9218	0.149217	1.07609	228.983	NA
2	UME051	Elimusertib	GEM	R4	24.6963	7.60737	33.7536	14.4793	0.352124	0.931725	24.6963	NA
2	UME051	Elimusertib	GEM+ATRi_dose1	R4	61.4006	7.21183	34.9352	17.375	0.194399	0.963262	61.4006	0.849594
2	UME051	Elimusertib	GEM+ATRi_dose2	R4	12.3374	7.90877	15.2729	8.13896	0.256217	0.947529	12.3374	0.0085602
2	UME051	Elimusertib	GEM+ATRi_dose3	R4	13.7892	7.86046	8.30327	5.65519	0.227482	0.882674	13.7892	0.000906664
2	UME051	Elimusertib	ATRi	R4	263.306	6.57954	142.733	76.9218	0.155808	0.813376	263.306	NA
2	UME051	Elimusertib	GEM	R5	49.8752	7.30212	33.7536	14.4793	0.234393	1.1862	49.8752	NA
2	UME051	Elimusertib	GEM+ATRi_dose1	R5	25.5878	7.59197	34.9352	17.375	0.271923	1.0595	25.5878	0.849594
2	UME051	Elimusertib	GEM+ATRi_dose2	R5	19.9754	7.6995	15.2729	8.13896	0.206903	1.11808	19.9754	0.0085602
2	UME051	Elimusertib	GEM+ATRi_dose3	R5	5.23658	8.28095	8.30327	5.65519	0.299092	1.31721	5.23658	0.000906664
2	UME051	Elimusertib	ATRi	R5	56.1077	7.25098	142.733	76.9218	0.282871	0.939719	56.1077	NA
2	UME051	Elimusertib	GEM	R6	54.381	7.26455	33.7536	14.4793	0.207309	0.973486	54.381	NA
2	UME051	Elimusertib	GEM+ATRi_dose1	R6	36.6827	7.43554	34.9352	17.375	0.150943	0.93757	36.6827	0.849594
2	UME051	Elimusertib	GEM+ATRi_dose2	R6	22.8515	7.64109	15.2729	8.13896	0.211473	1.08562	22.8515	0.0085602
2	UME051	Elimusertib	GEM+ATRi_dose3	R6	6.23261	8.20533	8.30327	5.65519	0.15072	1.3125	6.23261	0.000906664
2	UME051	Elimusertib	ATRi	R6	197.882	6.70359	142.733	76.9218	0.172139	1.12778	197.882	NA
2	UME051	Elimusertib	GEM	R7	18.1153	7.74195	33.7536	14.4793	0.273978	0.965386	18.1153	NA
2	UME051	Elimusertib	GEM+ATRi_dose1	R7	21.3897	7.66979	34.9352	17.375	0.251394	1.28207	21.3897	0.849594
2	UME051	Elimusertib	GEM+ATRi_dose2	R7	24.4957	7.61091	15.2729	8.13896	0.141761	0.893662	24.4957	0.0085602
2	UME051	Elimusertib	GEM+ATRi_dose3	R7	5.81842	8.23519	8.30327	5.65519	0.160767	0.948919	5.81842	0.000906664
2	UME051	Elimusertib	ATRi	R7	94.9563	7.02248	142.733	76.9218	0.212362	0.897471	94.9563	NA
2	UME051	Elimusertib	GEM	R8	19.124	7.71842	33.7536	14.4793	0.193171	0.98561	19.124	NA
2	UME051	Elimusertib	GEM+ATRi_dose1	R8	27.1995	7.56544	34.9352	17.375	0.159322	1.36717	27.1995	0.849594
2	UME051	Elimusertib	GEM+ATRi_dose2	R8	1.89214	8.72305	15.2729	8.13896	0.296264	1.03038	1.89214	0.0085602
2	UME051	Elimusertib	GEM+ATRi_dose3	R8	5.37602	8.26954	8.30327	5.65519	0.195774	0.92889	5.37602	0.000906664
2	UME051	Elimusertib	ATRi	R8	120.931	6.91746	142.733	76.9218	0.227933	1.02319	120.931	NA
2	UME053	Elimusertib	GEM	R1	4.89542	8.31021	3.8274	1.11419	-0.0182611	1.29932	4.89542	NA
2	UME053	Elimusertib	GEM+ATRi_dose1	R1	4.75851	8.32253	3.75606	0.595588	-0.0232059	1.08694	4.75851	0.892946
2	UME053	Elimusertib	GEM+ATRi_dose2	R1	3.12705	8.50486	2.47683	0.966282	-0.0241581	1.00635	3.12705	0.0511537
2	UME053	Elimusertib	GEM+ATRi_dose3	R1	2.72416	8.56477	2.58383	1.3634	-0.0201547	0.851349	2.72416	0.0511537
2	UME053	Elimusertib	ATRi	R1	36.4724	7.43804	123.279	87.948	0.175587	1.13016	36.4724	NA
2	UME053	Elimusertib	GEM	R2	3.43374	8.46423	3.8274	1.11419	6.70692e-05	1.19437	3.43374	NA
2	UME053	Elimusertib	GEM+ATRi_dose1	R2	3.51114	8.45455	3.75606	0.595588	-0.0230596	1.033	3.51114	0.892946
2	UME053	Elimusertib	GEM+ATRi_dose2	R2	3.73374	8.42786	2.47683	0.966282	-0.0260222	0.933008	3.73374	0.0511537
2	UME053	Elimusertib	GEM+ATRi_dose3	R2	2.85874	8.54383	2.58383	1.3634	-0.0270366	0.945642	2.85874	0.0511537
2	UME053	Elimusertib	ATRi	R2	116.035	6.93541	123.279	87.948	0.113879	0.989262	116.035	NA
2	UME053	Elimusertib	GEM	R3	2.87101	8.54197	3.8274	1.11419	0.00445961	1.20492	2.87101	NA
2	UME053	Elimusertib	GEM+ATRi_dose1	R3	3.42049	8.46591	3.75606	0.595588	-0.0214233	0.941399	3.42049	0.892946
2	UME053	Elimusertib	GEM+ATRi_dose2	R3	2.51108	8.60014	2.47683	0.966282	-0.0173136	0.967356	2.51108	0.0511537
2	UME053	Elimusertib	GEM+ATRi_dose3	R3	2.17555	8.66243	2.58383	1.3634	-0.0195074	0.895189	2.17555	0.0511537
2	UME053	Elimusertib	ATRi	R3	68.4106	7.16488	123.279	87.948	0.154474	1.06631	68.4106	NA
2	UME053	Elimusertib	GEM	R4	2.76791	8.55785	3.8274	1.11419	-0.00143985	1.33628	2.76791	NA
2	UME053	Elimusertib	GEM+ATRi_dose1	R4	4.58512	8.33865	3.75606	0.595588	-0.0351014	1.23151	4.58512	0.892946
2	UME053	Elimusertib	GEM+ATRi_dose2	R4	1.19003	8.92444	2.47683	0.966282	-0.00204741	1.08926	1.19003	0.0511537
2	UME053	Elimusertib	GEM+ATRi_dose3	R4	1.1846	8.92643	2.58383	1.3634	-0.0129971	1.15802	1.1846	0.0511537
2	UME053	Elimusertib	ATRi	R4	111.28	6.95358	123.279	87.948	0.0531498	1.15175	111.28	NA
2	UME053	Elimusertib	GEM	R5	4.38673	8.35786	3.8274	1.11419	0.00241864	1.14084	4.38673	NA
2	UME053	Elimusertib	GEM+ATRi_dose1	R5	3.67699	8.43451	3.75606	0.595588	0.00541433	1.10442	3.67699	0.892946
2	UME053	Elimusertib	GEM+ATRi_dose2	R5	1.2706	8.89599	2.47683	0.966282	-0.00262099	0.993555	1.2706	0.0511537
2	UME053	Elimusertib	GEM+ATRi_dose3	R5	1.84766	8.73338	2.58383	1.3634	-0.0114653	1.12873	1.84766	0.0511537
2	UME053	Elimusertib	ATRi	R5	94.2514	7.02571	123.279	87.948	0.169613	0.995584	94.2514	NA
2	UME053	Elimusertib	GEM	R6	2.6816	8.57161	3.8274	1.11419	0.00525062	1.17032	2.6816	NA
2	UME053	Elimusertib	GEM+ATRi_dose1	R6	3.05218	8.51539	3.75606	0.595588	-0.00733879	0.944898	3.05218	0.892946
2	UME053	Elimusertib	GEM+ATRi_dose2	R6	3.16217	8.50001	2.47683	0.966282	-0.0222487	0.996282	3.16217	0.0511537
2	UME053	Elimusertib	GEM+ATRi_dose3	R6	1.43366	8.84355	2.58383	1.3634	-0.0123643	1.02583	1.43366	0.0511537
2	UME053	Elimusertib	ATRi	R6	140.74	6.85158	123.279	87.948	0.141611	1.01415	140.74	NA
2	UME053	Elimusertib	GEM	R7	5.75906	8.23965	3.8274	1.11419	0.0214308	0.621289	5.75906	NA
2	UME053	Elimusertib	GEM+ATRi_dose1	R7	3.58102	8.44599	3.75606	0.595588	-0.0152616	1.06105	3.58102	0.892946
2	UME053	Elimusertib	GEM+ATRi_dose2	R7	2.34312	8.63021	2.47683	0.966282	-0.0176473	0.932335	2.34312	0.0511537
2	UME053	Elimusertib	GEM+ATRi_dose3	R7	2.89031	8.53906	2.58383	1.3634	-0.0209024	0.84965	2.89031	0.0511537
2	UME053	Elimusertib	ATRi	R7	326.523	6.48609	123.279	87.948	0.0767594	0.78657	326.523	NA
2	UME053	Elimusertib	GEM	R8	3.82375	8.41751	3.8274	1.11419	-0.00134326	1.11014	3.82375	NA
2	UME053	Elimusertib	GEM+ATRi_dose1	R8	3.463	8.46055	3.75606	0.595588	-0.011032	1.05775	3.463	0.892946
2	UME053	Elimusertib	GEM+ATRi_dose2	R8	NA	NA	2.47683	0.966282	NA	NA	NA	0.0511537
2	UME053	Elimusertib	GEM+ATRi_dose3	R8	5.55593	8.25524	2.58383	1.3634	-0.0341723	0.803306	5.55593	0.0511537
2	UME053	Elimusertib	ATRi	R8	92.5234	7.03375	123.279	87.948	0.105493	1.10934	92.5234	NA
2	UME060	Elimusertib	GEM	R1	31.7466	7.4983	23.4369	9.9337	-0.026278	1.00209	31.7466	NA
2	UME060	Elimusertib	GEM+ATRi_dose1	R1	26.3456	7.57929	23.7115	7.78666	-0.0137307	0.949042	26.3456	0.936495
2	UME060	Elimusertib	GEM+ATRi_dose2	R1	10.8696	7.96379	9.22571	4.87726	-0.00497892	1.12782	10.8696	0.000408967
2	UME060	Elimusertib	GEM+ATRi_dose3	R1	4.54095	8.34285	4.21963	1.88445	0.00420704	1.31948	4.54095	1.5069e-05
2	UME060	Elimusertib	ATRi	R1	344.588	6.4627	179.991	102.966	0.233908	1.01306	344.588	NA
2	UME060	Elimusertib	GEM	R2	30.392	7.51724	23.4369	9.9337	-0.015576	0.884517	30.392	NA
2	UME060	Elimusertib	GEM+ATRi_dose1	R2	35.4792	7.45003	23.7115	7.78666	-0.0385517	0.974767	35.4792	0.936495
2	UME060	Elimusertib	GEM+ATRi_dose2	R2	12.0529	7.91891	9.22571	4.87726	-0.0112242	1.10943	12.0529	0.000408967
2	UME060	Elimusertib	GEM+ATRi_dose3	R2	3.8196	8.41798	4.21963	1.88445	-0.00806369	0.993405	3.8196	1.5069e-05
2	UME060	Elimusertib	ATRi	R2	266.306	6.57462	179.991	102.966	0.118637	0.962478	266.306	NA
2	UME060	Elimusertib	GEM	R3	22.2457	7.65275	23.4369	9.9337	-0.0228383	1.04238	22.2457	NA
2	UME060	Elimusertib	GEM+ATRi_dose1	R3	25.476	7.59387	23.7115	7.78666	-0.0228327	1.0198	25.476	0.936495
2	UME060	Elimusertib	GEM+ATRi_dose2	R3	6.54062	8.18438	9.22571	4.87726	0.00554293	1.17418	6.54062	0.000408967
2	UME060	Elimusertib	GEM+ATRi_dose3	R3	5.02439	8.29892	4.21963	1.88445	0.00831485	1.08622	5.02439	1.5069e-05
2	UME060	Elimusertib	ATRi	R3	174.02	6.7594	179.991	102.966	0.134978	1.14181	174.02	NA
2	UME060	Elimusertib	GEM	R4	14.79	7.83003	23.4369	9.9337	0.0067281	0.951708	14.79	NA
2	UME060	Elimusertib	GEM+ATRi_dose1	R4	16.1122	7.79284	23.7115	7.78666	-0.0114575	1.10602	16.1122	0.936495
2	UME060	Elimusertib	GEM+ATRi_dose2	R4	3.67321	8.43495	9.22571	4.87726	0.0428252	1.02642	3.67321	0.000408967
2	UME060	Elimusertib	GEM+ATRi_dose3	R4	7.2064	8.14228	4.21963	1.88445	0.00528323	0.912353	7.2064	1.5069e-05
2	UME060	Elimusertib	ATRi	R4	220.685	6.65623	179.991	102.966	0.164677	1.10936	220.685	NA
2	UME060	Elimusertib	GEM	R5	21.8352	7.66084	23.4369	9.9337	-0.0068814	1.06565	21.8352	NA
2	UME060	Elimusertib	GEM+ATRi_dose1	R5	22.718	7.64363	23.7115	7.78666	-0.0177305	0.956795	22.718	0.936495
2	UME060	Elimusertib	GEM+ATRi_dose2	R5	13.0021	7.88599	9.22571	4.87726	0.00905499	0.60396	13.0021	0.000408967
2	UME060	Elimusertib	GEM+ATRi_dose3	R5	4.33043	8.36347	4.21963	1.88445	0.00579263	1.08592	4.33043	1.5069e-05
2	UME060	Elimusertib	ATRi	R5	1.29592	8.88742	179.991	102.966	0.356606	1.32562	1.29592	NA
2	UME060	Elimusertib	GEM	R6	39.5514	7.40284	23.4369	9.9337	-0.0257953	0.825741	39.5514	NA
2	UME060	Elimusertib	GEM+ATRi_dose1	R6	31.6688	7.49937	23.7115	7.78666	-0.0186242	0.722819	31.6688	0.936495
2	UME060	Elimusertib	GEM+ATRi_dose2	R6	16.8388	7.77369	9.22571	4.87726	-0.00103183	0.793715	16.8388	0.000408967
2	UME060	Elimusertib	GEM+ATRi_dose3	R6	0.831579	9.0801	4.21963	1.88445	0.0526502	1.16633	0.831579	1.5069e-05
2	UME060	Elimusertib	ATRi	R6	156.766	6.80475	179.991	102.966	0.265939	0.703571	156.766	NA
2	UME060	Elimusertib	GEM	R7	17.7155	7.75165	23.4369	9.9337	-0.0121583	1.00159	17.7155	NA
2	UME060	Elimusertib	GEM+ATRi_dose1	R7	20.0224	7.69848	23.7115	7.78666	-0.0372416	1.29858	20.0224	0.936495
2	UME060	Elimusertib	GEM+ATRi_dose2	R7	8.2868	8.08161	9.22571	4.87726	0.00415258	1.10484	8.2868	0.000408967
2	UME060	Elimusertib	GEM+ATRi_dose3	R7	5.31343	8.27462	4.21963	1.88445	0.00166236	0.848267	5.31343	1.5069e-05
2	UME060	Elimusertib	ATRi	R7	106.469	6.97278	179.991	102.966	0.212567	0.82823	106.469	NA
2	UME060	Elimusertib	GEM	R8	9.21866	8.03533	23.4369	9.9337	-0.00448782	1.30233	9.21866	NA
2	UME060	Elimusertib	GEM+ATRi_dose1	R8	11.8696	7.92556	23.7115	7.78666	-0.000491898	1.02782	11.8696	0.936495
2	UME060	Elimusertib	GEM+ATRi_dose2	R8	2.54167	8.59488	9.22571	4.87726	0.0122391	1.20749	2.54167	0.000408967
2	UME060	Elimusertib	GEM+ATRi_dose3	R8	2.6903	8.5702	4.21963	1.88445	0.00548099	1.33518	2.6903	1.5069e-05
2	UME060	Elimusertib	ATRi	R8	169.8	6.77006	179.991	102.966	0.210274	1.13714	169.8	NA
2	UME061	Elimusertib	GEM	R1	5.20181	8.28385	5.78381	2.9947	0.0802311	1.6589	5.20181	NA
2	UME061	Elimusertib	GEM+ATRi_dose1	R1	4.72701	8.32541	4.0681	1.62835	0.113406	1.48051	4.72701	0.194154
2	UME061	Elimusertib	GEM+ATRi_dose2	R1	3.5394	8.45107	3.87045	1.31874	0.0496091	1.82034	3.5394	0.194154
2	UME061	Elimusertib	GEM+ATRi_dose3	R1	1.46672	8.83365	3.5197	1.61943	0.089326	2.20879	1.46672	0.188485
2	UME061	Elimusertib	ATRi	R1	7.77714	8.10918	124.473	162.156	0.516312	1.27534	7.77714	NA
2	UME061	Elimusertib	GEM	R2	3.96527	8.40173	5.78381	2.9947	0.0703723	1.85734	3.96527	NA
2	UME061	Elimusertib	GEM+ATRi_dose1	R2	3.87489	8.41174	4.0681	1.62835	0.0765532	1.61676	3.87489	0.194154
2	UME061	Elimusertib	GEM+ATRi_dose2	R2	4.80159	8.31861	3.87045	1.31874	0.0294773	1.57487	4.80159	0.194154
2	UME061	Elimusertib	GEM+ATRi_dose3	R2	3.76595	8.42413	3.5197	1.61943	0.0465068	1.53886	3.76595	0.188485
2	UME061	Elimusertib	ATRi	R2	1.01041	8.9955	124.473	162.156	0.51522	1.73242	1.01041	NA
2	UME061	Elimusertib	GEM	R3	3.14883	8.50185	5.78381	2.9947	0.0614635	1.94166	3.14883	NA
2	UME061	Elimusertib	GEM+ATRi_dose1	R3	2.7896	8.55446	4.0681	1.62835	0.0890152	1.56379	2.7896	0.194154
2	UME061	Elimusertib	GEM+ATRi_dose2	R3	2.6728	8.57303	3.87045	1.31874	0.0517382	2.26719	2.6728	0.194154
2	UME061	Elimusertib	GEM+ATRi_dose3	R3	3.96305	8.40197	3.5197	1.61943	0.0400547	1.52912	3.96305	0.188485
2	UME061	Elimusertib	ATRi	R3	13.429	7.87196	124.473	162.156	0.41942	1.93679	13.429	NA
2	UME061	Elimusertib	GEM	R4	0.892556	9.04936	5.78381	2.9947	0.151109	2.31172	0.892556	NA
2	UME061	Elimusertib	GEM+ATRi_dose1	R4	3.1388	8.50324	4.0681	1.62835	0.0318668	2.42816	3.1388	0.194154
2	UME061	Elimusertib	GEM+ATRi_dose2	R4	1.80974	8.74238	3.87045	1.31874	0.110879	1.61436	1.80974	0.194154
2	UME061	Elimusertib	GEM+ATRi_dose3	R4	4.31588	8.36493	3.5197	1.61943	0.0447273	1.5511	4.31588	0.188485
2	UME061	Elimusertib	ATRi	R4	4.60782	8.3365	124.473	162.156	0.423072	2.43487	4.60782	NA
2	UME061	Elimusertib	GEM	R5	8.13104	8.08985	5.78381	2.9947	0.0983087	1.50053	8.13104	NA
2	UME061	Elimusertib	GEM+ATRi_dose1	R5	2.43491	8.61352	4.0681	1.62835	0.147517	1.75867	2.43491	0.194154
2	UME061	Elimusertib	GEM+ATRi_dose2	R5	3.96706	8.40153	3.87045	1.31874	0.137414	1.13354	3.96706	0.194154
2	UME061	Elimusertib	GEM+ATRi_dose3	R5	4.43619	8.35299	3.5197	1.61943	0.10938	1.29553	4.43619	0.188485
2	UME061	Elimusertib	ATRi	R5	374.363	6.42671	124.473	162.156	0.349403	1.1131	374.363	NA
2	UME061	Elimusertib	GEM	R6	9.80027	8.00876	5.78381	2.9947	0.197127	1.09507	9.80027	NA
2	UME061	Elimusertib	GEM+ATRi_dose1	R6	5.47144	8.2619	4.0681	1.62835	0.168213	1.0625	5.47144	0.194154
2	UME061	Elimusertib	GEM+ATRi_dose2	R6	5.58922	8.25265	3.87045	1.31874	0.0758198	1.62352	5.58922	0.194154
2	UME061	Elimusertib	GEM+ATRi_dose3	R6	3.41209	8.46698	3.5197	1.61943	0.121602	1.86008	3.41209	0.188485
2	UME061	Elimusertib	ATRi	R6	241.221	6.61758	124.473	162.156	0.496377	1.10179	241.221	NA
2	UME061	Elimusertib	GEM	R7	7.93631	8.10038	5.78381	2.9947	0.184047	1.26917	7.93631	NA
2	UME061	Elimusertib	GEM+ATRi_dose1	R7	7.17656	8.14408	4.0681	1.62835	0.141053	1.35994	7.17656	0.194154
2	UME061	Elimusertib	GEM+ATRi_dose2	R7	3.24374	8.48895	3.87045	1.31874	0.140612	1.38757	3.24374	0.194154
2	UME061	Elimusertib	GEM+ATRi_dose3	R7	5.88596	8.23018	3.5197	1.61943	0.120847	1.61082	5.88596	0.188485
2	UME061	Elimusertib	ATRi	R7	329.941	6.48156	124.473	162.156	0.270198	1.07823	329.941	NA
2	UME061	Elimusertib	GEM	R8	7.19437	8.14301	5.78381	2.9947	0.145076	1.07187	7.19437	NA
2	UME061	Elimusertib	GEM+ATRi_dose1	R8	2.93156	8.5329	4.0681	1.62835	0.155235	2.109	2.93156	0.194154
2	UME061	Elimusertib	GEM+ATRi_dose2	R8	5.34006	8.27245	3.87045	1.31874	0.164907	1.28496	5.34006	0.194154
2	UME061	Elimusertib	GEM+ATRi_dose3	R8	0.91175	9.04012	3.5197	1.61943	0.134691	1.54713	0.91175	0.188485
2	UME061	Elimusertib	ATRi	R8	23.4316	7.6302	124.473	162.156	0.469694	1.20589	23.4316	NA
