# Supplementary material for: Gemcitabine and ATR inhibitors synergize to kill PDAC cells by blocking DNA damage response
Source: Mol Syst Biol. 2025 Jan 21;21(3):231–53. doi: 10.1038/s44320-025-00085-6 (PMC11876601; doi:10.1038/s44320-025-00085-6)
Supplement: Supplementary file 11 — Dataset EV9 [file 44320_2025_85_MOESM11_ESM.xlsx]

## Sheet: Information
Dataset EV9: Results of Kinobeads pulldown experiments of four clinical ATR inhibitors in AsPC-1 cell lysate.
Column names	Description
Drug	Name of ATR inhibitor
Genes	Gene names
Proteins	Uniprot IDs of proteins in protein group
Kinase	Manual annotation if protein is a kinase or not
Target (CurveFit)	Target annotation based on criteria described in the methods section
Target (MSMS_Peptide)	Target annotation based on manual inspection of dose-dependent reduction in MS/MS counts and unique peptides
Target	Target annotation based on 'Target (CurveFit)' and 'Target (MSMS_Peptide)'; is true if both criteria are true
EC50 [nM]	Half-maximum effect concentration [nM]
pEC50	-log10 of half-maximum effect concentration [M]
KDapp [nM]	Apparent dissociation constant [nM]
pKDapp	-log10 of apparent dissociation constant [M]
Curve Log2 Fold Change	Log2 fold change of fitted dose-response curve
Curve Front	Front plateau of fitted dose-response curve
Curve Back	Back plateau of fitted dose-response curve
Curve Slope	Slope of fitted dose-response curve
Curve R2	Goodness of fit (R2) of of fitted dose-response curve
Signal Quality	Signal Quality as extracted from CurveCurator
Score	Score as extracted from CurveCurator
Correction	Correction factor (LFQ_PDPD/LFQ_vehicle)
Correction (mean)	Mean Correction factor (LFQ_PDPD/LFQ_vehicle) per gene, used for calculation of KDapp from EC50
LFQ_PDPD	LFQ intensity of 'pulldown of pulldown' (PDPD) experiment
LFQ_vehicle	LFQ intensity of vehicle
LFQ_1nM	LFQ intensity at specified dose of ATRi
LFQ_3nM	LFQ intensity at specified dose of ATRi
LFQ_10nM	LFQ intensity at specified dose of ATRi
LFQ_30nM	LFQ intensity at specified dose of ATRi
LFQ_100nM	LFQ intensity at specified dose of ATRi
LFQ_300nM	LFQ intensity at specified dose of ATRi
LFQ_1000nM	LFQ intensity at specified dose of ATRi
LFQ_3000nM	LFQ intensity at specified dose of ATRi
LFQ_30000nM	LFQ intensity at specified dose of ATRi
Ratio_vehicle	LFQ intensity of vehicle normalized to vehicle
Ratio_1nM	LFQ intensity at specified dose of ATRi normalized to vehicle
Ratio_3nM	LFQ intensity at specified dose of ATRi normalized to vehicle
Ratio_10nM	LFQ intensity at specified dose of ATRi normalized to vehicle
Ratio_30nM	LFQ intensity at specified dose of ATRi normalized to vehicle
Ratio_100nM	LFQ intensity at specified dose of ATRi normalized to vehicle
Ratio_300nM	LFQ intensity at specified dose of ATRi normalized to vehicle
Ratio_1000nM	LFQ intensity at specified dose of ATRi normalized to vehicle
Ratio_3000nM	LFQ intensity at specified dose of ATRi normalized to vehicle
Ratio_30000nM	LFQ intensity at specified dose of ATRi normalized to vehicle
MSMS_count_vehicle	MS/MS counts of vehicle
MSMS_count_1nM	MS/MS counts at specified dose of ATRi
MSMS_count_3nM	MS/MS counts at specified dose of ATRi
MSMS_count_10nM	MS/MS counts at specified dose of ATRi
MSMS_count_30nM	MS/MS counts at specified dose of ATRi
MSMS_count_100nM	MS/MS counts at specified dose of ATRi
MSMS_count_300nM	MS/MS counts at specified dose of ATRi
MSMS_count_1000nM	MS/MS counts at specified dose of ATRi
MSMS_count_3000nM	MS/MS counts at specified dose of ATRi
MSMS_count_30000nM	MS/MS counts at specified dose of ATRi
Unique_peptides_vehicle	Unique peptides count of vehicle
Unique_peptides_1nM	Unique peptides count at specified dose of ATRi
Unique_peptides_3nM	Unique peptides count at specified dose of ATRi
Unique_peptides_10nM	Unique peptides count at specified dose of ATRi
Unique_peptides_30nM	Unique peptides count at specified dose of ATRi
Unique_peptides_100nM	Unique peptides count at specified dose of ATRi
Unique_peptides_300nM	Unique peptides count at specified dose of ATRi
Unique_peptides_1000nM	Unique peptides count at specified dose of ATRi
Unique_peptides_3000nM	Unique peptides count at specified dose of ATRi
Unique_peptides_30000nM	Unique peptides count at specified dose of ATRi

## Sheet: Dataset EV9
Drug	Genes	Proteins	Kinase	Target (CurveFit)	Target (MSMS_Peptide)	Target	EC50 [nM]	pEC50	KDapp [nM]	pKDapp	Curve Log2 Fold Change	Curve Front	Curve Back	Curve Slope	Curve R2	Signal Quality	Score	Correction	Correction (mean)	LFQ_PDPD	LFQ_vehicle	LFQ_1nM	LFQ_3nM	LFQ_10nM	LFQ_30nM	LFQ_100nM	LFQ_300nM	LFQ_1000nM	LFQ_3000nM	LFQ_30000nM	Ratio_vehicle	Ratio_1nM	Ratio_3nM	Ratio_10nM	Ratio_30nM	Ratio_100nM	Ratio_300nM	Ratio_1000nM	Ratio_3000nM	Ratio_30000nM	MSMS_count_vehicle	MSMS_count_1nM	MSMS_count_3nM	MSMS_count_10nM	MSMS_count_30nM	MSMS_count_100nM	MSMS_count_300nM	MSMS_count_1000nM	MSMS_count_3000nM
Berzosertib	AAK1	Q2M2I8-2;Q2M2I8	TRUE	TRUE	TRUE	TRUE	36.7391	7.43487	19.3006	7.71443	-2.39948	0.990849	0.0001	0.273328	0.910861	33.1023	323.31	0.384473	0.525342	3545300000	9221200000	7237400000	5101800000	4964400000	4842500000	3807900000	4385700000	3635700000	1325100000	249940000	1	0.784865	0.553269	0.538368	0.525149	0.412951	0.475611	0.394276	0.143701	0.0271049	40	26	36	25	29	25	27	21	15
Berzosertib	ACVR1	Q04771	TRUE	TRUE	TRUE	TRUE	2.11149	8.67541	0.830516	9.08065	-4.68302	0.995134	0.0001	0.395755	0.983918	31.3699	323.31	0.210262	0.393332	583520000	2775200000	1463300000	1408300000	876280000	907740000	452060000	362720000	62467000	146050000	0	1	0.527277	0.507459	0.315754	0.32709	0.162893	0.1307	0.022509	0.0526268	0	28	15	22	13	12	11	9	0	3
Berzosertib	ATR	Q13535-2;Q13535;Q13535-3	TRUE	TRUE	TRUE	TRUE	1.73993	8.75947	0.576132	9.23948	-12.5467	0.984963	0.0001	1.19428	0.973524	26.8836	42.893	NA	0.331123	0	123810000	72729000	55942000	0	0	0	0	0	0	0	1	0.587424	0.451837	0	0	0	0	0	0	0	9	2	0	0	0	0	0	0	0
Berzosertib	BMP2K	Q9NSY1;Q9NSY1-2;Q9NSY1-3	TRUE	TRUE	TRUE	TRUE	35.706	7.44726	19.9133	7.70086	-1.8652	0.984354	0.0001	0.217319	0.858168	30.6359	323.31	0.384975	0.557702	642330000	1668500000	1144100000	964300000	700660000	895480000	843210000	800540000	739170000	407130000	0	1	0.685706	0.577944	0.419934	0.536698	0.50537	0.479796	0.443015	0.24401	0	29	17	24	13	16	15	15	7	5
Berzosertib	CSNK2A2	P19784	TRUE	TRUE	TRUE	TRUE	405.653	6.39185	218.582	6.66038	-2.12687	0.92193	0.0001	0.322175	0.865197	31.2845	323.31	0.464788	0.538841	1215700000	2615600000	1989800000	1799800000	1659800000	1634100000	1576200000	1618400000	1359600000	675920000	29687000	1	0.760743	0.688102	0.634577	0.624751	0.602615	0.618749	0.519804	0.258419	0.01135	35	20	27	24	23	24	27	17	13
Berzosertib	GSK3A	P49840	TRUE	TRUE	TRUE	TRUE	87.9278	7.05587	39.7183	7.40101	-3.82869	0.935603	0.0001	0.464431	0.954602	32.864	323.31	0.371087	0.451715	2900900000	7817300000	6022200000	5818200000	4643800000	5384500000	3873600000	3034600000	1622800000	524870000	24493000	1	0.770368	0.744272	0.594041	0.688793	0.495516	0.38819	0.207591	0.0671421	0.00313318	30	25	35	25	29	28	27	19	12
Berzosertib	GSK3B	P49841-2;P49841	TRUE	TRUE	TRUE	TRUE	78.5395	7.10491	33.218	7.47863	-3.06194	0.960559	0.0001	0.369981	0.94804	33.8182	323.31	0.333256	0.422946	5047500000	15146000000	11571000000	10892000000	8321500000	9696700000	7993900000	6582500000	4108400000	1711200000	304260000	1	0.763964	0.719134	0.549419	0.640215	0.52779	0.434603	0.271253	0.11298	0.0200885	53	45	57	47	55	46	44	28	23
Berzosertib	MAP3K1	Q13233	TRUE	TRUE	TRUE	TRUE	23.9606	7.6205	11.6149	7.93498	-3.21296	0.966367	0.0001	0.341459	0.924019	29.8013	250.72	0.422169	0.484751	394990000	935620000	609690000	582200000	474270000	505150000	413660000	379150000	178420000	0	0	1	0.651643	0.622261	0.506905	0.539909	0.442124	0.405239	0.190697	0	0	25	8	20	11	13	10	7	2	0
Berzosertib	PIK3C3	Q8NEB9	TRUE	TRUE	TRUE	TRUE	30.0584	7.52203	9.20293	8.03607	-3.75892	0.993208	0.0001	0.40163	0.974223	30.9285	260.2	0.20709	0.306168	423230000	2043700000	1646300000	1455000000	1046100000	1101800000	840500000	665820000	465540000	108450000	16286000	1	0.805549	0.711944	0.511866	0.53912	0.411264	0.325791	0.227793	0.0530655	0.00796888	40	23	39	17	30	23	12	8	4
Berzosertib	PIK3R4	Q99570	TRUE	TRUE	TRUE	TRUE	39.5037	7.40336	13.7624	7.86131	-4.30561	0.966541	0.0001	0.468496	0.963684	31.2838	323.31	0.202154	0.348381	528490000	2614300000	2014800000	1997800000	1467100000	1399200000	1220600000	903650000	232310000	97626000	0	1	0.770684	0.764182	0.561183	0.53521	0.466894	0.345657	0.0888613	0.0373431	0	56	28	58	36	35	36	23	1	1
Berzosertib	PIP4K2C	Q8TBX8;Q8TBX8-2;Q8TBX8-3	TRUE	TRUE	TRUE	TRUE	41.237	7.38471	21.4418	7.66874	-8.36508	0.883449	0.0001	0.89087	0.958684	28.537	96.067	0.461424	0.519966	179720000	389490000	306710000	287450000	248400000	228480000	134920000	0	0	0	0	1	0.787466	0.738016	0.637757	0.586613	0.346402	0	0	0	0	16	4	7	5	5	2	0	0	0
Berzosertib	STK3	Q13188;Q13188-2	TRUE	TRUE	TRUE	TRUE	133.901	6.87322	70.1968	7.15368	-2.02158	1.00797	0.0001	0.264121	0.757988	29.8443	193.18	0.345935	0.524244	333440000	963880000	967350000	550220000	540290000	576230000	424950000	512960000	603150000	215660000	75167000	1	1.0036	0.570839	0.560537	0.597823	0.440874	0.532182	0.625752	0.223742	0.0779838	27	13	20	16	12	12	14	13	7
Ceralasertib	ATR	Q13535;Q13535-3;Q13535-2	TRUE	TRUE	TRUE	TRUE	0.276441	9.5584	0.091536	10.0384	-1.42893	0.999771	0.166397	0.492289	0.956009	30.113	68.576	0.191156	0.331123	221970000	1161200000	522690000	429370000	325960000	325960000	222570000	102040000	344760000	182530000	186310000	1	0.450129	0.369764	0.28071	0.28071	0.191672	0.0878746	0.2969	0.157191	0.160446	14	7	7	2	2	1	0	1	0
Ceralasertib	CDK7	P50613;Q9C098	TRUE	TRUE	TRUE	TRUE	177.288	6.75132	84.9087	7.07105	-1.95332	0.950771	0.0001	0.26345	0.704269	32.3758	117.04	0.286465	0.478931	1596500000	5573100000	4632800000	2210400000	3622000000	3469700000	3901500000	2307400000	3160400000	1265100000	0	1	0.831279	0.396619	0.649908	0.62258	0.700059	0.414025	0.567081	0.227001	0	21	15	12	11	16	18	10	12	6
Elimusertib	ATR	Q13535-2;Q13535;Q13535-3	TRUE	TRUE	TRUE	TRUE	16.2786	7.78838	5.39023	8.26839	-4.17464	1.16965	0.0632269	1.32359	0.895144	26.7278	68.856	0.612597	0.331123	68084000	111140000	156460000	106820000	86943000	50014000	0	44895000	0	0	0	1	1.40777	0.96113	0.782284	0.450009	0	0.40395	0	0	0	7	11	8	5	1	0	1	0	0
Elimusertib	PIK3C2A	O00443;O00443-2	TRUE	TRUE	TRUE	TRUE	936.314	6.02858	426.451	6.37013	-6.05101	0.981645	0.0001	1.20741	0.976942	31.5905	323.31	0.70454	0.455458	2278200000	3233600000	3364900000	3298200000	3210400000	2888700000	2609900000	2704800000	1609600000	472790000	40265000	1	1.0406	1.01998	0.992825	0.893339	0.807119	0.836467	0.497773	0.146212	0.0124521	69	65	70	55	59	50	67	38	8
Gartisertib	ADCK1	Q86TW2;Q86TW2-2;Q86TW2-3	TRUE	TRUE	TRUE	TRUE	52.9499	7.27614	23.1609	7.63524	-7.3655	0.931053	0.0001	0.813449	0.870989	28.2409	93.775	0.495902	0.437412	157310000	317220000	269990000	210950000	332940000	115010000	122570000	85547000	0	0	0	1	0.851113	0.664996	1.04956	0.362556	0.386388	0.269677	0	0	0	12	8	9	11	2	4	0	0	0
Gartisertib	ATR	Q13535-2;Q13535;Q13535-3	TRUE	TRUE	TRUE	TRUE	960.505	6.0175	318.045	6.49751	-13.355	1.04773	0.0001	10	0.935654	27.382	82.052	0.189617	0.331123	33164000	174900000	184250000	156600000	222980000	150340000	203010000	190660000	73420000	0	0	1	1.05346	0.895369	1.2749	0.859577	1.16072	1.09011	0.419783	0	0	11	9	6	7	7	9	8	1	0
Gartisertib	AXL	P30530-2;P30530	TRUE	TRUE	TRUE	TRUE	954.697	6.02013	472.812	6.32531	-4.10649	0.818577	0.0475206	10	0.900737	29.1025	122.29	0.553356	0.495248	318960000	576410000	495940000	461860000	483940000	324720000	449770000	510240000	199000000	0	54774000	1	0.860395	0.80127	0.839576	0.563349	0.780295	0.885203	0.34524	0	0.0950261	19	12	10	9	10	12	18	5	1
Gartisertib	CDC42BPA	Q5VT25-5;Q5VT25-4;Q5VT25;Q5VT25-2;Q5VT25-6;Q5VT25-3	TRUE	TRUE	TRUE	TRUE	27.3142	7.56361	15.355	7.81375	-3.07281	1.08024	0.128384	10	0.897177	30.7189	323.31	0.6373	0.56216	1126300000	1767300000	1738200000	1738800000	2392100000	700030000	765560000	284650000	84317000	0	0	1	0.983534	0.983874	1.35353	0.396101	0.433181	0.161065	0.0477095	0	0	46	44	37	45	20	7	6	1	0
Gartisertib	CDC42BPB	Q9Y5S2;Q09013-12;Q09013-10;Q09013-2;Q09013-8;Q09013-5;Q09013-7;Q09013-11;Q09013-15;Q09013;Q09013-16;Q09013-6;Q09013-1	TRUE	TRUE	TRUE	TRUE	26.8493	7.57107	15.7312	7.80324	-3.46207	1.05129	0.0953978	10	0.947971	36.2075	323.31	0.731535	0.585908	58048000000	79351000000	79976000000	73066000000	101290000000	26372000000	19206000000	12402000000	4423500000	1249800000	571290000	1	1.00788	0.920795	1.27648	0.332346	0.242039	0.156293	0.055746	0.0157503	0.00719953	303	302	286	284	200	167	135	71	11
Gartisertib	CDC42BPG	Q6DT37	TRUE	TRUE	TRUE	TRUE	26.9533	7.56939	16.905	7.77199	-3.86465	0.92207	0.0632975	10	0.915855	29.5559	180.19	0.910841	0.627195	718890000	789260000	582510000	615510000	923720000	222900000	168670000	40715000	40436000	0	0	1	0.738046	0.779857	1.17036	0.282416	0.213707	0.0515863	0.0512328	0	0	25	18	17	19	5	2	2	0	0
Gartisertib	CDK10	Q15131;Q15131-5;Q15131-2;Q15131-6;Q15131-4;Q15131-3;Q15131-7	TRUE	TRUE	TRUE	TRUE	420.244	6.3765	152.875	6.81566	-5.06235	1.00497	0.0001	0.817523	0.755152	27.0796	21.212	NA	0.363777	0	141830000	126910000	130700000	205960000	76747000	105000000	87798000	67278000	0	0	1	0.894804	0.921526	1.45216	0.54112	0.740323	0.619037	0.474357	0	0	3	4	2	5	5	2	2	0	0
Gartisertib	CIT	O14578-4;O14578;O14578-2	TRUE	TRUE	TRUE	TRUE	60.7242	7.21664	39.9755	7.39821	-8.82129	0.862228	0.0001	0.99694	0.854481	34.1796	323.31	0.695138	0.658314	13526000000	19458000000	12984000000	13585000000	20471000000	7396200000	7116600000	3780200000	304850000	34603000	208910000	1	0.667283	0.69817	1.05206	0.380111	0.365742	0.194275	0.0156671	0.00177834	0.0107365	185	164	164	176	133	95	59	9	0
Gartisertib	CLK1	P49759-3;P49759;P49759-2	TRUE	TRUE	TRUE	TRUE	154.573	6.81087	70.8653	7.14957	-8.36646	1.00044	0.0001	1.10731	0.933805	28.7568	52.228	0.542957	0.458457	246280000	453590000	437690000	419150000	542320000	303620000	289030000	191490000	0	0	0	1	0.964946	0.924072	1.19562	0.669371	0.637205	0.422165	0	0	0	13	9	10	7	13	8	4	1	0
Gartisertib	CLK2	P49760-3;P49760	TRUE	TRUE	TRUE	TRUE	589.602	6.22944	302.808	6.51883	-11.2455	1.14287	0.0001	2.04433	0.794271	27.6453	33.759	0.610185	0.51358	128090000	209920000	214570000	251020000	368710000	155140000	231710000	193460000	61958000	0	0	1	1.02215	1.19579	1.75643	0.739043	1.1038	0.921589	0.295151	0	0	7	4	4	7	4	5	5	0	0
Gartisertib	CSNK2A1;CSNK2A3	P68400;Q8NEV1;P68400-2	TRUE	TRUE	TRUE	TRUE	26.9053	7.57016	18.1079	7.74213	-3.13738	1.00629	0.114361	10	0.930338	30.941	280.32	1.01683	0.673025	2096100000	2061400000	1848500000	1777900000	2609600000	698660000	538050000	301500000	76842000	166320000	96093000	1	0.896721	0.862472	1.26594	0.338925	0.261012	0.14626	0.0372766	0.080683	0.0466154	36	29	27	25	23	14	8	4	5
Gartisertib	CSNK2A2	P19784	TRUE	TRUE	TRUE	TRUE	28.087	7.55149	15.1344	7.82003	-4.7799	0.88668	0.0322755	10	0.953347	31.5461	323.31	0.645789	0.538841	2025000000	3135700000	2706700000	2147600000	3131400000	1014700000	419400000	51891000	34761000	0	0	1	0.863188	0.684887	0.998629	0.323596	0.13375	0.0165485	0.0110856	0	0	33	26	25	25	16	9	2	0	0
Gartisertib	CSNK2B	P67870	TRUE	TRUE	TRUE	TRUE	26.0667	7.58391	14.4223	7.84097	-4.04286	0.876127	0.0531549	10	0.908222	29.3046	41.815	0.672428	0.553283	445860000	663060000	516160000	444620000	699840000	142670000	176260000	0	0	0	0	1	0.778451	0.670558	1.05547	0.215169	0.265828	0	0	0	0	11	6	7	4	2	2	0	0	0
Gartisertib	FN3KRP	Q9HA64	TRUE	TRUE	TRUE	TRUE	668.703	6.17477	357.707	6.44647	-2.24354	0.887691	0.187349	2.32105	0.895105	34.2711	323.31	0.634702	0.534926	13158000000	20731000000	17482000000	15762000000	22900000000	15700000000	17518000000	16607000000	7951700000	4222600000	3985900000	1	0.843278	0.760311	1.10463	0.75732	0.845015	0.801071	0.383566	0.203685	0.192268	62	58	65	50	51	49	43	40	22
Gartisertib	GSK3A	P49840	TRUE	TRUE	TRUE	TRUE	1.5927	8.79787	0.719446	9.143	-8.49357	0.996673	0.0001	0.660499	0.96084	32.7999	323.31	0.494316	0.451715	3696200000	7477400000	4323600000	2397500000	2922600000	429770000	56838000	0	0	0	0	1	0.578222	0.320633	0.390858	0.0574759	0.00760131	0	0	0	0	29	27	21	17	10	1	0	0	0
Gartisertib	GSK3B	P49841-2;P49841	TRUE	TRUE	TRUE	TRUE	25.7819	7.58868	10.9044	7.9624	-5.63856	0.779281	0.015643	9.98939	0.931683	33.8296	323.31	0.483945	0.422946	7387900000	15266000000	12463000000	8769000000	11087000000	2342300000	950790000	196930000	46049000	0	0	1	0.816389	0.574414	0.726254	0.153432	0.0622815	0.0128999	0.00301644	0	0	60	60	57	41	30	17	5	2	0
Gartisertib	LATS1	O95835;O95835-2;Q9NRM7	TRUE	TRUE	TRUE	TRUE	949.424	6.02254	558.57	6.25292	-12.2282	0.938998	0.0001	2.66167	0.944832	27.7498	52.495	0.675351	0.588325	152420000	225690000	228380000	180680000	252760000	181100000	209250000	194230000	101740000	0	0	1	1.01192	0.800567	1.11994	0.802428	0.927157	0.860605	0.450795	0	0	8	4	5	4	4	6	4	1	0
Gartisertib	MAP3K1	Q13233	TRUE	TRUE	TRUE	TRUE	869.734	6.06061	421.604	6.3751	-1.29218	0.980311	0.400293	10	0.712131	29.8269	278.06	0.624924	0.484751	595140000	952340000	858100000	897670000	1295200000	642210000	941460000	948130000	490860000	435210000	327220000	1	0.901044	0.942594	1.36002	0.674349	0.988576	0.995579	0.515425	0.45699	0.343596	21	16	16	19	13	16	16	8	5
Gartisertib	MAP3K11	Q16584;Q16584-2;Q5TCX8-2;Q02779;Q5TCX8;P80192;P80192-4	TRUE	TRUE	TRUE	TRUE	389.49	6.4095	177.811	6.75004	-7.46044	0.891969	0.0001	1.19386	0.919104	31.165	323.31	0.54795	0.456522	1319300000	2407700000	2070900000	1880900000	2593200000	1663800000	1627100000	1514800000	390460000	73158000	0	1	0.860115	0.781202	1.07704	0.691033	0.67579	0.629148	0.162171	0.030385	0	43	23	25	28	27	26	18	9	0
Gartisertib	MET	P08581;P08581-2;P08581-3;Q9H3Y6	TRUE	TRUE	TRUE	TRUE	191.773	6.71721	99.227	7.00337	-3.49875	0.932926	0.0236433	0.544631	0.933514	33.1838	323.31	0.594984	0.517418	5805500000	9757400000	7739500000	7692800000	8954200000	5745900000	5898900000	4820400000	1955900000	1705400000	1067700000	1	0.793193	0.788407	0.917683	0.588876	0.604557	0.494025	0.200453	0.17478	0.109425	82	59	61	61	49	49	39	19	7
Gartisertib	PRKCA	P17252;P05129-2;P05129	TRUE	TRUE	TRUE	TRUE	684.369	6.16471	452.164	6.3447	-4.96856	1.00465	0.0001	0.903975	0.895593	28.0738	129.53	1.00163	0.660702	282980000	282520000	307010000	266150000	312670000	190140000	279190000	205550000	85823000	82305000	0	1	1.08668	0.942057	1.10672	0.673014	0.988213	0.727559	0.303777	0.291325	0	12	8	8	8	8	5	4	1	0
Gartisertib	PRKCD	Q05655;Q05655-2;Q04759-3;Q04759-2;Q04759	TRUE	TRUE	TRUE	TRUE	902.59	6.04451	534.748	6.27185	-2.43775	0.770658	0.142241	9.99462	0.866136	30.6549	323.31	0.68591	0.592459	1159600000	1690600000	1336700000	1259400000	1377700000	1027500000	1121000000	1307200000	521140000	390270000	90687000	1	0.790666	0.744943	0.814918	0.607772	0.663078	0.773217	0.308257	0.230847	0.0536419	34	23	26	21	25	19	24	11	3
Gartisertib	RPS6KA5	O75582;O75582-3;O75582-2	TRUE	TRUE	TRUE	TRUE	542.917	6.26527	344.512	6.4628	-1.54533	0.962041	0.329434	2.03972	0.801115	30.6737	266.15	0.861163	0.634557	1475000000	1712800000	1662100000	1567000000	2132500000	1148600000	1613600000	1418600000	792980000	598380000	569740000	1	0.970399	0.914876	1.24504	0.670598	0.942083	0.828234	0.462973	0.349358	0.332637	30	25	26	28	15	23	26	8	1
Gartisertib	TGFBR2	P37173;P37173-2	TRUE	TRUE	TRUE	TRUE	26.8707	7.57072	13.1267	7.88184	-3.56489	0.94301	0.0796854	10	0.94359	31.6404	323.31	0.539716	0.488515	1806700000	3347500000	2974300000	2685900000	3619100000	987500000	876190000	457660000	0	0	0	1	0.888514	0.80236	1.08114	0.294996	0.261745	0.136717	0	0	0	39	30	33	37	12	10	4	1	1
Gartisertib	TP53RK	Q96S44	TRUE	TRUE	TRUE	TRUE	207.846	6.68226	112.724	6.94798	-7.46852	0.735795	0.0001	1.0457	0.851019	26.6169	26.272	0.455354	0.542346	46865000	102920000	62623000	72704000	54096000	74260000	45421000	44373000	0	0	0	1	0.608463	0.706413	0.525612	0.721531	0.441323	0.431141	0	0	0	4	2	3	2	4	1	1	0	0
Berzosertib	ABL1	P00519-2;P00519	TRUE	FALSE	NA	FALSE	0.824606	9.08375	0.194968	9.71004	-0.0395642	0.999999	0.820391	9.99629	0.260419	30.0029	124.38	0.228674	0.236438	246030000	1075900000	907200000	838690000	760860000	799240000	786850000	1011600000	1085500000	931260000	847270000	1	0.843201	0.779524	0.707185	0.742857	0.731341	0.940236	1.00892	0.865564	0.787499	21	10	21	17	19	24	20	15	24
Berzosertib	ABL2	P42684-7;P42684-5;P42684-6;P42684;P42684-4;P42684-10;P42684-2;P42684-3;P42684-8	TRUE	FALSE	NA	FALSE	128.241	6.89197	6.75047	8.17067	0.746072	0.604006	1.01305	3.90264	0.387645	26.3247	34.79	NA	0.0526389	0	84045000	0	63180000	53075000	53704000	60121000	84077000	94308000	72167000	88823000	1	0	0.75174	0.631507	0.638991	0.715343	1.00038	1.12211	0.858671	1.05685	5	0	2	2	3	4	4	1	5
Berzosertib	ADCK1	Q86TW2;Q86TW2-2;Q86TW2-3	TRUE	FALSE	NA	FALSE	10658.3	4.97231	4662.09	5.33142	-0.61701	0.99076	0.0001	0.104735	0.73621	28.767	117.34	0.362333	0.437412	165510000	456790000	325240000	281370000	257950000	345830000	270030000	308940000	305370000	247680000	154710000	1	0.712012	0.615972	0.564702	0.757088	0.591147	0.676328	0.668513	0.542219	0.33869	18	7	12	6	7	16	8	4	11
Berzosertib	ADCK3	Q8NI60-3;Q8NI60;Q8NI60-4;Q8NI60-2	TRUE	FALSE	NA	FALSE	3633.71	5.43965	1805.43	5.74342	-13.3883	1.07218	0.0001	10	0.394584	26.0078	45.836	NA	0.496854	0	67471000	0	73842000	69194000	77945000	93598000	94151000	102530000	63063000	0	1	0	1.09443	1.02554	1.15524	1.38723	1.39543	1.51962	0.934668	0	3	0	2	2	2	3	0	1	1
Berzosertib	ADCK4	Q96D53-2;Q96D53	TRUE	FALSE	NA	FALSE	17.6605	7.753	12.8954	7.88956	-2.19659	0.723611	0.157858	10	0.345339	24.0773	0.837	0.730185	0.730185	12925000	17701000	0	16571000	16957000	0	0	0	0	16787000	0	1	0	0.936162	0.957968	0	0	0	0	0.948364	0	2	0	1	1	1	0	1	1	1
Berzosertib	ADCK5	Q3MIX3	TRUE	FALSE	NA	FALSE	0.521717	9.28256	0.348513	9.45778	-0.442172	0.99977	0.379083	1.95388	0.319869	26.4768	9.7929	0.586231	0.668011	54751000	93395000	47524000	43721000	0	61193000	61320000	0	55944000	0	63658000	1	0.50885	0.46813	0	0.655206	0.656566	0	0.599004	0	0.6816	4	0	0	0	1	1	0	0	0
Berzosertib	AKT1	P31749;P31749-2;Q9Y243-2;Q9Y243	TRUE	FALSE	NA	FALSE	12145	4.9156	7205.36	5.14234	-0.585166	0.997567	0.0001	0.0986935	0.595241	29.2762	88.92	0.38986	0.593276	253460000	650130000	496240000	458430000	332160000	431450000	361710000	384300000	551200000	292780000	258310000	1	0.763293	0.705136	0.510913	0.663637	0.556366	0.591113	0.84783	0.450341	0.397321	15	8	12	5	10	10	7	9	9
Berzosertib	AKT2	P31751;P31751-2	TRUE	FALSE	NA	FALSE	65805.2	4.18174	38531.1	4.41419	-0.657218	0.995739	0.0001	0.145165	0.488873	26.7196	18.86	0.535662	0.585533	59196000	110510000	96618000	89422000	57710000	100360000	96720000	56459000	84411000	62345000	56425000	1	0.874292	0.809176	0.522215	0.908153	0.875215	0.510895	0.763831	0.564157	0.510587	6	0	4	1	5	4	0	1	0
Berzosertib	ARAF	P10398	TRUE	FALSE	NA	FALSE	0.443146	9.35345	NA	NA	-1.97065	0.999998	0.0001	10	1	22.9632	7.7399	NA	NA	0	8177600	0	0	0	0	0	0	0	0	0	1	0	0	0	0	0	0	0	0	0	2	0	0	0	0	0	0	0	0
Berzosertib	ATM	Q13315	TRUE	FALSE	NA	FALSE	2957.99	5.529	356.347	6.44813	-13.1388	0.901905	0.0001	10	0.645093	28.8447	87.836	0.0956356	0.12047	46104000	482080000	377380000	325330000	277140000	399320000	428010000	679890000	509170000	202110000	0	1	0.782816	0.674846	0.574884	0.828327	0.88784	1.41033	1.05619	0.419246	0	13	5	11	7	13	17	24	11	5
Berzosertib	AURKA	O14965	TRUE	FALSE	NA	FALSE	0.937519	9.02802	0.276871	9.55772	-0.235742	1	0.65967	10	0.523713	33.3436	323.31	0.212183	0.295323	2312800000	10900000000	8466800000	6934000000	5936700000	6156400000	5838500000	8469000000	9260100000	8216900000	6711600000	1	0.776771	0.636147	0.544651	0.564807	0.535642	0.776972	0.84955	0.753844	0.615743	70	50	63	51	57	50	63	56	69
Berzosertib	AURKB	Q96GD4;Q96GD4-5;Q96GD4-4;Q96GD4-2;Q96GD4-3;Q9UQB9-2;Q9UQB9-3;Q9UQB9	TRUE	FALSE	NA	FALSE	1.14673	8.94054	0.514748	9.28841	-0.378796	1.00024	0.655185	2.06211	0.492279	29.695	106.67	0.320182	0.448883	278280000	869130000	741260000	601120000	606530000	498710000	457840000	646750000	750770000	647490000	385770000	1	0.852876	0.691634	0.697859	0.573804	0.52678	0.744135	0.863818	0.744986	0.443858	11	6	11	7	8	9	10	9	11
Berzosertib	AXL	P30530-2;P30530	TRUE	FALSE	NA	FALSE	0.903231	9.0442	0.447323	9.34938	-1.1041	0.997541	0.0001	0.115427	0.859735	29.3903	150.17	0.287976	0.495248	202640000	703670000	369950000	304110000	210250000	285450000	305080000	270640000	321720000	195150000	59282000	1	0.525744	0.432177	0.298791	0.405659	0.433556	0.384612	0.457203	0.277332	0.0842469	20	7	15	4	11	11	10	6	3
Berzosertib	BMPR1A	P36894	TRUE	FALSE	NA	FALSE	0.01	11	0.00406541	11.3909	-3.06203	0.988387	0.0001	0.231823	0.671464	26.6561	25.231	NA	0.406541	0	105750000	0	44974000	0	61810000	0	0	0	0	0	1	0	0.425286	0	0.584492	0	0	0	0	0	2	0	2	1	2	0	1	0	0
Berzosertib	BMPR2	Q13873;Q13873-2	TRUE	FALSE	NA	FALSE	467.5	6.33022	264.223	6.57803	-1.18676	0.990216	0.0001	0.173637	0.83936	28.5445	53.104	0.422956	0.565183	165600000	391530000	287610000	246370000	237500000	292780000	200420000	196450000	243110000	128000000	110400000	1	0.73458	0.629249	0.606595	0.747784	0.511889	0.50175	0.620923	0.326923	0.281971	13	5	9	5	6	7	7	3	4
Berzosertib	BRAF	P15056;P04049;P04049-2	TRUE	FALSE	NA	FALSE	0.977824	9.00974	0.574439	9.24076	-0.331898	1.00001	0.631969	10	0.54223	29.6111	82.827	0.415283	0.587467	340540000	820020000	652280000	496170000	414710000	508290000	469180000	639190000	711940000	482310000	424040000	1	0.795444	0.605071	0.505732	0.619851	0.572157	0.779481	0.868198	0.588169	0.517109	19	7	15	8	9	13	16	12	14
Berzosertib	CAMK2B	Q13554-4;Q13554-3;Q13554-5	TRUE	FALSE	NA	FALSE	67.5976	7.17007	12.1818	7.91429	-12.4437	0.557089	0.0001	10	0.369721	28.3234	69.488	NA	0.18021	0	335890000	0	174310000	0	425490000	0	0	0	0	0	1	0	0.51895	0	1.26675	0	0	0	0	0	1	0	2	1	3	0	1	2	1
Berzosertib	CAMK2D	Q13557;Q13557-6;Q13557-11;Q13557-8;Q13557-3;Q13557-4;Q13557-10;Q13557-9;Q13557-5	TRUE	FALSE	NA	FALSE	0.928244	9.03234	0.288238	9.54025	-0.232792	1	0.647804	9.99511	0.327793	38.11	323.31	0.190002	0.310519	56366000000	296660000000	225830000000	166840000000	160210000000	153910000000	130470000000	218280000000	304320000000	216210000000	187180000000	1	0.761242	0.562395	0.540046	0.518809	0.439796	0.735792	1.02582	0.728814	0.630958	203	167	172	177	163	163	189	213	212
Berzosertib	CAMK2G	Q13555-10	TRUE	FALSE	NA	FALSE	2474.53	5.60651	560.863	6.25114	-1.17559	0.939025	0.415708	10	0.605698	29.4274	113.81	NA	0.226654	0	721980000	849140000	715450000	507270000	749210000	712540000	433340000	734700000	348150000	300180000	1	1.17613	0.990955	0.702609	1.03772	0.986925	0.600211	1.01762	0.482216	0.415773	1	0	1	0	1	0	1	0	0
Berzosertib	CAMK2G	Q13555-10	TRUE	FALSE	NA	FALSE	2474.53	5.60651	560.863	6.25114	-1.17559	0.939025	0.415708	10	0.605698	29.4274	113.81	0.180486	0.226654	8607900000	721980000	849140000	715450000	507270000	749210000	712540000	433340000	734700000	348150000	300180000	1	1.17613	0.990955	0.702609	1.03772	0.986925	0.600211	1.01762	0.482216	0.415773	2	2	3	2	2	2	2	2	2
Berzosertib	CAMK2G	Q13555-10	TRUE	FALSE	NA	FALSE	2474.53	5.60651	560.863	6.25114	-1.17559	0.939025	0.415708	10	0.605698	29.4274	113.81	0.180486	0.226654	8607900000	721980000	849140000	715450000	507270000	749210000	712540000	433340000	734700000	348150000	300180000	1	1.17613	0.990955	0.702609	1.03772	0.986925	0.600211	1.01762	0.482216	0.415773	80	73	82	78	76	76	87	78	84
Berzosertib	CAMK2G	Q13555-10	TRUE	FALSE	NA	FALSE	2474.53	5.60651	560.863	6.25114	-1.17559	0.939025	0.415708	10	0.605698	29.4274	113.81	0.180486	0.226654	8607900000	721980000	849140000	715450000	507270000	749210000	712540000	433340000	734700000	348150000	300180000	1	1.17613	0.990955	0.702609	1.03772	0.986925	0.600211	1.01762	0.482216	0.415773	4	2	4	4	5	3	6	3	3
Berzosertib	CAMK2G	Q13555-10	TRUE	FALSE	NA	FALSE	2474.53	5.60651	560.863	6.25114	-1.17559	0.939025	0.415708	10	0.605698	29.4274	113.81	NA	0.226654	0	721980000	849140000	715450000	507270000	749210000	712540000	433340000	734700000	348150000	300180000	1	1.17613	0.990955	0.702609	1.03772	0.986925	0.600211	1.01762	0.482216	0.415773	2	2	3	2	2	2	2	2	2
Berzosertib	CAMK2G	Q13555-10	TRUE	FALSE	NA	FALSE	2474.53	5.60651	560.863	6.25114	-1.17559	0.939025	0.415708	10	0.605698	29.4274	113.81	NA	0.226654	0	721980000	849140000	715450000	507270000	749210000	712540000	433340000	734700000	348150000	300180000	1	1.17613	0.990955	0.702609	1.03772	0.986925	0.600211	1.01762	0.482216	0.415773	80	73	82	78	76	76	87	78	84
Berzosertib	CAMK2G	Q13555-10	TRUE	FALSE	NA	FALSE	2474.53	5.60651	560.863	6.25114	-1.17559	0.939025	0.415708	10	0.605698	29.4274	113.81	NA	0.226654	0	721980000	849140000	715450000	507270000	749210000	712540000	433340000	734700000	348150000	300180000	1	1.17613	0.990955	0.702609	1.03772	0.986925	0.600211	1.01762	0.482216	0.415773	4	2	4	4	5	3	6	3	3
Berzosertib	CAMK2G	Q13555-10	TRUE	FALSE	NA	FALSE	2474.53	5.60651	560.863	6.25114	-1.17559	0.939025	0.415708	10	0.605698	29.4274	113.81	0.169603	0.226654	122450000	721980000	849140000	715450000	507270000	749210000	712540000	433340000	734700000	348150000	300180000	1	1.17613	0.990955	0.702609	1.03772	0.986925	0.600211	1.01762	0.482216	0.415773	2	2	3	2	2	2	2	2	2
Berzosertib	CAMK2G	Q13555-10	TRUE	FALSE	NA	FALSE	2474.53	5.60651	560.863	6.25114	-1.17559	0.939025	0.415708	10	0.605698	29.4274	113.81	0.169603	0.226654	122450000	721980000	849140000	715450000	507270000	749210000	712540000	433340000	734700000	348150000	300180000	1	1.17613	0.990955	0.702609	1.03772	0.986925	0.600211	1.01762	0.482216	0.415773	80	73	82	78	76	76	87	78	84
Berzosertib	CAMK2G	Q13555-10	TRUE	FALSE	NA	FALSE	2474.53	5.60651	560.863	6.25114	-1.17559	0.939025	0.415708	10	0.605698	29.4274	113.81	0.169603	0.226654	122450000	721980000	849140000	715450000	507270000	749210000	712540000	433340000	734700000	348150000	300180000	1	1.17613	0.990955	0.702609	1.03772	0.986925	0.600211	1.01762	0.482216	0.415773	4	2	4	4	5	3	6	3	3
Berzosertib	CAMK2G	Q13555-7;Q13555-3	TRUE	FALSE	NA	FALSE	0.88724	9.05196	0.201096	9.6966	-0.183226	0.999989	0.63154	10	0.544619	35.4731	323.31	NA	0.226654	0	47693000000	34199000000	28483000000	25875000000	27135000000	23691000000	33266000000	41971000000	32677000000	27862000000	1	0.717065	0.597216	0.542532	0.568951	0.49674	0.697503	0.880024	0.685153	0.584195	1	0	1	0	1	0	1	0	0
Berzosertib	CAMK2G	Q13555-7;Q13555-3	TRUE	FALSE	NA	FALSE	0.88724	9.05196	0.201096	9.6966	-0.183226	0.999989	0.63154	10	0.544619	35.4731	323.31	0.180486	0.226654	8607900000	47693000000	34199000000	28483000000	25875000000	27135000000	23691000000	33266000000	41971000000	32677000000	27862000000	1	0.717065	0.597216	0.542532	0.568951	0.49674	0.697503	0.880024	0.685153	0.584195	2	2	3	2	2	2	2	2	2
Berzosertib	CAMK2G	Q13555-7;Q13555-3	TRUE	FALSE	NA	FALSE	0.88724	9.05196	0.201096	9.6966	-0.183226	0.999989	0.63154	10	0.544619	35.4731	323.31	0.180486	0.226654	8607900000	47693000000	34199000000	28483000000	25875000000	27135000000	23691000000	33266000000	41971000000	32677000000	27862000000	1	0.717065	0.597216	0.542532	0.568951	0.49674	0.697503	0.880024	0.685153	0.584195	80	73	82	78	76	76	87	78	84
Berzosertib	CAMK2G	Q13555-7;Q13555-3	TRUE	FALSE	NA	FALSE	0.88724	9.05196	0.201096	9.6966	-0.183226	0.999989	0.63154	10	0.544619	35.4731	323.31	0.180486	0.226654	8607900000	47693000000	34199000000	28483000000	25875000000	27135000000	23691000000	33266000000	41971000000	32677000000	27862000000	1	0.717065	0.597216	0.542532	0.568951	0.49674	0.697503	0.880024	0.685153	0.584195	4	2	4	4	5	3	6	3	3
Berzosertib	CAMK2G	Q13555-7;Q13555-3	TRUE	FALSE	NA	FALSE	0.88724	9.05196	0.201096	9.6966	-0.183226	0.999989	0.63154	10	0.544619	35.4731	323.31	NA	0.226654	0	47693000000	34199000000	28483000000	25875000000	27135000000	23691000000	33266000000	41971000000	32677000000	27862000000	1	0.717065	0.597216	0.542532	0.568951	0.49674	0.697503	0.880024	0.685153	0.584195	2	2	3	2	2	2	2	2	2
Berzosertib	CAMK2G	Q13555-7;Q13555-3	TRUE	FALSE	NA	FALSE	0.88724	9.05196	0.201096	9.6966	-0.183226	0.999989	0.63154	10	0.544619	35.4731	323.31	NA	0.226654	0	47693000000	34199000000	28483000000	25875000000	27135000000	23691000000	33266000000	41971000000	32677000000	27862000000	1	0.717065	0.597216	0.542532	0.568951	0.49674	0.697503	0.880024	0.685153	0.584195	80	73	82	78	76	76	87	78	84
Berzosertib	CAMK2G	Q13555-7;Q13555-3	TRUE	FALSE	NA	FALSE	0.88724	9.05196	0.201096	9.6966	-0.183226	0.999989	0.63154	10	0.544619	35.4731	323.31	NA	0.226654	0	47693000000	34199000000	28483000000	25875000000	27135000000	23691000000	33266000000	41971000000	32677000000	27862000000	1	0.717065	0.597216	0.542532	0.568951	0.49674	0.697503	0.880024	0.685153	0.584195	4	2	4	4	5	3	6	3	3
Berzosertib	CAMK2G	Q13555-7;Q13555-3	TRUE	FALSE	NA	FALSE	0.88724	9.05196	0.201096	9.6966	-0.183226	0.999989	0.63154	10	0.544619	35.4731	323.31	0.169603	0.226654	122450000	47693000000	34199000000	28483000000	25875000000	27135000000	23691000000	33266000000	41971000000	32677000000	27862000000	1	0.717065	0.597216	0.542532	0.568951	0.49674	0.697503	0.880024	0.685153	0.584195	2	2	3	2	2	2	2	2	2
Berzosertib	CAMK2G	Q13555-7;Q13555-3	TRUE	FALSE	NA	FALSE	0.88724	9.05196	0.201096	9.6966	-0.183226	0.999989	0.63154	10	0.544619	35.4731	323.31	0.169603	0.226654	122450000	47693000000	34199000000	28483000000	25875000000	27135000000	23691000000	33266000000	41971000000	32677000000	27862000000	1	0.717065	0.597216	0.542532	0.568951	0.49674	0.697503	0.880024	0.685153	0.584195	80	73	82	78	76	76	87	78	84
Berzosertib	CAMK2G	Q13555-7;Q13555-3	TRUE	FALSE	NA	FALSE	0.88724	9.05196	0.201096	9.6966	-0.183226	0.999989	0.63154	10	0.544619	35.4731	323.31	0.169603	0.226654	122450000	47693000000	34199000000	28483000000	25875000000	27135000000	23691000000	33266000000	41971000000	32677000000	27862000000	1	0.717065	0.597216	0.542532	0.568951	0.49674	0.697503	0.880024	0.685153	0.584195	4	2	4	4	5	3	6	3	3
Berzosertib	CAMK2G	Q13555-8;Q13555-2;Q13555	TRUE	FALSE	NA	FALSE	2747.75	5.56102	622.789	6.20566	-0.817521	1.02845	0.583559	10	0.444633	28.5997	114.4	NA	0.226654	0	406790000	486550000	382320000	272260000	429410000	388110000	418380000	563090000	290480000	237400000	1	1.19607	0.939846	0.669289	1.05561	0.95408	1.02849	1.38423	0.714079	0.583594	1	0	1	0	1	0	1	0	0
Berzosertib	CAMK2G	Q13555-8;Q13555-2;Q13555	TRUE	FALSE	NA	FALSE	2747.75	5.56102	622.789	6.20566	-0.817521	1.02845	0.583559	10	0.444633	28.5997	114.4	0.180486	0.226654	8607900000	406790000	486550000	382320000	272260000	429410000	388110000	418380000	563090000	290480000	237400000	1	1.19607	0.939846	0.669289	1.05561	0.95408	1.02849	1.38423	0.714079	0.583594	2	2	3	2	2	2	2	2	2
Berzosertib	CAMK2G	Q13555-8;Q13555-2;Q13555	TRUE	FALSE	NA	FALSE	2747.75	5.56102	622.789	6.20566	-0.817521	1.02845	0.583559	10	0.444633	28.5997	114.4	0.180486	0.226654	8607900000	406790000	486550000	382320000	272260000	429410000	388110000	418380000	563090000	290480000	237400000	1	1.19607	0.939846	0.669289	1.05561	0.95408	1.02849	1.38423	0.714079	0.583594	80	73	82	78	76	76	87	78	84
Berzosertib	CAMK2G	Q13555-8;Q13555-2;Q13555	TRUE	FALSE	NA	FALSE	2747.75	5.56102	622.789	6.20566	-0.817521	1.02845	0.583559	10	0.444633	28.5997	114.4	0.180486	0.226654	8607900000	406790000	486550000	382320000	272260000	429410000	388110000	418380000	563090000	290480000	237400000	1	1.19607	0.939846	0.669289	1.05561	0.95408	1.02849	1.38423	0.714079	0.583594	4	2	4	4	5	3	6	3	3
Berzosertib	CAMK2G	Q13555-8;Q13555-2;Q13555	TRUE	FALSE	NA	FALSE	2747.75	5.56102	622.789	6.20566	-0.817521	1.02845	0.583559	10	0.444633	28.5997	114.4	NA	0.226654	0	406790000	486550000	382320000	272260000	429410000	388110000	418380000	563090000	290480000	237400000	1	1.19607	0.939846	0.669289	1.05561	0.95408	1.02849	1.38423	0.714079	0.583594	2	2	3	2	2	2	2	2	2
Berzosertib	CAMK2G	Q13555-8;Q13555-2;Q13555	TRUE	FALSE	NA	FALSE	2747.75	5.56102	622.789	6.20566	-0.817521	1.02845	0.583559	10	0.444633	28.5997	114.4	NA	0.226654	0	406790000	486550000	382320000	272260000	429410000	388110000	418380000	563090000	290480000	237400000	1	1.19607	0.939846	0.669289	1.05561	0.95408	1.02849	1.38423	0.714079	0.583594	80	73	82	78	76	76	87	78	84
Berzosertib	CAMK2G	Q13555-8;Q13555-2;Q13555	TRUE	FALSE	NA	FALSE	2747.75	5.56102	622.789	6.20566	-0.817521	1.02845	0.583559	10	0.444633	28.5997	114.4	NA	0.226654	0	406790000	486550000	382320000	272260000	429410000	388110000	418380000	563090000	290480000	237400000	1	1.19607	0.939846	0.669289	1.05561	0.95408	1.02849	1.38423	0.714079	0.583594	4	2	4	4	5	3	6	3	3
Berzosertib	CAMK2G	Q13555-8;Q13555-2;Q13555	TRUE	FALSE	NA	FALSE	2747.75	5.56102	622.789	6.20566	-0.817521	1.02845	0.583559	10	0.444633	28.5997	114.4	0.169603	0.226654	122450000	406790000	486550000	382320000	272260000	429410000	388110000	418380000	563090000	290480000	237400000	1	1.19607	0.939846	0.669289	1.05561	0.95408	1.02849	1.38423	0.714079	0.583594	2	2	3	2	2	2	2	2	2
Berzosertib	CAMK2G	Q13555-8;Q13555-2;Q13555	TRUE	FALSE	NA	FALSE	2747.75	5.56102	622.789	6.20566	-0.817521	1.02845	0.583559	10	0.444633	28.5997	114.4	0.169603	0.226654	122450000	406790000	486550000	382320000	272260000	429410000	388110000	418380000	563090000	290480000	237400000	1	1.19607	0.939846	0.669289	1.05561	0.95408	1.02849	1.38423	0.714079	0.583594	80	73	82	78	76	76	87	78	84
Berzosertib	CAMK2G	Q13555-8;Q13555-2;Q13555	TRUE	FALSE	NA	FALSE	2747.75	5.56102	622.789	6.20566	-0.817521	1.02845	0.583559	10	0.444633	28.5997	114.4	0.169603	0.226654	122450000	406790000	486550000	382320000	272260000	429410000	388110000	418380000	563090000	290480000	237400000	1	1.19607	0.939846	0.669289	1.05561	0.95408	1.02849	1.38423	0.714079	0.583594	4	2	4	4	5	3	6	3	3
Berzosertib	CAMK2G	Q13555-9	TRUE	FALSE	NA	FALSE	0.443146	9.35345	0.100441	9.99809	-1.97065	0.999998	0.0001	10	1	25.0494	6.8788	NA	0.226654	0	34724000	0	0	0	0	0	0	0	0	0	1	0	0	0	0	0	0	0	0	0	1	0	1	0	1	0	1	0	0
Berzosertib	CAMK2G	Q13555-9	TRUE	FALSE	NA	FALSE	0.443146	9.35345	0.100441	9.99809	-1.97065	0.999998	0.0001	10	1	25.0494	6.8788	0.180486	0.226654	8607900000	34724000	0	0	0	0	0	0	0	0	0	1	0	0	0	0	0	0	0	0	0	2	2	3	2	2	2	2	2	2
Berzosertib	CAMK2G	Q13555-9	TRUE	FALSE	NA	FALSE	0.443146	9.35345	0.100441	9.99809	-1.97065	0.999998	0.0001	10	1	25.0494	6.8788	0.180486	0.226654	8607900000	34724000	0	0	0	0	0	0	0	0	0	1	0	0	0	0	0	0	0	0	0	80	73	82	78	76	76	87	78	84
Berzosertib	CAMK2G	Q13555-9	TRUE	FALSE	NA	FALSE	0.443146	9.35345	0.100441	9.99809	-1.97065	0.999998	0.0001	10	1	25.0494	6.8788	0.180486	0.226654	8607900000	34724000	0	0	0	0	0	0	0	0	0	1	0	0	0	0	0	0	0	0	0	4	2	4	4	5	3	6	3	3
Berzosertib	CAMK2G	Q13555-9	TRUE	FALSE	NA	FALSE	0.443146	9.35345	0.100441	9.99809	-1.97065	0.999998	0.0001	10	1	25.0494	6.8788	NA	0.226654	0	34724000	0	0	0	0	0	0	0	0	0	1	0	0	0	0	0	0	0	0	0	2	2	3	2	2	2	2	2	2
Berzosertib	CAMK2G	Q13555-9	TRUE	FALSE	NA	FALSE	0.443146	9.35345	0.100441	9.99809	-1.97065	0.999998	0.0001	10	1	25.0494	6.8788	NA	0.226654	0	34724000	0	0	0	0	0	0	0	0	0	1	0	0	0	0	0	0	0	0	0	80	73	82	78	76	76	87	78	84
Berzosertib	CAMK2G	Q13555-9	TRUE	FALSE	NA	FALSE	0.443146	9.35345	0.100441	9.99809	-1.97065	0.999998	0.0001	10	1	25.0494	6.8788	NA	0.226654	0	34724000	0	0	0	0	0	0	0	0	0	1	0	0	0	0	0	0	0	0	0	4	2	4	4	5	3	6	3	3
Berzosertib	CAMK2G	Q13555-9	TRUE	FALSE	NA	FALSE	0.443146	9.35345	0.100441	9.99809	-1.97065	0.999998	0.0001	10	1	25.0494	6.8788	0.169603	0.226654	122450000	34724000	0	0	0	0	0	0	0	0	0	1	0	0	0	0	0	0	0	0	0	2	2	3	2	2	2	2	2	2
Berzosertib	CAMK2G	Q13555-9	TRUE	FALSE	NA	FALSE	0.443146	9.35345	0.100441	9.99809	-1.97065	0.999998	0.0001	10	1	25.0494	6.8788	0.169603	0.226654	122450000	34724000	0	0	0	0	0	0	0	0	0	1	0	0	0	0	0	0	0	0	0	80	73	82	78	76	76	87	78	84
Berzosertib	CAMK2G	Q13555-9	TRUE	FALSE	NA	FALSE	0.443146	9.35345	0.100441	9.99809	-1.97065	0.999998	0.0001	10	1	25.0494	6.8788	0.169603	0.226654	122450000	34724000	0	0	0	0	0	0	0	0	0	1	0	0	0	0	0	0	0	0	0	4	2	4	4	5	3	6	3	3
Berzosertib	CAMKK2	Q96RR4-2;Q96RR4-3;Q96RR4-7;Q96RR4;Q96RR4-6;Q96RR4-5;Q96RR4-4;Q8N5S9;Q8N5S9-2	TRUE	FALSE	NA	FALSE	2.48671	8.60438	1.20375	8.91946	-0.638273	1.09912	0.706136	10	0.526505	28.3556	50.906	0.308129	0.484074	105830000	343460000	411540000	260420000	189580000	260900000	223370000	237590000	364840000	247920000	173530000	1	1.19822	0.758225	0.551971	0.759623	0.650352	0.691754	1.06225	0.721831	0.505241	11	10	13	4	11	8	6	7	11
Berzosertib	CDC42BPA	Q5VT25-5;Q5VT25-4;Q5VT25;Q5VT25-2;Q5VT25-6;Q5VT25-3	TRUE	FALSE	NA	FALSE	1.10965	8.95481	0.623802	9.20495	-0.481347	1	0.651058	10	0.459713	30.9694	323.31	0.414969	0.56216	872430000	2102400000	1910900000	1307200000	1114600000	1325600000	1155600000	1546600000	2089600000	1387800000	1023300000	1	0.908914	0.621766	0.530156	0.630518	0.549658	0.735635	0.993912	0.660103	0.486729	57	23	49	25	33	36	37	30	42
Berzosertib	CDC42BPB	Q9Y5S2;Q09013-12;Q09013-10;Q09013-2;Q09013-8;Q09013-5;Q09013-7;Q09013-11;Q09013-15;Q09013;Q09013-16;Q09013-6;Q09013-1	TRUE	FALSE	NA	FALSE	1.23731	8.90752	0.724949	9.13969	-0.43469	0.999954	0.667487	4.11269	0.451945	36.4826	323.31	0.404543	0.585908	38843000000	96017000000	86616000000	65060000000	54109000000	67572000000	54604000000	70180000000	94440000000	61194000000	46388000000	1	0.90209	0.677588	0.563536	0.70375	0.568691	0.730912	0.983576	0.637325	0.483123	318	258	302	287	293	280	303	304	296
Berzosertib	CDC42BPG	Q6DT37	TRUE	FALSE	NA	FALSE	311.096	6.50711	195.118	6.7097	0.397961	0.674346	0.888548	10	0.278283	29.941	212.26	0.441952	0.627195	455520000	1030700000	823830000	613300000	622280000	573630000	506550000	785610000	1116100000	845940000	785440000	1	0.799292	0.595033	0.603745	0.556544	0.491462	0.76221	1.08286	0.820743	0.762045	28	8	17	10	14	9	18	23	29
Berzosertib	CDK1	P06493;P06493-2	TRUE	FALSE	NA	FALSE	3000000	2.52288	1.58113e+06	2.80103	-0.188982	0.999391	0.1496	0.0409953	0.672509	32.6416	323.31	0.466651	0.527044	3126700000	6700300000	4597900000	4561200000	3857400000	4674600000	4700000000	4601800000	5381300000	4165300000	3364600000	1	0.686223	0.680746	0.575706	0.69767	0.701461	0.686805	0.803143	0.621659	0.502157	36	24	35	26	34	35	30	24	38
Berzosertib	CDK10	Q15131;Q15131-6;Q15131-5;Q15131-2;Q15131-4;Q15131-3;Q15131-7	TRUE	FALSE	NA	FALSE	0.01	11	0.00363777	11.4392	-8.58458e-09	1	0.574494	4.04754	0.286864	27.4497	16.634	0.406323	0.363777	74483000	183310000	0	126140000	104870000	112150000	98564000	136030000	122040000	130050000	117950000	1	0	0.688124	0.572091	0.611805	0.53769	0.742076	0.665757	0.709454	0.643446	4	0	3	2	3	4	5	2	3
Berzosertib	CDK12	Q9NYV4;Q9NYV4-2;Q9NYV4-3	TRUE	FALSE	NA	FALSE	0.97553	9.01076	0.675148	9.1706	-0.200115	1	0.746598	10	0.306825	31.4953	323.31	0.564581	0.692083	1709100000	3027200000	2596400000	1937000000	1984000000	1949100000	1867200000	2615100000	3079100000	2515700000	2133600000	1	0.85769	0.639865	0.655391	0.643862	0.616808	0.863868	1.01714	0.831032	0.70481	33	20	39	28	29	31	41	30	42
Berzosertib	CDK13	Q14004-2;Q14004	TRUE	FALSE	NA	FALSE	175.616	6.75543	116.221	6.93472	0.30167	0.826892	1.0192	10	0.35581	29.4303	183.92	0.682346	0.661789	493650000	723460000	674850000	547770000	562920000	524630000	555900000	769200000	891080000	712370000	576410000	1	0.932809	0.757153	0.778094	0.725168	0.768391	1.06322	1.23169	0.984671	0.796741	17	12	18	11	12	19	17	13	16
Berzosertib	CDK17	Q00537-2;Q00537	TRUE	FALSE	NA	FALSE	0.280585	9.55194	0.141374	9.84963	-0.164506	0.99979	0.613589	1.13128	0.718987	28.2917	89.753	0.392221	0.503854	128880000	328590000	221810000	233430000	148800000	231820000	205120000	222390000	194770000	211660000	180250000	1	0.675036	0.710399	0.452844	0.705499	0.624243	0.676801	0.592745	0.644146	0.548556	10	1	8	3	4	5	7	2	9
Berzosertib	CDK2	P24941;P24941-2	TRUE	FALSE	NA	FALSE	0.562021	9.25025	0.244344	9.612	-0.0295783	0.999976	0.435052	0.01	0.509034	32.6761	292.56	0.376399	0.434759	2583000000	6862400000	4847600000	4969700000	4202600000	5042100000	4432000000	5412500000	6027700000	5094100000	3826000000	1	0.7064	0.724193	0.61241	0.734743	0.645838	0.788718	0.878366	0.74232	0.557531	39	32	32	27	29	33	35	29	33
Berzosertib	CDK5	Q00535;Q00535-2	TRUE	FALSE	NA	FALSE	3065.76	5.51346	1212.16	5.91644	-0.914092	0.766471	0.406749	10	0.529009	34.0502	323.31	0.358781	0.395388	6382000000	17788000000	12782000000	12284000000	11064000000	13331000000	12178000000	13300000000	16345000000	10780000000	7235300000	1	0.718574	0.690578	0.621992	0.749438	0.684619	0.747695	0.918878	0.606027	0.406752	44	31	40	36	45	43	45	37	38
Berzosertib	CDK7	P50613;Q9C098	TRUE	FALSE	NA	FALSE	0.841835	9.07477	0.403181	9.3945	-0.132506	1	0.611872	10	0.694703	29.8245	49.933	0.394794	0.478931	375350000	950750000	637700000	518640000	504520000	586260000	516080000	690090000	719840000	619160000	499320000	1	0.670734	0.545506	0.530655	0.616629	0.542814	0.725837	0.757129	0.651233	0.525185	10	5	11	9	11	9	9	10	11
Berzosertib	CDK9	P50750;P50750-2;Q00534;Q96Q40-6;Q96Q40-4;Q96Q40-3;O94921-3;Q96Q40-5;Q96Q40;O94921-2;O94921	TRUE	FALSE	NA	FALSE	0.01	11	0.00512383	11.2904	-1.76098e-07	1.00001	0.819891	3.12761	0.318648	31.6124	323.31	0.436034	0.512383	1431500000	3283000000	2521300000	2753100000	2407700000	2655900000	2851700000	2674200000	3339400000	2663900000	2356600000	1	0.767987	0.838593	0.733384	0.808986	0.868626	0.81456	1.01718	0.811422	0.717819	26	16	33	25	25	26	31	25	31
Berzosertib	CHEK1	O14757;O14757-3;O14757-2	TRUE	FALSE	NA	FALSE	0.247107	9.60711	0.153989	9.81251	-1.22179e-06	1.00003	0.500607	10	0.593683	26.6831	18.171	0.372789	0.623166	40168000	107750000	43351000	41464000	53365000	56996000	39029000	63415000	85633000	60415000	41791000	1	0.402329	0.384817	0.495267	0.528965	0.362218	0.588538	0.794738	0.560696	0.387852	7	1	1	2	2	1	3	4	5
Berzosertib	CIT	O14578-4;O14578;O14578-2	TRUE	FALSE	NA	FALSE	0.979699	9.00891	0.644949	9.19047	-0.344789	1	0.62446	10	0.434405	34.1825	323.31	0.517208	0.658314	10084000000	19497000000	15462000000	11147000000	9331800000	11227000000	9750000000	13496000000	19228000000	12374000000	10847000000	1	0.793045	0.571729	0.478627	0.575832	0.500077	0.692209	0.986203	0.634662	0.556342	209	132	181	149	165	156	184	165	192
Berzosertib	CLK1	P49759-3;P49759;P49759-2	TRUE	FALSE	NA	FALSE	3267.45	5.48579	1497.99	5.82449	-0.728984	0.835884	0.504313	10	0.641849	28.425	37.959	0.436876	0.458457	157450000	360400000	325210000	298510000	276550000	267110000	265010000	303250000	313980000	265570000	181750000	1	0.902358	0.828274	0.767342	0.741149	0.735322	0.841426	0.871199	0.736876	0.504301	9	5	10	7	8	11	7	6	7
Berzosertib	CLK2	P49760-3;P49760	TRUE	FALSE	NA	FALSE	2794.11	5.55376	1435	5.84315	-0.474492	0.885101	0.637025	10	0.298407	27.9869	64.19	0.396038	0.51358	105350000	266010000	235620000	190950000	205720000	240720000	182800000	255770000	305980000	191180000	169460000	1	0.885756	0.71783	0.773354	0.904928	0.687192	0.961505	1.15026	0.718695	0.637044	8	2	9	4	6	6	7	7	4
Berzosertib	CLK4	Q9HAZ1	TRUE	FALSE	NA	FALSE	16.9342	7.77124	9.14625	8.03876	1.85693	0.249809	0.904898	10	0.197889	24.5442	9.6968	0.62477	0.540105	15285000	24465000	0	0	0	31775000	0	24439000	53096000	23531000	0	1	0	0	0	1.29879	0	0.998937	2.17028	0.961823	0	1	0	0	0	0	1	1	2	2
Berzosertib	CSK	P41240;P42679-3;P42679;P42679-2	TRUE	FALSE	NA	FALSE	0.744182	9.12832	0.302923	9.51867	-0.221583	0.999946	0.657669	2.56689	0.572048	33.7199	323.31	0.272441	0.407055	3854500000	14148000000	10841000000	9569900000	7936400000	9770800000	9089800000	9263100000	12630000000	8557400000	7765900000	1	0.766257	0.676414	0.560956	0.690614	0.64248	0.654729	0.892706	0.604849	0.548904	83	50	71	49	64	58	61	62	69
Berzosertib	CSNK1D	P48730	TRUE	FALSE	NA	FALSE	16007.8	4.79567	9766.02	5.01028	-0.933019	0.94576	0.0001	0.216031	0.812495	31.565	244.46	0.430438	0.610077	1367500000	3177000000	2436700000	2489200000	2281800000	2459000000	2213700000	2392800000	2347600000	1723400000	1085000000	1	0.766981	0.783506	0.718225	0.774001	0.696789	0.753163	0.738936	0.542461	0.341517	33	27	38	32	30	32	34	27	26
Berzosertib	CSNK1E	P49674	TRUE	FALSE	NA	FALSE	473.151	6.325	221.315	6.65499	-1.05297	0.661701	0.318923	10	0.23915	26.2334	12.685	0.355422	0.467747	28041000	78895000	0	61691000	43314000	67015000	60968000	53299000	0	34972000	40499000	1	0	0.781938	0.549008	0.84942	0.772774	0.675569	0	0.443273	0.513328	3	1	3	2	3	3	3	2	1
Berzosertib	CSNK1G1	Q9HCP0-2;Q9HCP0	TRUE	FALSE	NA	FALSE	13727.4	4.86241	8612.74	5.06486	-10.9067	0.842525	0.0001	10	0.248962	23.2914	2.2007	0.758309	0.627412	7784800	10266000	11041000	10809000	0	9066200	0	13296000	12084000	11282000	0	1	1.07549	1.05289	0	0.883129	0	1.29515	1.17709	1.09897	0	1	0	1	1	1	1	2	0	2
Berzosertib	CSNK1G3	Q9Y6M4-3;Q9Y6M4-4;Q9Y6M4-5;Q9Y6M4-6	TRUE	FALSE	NA	FALSE	60958.4	4.21497	20183.3	4.69501	-0.796056	0.944234	0.0001	0.268419	0.827005	29.3168	172.48	0.371273	0.3311	248270000	668700000	578170000	602490000	490450000	566400000	537850000	521500000	537230000	442590000	309930000	1	0.864618	0.900987	0.733438	0.847017	0.804322	0.779871	0.803395	0.661866	0.463481	14	11	19	16	14	14	14	10	14
Berzosertib	CSNK2A1;CSNK2A3	P68400;Q8NEV1;P68400-2	TRUE	FALSE	NA	FALSE	31.6703	7.49935	21.3149	7.67132	-0.968761	0.993958	0.0001	0.118726	0.719403	31.4277	323.31	0.49453	0.673025	1428500000	2888600000	1830700000	1422100000	1298800000	1305600000	1251800000	1764200000	1787400000	936480000	353070000	1	0.633767	0.492315	0.44963	0.451984	0.433359	0.610746	0.618777	0.324199	0.122229	38	25	28	24	23	24	24	19	21
Berzosertib	CSNK2B	P67870	TRUE	FALSE	NA	FALSE	6.30732	8.20016	3.48973	8.45721	-1.45824	0.995689	0.0001	0.15779	0.759262	29.7181	73.218	0.467593	0.553283	412950000	883140000	574830000	404770000	305370000	348260000	334090000	438770000	472880000	226290000	0	1	0.650893	0.458331	0.345778	0.394343	0.378298	0.496829	0.535453	0.256233	0	12	9	8	3	8	6	9	7	2
Berzosertib	DDR1	Q08345;Q08345-2;Q08345-6;Q08345-5;Q08345-4;Q16832	TRUE	FALSE	NA	FALSE	0.01	11	0.00363558	11.4394	-1.97865e-07	1	0.622483	3.32281	0.515036	33.583	323.31	0.229968	0.363558	2959000000	12867000000	7890000000	6773500000	6679000000	9439200000	7132300000	8076000000	11490000000	7916200000	6689200000	1	0.613197	0.526424	0.51908	0.733598	0.554309	0.627652	0.892982	0.615233	0.519873	80	39	64	52	60	61	70	72	68
Berzosertib	EGFR	P00533;P00533-4;P00533-3;P00533-2;P04626-6	TRUE	FALSE	NA	FALSE	0.748196	9.12598	0.432702	9.36381	-0.200679	0.999991	0.652313	3.2557	0.551788	35.3654	323.31	0.412131	0.578327	18243000000	44265000000	33178000000	29241000000	24123000000	29714000000	26363000000	31106000000	39565000000	26966000000	24093000000	1	0.749531	0.66059	0.544968	0.671275	0.595572	0.702722	0.893821	0.609195	0.54429	124	112	116	112	118	119	116	117	117
Berzosertib	EIF2AK1	Q9BQI3-2;Q9BQI3	TRUE	FALSE	NA	FALSE	0.01	11	0.00629322	11.2011	-3.23285e-08	0.999998	0.56812	3.76526	0.246155	25.404	42.153	NA	0.629322	0	44397000	0	27202000	23270000	19640000	24164000	37161000	35666000	34468000	25436000	1	0	0.612699	0.524135	0.442372	0.544271	0.837016	0.803343	0.776359	0.572922	5	0	2	2	0	1	3	1	2
Berzosertib	EPHA2	P29317;P29317-2	TRUE	FALSE	NA	FALSE	0.969975	9.01324	0.216201	9.66514	-0.38277	1	0.582757	10	0.6229	33.2854	323.31	0.131598	0.222893	1377700000	10469000000	7954600000	5900800000	4878700000	6630300000	5360100000	6955800000	8643300000	5514900000	4923200000	1	0.759824	0.563645	0.466014	0.633327	0.511997	0.664419	0.825609	0.526784	0.470265	82	56	69	53	67	70	75	69	69
Berzosertib	EPHB2	P29323-2;P29323-3;P29323;P54762-5;P54762;Q15375-2;Q15375-4;Q15375	TRUE	FALSE	NA	FALSE	0.828256	9.08184	0.32043	9.49427	-0.126816	1	0.58955	9.99628	0.65918	31.9022	323.31	0.242415	0.386873	972910000	4013400000	2583500000	2321100000	1887900000	2577700000	2194600000	2618300000	3197800000	2124800000	2006600000	1	0.643719	0.578338	0.470399	0.642273	0.546818	0.652389	0.796781	0.529426	0.499975	40	21	32	18	27	25	24	28	21
Berzosertib	EPHB4	P54760;P54760-2;P54760-4;P54760-3;P54753;Q9UF33-2;Q9UF33;P54756-2;P54756-3;Q9UF33-3;P54756;P29322;P29320;P54764;P54764-2;Q06187-2;Q06187	TRUE	FALSE	NA	FALSE	0.917091	9.03759	0.33563	9.47414	-0.256583	0.99999	0.603438	10	0.418761	31.4137	323.31	0.221461	0.365972	633510000	2860600000	2062200000	1600200000	1328600000	1843700000	1378100000	1754000000	2835100000	1657900000	1412000000	1	0.720898	0.559393	0.464448	0.644515	0.481752	0.613158	0.991086	0.579564	0.493603	31	17	25	15	31	24	21	22	30
Berzosertib	ERBB3	P21860-4;P21860;P21860-3;P21860-5	TRUE	FALSE	NA	FALSE	0.01	11	0.00534695	11.2719	-3.80167e-07	0.999998	0.609571	3.19286	0.589948	28.4128	77.326	0.381174	0.534695	136220000	357370000	216920000	200180000	222810000	214620000	163150000	220000000	305800000	230060000	187040000	1	0.60699	0.560148	0.623471	0.600554	0.45653	0.615608	0.855696	0.643759	0.523379	14	2	9	6	9	6	8	5	8
Berzosertib	ERN1	O75460	TRUE	FALSE	NA	FALSE	0.548739	9.26063	0.30919	9.50977	-0.388066	0.999875	0.438188	1.91363	0.376139	27.2996	18.752	0.315201	0.563456	52068000	165190000	94268000	80274000	52333000	85401000	0	80948000	152280000	80164000	51977000	1	0.570664	0.48595	0.316805	0.516987	0	0.49003	0.921848	0.485284	0.31465	6	1	3	0	2	1	3	3	4
Berzosertib	FER	P16591;P16591-2;P16591-3;P10721-2;P10721	TRUE	FALSE	NA	FALSE	0.943879	9.02508	0.330475	9.48086	-0.196494	1	0.711338	9.99489	0.513729	33.6161	323.31	0.267348	0.350124	3519900000	13166000000	10732000000	9322400000	8098800000	9242600000	8559000000	10384000000	12053000000	9439600000	7824400000	1	0.81513	0.708066	0.61513	0.702005	0.650084	0.788698	0.915464	0.716968	0.594288	99	73	98	66	89	98	82	81	86
Berzosertib	FN3KRP	Q9HA64	TRUE	FALSE	NA	FALSE	0.898806	9.04633	0.480795	9.31804	-0.232651	0.999991	0.593969	10	0.542187	34.5577	323.31	0.403251	0.534926	10197000000	25287000000	17648000000	14121000000	14053000000	13540000000	11771000000	18365000000	21276000000	15910000000	11122000000	1	0.697908	0.558429	0.55574	0.535453	0.465496	0.726263	0.841381	0.629177	0.439831	55	38	48	42	41	49	46	48	51
Berzosertib	FRK	P42685;P42685-2	TRUE	FALSE	NA	FALSE	1.01622	8.99301	0.31595	9.50038	-0.321521	0.999992	0.683899	10	0.369058	32.3909	323.31	0.201701	0.310907	1135900000	5631600000	4812900000	3706400000	3093700000	4284200000	3664800000	4147500000	5719700000	3398600000	2796700000	1	0.854624	0.658143	0.549347	0.760743	0.650756	0.736469	1.01564	0.603487	0.496608	62	35	53	41	50	50	60	53	50
Berzosertib	GAK	O14976;O14976-2	TRUE	FALSE	NA	FALSE	1.12568	8.94859	0.439384	9.35716	-0.415336	1.00001	0.69652	10	0.364542	32.6126	323.31	0.26718	0.390328	1754600000	6567100000	6100200000	4189100000	3722400000	3555500000	3423700000	5182900000	6767000000	5213800000	4538600000	1	0.928903	0.637892	0.566826	0.541411	0.521341	0.789222	1.03044	0.793927	0.691112	68	51	65	52	49	54	61	53	75
Berzosertib	IGF1R	P08069	TRUE	FALSE	NA	FALSE	0.909786	9.04106	0.565685	9.24743	-0.301469	1	0.546272	10	0.584896	28.6879	82.781	0.352003	0.621778	152220000	432440000	291130000	208550000	200000000	250820000	183720000	242730000	372830000	229450000	201740000	1	0.673226	0.482263	0.462492	0.580011	0.424845	0.561303	0.862154	0.530594	0.466516	10	5	9	5	8	7	6	8	7
Berzosertib	IKBKE	Q14164;Q14164-2	TRUE	FALSE	NA	FALSE	0.824835	9.08363	0.47722	9.32128	-0.0971709	1.00001	0.646148	10	0.478628	28.3057	100.24	0.436166	0.578564	144720000	331800000	229330000	185100000	206290000	206600000	199580000	251690000	300050000	209710000	156110000	1	0.691169	0.557866	0.62173	0.622664	0.601507	0.758559	0.90431	0.632037	0.470494	12	3	9	6	7	6	7	5	7
Berzosertib	ILK	Q13418;Q13418-3;Q13418-2	TRUE	FALSE	NA	FALSE	2977.84	5.5261	1189	5.92482	-0.552928	0.858482	0.585172	10	0.405639	27.5385	36.057	0.357738	0.399282	69741000	194950000	177530000	163920000	130920000	163660000	160960000	141970000	204980000	139730000	114080000	1	0.910644	0.840831	0.671557	0.839497	0.825648	0.728238	1.05145	0.716748	0.585176	10	2	8	4	4	8	4	4	8
Berzosertib	INSR	P06213;P06213-2;P14616	TRUE	FALSE	NA	FALSE	0.900547	9.04549	0.533984	9.27247	-0.266257	0.999982	0.561645	10	0.61251	30.2036	135.68	0.392608	0.592956	485460000	1236500000	835230000	669850000	518340000	697720000	568170000	743760000	1032600000	698240000	627130000	1	0.675479	0.541731	0.419199	0.56427	0.459499	0.601504	0.835099	0.564691	0.507182	29	12	27	12	27	23	17	21	21
Berzosertib	IRAK1	P51617-2;P51617;P51617-3;P51617-4	TRUE	FALSE	NA	FALSE	0.944331	9.02488	0.470133	9.32778	-0.424783	1	0.512961	10	0.671602	28.5424	159.21	0.300952	0.497848	117660000	390960000	269210000	179310000	165050000	185200000	119620000	246690000	274240000	208590000	225680000	1	0.688587	0.45864	0.422166	0.473706	0.305965	0.630985	0.701453	0.533533	0.577246	11	3	9	2	3	2	3	6	9
Berzosertib	IRAK4	Q9NWZ3;Q9NWZ3-2	TRUE	FALSE	NA	FALSE	0.787592	9.1037	0.514169	9.28889	-0.0990701	1.00001	0.541979	10	0.527398	29.3237	132.84	0.388028	0.652836	260720000	671910000	390050000	285180000	330450000	272650000	234860000	439570000	535390000	453690000	361480000	1	0.580509	0.424432	0.491807	0.405784	0.349541	0.65421	0.796818	0.675224	0.537989	19	3	13	9	8	7	9	8	11
Berzosertib	JAK1	P23458;O60674	TRUE	FALSE	NA	FALSE	0.896283	9.04755	0.300886	9.5216	-0.268823	0.999955	0.671183	3.0173	0.573625	33.5076	323.31	0.251228	0.335705	3068000000	12212000000	9871700000	8366000000	7072500000	7692000000	7343500000	9025900000	10825000000	8449900000	6905200000	1	0.808361	0.685064	0.579143	0.629872	0.601335	0.739101	0.886423	0.691934	0.565444	118	76	116	90	96	102	96	88	118
Berzosertib	LATS1	O95835;O95835-2	TRUE	FALSE	NA	FALSE	40650.3	4.39094	23915.6	4.62132	-0.420298	0.984964	0.178053	2.6568	0.353574	27.4872	55.832	0.568832	0.588325	107020000	188140000	175370000	163090000	156430000	177770000	193570000	205810000	225500000	181940000	138480000	1	0.932125	0.866854	0.831455	0.944881	1.02886	1.09392	1.19858	0.967046	0.736048	8	1	6	3	5	5	3	2	5
Berzosertib	LIMK1	P53667-4;P53667-2;P53667;P53667-3	TRUE	FALSE	NA	FALSE	59166.1	4.22793	29138.3	4.53554	-0.688791	0.993998	0.0001	0.157147	0.609071	27.9817	36.475	0.366091	0.492482	97036000	265060000	257550000	175510000	187620000	214080000	189170000	192040000	222910000	129270000	132640000	1	0.971667	0.662152	0.70784	0.807666	0.713687	0.724515	0.840979	0.487701	0.500415	9	1	5	3	2	8	5	1	3
Berzosertib	LIMK2	P53671;P53671-2;P53671-3	TRUE	FALSE	NA	FALSE	0.471172	9.32682	0.196041	9.70765	-0.189057	0.999975	0.591671	1.81822	0.763473	28.7827	102.7	0.313599	0.41607	144820000	461800000	311070000	283600000	257370000	271600000	289100000	289030000	343930000	237940000	220840000	1	0.673603	0.614119	0.557319	0.588133	0.626029	0.625877	0.74476	0.515245	0.478216	9	1	9	4	6	10	9	1	12
Berzosertib	LYN	P07948-2;P07948;P08631-3;P08631-2;P08631-4;P08631	TRUE	FALSE	NA	FALSE	2765.82	5.55818	751.741	6.12393	-0.595516	0.802868	0.531344	10	0.457541	28.3767	48.594	0.205448	0.271797	71607000	348540000	250410000	280470000	219540000	272590000	313400000	243300000	310400000	214270000	185200000	1	0.718454	0.8047	0.629885	0.782091	0.899179	0.698055	0.890572	0.614764	0.531359	17	7	9	5	5	7	7	7	7
Berzosertib	MAP2K1	Q02750-2;Q02750	TRUE	FALSE	NA	FALSE	10.256	7.98902	6.01061	8.22108	0.554721	0.552687	0.811834	10	0.183684	26.9204	27.246	0.472238	0.58606	59979000	127010000	0	83582000	84583000	123330000	100970000	99188000	121240000	98016000	75923000	1	0	0.658074	0.665955	0.971026	0.794977	0.780946	0.954571	0.771719	0.597772	4	1	5	2	4	4	1	2	1
Berzosertib	MAP2K2	P36507	TRUE	FALSE	NA	FALSE	2705.98	5.56768	1683.69	5.77374	-0.592601	0.927732	0.615222	9.99999	0.334662	29.6055	140.08	0.557287	0.622213	455220000	816850000	793620000	658160000	497940000	891660000	830990000	622820000	950510000	569580000	502570000	1	0.971561	0.805729	0.609586	1.09158	1.01731	0.762466	1.16363	0.697288	0.615254	20	9	17	6	18	19	10	12	13
Berzosertib	MAP2K3	P46734-2	TRUE	FALSE	NA	FALSE	0.443146	9.35345	0.2568	9.59041	-1.97065	0.999998	0.0001	10	1	22.2992	1.1757	NA	0.579492	0	5161100	0	0	0	0	0	0	0	0	0	1	0	0	0	0	0	0	0	0	0	0	0	0	0	0	0	0	0	0
Berzosertib	MAP2K3	P46734-2	TRUE	FALSE	NA	FALSE	0.443146	9.35345	0.2568	9.59041	-1.97065	0.999998	0.0001	10	1	22.2992	1.1757	0.473809	0.579492	1555800000	5161100	0	0	0	0	0	0	0	0	0	1	0	0	0	0	0	0	0	0	0	32	24	31	25	25	32	25	25	29
Berzosertib	MAP2K3	P46734;P46734-3;P52564-2;P52564	TRUE	FALSE	NA	FALSE	0.948819	9.02282	0.549833	9.25977	-0.256	1	0.656847	9.9949	0.650556	31.6126	231.69	NA	0.579492	0	3283600000	2575600000	2143400000	1900300000	2163400000	1944000000	2292700000	2748400000	2292500000	1769900000	1	0.784383	0.652759	0.578725	0.65885	0.592033	0.698228	0.837008	0.698167	0.539012	0	0	0	0	0	0	0	0	0
Berzosertib	MAP2K3	P46734;P46734-3;P52564-2;P52564	TRUE	FALSE	NA	FALSE	0.948819	9.02282	0.549833	9.25977	-0.256	1	0.656847	9.9949	0.650556	31.6126	231.69	0.473809	0.579492	1555800000	3283600000	2575600000	2143400000	1900300000	2163400000	1944000000	2292700000	2748400000	2292500000	1769900000	1	0.784383	0.652759	0.578725	0.65885	0.592033	0.698228	0.837008	0.698167	0.539012	32	24	31	25	25	32	25	25	29
Berzosertib	MAP2K5	Q13163-4;Q13163-2;Q13163-3;Q13163	TRUE	FALSE	NA	FALSE	0.93641	9.02853	0.499383	9.30157	-0.26547	1	0.628291	9.99502	0.497462	29.0057	136.68	0.318435	0.533295	171630000	538980000	407050000	336330000	258200000	342530000	271560000	359350000	490950000	363770000	286400000	1	0.755223	0.624012	0.479053	0.635515	0.503841	0.666722	0.910887	0.674923	0.531374	5	7	10	7	9	7	6	7	8
Berzosertib	MAP3K11	Q16584;Q16584-2;Q5TCX8-2;Q02779;Q5TCX8;P80192;P80192-4	TRUE	FALSE	NA	FALSE	2361.82	5.62675	1078.22	5.96729	-1.88555	0.78143	0.210613	2.54932	0.829548	30.9488	323.31	0.379224	0.456522	785980000	2072600000	1743700000	1585700000	1386000000	1589000000	1481900000	1453900000	1521200000	848710000	439970000	1	0.84131	0.765078	0.668725	0.76667	0.714996	0.701486	0.733957	0.40949	0.212279	38	20	34	21	27	23	22	23	19
Berzosertib	MAP3K2	Q9Y2U5	TRUE	FALSE	NA	FALSE	1.03785	8.98387	0.608561	9.2157	-0.459093	1.00001	0.612344	10	0.519582	31.1788	323.31	0.439814	0.586368	1069100000	2430800000	2046200000	1357900000	1354400000	1227200000	1174600000	1614200000	2301400000	1531900000	1346300000	1	0.84178	0.558623	0.557183	0.504854	0.483215	0.664061	0.946766	0.630204	0.553851	38	26	28	23	24	23	26	23	31
Berzosertib	MAP3K3	Q99759;Q99759-2	TRUE	FALSE	NA	FALSE	0.443146	9.35345	0.117642	9.92944	-1.97065	0.999998	0.0001	10	1	25.7716	4.2219	NA	0.265471	0	57282000	0	0	0	0	0	0	0	0	0	1	0	0	0	0	0	0	0	0	0	2	0	0	0	0	0	2	0	2
Berzosertib	MAP3K4	Q9Y6R4-2;Q9Y6R4	TRUE	FALSE	NA	FALSE	0.228709	9.64072	0.104348	9.98152	-4.46541e-07	1	0.558527	10	0.288092	26.2522	8.8421	NA	0.456247	0	79927000	0	51210000	45152000	43156000	37865000	53069000	66100000	48995000	56226000	1	0	0.64071	0.564915	0.539943	0.473745	0.663968	0.827005	0.612997	0.703467	6	0	6	1	1	0	2	1	3
Berzosertib	MAP3K5	Q99683;Q99683-2	TRUE	FALSE	NA	FALSE	1.15752	8.93647	0.632884	9.19868	-0.529576	1	0.646715	9.99612	0.529984	32.5398	323.31	0.351404	0.54676	2194200000	6244100000	5829100000	4036900000	3493700000	4528500000	3504400000	4223700000	5919400000	3657500000	2941300000	1	0.933537	0.646514	0.55952	0.725245	0.561234	0.676431	0.947999	0.585753	0.471053	65	50	62	45	61	57	57	54	51
Berzosertib	MAP3K6	O95382;O95382-3;O95382-2	TRUE	FALSE	NA	FALSE	0.945305	9.02443	0.569203	9.24473	-0.288611	1	0.621066	10	0.510647	32.9581	323.31	0.371258	0.602137	3097700000	8343800000	6329700000	4776500000	4197500000	4627700000	4078200000	5770400000	7491800000	5853100000	4661200000	1	0.758611	0.572461	0.503068	0.554627	0.48877	0.691579	0.897888	0.701491	0.558642	87	58	68	64	62	70	72	76	83
Berzosertib	MAP4K2	Q12851-2;Q12851	TRUE	FALSE	NA	FALSE	0.170707	9.76775	0.0763332	10.1173	-0.173247	0.999791	0.53447	0.996621	0.53001	28.3054	40.199	0.278964	0.447158	92538000	331720000	192700000	219320000	133980000	166150000	164750000	209340000	276980000	140910000	126370000	1	0.580912	0.66116	0.403895	0.500874	0.496654	0.631074	0.834981	0.424786	0.380954	6	2	7	2	4	4	2	3	6
Berzosertib	MAP4K3	Q8IVH8-3;Q8IVH8;Q8IVH8-2	TRUE	FALSE	NA	FALSE	3014.05	5.52085	1296.21	5.88732	-0.970456	0.897521	0.458045	10	0.570893	29.2247	168.96	0.361218	0.430057	226610000	627350000	687840000	474420000	470110000	583330000	539380000	458740000	663310000	428420000	287350000	1	1.09642	0.756229	0.749358	0.929832	0.859775	0.731235	1.05732	0.682904	0.458038	15	6	20	12	13	18	8	9	6
Berzosertib	MAP4K5	Q9Y4K4	TRUE	FALSE	NA	FALSE	3045.19	5.51639	1615.52	5.79169	-0.983376	0.742089	0.375345	10	0.477209	31.7895	323.31	0.434937	0.530515	1614400000	3711800000	2789400000	2479100000	2035200000	2443900000	2453100000	2793900000	3329500000	2124600000	1393200000	1	0.751495	0.667897	0.548305	0.658414	0.660892	0.752708	0.897004	0.572391	0.375343	45	21	34	32	33	37	35	31	33
Berzosertib	MAPK1	P28482;P28482-2	TRUE	FALSE	NA	FALSE	1.0018	8.99922	0.335141	9.47477	-0.281001	1	0.701137	9.98907	0.484024	36.308	323.31	0.270761	0.33454	23035000000	85075000000	72476000000	59634000000	50950000000	65947000000	61707000000	59071000000	79331000000	53854000000	46700000000	1	0.851907	0.700958	0.598883	0.775163	0.725325	0.69434	0.932483	0.633018	0.548927	121	101	123	98	114	109	117	119	108
Berzosertib	MAPK11	Q15759;Q15759-3	TRUE	FALSE	NA	FALSE	1.06186	8.97393	0.562285	9.25004	-0.360751	1.00001	0.69446	10	0.486275	28.1289	29.961	0.397336	0.529529	116630000	293530000	261760000	175630000	167560000	187410000	169560000	261600000	255480000	197760000	215760000	1	0.891766	0.598337	0.570845	0.63847	0.577658	0.891221	0.870371	0.67373	0.735053	6	2	7	2	5	8	3	6	2
Berzosertib	MAPK14	Q16539-2	TRUE	FALSE	NA	FALSE	1.45442	8.83731	0.517275	9.28628	-0.551162	0.999664	0.623752	3.25606	0.334978	28.7175	15.994	0.196962	0.355657	86941000	441410000	403170000	290810000	251960000	300090000	237280000	229890000	484740000	288780000	133880000	1	0.913369	0.658821	0.570807	0.679844	0.53755	0.520808	1.09816	0.654222	0.303301	3	2	3	2	4	2	2	1	2
Berzosertib	MAPK14	Q16539-2	TRUE	FALSE	NA	FALSE	1.45442	8.83731	0.517275	9.28628	-0.551162	0.999664	0.623752	3.25606	0.334978	28.7175	15.994	0.257744	0.355657	2641100000	441410000	403170000	290810000	251960000	300090000	237280000	229890000	484740000	288780000	133880000	1	0.913369	0.658821	0.570807	0.679844	0.53755	0.520808	1.09816	0.654222	0.303301	51	40	53	37	44	49	43	47	44
Berzosertib	MAPK14	Q16539;Q16539-3;Q16539-5;Q16539-4	TRUE	FALSE	NA	FALSE	2679.66	5.57192	953.04	6.02089	-1.15451	0.830067	0.372881	10	0.512669	33.2545	323.31	0.196962	0.355657	86941000	10247000000	11129000000	8123800000	5441300000	9234500000	8051500000	6259100000	9559200000	4965100000	3821100000	1	1.08607	0.792798	0.531014	0.901191	0.785742	0.610823	0.932878	0.484542	0.372899	3	2	3	2	4	2	2	1	2
Berzosertib	MAPK14	Q16539;Q16539-3;Q16539-5;Q16539-4	TRUE	FALSE	NA	FALSE	2679.66	5.57192	953.04	6.02089	-1.15451	0.830067	0.372881	10	0.512669	33.2545	323.31	0.257744	0.355657	2641100000	10247000000	11129000000	8123800000	5441300000	9234500000	8051500000	6259100000	9559200000	4965100000	3821100000	1	1.08607	0.792798	0.531014	0.901191	0.785742	0.610823	0.932878	0.484542	0.372899	51	40	53	37	44	49	43	47	44
Berzosertib	MAPK3	P27361;P27361-3;P27361-2;P31152;Q16659	TRUE	FALSE	NA	FALSE	0.947574	9.02339	0.436576	9.35994	-0.288306	0.999978	0.674385	3.11429	0.72691	34.5857	323.31	0.37854	0.46073	9759900000	25783000000	21231000000	17667000000	16305000000	18585000000	16503000000	17298000000	21440000000	16521000000	15016000000	1	0.82345	0.685219	0.632393	0.720824	0.640073	0.670907	0.831556	0.640771	0.582399	64	46	55	57	63	65	57	57	65
Berzosertib	MAPK7	Q13164;Q13164-3;Q13164-2;Q13164-4	TRUE	FALSE	NA	FALSE	1.89787	8.72173	1.05616	8.97627	0.900014	0.500471	0.935257	10	0.359353	26.5282	34.765	0.910849	0.5565	88152000	96780000	0	98014000	87950000	101260000	89677000	80313000	93877000	84855000	87900000	1	0	1.01275	0.908762	1.04629	0.926607	0.829851	0.970004	0.876782	0.908246	3	0	4	1	1	2	1	0	0
Berzosertib	MAPK8	P45983-3;P45983-4;P45983-2;P45983;P45983-5	TRUE	FALSE	NA	FALSE	0.7166	9.14472	0.3389	9.46993	-0.184901	0.999986	0.661159	3.03331	0.633004	31.4002	179.61	0.39674	0.472927	1124400000	2834100000	2129500000	1901100000	1609000000	1804400000	1756900000	2073300000	2423200000	1771800000	1663700000	1	0.751385	0.670795	0.567729	0.636675	0.619915	0.731555	0.855016	0.625172	0.587029	31	22	28	29	18	29	21	28	25
Berzosertib	MAPK9	P45984-2;P45984-3;P45984;P45984-4;P45984-5	TRUE	FALSE	NA	FALSE	1.17354	8.9305	0.55999	9.25182	-0.341358	0.999983	0.712492	4.18909	0.545638	29.1849	91.119	0.412384	0.477181	251670000	610280000	550870000	438760000	393570000	502760000	449480000	401220000	550740000	352650000	392790000	1	0.902651	0.718949	0.644901	0.823819	0.736514	0.657436	0.902438	0.57785	0.643623	10	5	9	7	11	10	4	8	7
Berzosertib	MARK2	Q7KZI7-16;Q7KZI7-15;Q7KZI7-13	TRUE	FALSE	NA	FALSE	0.01	11	0.00479509	11.3192	-9.90284e-09	1	0.767545	3.82232	0.426864	30.2128	201.19	0.4695	0.479509	8087600000	1244400000	778640000	950090000	932560000	956450000	974680000	1183200000	935710000	1032800000	852080000	1	0.625715	0.763492	0.749405	0.768603	0.783253	0.95082	0.751937	0.829958	0.684732	96	67	112	87	100	99	93	73	86
Berzosertib	MARK2	Q7KZI7-16;Q7KZI7-15;Q7KZI7-13	TRUE	FALSE	NA	FALSE	0.01	11	0.00479509	11.3192	-9.90284e-09	1	0.767545	3.82232	0.426864	30.2128	201.19	0.4695	0.479509	8087600000	1244400000	778640000	950090000	932560000	956450000	974680000	1183200000	935710000	1032800000	852080000	1	0.625715	0.763492	0.749405	0.768603	0.783253	0.95082	0.751937	0.829958	0.684732	6	5	7	5	7	9	7	7	9
Berzosertib	MARK2	Q7KZI7-16;Q7KZI7-15;Q7KZI7-13	TRUE	FALSE	NA	FALSE	0.01	11	0.00479509	11.3192	-9.90284e-09	1	0.767545	3.82232	0.426864	30.2128	201.19	0.48564	0.479509	604330000	1244400000	778640000	950090000	932560000	956450000	974680000	1183200000	935710000	1032800000	852080000	1	0.625715	0.763492	0.749405	0.768603	0.783253	0.95082	0.751937	0.829958	0.684732	96	67	112	87	100	99	93	73	86
Berzosertib	MARK2	Q7KZI7-16;Q7KZI7-15;Q7KZI7-13	TRUE	FALSE	NA	FALSE	0.01	11	0.00479509	11.3192	-9.90284e-09	1	0.767545	3.82232	0.426864	30.2128	201.19	0.48564	0.479509	604330000	1244400000	778640000	950090000	932560000	956450000	974680000	1183200000	935710000	1032800000	852080000	1	0.625715	0.763492	0.749405	0.768603	0.783253	0.95082	0.751937	0.829958	0.684732	6	5	7	5	7	9	7	7	9
Berzosertib	MARK2	Q7KZI7-8;Q7KZI7;Q7KZI7-11;Q7KZI7-3;Q7KZI7-6;Q7KZI7-12	TRUE	FALSE	NA	FALSE	2999.72	5.52292	1438.39	5.84212	-0.58748	0.837933	0.557648	10	0.648252	34.0039	323.31	0.4695	0.479509	8087600000	17226000000	13770000000	14485000000	12579000000	13778000000	14542000000	13907000000	15187000000	12019000000	9606200000	1	0.799373	0.84088	0.730233	0.799837	0.844189	0.807326	0.881632	0.697724	0.557657	96	67	112	87	100	99	93	73	86
Berzosertib	MARK2	Q7KZI7-8;Q7KZI7;Q7KZI7-11;Q7KZI7-3;Q7KZI7-6;Q7KZI7-12	TRUE	FALSE	NA	FALSE	2999.72	5.52292	1438.39	5.84212	-0.58748	0.837933	0.557648	10	0.648252	34.0039	323.31	0.4695	0.479509	8087600000	17226000000	13770000000	14485000000	12579000000	13778000000	14542000000	13907000000	15187000000	12019000000	9606200000	1	0.799373	0.84088	0.730233	0.799837	0.844189	0.807326	0.881632	0.697724	0.557657	6	5	7	5	7	9	7	7	9
Berzosertib	MARK2	Q7KZI7-8;Q7KZI7;Q7KZI7-11;Q7KZI7-3;Q7KZI7-6;Q7KZI7-12	TRUE	FALSE	NA	FALSE	2999.72	5.52292	1438.39	5.84212	-0.58748	0.837933	0.557648	10	0.648252	34.0039	323.31	0.48564	0.479509	604330000	17226000000	13770000000	14485000000	12579000000	13778000000	14542000000	13907000000	15187000000	12019000000	9606200000	1	0.799373	0.84088	0.730233	0.799837	0.844189	0.807326	0.881632	0.697724	0.557657	96	67	112	87	100	99	93	73	86
Berzosertib	MARK2	Q7KZI7-8;Q7KZI7;Q7KZI7-11;Q7KZI7-3;Q7KZI7-6;Q7KZI7-12	TRUE	FALSE	NA	FALSE	2999.72	5.52292	1438.39	5.84212	-0.58748	0.837933	0.557648	10	0.648252	34.0039	323.31	0.48564	0.479509	604330000	17226000000	13770000000	14485000000	12579000000	13778000000	14542000000	13907000000	15187000000	12019000000	9606200000	1	0.799373	0.84088	0.730233	0.799837	0.844189	0.807326	0.881632	0.697724	0.557657	6	5	7	5	7	9	7	7	9
Berzosertib	MARK3	P27448-3;P27448-4;P27448;P27448-8;P27448-2	TRUE	FALSE	NA	FALSE	3000000	2.52288	1.46415e+06	2.83441	-0.183392	0.996988	0.365333	0.0683186	0.5358	31.1724	323.31	0.497453	0.48805	19531000	2420000000	1920600000	1898900000	1914300000	1970200000	1801400000	2091400000	2169200000	1845100000	1500200000	1	0.793636	0.784669	0.791033	0.814132	0.74438	0.864215	0.896364	0.762438	0.619917	3	4	3	4	3	2	3	4	3
Berzosertib	MARK3	P27448-3;P27448-4;P27448;P27448-8;P27448-2	TRUE	FALSE	NA	FALSE	3000000	2.52288	1.46415e+06	2.83441	-0.183392	0.996988	0.365333	0.0683186	0.5358	31.1724	323.31	0.527645	0.48805	1276900000	2420000000	1920600000	1898900000	1914300000	1970200000	1801400000	2091400000	2169200000	1845100000	1500200000	1	0.793636	0.784669	0.791033	0.814132	0.74438	0.864215	0.896364	0.762438	0.619917	43	21	43	34	33	48	37	33	42
Berzosertib	MARK3	P27448-6;P27448-7	TRUE	FALSE	NA	FALSE	3452.42	5.46188	1684.95	5.77341	-0.97441	1.20723	0.422228	0.536945	0.757822	25.2266	41.547	0.497453	0.48805	19531000	39262000	48645000	55120000	48556000	45085000	39081000	38994000	37587000	34461000	23299000	1	1.23898	1.4039	1.23672	1.14831	0.99539	0.993174	0.957338	0.877719	0.593424	3	4	3	4	3	2	3	4	3
Berzosertib	MARK3	P27448-6;P27448-7	TRUE	FALSE	NA	FALSE	3452.42	5.46188	1684.95	5.77341	-0.97441	1.20723	0.422228	0.536945	0.757822	25.2266	41.547	0.527645	0.48805	1276900000	39262000	48645000	55120000	48556000	45085000	39081000	38994000	37587000	34461000	23299000	1	1.23898	1.4039	1.23672	1.14831	0.99539	0.993174	0.957338	0.877719	0.593424	43	21	43	34	33	48	37	33	42
Berzosertib	MARK4	Q96L34-2;Q96L34	TRUE	FALSE	NA	FALSE	2.8262	8.5488	1.64445	8.78398	0.894591	0.500013	0.92959	10	0.322145	26.3641	30.071	0.599097	0.581859	51747000	86375000	0	67124000	82300000	71599000	74548000	96835000	94760000	76189000	65820000	1	0	0.777123	0.952822	0.828932	0.863074	1.1211	1.09708	0.882072	0.762026	5	1	4	2	3	2	6	1	4
Berzosertib	MELK	Q14680-7;Q14680;Q14680-8;Q14680-6;Q14680-5;Q14680-2;Q14680-4;Q14680-3	TRUE	FALSE	NA	FALSE	3025.46	5.51921	1422.49	5.84695	-0.900799	0.971956	0.0001	0.152304	0.669107	29.1389	84.905	0.449367	0.470174	265630000	591120000	411300000	391000000	320820000	450130000	351540000	414040000	418920000	278930000	131320000	1	0.695798	0.661456	0.542732	0.761487	0.594702	0.700433	0.708689	0.471867	0.222155	16	4	13	8	12	12	8	5	10
Berzosertib	MERTK	Q12866;Q06418	TRUE	FALSE	NA	FALSE	0.01	11	0.00570553	11.2437	-2.25525e-08	1	0.518428	3.88698	0.293621	27.5527	47.218	0.338909	0.570553	66721000	196870000	0	120190000	111820000	132820000	95774000	102330000	184560000	97435000	73637000	1	0	0.610504	0.567989	0.674658	0.486483	0.519785	0.937471	0.494921	0.374039	4	2	4	3	7	3	1	2	2
Berzosertib	MET	P08581;P08581-2;P08581-3;Q9H3Y6	TRUE	FALSE	NA	FALSE	0.827623	9.08217	0.428227	9.36833	-0.219599	0.999999	0.627873	5.06022	0.597489	33.2987	323.31	0.350625	0.517418	3704700000	10566000000	7724700000	6645300000	5471700000	7671500000	6506400000	6601600000	8866200000	5958000000	5357900000	1	0.73109	0.628932	0.517859	0.726055	0.615786	0.624797	0.839125	0.563884	0.507089	85	50	80	54	75	69	58	57	60
Berzosertib	MST1R	Q04912-2;Q04912;Q04912-7;Q04912-5;Q04912-6;Q04912-4;Q04912-3	TRUE	FALSE	NA	FALSE	0.935197	9.0291	0.507196	9.29482	-0.363862	1	0.541339	9.99501	0.543229	31.1515	237.48	0.362976	0.542341	865770000	2385200000	1661600000	1282800000	1149600000	1340100000	1102100000	1542900000	2017300000	1115000000	779830000	1	0.696629	0.537817	0.481972	0.56184	0.462058	0.646864	0.845757	0.467466	0.326945	49	18	29	18	26	21	23	21	25
Berzosertib	MTOR	P42345	TRUE	FALSE	NA	FALSE	0.57735	9.23856	0.254713	9.59395	-0.00210192	1	0.737596	10	0.381341	29.8884	242.22	0.311891	0.441176	309960000	993810000	734060000	658370000	652780000	635960000	673230000	823750000	987800000	731830000	700560000	1	0.738632	0.662471	0.656846	0.639921	0.677423	0.828881	0.993953	0.736388	0.704923	35	7	27	11	18	26	11	15	26
Berzosertib	NEK2	P51955;P51955-4;P51955-2;P51955-3	TRUE	FALSE	NA	FALSE	0.827003	9.08249	0.385404	9.41408	-0.0848219	0.999998	0.68249	10	0.28761	28.7441	77.896	0.342156	0.466025	153840000	449620000	325450000	285880000	255650000	228590000	231390000	357240000	467180000	343170000	285790000	1	0.723833	0.635826	0.568591	0.508407	0.514635	0.794538	1.03906	0.763245	0.635626	11	5	13	7	5	8	9	9	9
Berzosertib	NEK9	Q8TD19;REV__Q9P0M6	TRUE	FALSE	NA	FALSE	1.31873	8.87985	0.61524	9.21096	-0.578549	0.999714	0.591936	3.34497	0.567951	33.7865	323.31	0.29863	0.466541	4424800000	14817000000	13089000000	9195200000	7237300000	11172000000	7199500000	8371700000	12909000000	7813200000	6642700000	1	0.883377	0.620584	0.488446	0.753999	0.485895	0.565006	0.871229	0.527313	0.448316	90	64	75	56	67	62	71	73	82
Berzosertib	PAK2	Q13177;O75914-2;O75914;O75914-4;O75914-3	TRUE	FALSE	NA	FALSE	3.03514	8.51782	4.32279	8.36424	-2.99664	1.7831	0.223404	10	0.545633	25.5541	13.517	NA	1.42425	0	49267000	126430000	51660000	0	0	0	0	77046000	0	0	1	2.56622	1.04857	0	0	0	0	1.56385	0	0	1	3	0	0	0	0	0	1	0
Berzosertib	PAK4	O96013;O96013-4;O96013-2;O96013-3;Q9P286	TRUE	FALSE	NA	FALSE	0.01	11	0.00429237	11.3673	-8.79411e-07	0.999998	0.726301	2.89557	0.49447	34.9204	323.31	0.401322	0.429237	13049000000	32515000000	22020000000	24041000000	21021000000	21665000000	22201000000	26560000000	29218000000	25784000000	20031000000	1	0.677226	0.739382	0.646502	0.666308	0.682793	0.816854	0.898601	0.792988	0.616054	87	70	92	92	94	92	88	90	102
Berzosertib	PAK6	Q9NQU5-2;Q9NQU5	TRUE	FALSE	NA	FALSE	0.443146	9.35345	0.158605	9.79968	-1.97065	0.999998	0.0001	10	1	24.7196	3.3197	NA	0.357906	0	27628000	0	0	0	0	0	0	0	0	0	1	0	0	0	0	0	0	0	0	0	1	0	0	0	1	1	0	0	1
Berzosertib	PDXK	O00764;O00764-2;O00764-3	TRUE	TRUE	FALSE	FALSE	0.318076	9.49747	0.148264	9.82896	-1.2174	0.99998	0.107832	1.44646	0.98992	34.0167	323.31	0.143521	0.466129	2494400000	17380000000	4332200000	2630100000	1596800000	1725200000	1578400000	2107300000	3100200000	1595100000	1397500000	1	0.249264	0.151329	0.0918757	0.0992635	0.090817	0.121249	0.178377	0.0917779	0.0804085	70	31	38	16	27	23	25	32	22
Berzosertib	PHKG2	P15735;P15735-2;Q16816;Q16816-2	TRUE	FALSE	NA	FALSE	0.870376	9.06029	0.550602	9.25916	-0.113981	1	0.708359	10	0.292466	27.7583	31.459	0.519887	0.632603	118030000	227030000	174040000	149900000	127580000	168580000	162340000	144730000	246040000	151010000	136370000	1	0.766595	0.660265	0.561952	0.742545	0.71506	0.637493	1.08373	0.665154	0.60067	10	2	7	3	5	6	5	6	6
Berzosertib	PI4KA	P42356;P42356-2;A4QPH2;A4QPH2-4;A4QPH2-2;Q8N8J0	TRUE	FALSE	NA	FALSE	1209.28	5.91747	521.225	6.28297	-1.55765	0.945451	0.0001	0.2698	0.806683	31.7121	323.31	0.312516	0.431022	1099400000	3517900000	2916800000	2674700000	1954100000	2401800000	2396300000	2318200000	2269900000	1322600000	477910000	1	0.829131	0.760312	0.555473	0.682737	0.681173	0.658973	0.645243	0.375963	0.135851	59	32	60	37	45	49	42	37	24
Berzosertib	PIK3C2A	O00443;O00443-2	TRUE	FALSE	NA	FALSE	6005.22	5.22147	2735.13	5.56302	-1.86936	0.887044	0.0001	0.611166	0.890296	31.3503	323.31	0.409337	0.455458	1120600000	2737600000	2487400000	2457700000	1969400000	2290600000	2136000000	2072600000	2096300000	1368100000	614940000	1	0.908606	0.897757	0.719389	0.836718	0.780245	0.757086	0.765744	0.499744	0.224627	50	29	60	35	45	52	39	22	29
Berzosertib	PIK3CA	P42336	TRUE	FALSE	NA	FALSE	1.04142	8.98237	0.408811	9.38848	-0.41831	1	0.640817	10	0.345731	28.7749	82.749	NA	0.392552	0	459320000	393350000	240220000	182050000	239590000	209870000	350910000	425260000	397460000	309360000	1	0.856375	0.522991	0.396347	0.521619	0.456915	0.763977	0.925847	0.865323	0.673517	11	3	6	3	4	4	9	8	16
Berzosertib	PIK3CB	P42338	TRUE	FALSE	NA	FALSE	2.78756	8.55478	0.560638	9.25132	-0.577278	1.00523	0.673725	10	0.723578	29.8147	163.77	0.129369	0.201122	122170000	944350000	954220000	737730000	592700000	612670000	599360000	755870000	778850000	618530000	495650000	1	1.01045	0.781204	0.627627	0.648774	0.63468	0.800413	0.824747	0.65498	0.524858	28	12	28	15	12	21	16	15	24
Berzosertib	PIM1	P11309;P11309-2;Q86V86	TRUE	FALSE	NA	FALSE	1.01013	8.99562	0.374172	9.42693	-0.29475	1	0.698515	10	0.301071	28.361	77.995	0.291565	0.370419	100520000	344760000	295410000	209280000	235700000	203480000	197330000	286440000	374380000	205810000	214140000	1	0.856857	0.607031	0.683664	0.590208	0.572369	0.830839	1.08591	0.596966	0.621128	11	2	7	4	5	7	8	7	6
Berzosertib	PKMYT1	Q99640-3	TRUE	FALSE	NA	FALSE	0.686011	9.16367	0.345508	9.46154	-0.0114503	1	0.73914	9.99822	0.270556	30.2764	197.34	0.463637	0.503648	602960000	1300500000	968910000	832800000	830390000	853550000	768750000	1099700000	1331000000	1125700000	848120000	1	0.745029	0.640369	0.638516	0.656324	0.591119	0.845598	1.02345	0.86559	0.652149	2	0	0	0	0	0	0	0	0
Berzosertib	PKMYT1	Q99640-3	TRUE	FALSE	NA	FALSE	0.686011	9.16367	0.345508	9.46154	-0.0114503	1	0.73914	9.99822	0.270556	30.2764	197.34	0.463637	0.503648	602960000	1300500000	968910000	832800000	830390000	853550000	768750000	1099700000	1331000000	1125700000	848120000	1	0.745029	0.640369	0.638516	0.656324	0.591119	0.845598	1.02345	0.86559	0.652149	30	9	20	16	13	17	20	17	27
Berzosertib	PKMYT1	Q99640-3	TRUE	FALSE	NA	FALSE	0.686011	9.16367	0.345508	9.46154	-0.0114503	1	0.73914	9.99822	0.270556	30.2764	197.34	NA	0.503648	0	1300500000	968910000	832800000	830390000	853550000	768750000	1099700000	1331000000	1125700000	848120000	1	0.745029	0.640369	0.638516	0.656324	0.591119	0.845598	1.02345	0.86559	0.652149	2	0	0	0	0	0	0	0	0
Berzosertib	PKMYT1	Q99640-3	TRUE	FALSE	NA	FALSE	0.686011	9.16367	0.345508	9.46154	-0.0114503	1	0.73914	9.99822	0.270556	30.2764	197.34	NA	0.503648	0	1300500000	968910000	832800000	830390000	853550000	768750000	1099700000	1331000000	1125700000	848120000	1	0.745029	0.640369	0.638516	0.656324	0.591119	0.845598	1.02345	0.86559	0.652149	30	9	20	16	13	17	20	17	27
Berzosertib	PKMYT1	Q99640;Q99640-2;Q99640-4	TRUE	FALSE	NA	FALSE	0.443146	9.35345	0.22319	9.65133	-1.97065	0.999998	0.0001	10	1	24.6301	3.8983	0.463637	0.503648	602960000	25965000	0	0	0	0	0	0	0	0	0	1	0	0	0	0	0	0	0	0	0	2	0	0	0	0	0	0	0	0
Berzosertib	PKMYT1	Q99640;Q99640-2;Q99640-4	TRUE	FALSE	NA	FALSE	0.443146	9.35345	0.22319	9.65133	-1.97065	0.999998	0.0001	10	1	24.6301	3.8983	0.463637	0.503648	602960000	25965000	0	0	0	0	0	0	0	0	0	1	0	0	0	0	0	0	0	0	0	30	9	20	16	13	17	20	17	27
Berzosertib	PKMYT1	Q99640;Q99640-2;Q99640-4	TRUE	FALSE	NA	FALSE	0.443146	9.35345	0.22319	9.65133	-1.97065	0.999998	0.0001	10	1	24.6301	3.8983	NA	0.503648	0	25965000	0	0	0	0	0	0	0	0	0	1	0	0	0	0	0	0	0	0	0	2	0	0	0	0	0	0	0	0
Berzosertib	PKMYT1	Q99640;Q99640-2;Q99640-4	TRUE	FALSE	NA	FALSE	0.443146	9.35345	0.22319	9.65133	-1.97065	0.999998	0.0001	10	1	24.6301	3.8983	NA	0.503648	0	25965000	0	0	0	0	0	0	0	0	0	1	0	0	0	0	0	0	0	0	0	30	9	20	16	13	17	20	17	27
Berzosertib	PKN2	Q16513-3;Q16513;Q16513-2;Q16513-4;Q16513-5;Q6P5Z2	TRUE	FALSE	NA	FALSE	1263.93	5.89828	659.131	6.18103	-1.2939	1.0058	0.0001	0.215476	0.796299	31.4891	323.31	0.37821	0.521492	1140000000	3014200000	2920900000	2251800000	1788400000	2079700000	1801400000	1776400000	2146200000	1223700000	846260000	1	0.969047	0.747064	0.593325	0.689967	0.597638	0.589344	0.71203	0.405978	0.280758	47	34	48	36	37	37	39	34	31
Berzosertib	PLK4	O00444;O00444-2;O00444-3	TRUE	FALSE	NA	FALSE	0.01	11	0.00467107	11.3306	-2.05913e-07	0.999999	0.0671375	3.99417	0.707037	25.4409	13.099	NA	0.467107	0	45549000	0	0	0	0	0	0	0	27522000	0	1	0	0	0	0	0	0	0	0.604228	0	2	0	3	1	0	0	0	0	1
Berzosertib	PRKAA1	Q13131-2;Q13131	TRUE	FALSE	NA	FALSE	0.907193	9.0423	0.416756	9.38012	-0.188788	0.999999	0.662214	10	0.525081	35.9216	323.31	0.380155	0.45939	24742000000	65084000000	49125000000	41479000000	38624000000	40725000000	38715000000	49400000000	57642000000	44955000000	33257000000	1	0.754794	0.637315	0.593448	0.62573	0.594847	0.759019	0.885655	0.690723	0.510986	128	97	134	115	119	126	123	113	138
Berzosertib	PRKAA2	P54646	TRUE	FALSE	NA	FALSE	0.539292	9.26818	0.305694	9.51471	-0.00133198	1	0.692129	10	0.498511	29.9278	152.48	0.440781	0.566842	450170000	1021300000	707510000	643080000	632640000	685460000	560140000	852310000	864700000	785250000	631400000	1	0.692754	0.629668	0.619446	0.671164	0.548458	0.834534	0.846666	0.768873	0.618232	19	10	21	19	18	18	22	19	20
Berzosertib	PRKAB1	Q9Y478;O43741-2;O43741	TRUE	FALSE	NA	FALSE	0.98521	9.00647	0.482327	9.31666	-0.609232	0.999971	0.480401	3.80368	0.470061	32.0197	323.31	0.212327	0.489568	924450000	4353900000	3190100000	2142300000	1229200000	3397600000	2055400000	1706400000	3545900000	1308500000	1380700000	1	0.732699	0.492042	0.282322	0.780358	0.472083	0.391924	0.814419	0.300535	0.317118	34	18	28	14	34	23	18	22	19
Berzosertib	PRKACA	P17612;P17612-2	TRUE	FALSE	NA	FALSE	48507.5	4.31419	35147.1	4.45411	-0.3203	0.879302	0.0285989	2.81047	0.195004	29.5193	94.977	0.604315	0.724569	464990000	769450000	691650000	523380000	648880000	685820000	604890000	654340000	845250000	665260000	541880000	1	0.898889	0.6802	0.843304	0.891312	0.786133	0.8504	1.09851	0.864592	0.704243	9	5	7	8	8	9	7	9	9
Berzosertib	PRKACB	P22694-2	TRUE	FALSE	NA	FALSE	3193.13	5.49578	2332.85	5.63211	-0.394321	0.85619	0.65143	10	0.351392	30.7317	143.54	0.591812	0.730584	1055200000	1783000000	1531100000	1442000000	1241800000	1519000000	1393200000	1532500000	1770100000	1399200000	1161500000	1	0.858721	0.808749	0.696467	0.851935	0.78138	0.859506	0.992765	0.784745	0.65143	28	15	28	15	20	26	22	13	23
Berzosertib	PRKACG	P22612	TRUE	FALSE	NA	FALSE	261.565	6.58242	220.056	6.65747	0.951873	0.528246	1.02183	10	0.197775	26.4816	35.886	0.646983	0.841305	60623000	93701000	124620000	78658000	0	0	0	86403000	142110000	70118000	74999000	1	1.32998	0.839457	0	0	0	0.922114	1.51663	0.748316	0.800408	4	1	3	0	1	1	4	4	6
Berzosertib	PRKAG1	P54619;P54619-3;P54619-2	TRUE	FALSE	NA	FALSE	15419	4.81194	6063.36	5.21729	-0.881643	0.978772	0.0001	0.190773	0.536412	32.6864	323.31	0.284637	0.39324	1967300000	6911600000	6628900000	5018400000	3648400000	5765100000	5452300000	4173100000	6039200000	3460200000	2538600000	1	0.959098	0.726084	0.527866	0.834119	0.788862	0.603782	0.873777	0.500637	0.367296	46	45	45	32	45	49	40	50	35
Berzosertib	PRKAG2	Q9UGJ0-2;Q9UGJ0-3;Q9UGJ0	TRUE	FALSE	NA	FALSE	2755.9	5.55974	1167.91	5.93259	-1.44915	0.906875	0.332132	10	0.521495	28.7599	64.487	0.310791	0.423787	141270000	454550000	579200000	392230000	287530000	375870000	420150000	276710000	511520000	229250000	150980000	1	1.27423	0.862897	0.63256	0.826906	0.924321	0.608756	1.12533	0.504345	0.332153	11	7	12	6	12	7	7	7	6
Berzosertib	PRKCA	P17252;P05771;P05771-2;P05129-2;P05129	TRUE	FALSE	NA	FALSE	1.1031	8.95739	0.728817	9.13738	-0.507944	1	0.632826	10	0.556147	28.4755	98.661	0.452188	0.660702	168770000	373230000	335870000	221210000	204360000	238240000	214160000	276780000	343360000	208100000	183310000	1	0.899901	0.592691	0.547544	0.63832	0.573802	0.74158	0.919969	0.557565	0.491145	11	6	11	6	8	7	9	9	10
Berzosertib	PRKCD	Q05655;Q05655-2;Q04759-3;Q04759-2;Q04759	TRUE	FALSE	NA	FALSE	1.04203	8.98212	0.61736	9.20946	-0.386536	0.999832	0.632939	2.92296	0.593544	30.2976	226.54	0.442532	0.592459	584010000	1319700000	1091100000	865850000	697990000	793920000	840810000	866430000	1159000000	843960000	636710000	1	0.826779	0.656096	0.528901	0.601591	0.637122	0.656536	0.87823	0.639509	0.482466	30	17	29	15	16	22	18	21	26
Berzosertib	PRKCI	P41743	TRUE	FALSE	NA	FALSE	1.08006	8.96655	0.675728	9.17023	-0.336831	0.999849	0.678263	2.84999	0.525735	29.357	89.419	0.519408	0.625639	357140000	687590000	588640000	481430000	416250000	497550000	404270000	486630000	639790000	438760000	378350000	1	0.856092	0.70017	0.605375	0.723614	0.587952	0.707733	0.930482	0.638113	0.550255	18	6	10	8	9	13	8	5	11
Berzosertib	PRKCZ	Q05513;Q05513-3;Q05513-2	TRUE	FALSE	NA	FALSE	1.72382	8.76351	1.19458	8.92278	-0.331539	0.99343	0.75481	2.75045	0.264771	27.5116	17.033	0.61247	0.692986	117190000	191340000	179670000	156540000	111650000	114750000	121510000	159640000	210820000	158120000	131730000	1	0.939009	0.818125	0.583516	0.599718	0.635048	0.834326	1.10181	0.826382	0.68846	6	1	5	4	4	5	6	3	6
Berzosertib	PRKD2	Q9BZL6-3;Q9BZL6;Q9BZL6-2	TRUE	FALSE	NA	FALSE	0.947033	9.02364	0.51451	9.28861	-0.244367	1	0.665496	10	0.541705	30.1455	164.97	0.419778	0.543286	498570000	1187700000	936300000	737070000	746900000	743160000	683000000	903300000	1055200000	820210000	634440000	1	0.78833	0.620586	0.628863	0.625714	0.575061	0.760546	0.88844	0.690587	0.534175	19	12	20	12	18	22	13	14	11
Berzosertib	PRKD3	O94806;O94806-2;Q15139;Q00532-3;Q00532;Q8IVW4-2;Q92772;Q8IVW4;Q00532-2;Q9NRP7-2;Q9NRP7	TRUE	FALSE	NA	FALSE	1.13101	8.94653	0.636076	9.19649	-0.497353	1	0.652828	10	0.596469	28.8075	70.304	0.399344	0.562395	187620000	469820000	432960000	304020000	272120000	288260000	285140000	340280000	412380000	334470000	217020000	1	0.921544	0.647099	0.579201	0.613554	0.606913	0.724277	0.87774	0.711911	0.461922	9	6	8	5	6	8	7	7	8
Berzosertib	PRKDC	P78527;P78527-2	TRUE	FALSE	NA	FALSE	1.39074	8.85676	0.246719	9.6078	-0.275045	0.999587	0.783387	3.51201	0.397788	35.4532	323.31	0.124174	0.177402	5841400000	47042000000	44557000000	37699000000	31014000000	33491000000	32348000000	40101000000	45993000000	41612000000	33225000000	1	0.947175	0.80139	0.659283	0.711938	0.687641	0.852451	0.977701	0.884571	0.706284	383	280	355	285	295	318	344	325	405
Berzosertib	PRKG1	Q13976;Q13976-2;Q13976-3;Q13237-2;Q13237	TRUE	FALSE	NA	FALSE	2.63903	8.57856	1.13057	8.9467	-0.558845	1.08259	0.734894	10	0.534595	30.9322	268.49	0.349934	0.428405	716980000	2048900000	2387300000	1660400000	1290800000	1612300000	1357800000	1530400000	2165300000	1399700000	1183800000	1	1.16516	0.810386	0.629997	0.78691	0.662697	0.746937	1.05681	0.683147	0.577773	42	27	28	25	26	29	23	27	33
Berzosertib	PRPF4B	Q13523	TRUE	FALSE	NA	FALSE	309.738	6.50901	287.629	6.54117	0.962711	0.458569	0.893737	10	0.28204	26.4818	33.79	NA	0.928622	0	93715000	61950000	54045000	0	0	48140000	60135000	116960000	72867000	61443000	1	0.661047	0.576695	0	0	0.513685	0.64168	1.24804	0.777538	0.655637	3	1	2	1	2	1	1	2	3
Berzosertib	PTK2	Q05397-7;Q05397;Q05397-5;Q05397-2;Q05397-3;Q05397-4;Q05397-6	TRUE	FALSE	NA	FALSE	1.0237	8.98983	0.320655	9.49396	-0.366478	0.999999	0.658759	10	0.512268	34.7523	323.31	0.192243	0.31323	5563500000	28940000000	24578000000	18838000000	16694000000	18287000000	16511000000	20577000000	27363000000	19093000000	15153000000	1	0.849274	0.650933	0.576849	0.631894	0.570525	0.711023	0.945508	0.659744	0.523601	132	95	115	103	115	99	116	112	120
Berzosertib	PTK2B	Q14289;Q14289-2	TRUE	FALSE	NA	FALSE	1.05249	8.97778	0.381885	9.41807	-0.460891	1	0.624197	10	0.56969	33.6227	323.31	0.213821	0.362841	2828000000	13226000000	11363000000	8083600000	6758800000	8511800000	6806900000	8880300000	12089000000	7797300000	7117500000	1	0.859141	0.61119	0.511024	0.643566	0.514661	0.671427	0.914033	0.589543	0.538145	104	66	88	64	75	87	86	83	97
Berzosertib	PTK6	Q13882;Q13882-2;Q9UQ88-5;Q9UQ88-10;P21127-12;P21127-4;P21127-5;P21127-10	TRUE	FALSE	NA	FALSE	0.772579	9.11206	0.260524	9.58415	-0.241009	0.999822	0.663232	2.25912	0.597391	32.8298	323.31	0.238662	0.337214	1821900000	7633800000	5971000000	5308800000	4135800000	5582900000	4840700000	5279400000	6510000000	4756800000	4223700000	1	0.782179	0.695433	0.541775	0.73134	0.634114	0.691582	0.852786	0.623123	0.553289	43	35	45	39	40	45	39	36	38
Berzosertib	RIPK2	O43353-2;O43353	TRUE	FALSE	NA	FALSE	0.900832	9.04536	0.175084	9.75675	-0.136205	0.999994	0.724446	10	0.404305	29.8981	222.29	0.127036	0.194358	127100000	1000500000	796580000	650400000	553010000	812770000	597700000	759700000	925570000	743080000	756220000	1	0.796182	0.650075	0.552734	0.812364	0.597401	0.75932	0.925107	0.742709	0.755842	16	8	14	9	10	11	11	9	13
Berzosertib	RIPK3	Q9Y572;Q9Y572-3;Q9Y572-2	TRUE	FALSE	NA	FALSE	0.01	11	0.00545916	11.2629	-2.79325e-08	0.999998	0.581831	3.78481	0.815629	27.2415	24.704	0.417709	0.545916	66282000	158680000	83297000	100180000	83548000	88677000	81247000	105540000	83972000	109260000	95203000	1	0.524937	0.631334	0.526519	0.558842	0.512018	0.665112	0.529191	0.688556	0.599968	5	0	2	1	3	1	2	1	2
Berzosertib	ROCK1	Q13464	TRUE	FALSE	NA	FALSE	1.00945	8.99592	0.641971	9.19248	-0.402093	1	0.619579	10	0.438634	33.8787	323.31	0.405812	0.635963	6409400000	15794000000	12931000000	9642500000	7685000000	9689500000	7878700000	11279000000	15470000000	9102400000	7538100000	1	0.818729	0.610517	0.486577	0.613492	0.498841	0.714132	0.979486	0.57632	0.477276	130	95	133	108	123	116	123	131	126
Berzosertib	ROCK2	O75116	TRUE	FALSE	NA	FALSE	0.979622	9.00894	0.57276	9.24203	-0.322752	1	0.64155	9.99702	0.409957	35.6221	323.31	0.396112	0.584675	20948000000	52884000000	42434000000	32071000000	26891000000	31852000000	28618000000	37680000000	53410000000	32628000000	28272000000	1	0.802398	0.606441	0.50849	0.602299	0.541147	0.712503	1.00995	0.616973	0.534604	242	175	231	184	197	193	217	215	217
Berzosertib	RPS6KA1	Q15418;Q15418-4;Q15418-2;Q15418-3	TRUE	FALSE	NA	FALSE	0.968469	9.01391	0.504059	9.29752	-0.370158	0.999997	0.613535	4.45794	0.576962	35.1521	323.31	0.366379	0.52047	13988000000	38179000000	30275000000	23563000000	18962000000	24864000000	20669000000	24873000000	33669000000	22045000000	18844000000	1	0.792975	0.617172	0.49666	0.651248	0.541371	0.651484	0.881872	0.577412	0.49357	137	101	126	101	123	115	119	123	129
Berzosertib	RPS6KA3	P51812;Q96GX5-2;Q96GX5-3;Q96GX5;O60307;Q9Y2H9;Q6P0Q8-2;Q6P0Q8;O15021-2;O15021-3;O15021-6;O15021	TRUE	FALSE	NA	FALSE	2.09783	8.67823	1.02631	8.98872	-0.590269	0.99546	0.64212	3.27263	0.574645	32.4164	323.31	0.359513	0.489227	2060800000	5732200000	5508900000	4186500000	3290800000	4238400000	3625100000	3706800000	5207000000	3115100000	2574900000	1	0.961045	0.730348	0.57409	0.739402	0.63241	0.646663	0.908377	0.543439	0.449199	57	37	60	36	45	51	43	43	48
Berzosertib	RPS6KA4	O75676;O75676-2	TRUE	FALSE	NA	FALSE	0.50169	9.29956	0.24185	9.61645	-0.0642711	0.999939	0.827705	1.84395	0.443119	35.114	323.31	0.500592	0.48207	18615000000	37186000000	32119000000	31599000000	28364000000	30921000000	29773000000	31369000000	35489000000	32053000000	26982000000	1	0.863739	0.849755	0.76276	0.831523	0.800651	0.84357	0.954365	0.861964	0.725596	134	89	128	101	104	121	121	112	136
Berzosertib	RPS6KA5	O75582;O75582-3;O75582-2	TRUE	FALSE	NA	FALSE	1.04476	8.98098	0.662961	9.17851	-0.443089	0.999999	0.628311	9.99718	0.544873	30.8572	322.16	0.448558	0.634557	872490000	1945100000	1661500000	1177100000	1155200000	1041700000	974690000	1510500000	1681200000	1304400000	932250000	1	0.854198	0.605162	0.593903	0.535551	0.5011	0.776567	0.864326	0.670608	0.479281	31	22	32	20	21	24	22	21	22
Berzosertib	SIK2	Q9H0K1	TRUE	FALSE	NA	FALSE	0.992744	9.00316	0.223717	9.6503	-0.355482	1	0.632938	10	0.341893	30.2696	136.15	0.161279	0.225353	208760000	1294400000	1048200000	699780000	651810000	606990000	540960000	947360000	1313100000	934220000	859990000	1	0.809796	0.540621	0.503561	0.468935	0.417923	0.731891	1.01445	0.72174	0.664393	21	10	13	13	13	13	19	13	19
Berzosertib	SIK3	Q9Y2K2-8	TRUE	FALSE	NA	FALSE	0.443146	9.35345	0.141719	9.84857	-1.97065	0.999998	0.0001	10	1	26.9715	1.9729	0.222184	0.319802	198250000	131590000	0	0	0	0	0	0	0	0	0	1	0	0	0	0	0	0	0	0	0	21	13	20	10	11	14	15	19	14
Berzosertib	SIK3	Q9Y2K2-8	TRUE	FALSE	NA	FALSE	0.443146	9.35345	0.141719	9.84857	-1.97065	0.999998	0.0001	10	1	26.9715	1.9729	NA	0.319802	0	131590000	0	0	0	0	0	0	0	0	0	1	0	0	0	0	0	0	0	0	0	1	0	0	0	1	0	1	0	0
Berzosertib	SIK3	Q9Y2K2;Q9Y2K2-7;Q9Y2K2-6	TRUE	FALSE	NA	FALSE	1.1297	8.94704	0.361281	9.44215	-0.512766	1.00001	0.643989	10	0.397252	29.7329	318.77	0.222184	0.319802	198250000	892280000	819870000	532490000	443350000	507250000	407950000	693030000	931310000	567470000	514120000	1	0.918848	0.596775	0.496873	0.568487	0.4572	0.776696	1.04374	0.635977	0.576187	21	13	20	10	11	14	15	19	14
Berzosertib	SIK3	Q9Y2K2;Q9Y2K2-7;Q9Y2K2-6	TRUE	FALSE	NA	FALSE	1.1297	8.94704	0.361281	9.44215	-0.512766	1.00001	0.643989	10	0.397252	29.7329	318.77	NA	0.319802	0	892280000	819870000	532490000	443350000	507250000	407950000	693030000	931310000	567470000	514120000	1	0.918848	0.596775	0.496873	0.568487	0.4572	0.776696	1.04374	0.635977	0.576187	1	0	0	0	1	0	1	0	0
Berzosertib	SLK	Q9H2G2	TRUE	FALSE	NA	FALSE	0.97889	9.00927	0.976841	9.01018	-0.402488	0.99998	0.600073	3.21686	0.582163	34.4124	323.31	0.431674	0.997906	9869800000	22864000000	18133000000	13998000000	13045000000	11710000000	11107000000	16403000000	19291000000	14008000000	10448000000	1	0.793081	0.612229	0.570548	0.512159	0.485786	0.717416	0.843728	0.612666	0.456963	147	116	139	124	130	131	139	126	134
Berzosertib	SLK	Q9H2G2	TRUE	FALSE	NA	FALSE	0.97889	9.00927	0.976841	9.01018	-0.402488	0.99998	0.600073	3.21686	0.582163	34.4124	323.31	NA	0.997906	0	22864000000	18133000000	13998000000	13045000000	11710000000	11107000000	16403000000	19291000000	14008000000	10448000000	1	0.793081	0.612229	0.570548	0.512159	0.485786	0.717416	0.843728	0.612666	0.456963	2	0	1	1	1	1	1	0	2
Berzosertib	SLK	Q9H2G2-2	TRUE	FALSE	NA	FALSE	165.738	6.78058	165.391	6.78149	1.13925	0.384184	0.846228	10	0.0979655	25.6129	5.5556	0.431674	0.997906	9869800000	51315000	0	66870000	0	0	0	90964000	0	82922000	0	1	0	1.30313	0	0	0	1.77266	0	1.61594	0	147	116	139	124	130	131	139	126	134
Berzosertib	SLK	Q9H2G2-2	TRUE	FALSE	NA	FALSE	165.738	6.78058	165.391	6.78149	1.13925	0.384184	0.846228	10	0.0979655	25.6129	5.5556	NA	0.997906	0	51315000	0	66870000	0	0	0	90964000	0	82922000	0	1	0	1.30313	0	0	0	1.77266	0	1.61594	0	2	0	1	1	1	1	1	0	2
Berzosertib	SRC	P12931;P12931-2	TRUE	FALSE	NA	FALSE	2.2014	8.6573	0.600593	9.22142	-0.346007	0.99322	0.772764	3.73324	0.468971	33.5077	323.31	0.210481	0.272823	2570600000	12213000000	11901000000	10130000000	8248100000	10194000000	10164000000	9275400000	11758000000	8944100000	7454900000	1	0.974453	0.829444	0.675354	0.834684	0.832228	0.759469	0.962745	0.732343	0.610407	59	42	60	46	53	61	48	52	62
Berzosertib	STK10	O94804	TRUE	FALSE	NA	FALSE	0.839272	9.0761	0.51682	9.28666	-0.145322	1.00002	0.582361	10	0.479628	32.6819	323.31	0.447649	0.615796	3084300000	6890000000	4437700000	3728900000	3739200000	3067500000	3072100000	5147000000	5960200000	4316100000	3068500000	1	0.644078	0.541205	0.5427	0.44521	0.445878	0.747025	0.865051	0.62643	0.445356	77	42	62	54	51	59	68	55	66
Berzosertib	STK16	O75716	TRUE	FALSE	NA	FALSE	3052.36	5.51536	1333.04	5.87516	-8.47349	0.703061	0.0001	2.59155	0.770648	28.6899	87.84	0.281026	0.436723	121690000	433020000	324310000	280560000	237470000	336690000	263840000	249020000	294300000	155050000	0	1	0.748949	0.647915	0.548404	0.777539	0.609302	0.575077	0.679645	0.358067	0	13	4	11	4	10	8	5	4	5
Berzosertib	STK17B	O94768;Q9UEE5	TRUE	FALSE	NA	FALSE	0.0276818	10.5578	0.0174427	10.7584	-1.99065	0.995061	0.0001	0.167311	0.343497	25.2722	11.764	NA	0.630113	0	40521000	0	33500000	0	0	40909000	0	0	0	0	1	0	0.826732	0	0	1.00958	0	0	0	0	4	0	2	1	1	1	1	0	0
Berzosertib	STK4	Q13043;Q13043-2	TRUE	FALSE	NA	FALSE	2.06266	8.68557	1.0999	8.95865	-1.0781	1.005	0.436361	2.42586	0.674894	32.8471	323.31	0.356928	0.533245	2757700000	7726200000	7179000000	4561700000	3802800000	3373200000	3165900000	4611500000	5408800000	2399500000	987900000	1	0.929176	0.59042	0.492195	0.436592	0.409762	0.596865	0.70006	0.310567	0.127864	63	38	48	34	34	41	40	34	31
Berzosertib	SYK	P43405;P43405-2;P43403-2;P43403-3;P43403;Q8NFD2	TRUE	FALSE	NA	FALSE	2958.26	5.52896	1697.78	5.77012	-4.06411	0.804265	0.0001	1.19034	0.854104	28.7538	125.09	0.510671	0.57391	231150000	452640000	421360000	355570000	302120000	337780000	336230000	280120000	325800000	174540000	0	1	0.930894	0.785547	0.667462	0.746244	0.74282	0.618858	0.719777	0.385604	0	12	6	11	6	10	12	7	6	3
Berzosertib	TAOK2	Q9UL54;Q9UL54-2;Q9UL54-4;Q9UL54-3	TRUE	FALSE	NA	FALSE	0.903427	9.04411	0.410731	9.38644	-0.185973	0.999999	0.658997	9.99998	0.484749	28.509	43.365	0.436324	0.454636	166680000	382010000	286380000	242760000	238510000	223780000	190400000	310170000	337280000	249030000	222020000	1	0.749666	0.635481	0.624355	0.585796	0.498416	0.811942	0.882909	0.651894	0.581189	11	5	6	5	5	9	8	5	11
Berzosertib	TAOK3	Q9H2K8;Q7L7X3-3;Q7L7X3;Q7L7X3-2	TRUE	FALSE	NA	FALSE	0.98362	9.00717	0.636958	9.19589	-0.384508	0.999999	0.600365	9.9961	0.474255	30.5956	244.79	0.429331	0.647566	696590000	1622500000	1271600000	930380000	941390000	684370000	639430000	1181400000	1401100000	1146200000	868470000	1	0.783729	0.573424	0.58021	0.4218	0.394102	0.728136	0.863544	0.706441	0.535267	34	17	29	20	17	22	27	24	29
Berzosertib	TBK1	Q9UHD2	TRUE	FALSE	NA	FALSE	1.69098	8.77186	0.827949	9.082	-0.618505	0.998372	0.609972	3.16585	0.569112	33.6052	323.31	0.339864	0.489628	4441000000	13067000000	12205000000	8750200000	6828900000	9101700000	7367700000	7904200000	11865000000	7467200000	5219300000	1	0.934032	0.669641	0.522607	0.696541	0.56384	0.604898	0.908013	0.571455	0.399426	80	59	62	56	74	68	65	67	74
Berzosertib	TEC	P42680	TRUE	FALSE	NA	FALSE	3122.75	5.50546	1078.72	5.96709	-0.53649	0.920198	0.634427	10	0.669719	29.096	86.084	0.372371	0.345439	213670000	573810000	517530000	509970000	442470000	515170000	547350000	543270000	574580000	462250000	364040000	1	0.901919	0.888744	0.771109	0.897806	0.953887	0.946777	1.00134	0.80558	0.634426	12	8	14	10	12	13	10	8	9
Berzosertib	TESK1	Q15569	TRUE	FALSE	NA	FALSE	0.27257	9.56452	0.109467	9.96072	-0.102491	0.999751	0.693305	1.23869	0.467682	27.5536	42.16	0.298574	0.40161	58819000	197000000	143720000	154200000	121260000	108880000	107290000	167570000	158460000	146010000	135710000	1	0.729543	0.782741	0.615533	0.55269	0.544619	0.850609	0.804365	0.741168	0.688883	5	4	6	1	4	6	4	4	6
Berzosertib	TGFBR1	P36897;P36897-3;P36897-2	TRUE	FALSE	NA	FALSE	176.256	6.75386	87.7155	7.05692	-1.50895	0.976727	0.0001	0.203297	0.643916	27.1272	36.455	0.310826	0.49766	45564000	146590000	108420000	96805000	52263000	112430000	66694000	73287000	93624000	60833000	0	1	0.739614	0.660379	0.356525	0.766969	0.45497	0.499945	0.638679	0.414987	0	3	1	3	2	4	3	2	2	2
Berzosertib	TGFBR2	P37173;P37173-2	TRUE	FALSE	NA	FALSE	1.16745	8.93276	0.570315	9.24389	-0.616316	1.00001	0.607434	10	0.540256	32.1144	323.31	0.290947	0.488515	1352700000	4649300000	4329300000	2802600000	2769900000	3175800000	2418900000	2987200000	4319500000	2278800000	1840600000	1	0.931172	0.6028	0.595767	0.683071	0.520272	0.642505	0.929065	0.490138	0.395888	42	39	45	35	41	33	34	33	38
Berzosertib	TNIK	Q9UKE5;Q9UKE5-8;Q9UKE5-4;Q9UKE5-5;Q9UKE5-2;Q9UKE5-7;Q9UKE5-6;Q9UKE5-3;O95819-3;Q8N4C8;O95819-2;Q8N4C8-4;O95819;Q8N4C8-2;Q8N4C8-5;O95819-6;Q8N4C8-3	TRUE	FALSE	NA	FALSE	0.387244	9.41202	0.311089	9.50712	-4.66137	0.998093	0.0001	0.364313	0.840054	26.1212	7.3296	0.302814	0.803342	22103000	72992000	23296000	35128000	20768000	0	0	24758000	0	0	0	1	0.319158	0.481258	0.284524	0	0	0.339188	0	0	0	3	1	2	1	1	1	2	1	1
Berzosertib	TNK1	Q13470-2;Q13470	TRUE	FALSE	NA	FALSE	0.90136	9.0451	0.247405	9.60659	-0.126784	0.999999	0.740064	9.99555	0.519534	31.8098	322.03	0.194783	0.27448	733240000	3764400000	3041800000	2768800000	2439600000	2573000000	2288600000	3099800000	3265000000	3037600000	2814800000	1	0.808044	0.735522	0.648071	0.683509	0.607959	0.823451	0.867336	0.806928	0.747742	56	28	47	41	46	44	47	37	53
Berzosertib	TNK2	Q07912-3;Q07912;Q07912-2	TRUE	FALSE	NA	FALSE	0.636463	9.19623	0.158269	9.8006	-0.00622677	0.999998	0.713931	9.99899	0.232216	28.633	63.222	0.213423	0.248669	88846000	416290000	298490000	264320000	212300000	294260000	195400000	379770000	398920000	368990000	263660000	1	0.717024	0.634942	0.509981	0.706863	0.469384	0.912273	0.958274	0.886377	0.633357	13	3	6	4	7	1	5	6	13
Berzosertib	TP53RK	Q96S44	TRUE	FALSE	NA	FALSE	109.175	6.96188	59.2106	7.2276	-0.372834	1.00721	0.777833	10	0.517737	25.8528	29.378	0.559853	0.542346	33926000	60598000	64967000	51802000	54275000	73533000	56954000	45107000	50966000	52574000	39894000	1	1.0721	0.854847	0.895657	1.21346	0.939866	0.744365	0.841051	0.867586	0.658339	3	1	4	2	3	5	1	2	4
Berzosertib	TTK	P33981-2;P33981	TRUE	FALSE	NA	FALSE	0.443146	9.35345	0.233943	9.63089	-1.97065	0.999998	0.0001	10	1	25.0354	1.9849	NA	0.527914	0	34387000	0	0	0	0	0	0	0	0	0	1	0	0	0	0	0	0	0	0	0	1	0	0	0	1	1	0	0	0
Berzosertib	TTN	Q8WZ42-5;Q8WZ42-11;Q8WZ42-4;Q8WZ42-7;Q8WZ42-2;Q8WZ42;Q8WZ42-8;Q8WZ42-13;Q8WZ42-12;Q8WZ42-3;Q8WZ42-10;Q8WZ42-9	TRUE	FALSE	NA	FALSE	105.394	6.97718	100.616	6.99733	-1.71019	0.843522	0.257798	10	0.683321	27.126	1.9824	0.562375	0.954666	82371000	146470000	141110000	107280000	102640000	120250000	91676000	0	0	88675000	62364000	1	0.963405	0.732437	0.700758	0.820987	0.625903	0	0	0.605414	0.42578	1	1	2	1	1	1	1	2	2
Berzosertib	TYK2	P29597	TRUE	FALSE	NA	FALSE	1.01043	8.99549	0.437466	9.35906	-0.517838	1	0.549134	10	0.637718	28.8998	120.95	0.318605	0.43295	159570000	500840000	393790000	235520000	262290000	222740000	209340000	326480000	406520000	295540000	241800000	1	0.786259	0.47025	0.5237	0.444733	0.417978	0.651865	0.811676	0.590089	0.482789	20	5	14	6	3	7	15	9	12
Berzosertib	ULK1	O75385	TRUE	FALSE	NA	FALSE	0.86917	9.0609	0.46552	9.33206	-0.159445	0.999999	0.628234	10	0.562191	25.4081	11.812	0.470455	0.535591	20947000	44525000	31241000	25786000	26372000	20308000	22246000	34555000	34191000	30732000	29587000	1	0.701651	0.579135	0.592296	0.456103	0.499629	0.776081	0.767906	0.690219	0.664503	3	4	4	2	3	2	2	3	3
Berzosertib	ULK3	Q6PHR2;Q6PHR2-4;Q6PHR2-2	TRUE	FALSE	NA	FALSE	2834.06	5.54759	1080.2	5.96649	-0.831164	0.989339	0.0001	0.136562	0.80677	31.1225	248.96	0.282454	0.38115	660320000	2337800000	1779800000	1531800000	1395000000	1434300000	1481300000	1524800000	1608000000	1080300000	711390000	1	0.761314	0.655231	0.596715	0.613526	0.63363	0.652237	0.687826	0.462101	0.304299	39	19	37	25	32	29	24	20	25
Berzosertib	WEE1	P30291;P30291-2	TRUE	FALSE	NA	FALSE	0.902203	9.0447	0.426019	9.37057	-0.233757	1	0.599544	9.9954	0.632026	27.985	41.011	0.401227	0.472199	106590000	265660000	187290000	155490000	185240000	117610000	133180000	182580000	183470000	187970000	128660000	1	0.704999	0.585297	0.697282	0.442709	0.501317	0.687269	0.69062	0.707559	0.484303	8	2	4	3	3	5	9	3	7
Berzosertib	YES1	P07947;P06241-3;P06241-2;P06241;P06239;P06239-3	TRUE	FALSE	NA	FALSE	0.729704	9.13685	0.22972	9.6388	-0.207257	0.999944	0.68004	2.27022	0.615408	32.2248	323.31	0.213903	0.314812	1073600000	5019100000	3937400000	3510500000	3176600000	3463300000	3025400000	3616700000	4318000000	3489400000	2775300000	1	0.784483	0.699428	0.632902	0.690024	0.602777	0.720587	0.860314	0.695224	0.552948	36	26	30	30	23	32	34	28	34
Berzosertib	ZAK	Q9NYL2-2	TRUE	FALSE	NA	FALSE	0.92186	9.03533	0.5094	9.29294	-0.656566	1.00001	0.347643	10	0.492739	29.7548	231.23	0.358007	0.552578	668400000	905930000	496450000	301710000	0	0	331780000	510510000	591350000	449790000	334380000	1	0.548	0.333039	0	0	0.366231	0.56352	0.652755	0.496495	0.369101	29	16	19	12	16	20	15	19	13
Berzosertib	ZAK	Q9NYL2-2	TRUE	FALSE	NA	FALSE	0.92186	9.03533	0.5094	9.29294	-0.656566	1.00001	0.347643	10	0.492739	29.7548	231.23	0.296116	0.552578	268260000	905930000	496450000	301710000	0	0	331780000	510510000	591350000	449790000	334380000	1	0.548	0.333039	0	0	0.366231	0.56352	0.652755	0.496495	0.369101	8	4	5	0	2	4	5	3	5
Berzosertib	ZAK	Q9NYL2;Q9NYL2-3	TRUE	FALSE	NA	FALSE	0.780614	9.10756	0.43135	9.36517	-0.396669	0.999645	0.544657	1.99657	0.591005	30.7981	231.03	0.358007	0.552578	668400000	1867000000	1332800000	1117100000	778180000	1184800000	1000300000	1035900000	1526900000	823720000	733240000	1	0.713873	0.59834	0.416808	0.634601	0.535779	0.554847	0.817836	0.4412	0.392737	29	16	19	12	16	20	15	19	13
Berzosertib	ZAK	Q9NYL2;Q9NYL2-3	TRUE	FALSE	NA	FALSE	0.780614	9.10756	0.43135	9.36517	-0.396669	0.999645	0.544657	1.99657	0.591005	30.7981	231.03	0.296116	0.552578	268260000	1867000000	1332800000	1117100000	778180000	1184800000	1000300000	1035900000	1526900000	823720000	733240000	1	0.713873	0.59834	0.416808	0.634601	0.535779	0.554847	0.817836	0.4412	0.392737	8	4	5	0	2	4	5	3	5
Ceralasertib	AAK1	Q2M2I8-2;Q2M2I8	TRUE	FALSE	NA	FALSE	0.704187	9.15231	0.369939	9.43187	-0.0140031	1	0.749166	9.99794	0.222793	35.1292	323.31	0.350408	0.525342	13168000000	37579000000	28428000000	17903000000	28242000000	26306000000	29871000000	24436000000	38291000000	34663000000	25511000000	1	0.756486	0.47641	0.751537	0.700019	0.794885	0.650257	1.01895	0.922403	0.678863	37	42	37	32	36	41	39	36	41
Ceralasertib	ABL1	P00519-2;P00519	TRUE	FALSE	NA	FALSE	1489.12	5.82707	352.084	6.45335	0.641334	0.767999	1.24025	0.791787	0.482991	31.4523	125.89	0.176377	0.236438	518250000	2938300000	1780800000	1549100000	2918400000	2079100000	2698000000	2262400000	3038000000	3048500000	3541500000	1	0.606065	0.52721	0.993227	0.707586	0.918218	0.769969	1.03393	1.0375	1.20529	20	13	21	14	21	23	22	16	27
Ceralasertib	ABL2	P42684-7;P42684-5;P42684-6;P42684;P42684-4;P42684-10;P42684-2;P42684-3;P42684-8	TRUE	FALSE	NA	FALSE	4368.97	5.35962	229.978	6.63831	0.723688	0.797887	1.34163	1.59627	0.53597	29.5495	111.62	0.0526389	0.0526389	41360000	785730000	672530000	349190000	670940000	696160000	685970000	500180000	705510000	770920000	1036000000	1	0.85593	0.444415	0.853907	0.886004	0.873035	0.63658	0.897904	0.981151	1.31852	6	1	3	2	5	9	7	4	7
Ceralasertib	ACVR1	Q04771;P37023	TRUE	FALSE	NA	FALSE	532.26	6.27388	209.355	6.67912	0.385564	0.860432	1.12404	10	0.477049	33.4298	323.31	0.322911	0.393332	3736400000	11571000000	11229000000	6128100000	10048000000	9819900000	11039000000	9866600000	13176000000	12133000000	13705000000	1	0.970443	0.529609	0.868378	0.848665	0.954023	0.852701	1.13871	1.04857	1.18443	29	24	25	24	25	30	30	26	27
Ceralasertib	ACVR1B	P36896-5;P36896;P36896-4;P36896-2;P36896-3;Q8NER5-2;Q8NER5-3;Q8NER5-4;Q8NER5	TRUE	FALSE	NA	FALSE	526.608	6.27851	126.097	6.8993	0.824799	0.672991	1.21336	0.85195	0.652318	28.0122	30.613	0.23945	0.23945	64824000	270720000	142400000	133020000	189180000	190650000	205760000	249200000	291300000	267300000	339550000	1	0.526005	0.491356	0.698803	0.704233	0.760047	0.920508	1.07602	0.987367	1.25425	2	1	2	4	6	3	4	3	4
Ceralasertib	ACVR2A	P27037;P27037-2;Q13705	TRUE	FALSE	NA	FALSE	0.996834	9.00138	0.293404	9.53253	-0.239469	1	0.731568	10	0.311711	29.2143	27.387	0.294336	0.294336	183330000	622860000	537950000	277230000	377010000	479540000	424020000	461080000	522860000	564260000	539310000	1	0.863677	0.445092	0.605289	0.7699	0.680763	0.740263	0.83945	0.905918	0.865861	5	3	1	2	3	6	4	3	5
Ceralasertib	ADCK1	Q86TW2;Q86TW2-2;Q86TW2-3	TRUE	FALSE	NA	FALSE	0.01	11	0.00437412	11.3591	-3.78023e-08	0.999996	0.673017	3.63408	0.248257	31.6248	196.97	0.263025	0.437412	870980000	3311400000	2021700000	1623500000	2131400000	2235700000	2528400000	1617400000	3664500000	2454200000	1780800000	1	0.610527	0.490276	0.643655	0.675153	0.763544	0.488434	1.10663	0.741137	0.537779	25	12	20	17	25	29	18	20	24
Ceralasertib	ADCK3	Q8NI60-3;Q8NI60;Q8NI60-4;Q8NI60-2	TRUE	FALSE	NA	FALSE	543.281	6.26498	269.932	6.56875	0.332792	0.721711	0.908958	10	0.19624	30.6675	99.285	0.308912	0.496854	526850000	1705500000	1315000000	960740000	1365000000	1148100000	1237400000	883420000	1959100000	1640300000	1052400000	1	0.771035	0.563319	0.800352	0.673175	0.725535	0.517983	1.1487	0.961771	0.617062	13	7	7	8	8	11	6	6	7
Ceralasertib	ADCK4	Q96D53-2;Q96D53	TRUE	FALSE	NA	FALSE	633.096	6.19853	462.277	6.3351	0.976629	0.572091	1.1258	10	0.240453	25.7539	7.175	NA	0.730185	0	56585000	50796000	43257000	0	0	75945000	0	65205000	49137000	76484000	1	0.897694	0.764461	0	0	1.34214	0	1.15234	0.868375	1.35167	1	0	0	0	1	2	0	1	1
Ceralasertib	ADCK5	Q3MIX3	TRUE	FALSE	NA	FALSE	540.13	6.2675	360.813	6.44272	0.939493	0.666834	1.27889	10	0.548003	28.1908	25.703	0.385509	0.668011	118120000	306400000	150000000	135440000	259960000	202350000	269770000	106280000	521580000	338070000	316060000	1	0.489556	0.442037	0.848433	0.660411	0.88045	0.346867	1.70228	1.10336	1.03153	7	0	1	1	3	5	1	3	5
Ceralasertib	AKT1	P31749;P31749-2;Q9Y243-2;Q9Y243	TRUE	FALSE	NA	FALSE	557.089	6.25408	330.507	6.48082	0.446862	0.683319	0.931413	10	0.314319	32.7861	228.38	0.331668	0.593276	2456500000	7406500000	5507600000	3443300000	4394300000	5066800000	6262500000	3342700000	8122000000	6258200000	6317100000	1	0.743617	0.464902	0.593303	0.684102	0.845541	0.45132	1.0966	0.844961	0.852913	28	18	23	16	22	29	25	22	23
Ceralasertib	AKT2	P31751;P31751-2	TRUE	FALSE	NA	FALSE	553.362	6.25699	324.012	6.48944	0.353445	0.75292	0.961936	10	0.219895	31.2209	165.16	0.354016	0.585533	886030000	2502800000	2141900000	1233800000	1809100000	1866200000	2411500000	1223800000	2945800000	2090000000	2188300000	1	0.855802	0.492968	0.72283	0.745645	0.963521	0.488972	1.177	0.835065	0.874341	22	12	10	12	19	19	11	14	18
Ceralasertib	ATM	Q13315	TRUE	FALSE	NA	FALSE	3088.68	5.51023	372.092	6.42935	0.962925	0.742102	1.62042	0.645954	0.747732	30.5999	171.1	0.061589	0.12047	100230000	1627400000	1091400000	797680000	1221800000	1309400000	1570500000	1326200000	1750600000	1863300000	2380300000	1	0.67064	0.490156	0.750768	0.804596	0.965036	0.81492	1.0757	1.14496	1.46264	17	10	10	8	19	21	17	12	20
Ceralasertib	AURKA	O14965	TRUE	FALSE	NA	FALSE	1381.03	5.8598	407.849	6.3895	0.44669	0.779525	1.06838	1.25656	0.444833	35.5462	323.31	0.243901	0.295323	12237000000	50172000000	41919000000	26346000000	39198000000	37625000000	40647000000	39826000000	45973000000	48875000000	53563000000	1	0.835506	0.525114	0.781272	0.74992	0.810153	0.793789	0.916308	0.974149	1.06759	66	49	53	55	65	60	65	56	65
Ceralasertib	AURKB	Q96GD4;Q96GD4-5;Q96GD4-4;Q96GD4-2;Q96GD4-3;Q9UQB9-2;Q9UQB9-3;Q9UQB9	TRUE	FALSE	NA	FALSE	366.999	6.43534	164.739	6.7832	0.337888	0.841484	1.06356	10	0.465923	31.7894	157.02	0.343158	0.448883	1273700000	3711700000	2954400000	2288900000	3227700000	3135000000	3422500000	3220000000	4475400000	3664500000	3702900000	1	0.79597	0.616672	0.869602	0.844626	0.922084	0.867527	1.20575	0.987283	0.997629	17	14	12	15	16	17	16	14	19
Ceralasertib	AXL	P30530-2;P30530	TRUE	FALSE	NA	FALSE	541.866	6.26611	268.358	6.57129	0.316314	0.727355	0.905663	10	0.235778	31.6567	242.05	0.312991	0.495248	1059600000	3385400000	2473800000	1854900000	2365500000	2548000000	2633800000	1974300000	3671200000	3221000000	2307200000	1	0.730726	0.547912	0.698736	0.752644	0.777988	0.583181	1.08442	0.951439	0.681515	18	17	18	16	20	21	13	19	20
Ceralasertib	BMP2K	Q9NSY1;Q9NSY1-2;Q9NSY1-3	TRUE	FALSE	NA	FALSE	3179.41	5.49765	1773.16	5.75125	-2.03412	0.746527	0.182269	10	0.667684	32.7684	323.31	0.382403	0.557702	2797700000	7316100000	4949600000	3849800000	5310000000	5639900000	5475400000	4674300000	6478200000	3980700000	1333500000	1	0.676535	0.526209	0.725797	0.770889	0.748404	0.638906	0.885472	0.544101	0.182269	25	21	22	23	25	28	28	16	23
Ceralasertib	BMPR1A	P36894	TRUE	FALSE	NA	FALSE	534.763	6.27184	217.403	6.66273	0.552435	0.847599	1.24305	10	0.707616	29.1246	67.13	0.231505	0.406541	135500000	585300000	496100000	346020000	498960000	484900000	586480000	475520000	761410000	658560000	762400000	1	0.8476	0.591184	0.852486	0.828464	1.00202	0.812438	1.30089	1.12517	1.30258	5	3	5	5	6	6	6	5	3
Ceralasertib	BMPR2	Q13873;Q13873-2	TRUE	FALSE	NA	FALSE	2112.89	5.67512	1194.17	5.92293	0.513218	0.794797	1.15526	1.05388	0.504231	31.4277	172.12	0.363394	0.565183	1049700000	2888600000	2290000000	1574900000	2231000000	2544300000	2419300000	2207000000	2761400000	2850800000	3288500000	1	0.792772	0.545212	0.772346	0.880807	0.837534	0.764038	0.955965	0.986914	1.13844	22	9	16	9	19	18	16	13	22
Ceralasertib	BRAF	P15056;P04049;P04049-2;P10398	TRUE	FALSE	NA	FALSE	1.40897	8.8511	0.827723	9.08211	-0.303575	1.00554	0.809751	10	0.194308	31.6758	147.28	0.404285	0.587467	1386900000	3430500000	3448700000	1595400000	2783500000	2477000000	3192300000	2347700000	3729900000	3028600000	3067500000	1	1.00531	0.465063	0.811398	0.722052	0.930564	0.684361	1.08728	0.882845	0.894185	22	12	17	16	16	20	18	17	19
Ceralasertib	BUB1	O43683-2;O43683-3;O43683	TRUE	FALSE	NA	FALSE	3692.31	5.4327	NA	NA	-13.0346	0.839115	0.0001	10	0.544428	28.0942	12.147	NA	NA	0	286550000	168710000	157240000	306000000	189690000	276960000	171890000	366550000	213660000	0	1	0.588763	0.548735	1.06788	0.661979	0.966533	0.59986	1.27918	0.745629	0	3	1	1	1	1	4	0	2	0
Ceralasertib	CAMK2B	Q13554;Q13554-7;Q13554-4;Q13554-3;Q13554-8;Q13554-5;Q13554-2;Q13554-6	TRUE	FALSE	NA	FALSE	0.01	11	0.0018021	11.7442	-9.22037e-09	0.999999	0.514086	4.08497	0.569071	29.4806	67.968	0.18105	0.18021	135630000	749130000	232900000	210800000	357210000	375100000	490830000	398220000	468800000	513010000	419210000	1	0.310894	0.281393	0.476833	0.500714	0.6552	0.531577	0.625793	0.684808	0.559596	7	6	5	4	6	5	6	3	5
Ceralasertib	CAMK2D	Q13557-12	TRUE	FALSE	NA	FALSE	26.1033	7.58331	8.10556	8.09122	-1.64519	1.15357	0.368802	9.99967	0.496095	33.266	1.6645	NA	0.310519	0	10329000000	10183000000	6874600000	20275000000	5420400000	7399700000	5096100000	0	6553300000	0	1	0.985865	0.665563	1.96292	0.524775	0.7164	0.493378	0	0.634456	0	1	1	2	2	1	1	1	1	1
Ceralasertib	CAMK2D	Q13557-12	TRUE	FALSE	NA	FALSE	26.1033	7.58331	8.10556	8.09122	-1.64519	1.15357	0.368802	9.99967	0.496095	33.266	1.6645	0.350826	0.310519	262930000000	10329000000	10183000000	6874600000	20275000000	5420400000	7399700000	5096100000	0	6553300000	0	1	0.985865	0.665563	1.96292	0.524775	0.7164	0.493378	0	0.634456	0	214	155	158	172	213	197	218	156	226
Ceralasertib	CAMK2D	Q13557;Q13557-6;Q13557-11;Q13557-8;Q13557-10;Q13557-3;Q13557-4;Q13557-9;Q13557-5	TRUE	FALSE	NA	FALSE	20.0887	7.69705	6.23794	8.20496	0.330733	0.75311	0.947151	5.8283	0.368463	39.4471	323.31	NA	0.310519	0	749460000000	546580000000	397360000000	566760000000	697190000000	633170000000	708530000000	645780000000	807750000000	753890000000	1	0.729298	0.530195	0.756224	0.930256	0.844835	0.945387	0.86166	1.07778	1.00591	1	1	2	2	1	1	1	1	1
Ceralasertib	CAMK2D	Q13557;Q13557-6;Q13557-11;Q13557-8;Q13557-10;Q13557-3;Q13557-4;Q13557-9;Q13557-5	TRUE	FALSE	NA	FALSE	20.0887	7.69705	6.23794	8.20496	0.330733	0.75311	0.947151	5.8283	0.368463	39.4471	323.31	0.350826	0.310519	262930000000	749460000000	546580000000	397360000000	566760000000	697190000000	633170000000	708530000000	645780000000	807750000000	753890000000	1	0.729298	0.530195	0.756224	0.930256	0.844835	0.945387	0.86166	1.07778	1.00591	214	155	158	172	213	197	218	156	226
Ceralasertib	CAMKK2	Q96RR4-2;Q96RR4-3;Q96RR4-7;Q96RR4;Q96RR4-6;Q96RR4-5;Q96RR4-4	TRUE	FALSE	NA	FALSE	574.708	6.24055	278.201	6.55564	0.348675	0.720063	0.916921	10	0.316683	32.2896	231.62	0.316437	0.484074	1661200000	5249700000	3417000000	2615600000	3359700000	4234600000	4387300000	3196700000	5034200000	4763900000	4640300000	1	0.650894	0.498238	0.639979	0.806637	0.835724	0.60893	0.95895	0.907461	0.883917	26	17	26	19	27	29	22	21	28
Ceralasertib	CDC42BPA	Q5VT25-5;Q5VT25-4;Q5VT25;Q5VT25-2;Q5VT25-6;Q5VT25-3	TRUE	FALSE	NA	FALSE	330.852	6.48037	185.992	6.73051	0.258593	0.777454	0.930077	10	0.243417	33.2748	323.31	0.452887	0.56216	4706400000	10392000000	7402800000	5489700000	8720500000	7733100000	8737800000	8512300000	10856000000	9242900000	8897200000	1	0.712356	0.528262	0.839155	0.74414	0.84082	0.81912	1.04465	0.889425	0.856159	69	34	42	46	60	62	73	44	61
Ceralasertib	CDC42BPB	Q9Y5S2	TRUE	FALSE	NA	FALSE	0.660596	9.18006	0.387048	9.41223	-0.0067023	0.999998	0.769984	9.9986	0.298609	38.275	323.31	0.440001	0.585908	146340000000	332590000000	257280000000	161380000000	253700000000	254290000000	270830000000	265430000000	306090000000	279470000000	257520000000	1	0.773565	0.485222	0.762801	0.764575	0.814306	0.79807	0.920322	0.840284	0.774287	306	270	276	294	314	303	318	277	303
Ceralasertib	CDC42BPG	Q6DT37	TRUE	FALSE	NA	FALSE	5610.35	5.25101	3518.79	5.45361	0.689294	0.812268	1.39533	1.05094	0.616313	31.9366	323.31	0.388196	0.627195	1595600000	4110300000	3751100000	2106400000	3151200000	3464000000	3595700000	3328800000	3693500000	4154900000	5384000000	1	0.91261	0.512469	0.766659	0.842761	0.874802	0.809868	0.898596	1.01085	1.30988	39	22	31	22	35	37	40	26	40
Ceralasertib	CDK1	P06493;P06493-2	TRUE	FALSE	NA	FALSE	567.765	6.24583	299.237	6.52399	0.399898	0.694065	0.91576	10	0.368933	35.0719	323.31	0.267628	0.527044	9665400000	36115000000	23908000000	18101000000	23138000000	26414000000	27944000000	19839000000	35608000000	33617000000	29983000000	1	0.661996	0.501204	0.640676	0.731386	0.773751	0.549329	0.985962	0.930832	0.830209	32	28	33	25	33	35	33	31	36
Ceralasertib	CDK10	Q15131;Q15131-2;Q15131-4;Q15131-3;Q15131-7;Q15131-6;Q15131-5	TRUE	FALSE	NA	FALSE	0.871333	9.05982	0.316971	9.49898	-0.148194	0.999997	0.6506	10	0.376564	29.398	28.609	0.181262	0.363777	128230000	707430000	510050000	274560000	476980000	426880000	413040000	368480000	578770000	520390000	622930000	1	0.72099	0.388109	0.674243	0.603424	0.58386	0.520871	0.81813	0.735606	0.880554	4	2	3	2	5	3	5	3	4
Ceralasertib	CDK12	Q9NYV4;Q9NYV4-2;Q9NYV4-3	TRUE	FALSE	NA	FALSE	704.477	6.15213	487.557	6.31197	0.511443	0.734116	1.04963	1.23594	0.484401	34.3683	323.31	0.390828	0.692083	8667000000	22176000000	14823000000	10990000000	16783000000	16110000000	18362000000	16763000000	21528000000	21525000000	23475000000	1	0.668425	0.495581	0.756809	0.726461	0.828012	0.755907	0.970779	0.970644	1.05858	54	29	36	28	43	44	46	35	45
Ceralasertib	CDK13	Q14004;P11802-2;Q96Q40-6;Q96Q40-4;Q96Q40-3;O94921-3;Q96Q40-5;Q96Q40;O94921-2;O94921	TRUE	FALSE	NA	FALSE	0.01	11	0.00661789	11.1793	-4.17865e-08	0.999993	0.710146	3.57448	0.3232	31.961	240.67	0.350899	0.661789	1466900000	4180400000	2300100000	1950900000	2890900000	2866600000	3282800000	2765800000	3666900000	3293900000	3700000000	1	0.550211	0.466678	0.691537	0.685724	0.785284	0.661611	0.877165	0.787939	0.885083	30	11	16	15	24	30	20	20	21
Ceralasertib	CDK16	Q00536;Q00536-3;Q00536-2	TRUE	FALSE	NA	FALSE	516.313	6.28709	152.492	6.81675	0.499703	0.655202	0.926405	10	0.216274	28.7658	20.222	0.295348	0.295348	134800000	456410000	279290000	224440000	201760000	266520000	412980000	252010000	576690000	456310000	235710000	1	0.611928	0.491751	0.442059	0.583949	0.904844	0.552157	1.26353	0.999781	0.516444	4	3	2	0	3	4	1	3	5
Ceralasertib	CDK17	Q00537-2;Q00537	TRUE	FALSE	NA	FALSE	0.01	11	0.00503854	11.2977	-2.94764e-08	0.999994	0.634444	3.72513	0.402812	31.08	38.31	0.25563	0.503854	580280000	2270000000	1342300000	1038800000	1286800000	1383500000	1823100000	1170400000	2116900000	1542700000	1257200000	1	0.591322	0.457621	0.566872	0.609471	0.803128	0.515595	0.932555	0.679604	0.553833	13	6	10	4	11	14	9	8	12
Ceralasertib	CDK2	P24941;P24941-2	TRUE	FALSE	NA	FALSE	0.01	11	0.00434759	11.3618	-4.56539e-08	1	0.691925	3.57415	0.335864	35.4446	323.31	0.276598	0.434759	12934000000	46761000000	30633000000	22641000000	28495000000	30533000000	32916000000	25130000000	41910000000	37377000000	41561000000	1	0.655097	0.484186	0.609375	0.652959	0.70392	0.537414	0.89626	0.79932	0.888796	44	35	42	37	46	41	45	36	42
Ceralasertib	CDK5	Q00535;Q00535-2	TRUE	FALSE	NA	FALSE	853.569	6.06876	337.491	6.47174	0.498568	0.745715	1.05355	10	0.542927	36.2793	323.31	0.29192	0.395388	24345000000	83396000000	54740000000	46504000000	54670000000	70142000000	70821000000	55055000000	83491000000	82816000000	92907000000	1	0.656386	0.557629	0.655547	0.841072	0.849213	0.660164	1.00114	0.993045	1.11405	42	44	46	41	50	44	43	42	44
Ceralasertib	CDK9	P50750;P50750-2	TRUE	FALSE	NA	FALSE	0.01	11	0.00512383	11.2904	-3.94034e-08	0.999994	0.737072	3.55798	0.126109	33.11	323.31	0.300635	0.512383	2787100000	9270700000	6415900000	5165300000	6385400000	5487400000	8549900000	5543200000	11712000000	7272100000	4967400000	1	0.692062	0.557164	0.688772	0.591908	0.92225	0.597927	1.26334	0.784418	0.535817	27	22	23	19	26	25	20	23	20
Ceralasertib	CHEK1	O14757;O14757-3;O14757-2	TRUE	FALSE	NA	FALSE	30759.1	4.51203	19168	4.71742	-0.8797	0.744634	0.0001	6.96751	0.297391	30.9575	65.219	0.30412	0.623166	634120000	2085100000	1360800000	852100000	1394100000	1656400000	1553300000	1488300000	1565000000	2018500000	843810000	1	0.652631	0.408661	0.668601	0.794398	0.744952	0.713779	0.750564	0.968059	0.404686	12	10	12	11	15	15	16	11	16
Ceralasertib	CIT	O14578-3	TRUE	FALSE	NA	FALSE	1.03219	8.98624	0.679506	9.16781	-0.272242	1.00001	0.73586	10	0.238794	28.8736	7.2345	0.521875	0.658314	51102000000	491820000	437090000	197610000	364550000	275190000	460880000	320870000	429660000	435170000	411350000	1	0.888719	0.401793	0.741226	0.559534	0.937091	0.652413	0.873612	0.884816	0.836383	225	164	200	183	244	231	234	184	247
Ceralasertib	CIT	O14578-3	TRUE	FALSE	NA	FALSE	1.03219	8.98624	0.679506	9.16781	-0.272242	1.00001	0.73586	10	0.238794	28.8736	7.2345	0.550486	0.658314	270740000	491820000	437090000	197610000	364550000	275190000	460880000	320870000	429660000	435170000	411350000	1	0.888719	0.401793	0.741226	0.559534	0.937091	0.652413	0.873612	0.884816	0.836383	3	2	2	2	2	2	2	3	4
Ceralasertib	CIT	O14578-4;O14578;O14578-2;P13612	TRUE	FALSE	NA	FALSE	1112.28	5.95378	732.231	6.13535	0.524093	0.733517	1.07386	0.875789	0.436298	36.5109	323.31	0.521875	0.658314	51102000000	97920000000	69443000000	45246000000	66929000000	79543000000	80083000000	77306000000	87579000000	95504000000	103410000000	1	0.709181	0.462071	0.683507	0.812326	0.817841	0.789481	0.894393	0.975327	1.05607	225	164	200	183	244	231	234	184	247
Ceralasertib	CIT	O14578-4;O14578;O14578-2;P13612	TRUE	FALSE	NA	FALSE	1112.28	5.95378	732.231	6.13535	0.524093	0.733517	1.07386	0.875789	0.436298	36.5109	323.31	0.550486	0.658314	270740000	97920000000	69443000000	45246000000	66929000000	79543000000	80083000000	77306000000	87579000000	95504000000	103410000000	1	0.709181	0.462071	0.683507	0.812326	0.817841	0.789481	0.894393	0.975327	1.05607	3	2	2	2	2	2	2	3	4
Ceralasertib	CLK1	P49759-3;P49759;P49759-2	TRUE	FALSE	NA	FALSE	5336.04	5.27278	2446.35	5.61148	-9.24397	0.60755	0.0001	3.7707	0.545058	28.3133	12.807	0.26224	0.458457	87470000	333550000	131850000	127530000	176400000	246770000	197820000	205220000	201660000	181930000	0	1	0.395293	0.382341	0.528856	0.739829	0.593075	0.61526	0.604587	0.545435	0	4	0	2	1	3	3	2	1	2
Ceralasertib	CLK2	P49760-3;P49760	TRUE	FALSE	NA	FALSE	3218.17	5.49239	1652.79	5.78178	-13.016	0.828327	0.0001	10	0.776241	29.1745	44.216	0.385057	0.51358	233310000	605910000	491950000	338550000	635870000	453820000	476930000	438250000	573850000	335600000	0	1	0.811919	0.558746	1.04945	0.748989	0.78713	0.723292	0.947088	0.553878	0	7	5	9	5	7	7	6	3	3
Ceralasertib	CLK3	P49761;P49761-1;P49761-3	TRUE	FALSE	NA	FALSE	12093	4.91746	11579.3	4.93632	-11.9302	0.699303	0.0001	10	0.23546	26.5254	10.077	NA	0.95752	0	96590000	0	70236000	93993000	0	97259000	57434000	100100000	92299000	0	1	0	0.727156	0.973113	0	1.00693	0.594616	1.03634	0.955575	0	2	0	2	1	1	2	1	1	2
Ceralasertib	CLK4	Q9HAZ1	TRUE	FALSE	NA	FALSE	0.443146	9.35345	0.239346	9.62097	-1.97065	0.999998	0.0001	10	1	23.7565	6.3664	NA	0.540105	0	14172000	0	0	0	0	0	0	0	0	0	1	0	0	0	0	0	0	0	0	0	1	0	0	1	1	1	1	0	1
Ceralasertib	CSK	P41240;P42679-3;P42679;P42679-2	TRUE	FALSE	NA	FALSE	601.085	6.22106	244.675	6.61141	0.533479	0.75116	1.08724	10	0.620074	35.7232	323.31	0.347755	0.407055	19725000000	56721000000	40126000000	27995000000	41789000000	44375000000	47480000000	39773000000	62002000000	59135000000	63760000000	1	0.707428	0.493556	0.736747	0.782338	0.83708	0.701204	1.0931	1.04256	1.1241	70	57	61	69	75	68	73	59	76
Ceralasertib	CSNK1A1	P48729-3	TRUE	FALSE	NA	FALSE	19.7399	7.70465	7.92114	8.10121	0.890846	0.384989	0.713872	10	0.265494	27.9284	107.44	0.409764	0.401275	104670000	255440000	0	137800000	0	188500000	169520000	162960000	192710000	199610000	179770000	1	0	0.539461	0	0.737942	0.663639	0.637958	0.754424	0.781436	0.703766	2	1	1	1	1	1	1	1	2
Ceralasertib	CSNK1A1	P48729-3	TRUE	FALSE	NA	FALSE	19.7399	7.70465	7.92114	8.10121	0.890846	0.384989	0.713872	10	0.265494	27.9284	107.44	0.392787	0.401275	8909200000	255440000	0	137800000	0	188500000	169520000	162960000	192710000	199610000	179770000	1	0	0.539461	0	0.737942	0.663639	0.637958	0.754424	0.781436	0.703766	41	35	39	39	42	45	41	34	43
Ceralasertib	CSNK1A1	P48729;Q8N752	TRUE	FALSE	NA	FALSE	0.01	11	0.00401275	11.3966	-2.11385e-08	1	0.709791	3.72284	0.318344	34.4008	323.31	0.409764	0.401275	104670000	22682000000	14378000000	10309000000	16055000000	14608000000	19370000000	14675000000	21283000000	18364000000	15853000000	1	0.633895	0.454501	0.70783	0.644035	0.853981	0.646989	0.938321	0.809629	0.698924	2	1	1	1	1	1	1	1	2
Ceralasertib	CSNK1A1	P48729;Q8N752	TRUE	FALSE	NA	FALSE	0.01	11	0.00401275	11.3966	-2.11385e-08	1	0.709791	3.72284	0.318344	34.4008	323.31	0.392787	0.401275	8909200000	22682000000	14378000000	10309000000	16055000000	14608000000	19370000000	14675000000	21283000000	18364000000	15853000000	1	0.633895	0.454501	0.70783	0.644035	0.853981	0.646989	0.938321	0.809629	0.698924	41	35	39	39	42	45	41	34	43
Ceralasertib	CSNK1D	P48730-2;P48730	TRUE	FALSE	NA	FALSE	0.01	11	0.00610077	11.2146	-2.92465e-07	0.999998	0.708142	3.15407	0.272718	33.6351	323.31	0.331789	0.610077	4426400000	13341000000	9057100000	6591600000	8820200000	8920600000	10831000000	7583000000	13868000000	10766000000	8588400000	1	0.678892	0.494086	0.661135	0.668661	0.811858	0.568398	1.0395	0.806986	0.64376	37	28	33	28	35	35	34	38	34
Ceralasertib	CSNK1E	P49674	TRUE	FALSE	NA	FALSE	0.768703	9.11424	0.359559	9.44423	-0.0510891	1.00001	0.651041	9.99702	0.425081	28.4804	36.057	0.302395	0.467747	113250000	374510000	252610000	158440000	210890000	261090000	251620000	218180000	322580000	309570000	218200000	1	0.674508	0.423059	0.563109	0.697151	0.671865	0.582575	0.861339	0.8266	0.582628	2	2	2	2	3	4	4	3	4
Ceralasertib	CSNK1G1	Q9HCP0-2;Q9HCP0	TRUE	FALSE	NA	FALSE	0.01	11	0.00627412	11.2024	-1.57145e-08	1.00001	0.718307	3.77818	0.275441	27.1856	32.714	0.314426	0.627412	47994000	152640000	91011000	82399000	104660000	94567000	128070000	85696000	149010000	120300000	131070000	1	0.596246	0.539826	0.685666	0.619543	0.839033	0.561426	0.976219	0.788129	0.858687	5	1	2	3	4	2	2	2	2
Ceralasertib	CSNK2A1;CSNK2A3	P68400;Q8NEV1;P68400-2	TRUE	FALSE	NA	FALSE	0.01	11	0.00673025	11.172	-2.41603e-08	1	0.685969	3.71837	0.313369	33.1282	323.31	0.394977	0.673025	3708200000	9388400000	5359300000	4585300000	5819200000	6813100000	7520200000	6235800000	8429900000	8441800000	4756800000	1	0.570843	0.488401	0.619829	0.725693	0.80101	0.664203	0.897906	0.899173	0.506668	38	27	32	26	30	39	33	26	30
Ceralasertib	CSNK2A2	P19784	TRUE	FALSE	NA	FALSE	0.642171	9.19235	0.346028	9.46089	-0.00872181	1	0.660391	9.9989	0.334577	33.2826	323.31	0.341679	0.538841	3570200000	10449000000	6942300000	5386300000	6264500000	6676700000	8579900000	6179500000	10171000000	7383200000	4562300000	1	0.664399	0.515485	0.599531	0.63898	0.821122	0.591396	0.973395	0.706594	0.436626	37	26	31	27	32	35	33	28	31
Ceralasertib	CSNK2B	P67870	TRUE	FALSE	NA	FALSE	550.145	6.25952	304.386	6.51658	0.41242	0.697258	0.927992	10	0.221726	31.5148	130.8	0.36473	0.553283	1119100000	3068300000	1684300000	1757800000	2551300000	2511000000	2147400000	1253200000	3658700000	2882000000	2003700000	1	0.548936	0.572891	0.831503	0.818368	0.699866	0.408435	1.19242	0.939282	0.653033	15	6	10	9	14	12	9	14	13
Ceralasertib	DDR1	Q08345;Q08345-2;Q08345-6;Q08345-5;Q08345-4;Q16832	TRUE	FALSE	NA	FALSE	688.848	6.16188	250.437	6.6013	0.423833	0.781485	1.04835	10	0.561754	35.4985	323.31	0.308838	0.363558	14991000000	48540000000	34135000000	26831000000	39152000000	38694000000	40644000000	37540000000	50587000000	48552000000	53218000000	1	0.703234	0.552761	0.806593	0.797157	0.83733	0.773383	1.04217	1.00025	1.09637	69	49	54	58	64	77	69	62	65
Ceralasertib	EGFR	P00533;P00533-4;P00533-3;P00533-2;P04626-6	TRUE	FALSE	NA	FALSE	578.152	6.23796	334.361	6.47578	0.462214	0.737884	1.01655	10	0.514974	37.4101	323.31	0.331897	0.578327	60611000000	182620000000	133430000000	88784000000	133750000000	136690000000	148970000000	119050000000	190810000000	172950000000	193000000000	1	0.730643	0.486168	0.732395	0.748494	0.815738	0.6519	1.04485	0.947049	1.05684	137	118	120	117	122	125	126	116	128
Ceralasertib	EIF2AK1	Q9BQI3-2;Q9BQI3	TRUE	FALSE	NA	FALSE	1907.38	5.71956	1200.35	5.92069	0.867129	0.674696	1.36573	0.571688	0.489188	28.2188	89.605	0.337399	0.629322	105400000	312390000	143790000	141100000	208430000	269390000	250530000	328680000	216350000	362940000	389120000	1	0.46029	0.451679	0.667211	0.862352	0.801978	1.05215	0.692564	1.16182	1.24562	6	3	5	4	6	7	3	3	5
Ceralasertib	EPHA2	P29317;P29317-2	TRUE	FALSE	NA	FALSE	477.152	6.32134	106.354	6.97325	0.455505	0.886476	1.21559	10	0.616951	35.571	323.31	0.211641	0.222893	10803000000	51044000000	40740000000	31123000000	49671000000	49647000000	49396000000	45282000000	64019000000	55991000000	66128000000	1	0.798135	0.609729	0.973102	0.972631	0.967714	0.887117	1.25419	1.09692	1.29551	102	82	94	90	93	102	95	88	104
Ceralasertib	EPHB2	P29323-2;P29323-3;P29323;Q15375-2;Q15375-4;Q15375	TRUE	FALSE	NA	FALSE	530.418	6.27538	205.205	6.68781	0.388476	0.761102	0.99629	10	0.387058	33.7057	323.31	0.345389	0.386873	4838900000	14010000000	10500000000	6981300000	11386000000	9656500000	12300000000	9812700000	15584000000	12072000000	14218000000	1	0.749465	0.498308	0.812705	0.689258	0.877944	0.700407	1.11235	0.86167	1.01485	38	29	35	37	35	41	39	36	34
Ceralasertib	EPHB4	P54760;P54760-2;P54760-4;P54760-3;P54753;Q9UF33-2;Q9UF33-3;P29322;Q9UF33;Q06187;Q06187-2;P29320	TRUE	FALSE	NA	FALSE	1831.23	5.73726	670.179	6.17381	0.690069	0.771012	1.3012	0.773205	0.615888	33.7448	323.31	0.311567	0.365972	4485000000	14395000000	10571000000	7033200000	11669000000	12427000000	12105000000	11807000000	14885000000	15124000000	18045000000	1	0.734352	0.488586	0.810629	0.863286	0.840917	0.820215	1.03404	1.05064	1.25356	47	32	41	36	50	45	44	43	49
Ceralasertib	ERBB3	P21860-4;P21860;P21860-5;P21860-3	TRUE	FALSE	NA	FALSE	617.702	6.20922	330.282	6.48111	0.542441	0.739912	1.07763	10	0.557249	30.5601	140.19	0.150275	0.534695	237900000	1583100000	1332700000	694210000	1198400000	1131900000	1278400000	980890000	1719200000	1712300000	1682500000	1	0.841829	0.438513	0.756996	0.71499	0.80753	0.619601	1.08597	1.08161	1.06279	15	4	9	3	11	18	12	10	15
Ceralasertib	ERN1	O75460	TRUE	FALSE	NA	FALSE	848.342	6.07143	478.003	6.32057	0.71491	0.627785	1.05067	0.868858	0.446443	29.5981	59.628	0.325971	0.563456	264900000	812650000	367740000	297130000	510530000	576990000	592640000	582830000	702580000	761030000	842120000	1	0.45252	0.365631	0.628229	0.71001	0.729268	0.717197	0.864554	0.936479	1.03626	7	2	6	5	9	12	9	4	9
Ceralasertib	FER	P16591;P16591-2;P16591-3	TRUE	FALSE	NA	FALSE	0.872362	9.0593	0.305435	9.51508	-0.0831993	0.999996	0.774027	10	0.285766	35.6209	323.31	0.305053	0.350124	16119000000	52840000000	43328000000	26915000000	43110000000	38446000000	42209000000	39415000000	48823000000	47697000000	40581000000	1	0.819985	0.509368	0.815859	0.727593	0.798808	0.745931	0.923978	0.902668	0.767998	93	73	80	80	91	86	94	75	100
Ceralasertib	FES	P07332;P07332-3;P07332-4;P07332-2	TRUE	FALSE	NA	FALSE	31.0015	7.50862	9.46509	8.02388	0.612836	0.66811	1.02432	1.55502	0.550667	29.5491	167	0.305311	0.305311	239840000	785560000	310770000	474940000	563750000	697380000	709300000	812620000	803770000	813030000	813970000	1	0.395603	0.604588	0.717641	0.887749	0.902923	1.03445	1.02318	1.03497	1.03617	8	2	2	2	7	10	9	0	8
Ceralasertib	FGFR1	P11362-21;P11362-4;P11362-19;P11362-2;P11362-7;P11362-20;P11362;P11362-5;P11362-3;P11362-14;P11362-6;P11362-8;P11362-13;P11362-11;P11362-10;P11362-9;P11362-12;P22607;P22607-3;P22607-2;P22607-4;P21802;P21802-3;P11362-16;P21802-18;P21802-16;P21802-17;P21802-6;P21802-5;P21802-2;P21802-8;P21802-23;P21802-21;P21802-15;P21802-20;P21802-4;P21802-22;P11362-18	TRUE	FALSE	NA	FALSE	5.58107	8.25328	2.08048	8.68184	0.72513	0.469445	0.776016	10	0.25678	28.7773	32.655	0.372775	0.372775	171510000	460090000	0	188040000	376050000	346710000	333920000	350680000	330670000	453880000	307050000	1	0	0.408703	0.81734	0.75357	0.725771	0.762199	0.718707	0.986503	0.667369	4	0	1	4	4	4	4	2	7
Ceralasertib	FN3KRP	Q9HA64	TRUE	FALSE	NA	FALSE	1884.07	5.7249	1007.84	5.99661	0.608899	0.804751	1.28621	0.732851	0.612148	35.1838	261.26	0.601353	0.534926	23469000000	39027000000	30938000000	20856000000	33258000000	34954000000	32416000000	35843000000	38995000000	41757000000	48200000000	1	0.792733	0.534399	0.852179	0.895636	0.830604	0.918415	0.99918	1.06995	1.23504	43	34	38	37	43	47	43	34	45
Ceralasertib	FRK	P42685;P42685-2	TRUE	FALSE	NA	FALSE	550.674	6.25911	171.209	6.76647	0.429314	0.789081	1.06257	10	0.540362	34.7125	323.31	0.27868	0.310907	7845400000	28152000000	21825000000	15329000000	23222000000	21957000000	25005000000	20017000000	31884000000	27673000000	30174000000	1	0.775256	0.544508	0.824879	0.779945	0.888214	0.711033	1.13257	0.982985	1.07182	58	43	52	49	53	59	55	46	54
Ceralasertib	GAK	O14976;O14976-2	TRUE	FALSE	NA	FALSE	4337.02	5.36281	1692.86	5.77138	0.809595	0.835638	1.64316	0.670507	0.759543	34.6521	323.31	0.363701	0.390328	9819200000	26998000000	23830000000	15475000000	23370000000	23076000000	26809000000	23520000000	30255000000	31154000000	39820000000	1	0.882658	0.573191	0.86562	0.85473	0.992999	0.871176	1.12064	1.15394	1.47492	75	59	72	68	85	87	87	73	93
Ceralasertib	GSK3A	P49840	TRUE	FALSE	NA	FALSE	0.197153	9.7052	0.0890569	10.0503	-4.85732e-08	1	0.72491	10	0.319471	34.9205	323.31	0.343543	0.451715	11171000000	32517000000	22524000000	16738000000	18797000000	24558000000	23730000000	20686000000	29677000000	28671000000	26766000000	1	0.692684	0.514746	0.578067	0.755236	0.729772	0.63616	0.912661	0.881723	0.823139	27	21	29	25	32	28	31	24	28
Ceralasertib	GSK3B	P49841-2;P49841	TRUE	FALSE	NA	FALSE	0.836336	9.07762	0.353725	9.45133	-0.0684656	1	0.746995	9.99618	0.239136	35.9763	323.31	0.350024	0.422946	23662000000	67601000000	52952000000	34769000000	48382000000	47661000000	57539000000	43511000000	67045000000	62226000000	42848000000	1	0.783302	0.514327	0.715699	0.705034	0.851156	0.643644	0.991775	0.920489	0.633837	49	40	46	44	49	51	50	48	56
Ceralasertib	IGF1R	P08069	TRUE	FALSE	NA	FALSE	859.632	6.06569	534.501	6.27205	0.540591	0.787639	1.14568	10	0.622885	31.7266	269.4	0.353501	0.621778	1256200000	3553600000	2842200000	1833400000	2677100000	3078300000	3136400000	2471700000	3841600000	3967300000	4175200000	1	0.799809	0.515928	0.753349	0.866248	0.882598	0.695548	1.08104	1.11642	1.17492	27	12	24	15	30	30	24	27	33
Ceralasertib	IKBKE	Q14164;Q14164-2	TRUE	FALSE	NA	FALSE	32255.4	4.4914	18661.8	4.72905	-0.683953	0.86999	0.000100003	6.89501	0.272815	31.1904	281	0.395083	0.578564	968150000	2450500000	1951800000	1422100000	1781900000	1985200000	2232700000	1920700000	2828200000	2614000000	1327100000	1	0.796491	0.580331	0.727158	0.81012	0.91112	0.783799	1.15413	1.06672	0.541563	17	12	13	11	13	21	17	14	20
Ceralasertib	ILK	Q13418;Q13418-3;Q13418-2	TRUE	FALSE	NA	FALSE	538.664	6.26868	215.079	6.6674	0.500075	0.67672	0.957076	10	0.385302	31.2394	96.712	0.198292	0.399282	502690000	2535100000	1811800000	1246500000	1534900000	1631700000	1951300000	1297200000	3010700000	2168400000	2100700000	1	0.714686	0.491697	0.605459	0.643643	0.769713	0.511696	1.18761	0.855351	0.828646	19	11	15	12	16	18	13	16	19
Ceralasertib	INSR	P06213;P06213-2	TRUE	FALSE	NA	FALSE	817.767	6.08737	484.899	6.31435	0.454801	0.704494	0.965575	10	0.428611	33.0818	323.31	0.298804	0.592956	2716400000	9090900000	6841400000	3985400000	6131400000	6592100000	6589800000	5600400000	8498300000	8242200000	9313400000	1	0.752555	0.438394	0.674455	0.725132	0.724879	0.616045	0.934814	0.906643	1.02448	49	31	35	31	39	45	36	38	45
Ceralasertib	IRAK1	P51617;P51617-2;P51617-3;P51617-4	TRUE	FALSE	NA	FALSE	554.503	6.2561	276.058	6.559	0.414387	0.77504	1.03292	4.13214	0.539104	31.5544	241.38	0.304585	0.497848	960540000	3153600000	2258400000	1785500000	2251000000	2507300000	2714800000	2498500000	3192500000	3353400000	3160500000	1	0.716134	0.566178	0.713787	0.79506	0.860857	0.792269	1.01234	1.06336	1.00219	22	13	15	15	14	15	16	14	19
Ceralasertib	IRAK4	Q9NWZ3;Q9NWZ3-2	TRUE	FALSE	NA	FALSE	893.445	6.04893	583.273	6.23413	0.508822	0.693872	0.987303	10	0.457018	32.5941	323.31	0.341267	0.652836	2212500000	6483200000	4526700000	2961400000	3743600000	5076500000	4866600000	3831600000	5935300000	6378900000	6422800000	1	0.69822	0.456781	0.577431	0.783024	0.750648	0.591004	0.915489	0.983912	0.990684	24	23	24	21	31	28	25	26	31
Ceralasertib	JAK1	P23458;O60674	TRUE	FALSE	NA	FALSE	552.309	6.25782	185.413	6.73186	0.281643	0.74365	0.903965	10	0.281577	35.5342	323.31	0.224044	0.335705	11148000000	49758000000	37063000000	25662000000	37959000000	33890000000	40481000000	34210000000	47340000000	41589000000	46001000000	1	0.744865	0.515736	0.762872	0.681097	0.813558	0.687528	0.951405	0.835825	0.924495	115	99	103	100	105	113	112	100	112
Ceralasertib	LATS1	O95835;O95835-2	TRUE	FALSE	NA	FALSE	28793.9	4.5407	16940.2	4.77108	-1.24472	0.901132	0.0001	7.67326	0.464828	31.1521	111.05	0.327729	0.588325	782060000	2386300000	2217600000	1288900000	2266800000	1920400000	2364200000	1697600000	2788300000	2423300000	907400000	1	0.929305	0.540125	0.949922	0.804761	0.990739	0.711394	1.16846	1.01551	0.380254	19	10	10	9	17	20	15	7	14
Ceralasertib	LIMK1	P53667-2;P53667;P53667-4;P53667-3	TRUE	FALSE	NA	FALSE	571.05	6.24333	281.232	6.55094	0.462914	0.715999	0.986878	10	0.464203	32.0242	125.77	0.275369	0.492482	1202700000	4367600000	3034200000	2026000000	3150500000	3168900000	3570200000	2573100000	4548400000	4307400000	4072500000	1	0.694706	0.46387	0.721334	0.725547	0.817428	0.589134	1.0414	0.986217	0.932434	27	13	15	11	22	25	19	14	25
Ceralasertib	LIMK2	P53671;P53671-2;P53671-3	TRUE	FALSE	NA	FALSE	542.218	6.26583	225.601	6.64666	0.388031	0.669857	0.876578	10	0.284396	32.0221	281.65	0.317298	0.41607	1383800000	4361200000	2753200000	1890800000	2622800000	2968200000	3372700000	2480800000	4362600000	3243600000	3863000000	1	0.631294	0.43355	0.601394	0.680592	0.773342	0.568834	1.00032	0.74374	0.885765	27	12	19	14	20	31	17	22	23
Ceralasertib	LYN	P07948;P07948-2;P08631-3;P08631-2;P08631-4;P08631	TRUE	FALSE	NA	FALSE	374.283	6.4268	101.729	6.99256	0.473258	0.819033	1.13702	10	0.535505	30.9384	181.72	0.297983	0.271797	613160000	2057700000	1374500000	1246200000	1786700000	1680900000	1966100000	1749700000	2615900000	1947200000	2455800000	1	0.667979	0.605628	0.8683	0.816883	0.955484	0.850318	1.27127	0.946299	1.19347	19	9	15	14	10	21	12	14	14
Ceralasertib	MAP2K1	Q02750;Q02750-2	TRUE	FALSE	NA	FALSE	545.68	6.26306	319.801	6.49512	0.674123	0.639064	1.01971	10	0.415572	30.9046	137.58	0.248943	0.58606	500400000	2010100000	1150100000	831060000	1201000000	1271100000	1747200000	780900000	2592600000	1943600000	1613700000	1	0.572161	0.413442	0.597483	0.632357	0.86921	0.388488	1.28979	0.966917	0.802796	5	4	6	5	7	9	4	7	8
Ceralasertib	MAP2K2	P36507	TRUE	FALSE	NA	FALSE	579.659	6.23683	360.671	6.44289	0.45662	0.644251	0.88412	10	0.306239	32.5184	219.81	0.259391	0.622213	1595800000	6152100000	4003000000	2575300000	3526000000	4359900000	4684800000	2441200000	5926900000	5355000000	5033600000	1	0.650672	0.418605	0.573138	0.708685	0.761496	0.396808	0.963395	0.870434	0.818192	24	17	20	17	21	20	16	20	23
Ceralasertib	MAP2K3	P46734;P46734-3;P52564-2;P52564	TRUE	FALSE	NA	FALSE	0.18477	9.73337	0.107073	9.97032	-3.1481e-08	1	0.680039	10	0.425928	33.5315	323.31	0.333723	0.579492	4143500000	12416000000	7067800000	5933900000	7712900000	8440700000	10023000000	7201700000	9654000000	9657600000	10299000000	1	0.569249	0.477924	0.621207	0.679824	0.807265	0.580034	0.777545	0.777835	0.829494	35	26	31	23	32	36	29	29	31
Ceralasertib	MAP2K5	Q13163-2;Q13163-3;Q13163;Q13163-4	TRUE	FALSE	NA	FALSE	531.576	6.27443	283.487	6.54747	0.344344	0.75012	0.952333	10	0.322401	31.0762	136.4	0.377508	0.533295	854640000	2263900000	2001900000	1039200000	1470400000	1696400000	1773200000	1643500000	2257200000	2115500000	2094800000	1	0.884271	0.459031	0.649499	0.749326	0.78325	0.72596	0.997041	0.934449	0.925306	8	5	10	8	8	11	10	8	8
Ceralasertib	MAP3K1	Q13233	TRUE	FALSE	NA	FALSE	0.94525	9.02445	0.458211	9.33893	-0.19531	1	0.714521	10	0.38881	32.7063	298.29	0.289563	0.484751	2029200000	7007800000	5733200000	3059100000	5158300000	5065300000	5282100000	4309400000	5648500000	5765700000	5769300000	1	0.818117	0.436528	0.73608	0.722809	0.753746	0.614943	0.80603	0.822755	0.823268	27	19	23	14	26	26	25	18	29
Ceralasertib	MAP3K11	Q16584;Q16584-2;Q02779	TRUE	FALSE	NA	FALSE	532.385	6.27377	243.045	6.61431	0.265746	0.756123	0.909054	10	0.191579	33.3781	323.31	0.308509	0.456522	3444200000	11164000000	8588400000	6017800000	7899100000	8284100000	9818800000	7315500000	12137000000	10389000000	7924200000	1	0.769294	0.539036	0.707551	0.742037	0.879506	0.655276	1.08716	0.93058	0.709799	42	27	34	31	40	46	40	35	44
Ceralasertib	MAP3K2	Q9Y2U5	TRUE	FALSE	NA	FALSE	557.068	6.25409	326.647	6.48592	0.301472	0.753796	0.928979	10	0.308152	33.4454	323.31	0.371711	0.586368	4347900000	11697000000	9529900000	5637100000	8496600000	8734500000	9309400000	8317700000	11220000000	10819000000	10556000000	1	0.81473	0.481927	0.726391	0.74673	0.795879	0.711097	0.95922	0.924938	0.902454	45	30	31	30	39	43	35	31	43
Ceralasertib	MAP3K3	Q99759;Q99759-2	TRUE	FALSE	NA	FALSE	1099.38	5.95885	291.854	6.53483	0.464494	0.679736	0.937922	10	0.314313	28.5845	68.459	0.265471	0.265471	106860000	402530000	209710000	195370000	236850000	323440000	328380000	219020000	302650000	383930000	371150000	1	0.52098	0.485355	0.588403	0.803518	0.81579	0.544109	0.751869	0.953792	0.922043	5	2	2	3	2	2	3	1	4
Ceralasertib	MAP3K4	Q9Y6R4-2;Q9Y6R4	TRUE	FALSE	NA	FALSE	1568.11	5.80462	715.448	6.14542	0.648532	0.716917	1.12483	2.03266	0.512058	29.8494	27.22	0.222871	0.456247	215590000	967330000	493190000	455280000	689090000	800660000	742430000	728200000	795810000	1012400000	1083200000	1	0.509847	0.470656	0.712363	0.827701	0.767504	0.752794	0.822687	1.04659	1.11978	12	3	9	7	12	13	9	6	11
Ceralasertib	MAP3K5	Q99683;Q99683-2;Q6ZN16;Q6ZN16-2;Q6ZN16-3	TRUE	FALSE	NA	FALSE	517.375	6.28619	282.88	6.5484	0.237264	0.775099	0.913652	10	0.223629	34.5216	323.31	0.415967	0.54676	10259000000	24663000000	18271000000	13439000000	20173000000	18091000000	21048000000	18135000000	25624000000	20973000000	21007000000	1	0.740826	0.544905	0.817946	0.733528	0.853424	0.735312	1.03897	0.850383	0.851762	78	63	75	72	68	78	83	73	74
Ceralasertib	MAP3K6	O95382;O95382-2	TRUE	FALSE	NA	FALSE	327.28	6.48508	197.067	6.70539	0.334272	0.789341	0.995155	10	0.449309	34.3892	323.31	0.444667	0.602137	10005000000	22500000000	16289000000	12907000000	17404000000	18485000000	18976000000	19127000000	23484000000	21347000000	22342000000	1	0.723956	0.573644	0.773511	0.821556	0.843378	0.850089	1.04373	0.948756	0.992978	78	71	69	63	80	96	79	64	83
Ceralasertib	MAP3K9	P80192;P80192-4	TRUE	FALSE	NA	FALSE	0.183834	9.73557	0.0449382	10.3474	-6.48104e-08	0.999998	0.495277	10	0.201978	27.9412	7.4752	0.244449	0.244449	62997000	257710000	0	130270000	268330000	133730000	213760000	134920000	0	143690000	124040000	1	0	0.505491	1.04121	0.518917	0.829459	0.523534	0	0.557565	0.481316	2	1	1	2	1	2	1	1	0
Ceralasertib	MAP4K2	Q12851-2;Q12851	TRUE	FALSE	NA	FALSE	567.422	6.24609	253.727	6.59563	0.387068	0.700631	0.916238	10	0.352201	30.8608	143.22	0.31416	0.447158	612580000	1949900000	1227800000	1046100000	1135800000	1453000000	1628500000	1121900000	1906400000	1785700000	1667000000	1	0.629673	0.536489	0.582491	0.745166	0.835171	0.575363	0.977691	0.915791	0.854916	11	9	11	7	10	13	10	8	14
Ceralasertib	MAP4K3	Q8IVH8-3	TRUE	FALSE	NA	FALSE	655.272	6.18358	281.804	6.55005	0.418836	0.662123	0.885158	10	0.353301	33.1882	281.23	0.25552	0.430057	2500800000	9787100000	6373400000	4280800000	5809700000	6429100000	7284700000	5397000000	8662600000	8847800000	8448500000	1	0.651204	0.437392	0.593608	0.656895	0.744316	0.55144	0.885104	0.904027	0.863228	31	16	21	18	22	26	20	24	26
Ceralasertib	MAP4K4	O95819-4;O95819-5;O95819-2;O95819;O95819-6;O95819-3	TRUE	FALSE	NA	FALSE	5.05602	8.29619	5.65798	8.24734	1.95979	0.875278	3.40487	10	0.407114	22.9668	4.4942	1.11906	1.11906	9173600	8197600	7718800	5703700	35666000	17805000	35174000	16710000	55196000	17858000	16968000	1	0.941593	0.695777	4.35079	2.17198	4.29077	2.0384	6.73319	2.17844	2.06987	1	0	1	2	2	3	2	2	3
Ceralasertib	MAP4K5	Q9Y4K4	TRUE	FALSE	NA	FALSE	904.319	6.04368	479.755	6.31898	0.395938	0.719121	0.946217	10	0.411912	34.2344	323.31	0.330005	0.530515	6669400000	20210000000	14233000000	10295000000	13725000000	14767000000	15338000000	13166000000	17894000000	18725000000	19521000000	1	0.704255	0.509401	0.679119	0.730678	0.758931	0.65146	0.885403	0.926522	0.965908	50	39	41	37	47	42	46	38	51
Ceralasertib	MAPK1	P28482;P28482-2	TRUE	FALSE	NA	FALSE	944.093	6.02499	315.837	6.50054	0.376752	0.760807	0.987843	9.99973	0.428192	38.6419	323.31	0.299254	0.33454	128350000000	428900000000	290440000000	244370000000	301020000000	364230000000	350560000000	304650000000	388630000000	420130000000	427240000000	1	0.677174	0.56976	0.701842	0.849219	0.817347	0.710305	0.906109	0.979552	0.99613	127	110	105	102	123	125	109	96	110
Ceralasertib	MAPK11	Q15759;Q15759-3	TRUE	FALSE	NA	FALSE	619.461	6.20799	328.023	6.4841	0.387275	0.707558	0.92543	10	0.324838	31.4061	97.183	0.321879	0.529529	915970000	2845700000	1811800000	1223900000	2101200000	2008300000	2390100000	1713500000	2654400000	2432600000	2808800000	1	0.63668	0.430088	0.738377	0.705731	0.839899	0.602137	0.932776	0.854834	0.987033	15	8	8	4	9	16	12	10	15
Ceralasertib	MAPK14	Q16539-2	TRUE	FALSE	NA	FALSE	524.699	6.28009	186.613	6.72906	0.45825	0.77334	1.06247	10	0.536634	31.132	38.66	0.341395	0.355657	21979000000	2353300000	1427900000	1479300000	1772000000	1913400000	2044700000	1750700000	2667900000	2121100000	2711400000	1	0.606765	0.628607	0.752985	0.813071	0.868865	0.743934	1.13368	0.90133	1.15217	57	53	53	55	55	56	59	50	57
Ceralasertib	MAPK14	Q16539-2	TRUE	FALSE	NA	FALSE	524.699	6.28009	186.613	6.72906	0.45825	0.77334	1.06247	10	0.536634	31.132	38.66	0.302001	0.355657	710700000	2353300000	1427900000	1479300000	1772000000	1913400000	2044700000	1750700000	2667900000	2121100000	2711400000	1	0.606765	0.628607	0.752985	0.813071	0.868865	0.743934	1.13368	0.90133	1.15217	4	4	3	2	3	4	2	2	3
Ceralasertib	MAPK14	Q16539;Q16539-3;Q16539-5;Q16539-4	TRUE	FALSE	NA	FALSE	556.448	6.25458	197.905	6.70354	0.431341	0.784729	1.0582	10	0.529155	35.9059	323.31	0.341395	0.355657	21979000000	64380000000	48823000000	35470000000	51086000000	49014000000	59429000000	45459000000	71799000000	62559000000	69993000000	1	0.758357	0.550947	0.793507	0.761323	0.923097	0.706104	1.11524	0.971715	1.08719	57	53	53	55	55	56	59	50	57
Ceralasertib	MAPK14	Q16539;Q16539-3;Q16539-5;Q16539-4	TRUE	FALSE	NA	FALSE	556.448	6.25458	197.905	6.70354	0.431341	0.784729	1.0582	10	0.529155	35.9059	323.31	0.302001	0.355657	710700000	64380000000	48823000000	35470000000	51086000000	49014000000	59429000000	45459000000	71799000000	62559000000	69993000000	1	0.758357	0.550947	0.793507	0.761323	0.923097	0.706104	1.11524	0.971715	1.08719	4	4	3	2	3	4	2	2	3
Ceralasertib	MAPK3	P27361;P27361-3;P27361-2;P31152;Q16659	TRUE	FALSE	NA	FALSE	547.901	6.2613	252.434	6.59785	0.33188	0.714031	0.898717	10	0.322063	36.6769	323.31	0.339714	0.46073	37321000000	109860000000	78201000000	57569000000	69184000000	81346000000	84607000000	68337000000	108770000000	95356000000	92073000000	1	0.711824	0.524021	0.629747	0.740451	0.770135	0.622037	0.990078	0.867977	0.838094	59	52	45	38	55	48	48	42	52
Ceralasertib	MAPK7	Q13164;Q13164-3;Q13164-2;Q13164-4;P29376-5;P29376-4;P29376;Q9UM73	TRUE	FALSE	NA	FALSE	561.335	6.25078	312.383	6.50531	0.39609	0.706552	0.929778	10	0.368687	30.2733	89.818	0.286237	0.5565	371450000	1297700000	972970000	609420000	869430000	882320000	1021500000	764880000	1299300000	1098800000	1221300000	1	0.749765	0.469615	0.669978	0.679911	0.787162	0.589412	1.00123	0.846729	0.941127	6	5	4	6	8	9	6	4	6
Ceralasertib	MAPK8	P45983-3;P45983-4;P45983-2;P45983;P45983-5;P53779-2;P53779-3;P53779	TRUE	FALSE	NA	FALSE	537.603	6.26954	254.247	6.59474	0.367731	0.729273	0.940998	10	0.344435	33.8971	309.76	0.315984	0.472927	5054800000	15997000000	11282000000	8141800000	10779000000	11520000000	13706000000	10239000000	17129000000	14688000000	13344000000	1	0.705257	0.508958	0.673814	0.720135	0.856786	0.640058	1.07076	0.918172	0.834156	44	37	37	30	36	38	38	37	38
Ceralasertib	MAPK9	P45984-2;P45984;P45984-3;P45984-4;P45984-5	TRUE	FALSE	NA	FALSE	532.36	6.27379	254.032	6.59511	0.409574	0.68506	0.90996	10	0.30072	32.3024	214.49	0.33743	0.477181	1787200000	5296500000	3460600000	2929400000	3423600000	3235500000	4066900000	2986100000	5955600000	3592900000	4912300000	1	0.653375	0.553082	0.646389	0.610875	0.767847	0.563787	1.12444	0.678354	0.927462	19	22	16	15	19	17	19	19	18
Ceralasertib	MARK2	Q7KZI7-11;Q7KZI7-8;Q7KZI7;Q7KZI7-12;Q7KZI7-3;Q7KZI7-6	TRUE	FALSE	NA	FALSE	4262.3	5.37036	2043.81	5.68956	-2.15029	0.706253	0.159096	10	0.529894	35.6644	323.31	0.287333	0.479509	15647000000	54456000000	42293000000	25223000000	34999000000	33210000000	40716000000	28035000000	48746000000	37596000000	8663800000	1	0.776645	0.463181	0.642702	0.60985	0.747686	0.514819	0.895145	0.690392	0.159097	85	85	84	73	81	83	79	87	76
Ceralasertib	MARK2	Q7KZI7-11;Q7KZI7-8;Q7KZI7;Q7KZI7-12;Q7KZI7-3;Q7KZI7-6	TRUE	FALSE	NA	FALSE	4262.3	5.37036	2043.81	5.68956	-2.15029	0.706253	0.159096	10	0.529894	35.6644	323.31	0.287333	0.479509	15647000000	54456000000	42293000000	25223000000	34999000000	33210000000	40716000000	28035000000	48746000000	37596000000	8663800000	1	0.776645	0.463181	0.642702	0.60985	0.747686	0.514819	0.895145	0.690392	0.159097	9	5	4	5	5	6	6	6	5
Ceralasertib	MARK2	Q7KZI7-11;Q7KZI7-8;Q7KZI7;Q7KZI7-12;Q7KZI7-3;Q7KZI7-6	TRUE	FALSE	NA	FALSE	4262.3	5.37036	2043.81	5.68956	-2.15029	0.706253	0.159096	10	0.529894	35.6644	323.31	0.315182	0.479509	1206200000	54456000000	42293000000	25223000000	34999000000	33210000000	40716000000	28035000000	48746000000	37596000000	8663800000	1	0.776645	0.463181	0.642702	0.60985	0.747686	0.514819	0.895145	0.690392	0.159097	85	85	84	73	81	83	79	87	76
Ceralasertib	MARK2	Q7KZI7-11;Q7KZI7-8;Q7KZI7;Q7KZI7-12;Q7KZI7-3;Q7KZI7-6	TRUE	FALSE	NA	FALSE	4262.3	5.37036	2043.81	5.68956	-2.15029	0.706253	0.159096	10	0.529894	35.6644	323.31	0.315182	0.479509	1206200000	54456000000	42293000000	25223000000	34999000000	33210000000	40716000000	28035000000	48746000000	37596000000	8663800000	1	0.776645	0.463181	0.642702	0.60985	0.747686	0.514819	0.895145	0.690392	0.159097	9	5	4	5	5	6	6	6	5
Ceralasertib	MARK2	Q7KZI7-16;Q7KZI7-15;Q7KZI7-13	TRUE	FALSE	NA	FALSE	21875.3	4.66005	10489.4	4.97925	-2.19379	0.731136	0.113412	7.9494	0.600969	31.8336	133.59	0.287333	0.479509	15647000000	3827000000	2471700000	1938600000	2260100000	2733000000	3250000000	2379200000	3072000000	3250900000	611390000	1	0.645858	0.506559	0.590567	0.714136	0.849229	0.621688	0.802718	0.849464	0.159757	85	85	84	73	81	83	79	87	76
Ceralasertib	MARK2	Q7KZI7-16;Q7KZI7-15;Q7KZI7-13	TRUE	FALSE	NA	FALSE	21875.3	4.66005	10489.4	4.97925	-2.19379	0.731136	0.113412	7.9494	0.600969	31.8336	133.59	0.287333	0.479509	15647000000	3827000000	2471700000	1938600000	2260100000	2733000000	3250000000	2379200000	3072000000	3250900000	611390000	1	0.645858	0.506559	0.590567	0.714136	0.849229	0.621688	0.802718	0.849464	0.159757	9	5	4	5	5	6	6	6	5
Ceralasertib	MARK2	Q7KZI7-16;Q7KZI7-15;Q7KZI7-13	TRUE	FALSE	NA	FALSE	21875.3	4.66005	10489.4	4.97925	-2.19379	0.731136	0.113412	7.9494	0.600969	31.8336	133.59	0.315182	0.479509	1206200000	3827000000	2471700000	1938600000	2260100000	2733000000	3250000000	2379200000	3072000000	3250900000	611390000	1	0.645858	0.506559	0.590567	0.714136	0.849229	0.621688	0.802718	0.849464	0.159757	85	85	84	73	81	83	79	87	76
Ceralasertib	MARK2	Q7KZI7-16;Q7KZI7-15;Q7KZI7-13	TRUE	FALSE	NA	FALSE	21875.3	4.66005	10489.4	4.97925	-2.19379	0.731136	0.113412	7.9494	0.600969	31.8336	133.59	0.315182	0.479509	1206200000	3827000000	2471700000	1938600000	2260100000	2733000000	3250000000	2379200000	3072000000	3250900000	611390000	1	0.645858	0.506559	0.590567	0.714136	0.849229	0.621688	0.802718	0.849464	0.159757	9	5	4	5	5	6	6	6	5
Ceralasertib	MARK3	P27448-3;P27448-4;P27448;P27448-8;P27448-2	TRUE	FALSE	NA	FALSE	25819.9	4.58804	12601.4	4.89958	-2.01316	0.708825	0.000100017	7.40635	0.545289	32.9128	323.31	0.294138	0.48805	2378400000	8086000000	5465200000	3679600000	4910700000	5102800000	6334300000	4735900000	6826000000	6443600000	1419700000	1	0.675884	0.455058	0.607309	0.631066	0.783366	0.585691	0.844175	0.796884	0.175575	39	24	33	28	35	41	32	31	39
Ceralasertib	MARK3	P27448-3;P27448-4;P27448;P27448-8;P27448-2	TRUE	FALSE	NA	FALSE	25819.9	4.58804	12601.4	4.89958	-2.01316	0.708825	0.000100017	7.40635	0.545289	32.9128	323.31	0.169087	0.48805	30740000	8086000000	5465200000	3679600000	4910700000	5102800000	6334300000	4735900000	6826000000	6443600000	1419700000	1	0.675884	0.455058	0.607309	0.631066	0.783366	0.585691	0.844175	0.796884	0.175575	3	3	3	3	3	4	3	3	3
Ceralasertib	MARK3	P27448-6;P27448-7	TRUE	FALSE	NA	FALSE	0.01	11	0.0048805	11.3115	-8.02275e-08	0.999997	0.449748	3.67122	0.571028	27.4378	29.026	0.294138	0.48805	2378400000	181800000	75087000	50869000	79762000	85624000	107510000	67906000	108300000	126160000	34672000	1	0.41302	0.279807	0.438735	0.470979	0.591364	0.37352	0.59571	0.693949	0.190715	39	24	33	28	35	41	32	31	39
Ceralasertib	MARK3	P27448-6;P27448-7	TRUE	FALSE	NA	FALSE	0.01	11	0.0048805	11.3115	-8.02275e-08	0.999997	0.449748	3.67122	0.571028	27.4378	29.026	0.169087	0.48805	30740000	181800000	75087000	50869000	79762000	85624000	107510000	67906000	108300000	126160000	34672000	1	0.41302	0.279807	0.438735	0.470979	0.591364	0.37352	0.59571	0.693949	0.190715	3	3	3	3	3	4	3	3	3
Ceralasertib	MELK	Q14680-7;Q14680;Q14680-8;Q14680-2;Q14680-6;Q14680-5;Q14680-4;Q14680-3	TRUE	FALSE	NA	FALSE	18585.1	4.73083	8738.24	5.05858	-5.51241	0.710448	0.00494296	8.73133	0.567207	32.7204	220.3	0.274772	0.470174	1944400000	7076400000	4506700000	3066500000	5060400000	4145100000	5498700000	3348800000	7100600000	5443200000	110040000	1	0.636863	0.433342	0.715109	0.585764	0.777048	0.473235	1.00342	0.769205	0.0155503	27	17	16	18	20	24	13	16	19
Ceralasertib	MERTK	Q12866	TRUE	FALSE	NA	FALSE	0.7346	9.13395	0.419128	9.37765	-0.0224004	1	0.736745	9.9975	0.222625	31.1404	177.35	0.33562	0.570553	794380000	2366900000	1771100000	1127100000	1982500000	1622400000	1791300000	1577100000	2321300000	2208300000	1320400000	1	0.748278	0.476192	0.837593	0.685454	0.756813	0.666315	0.980734	0.932993	0.55786	18	12	17	12	17	21	14	12	21
Ceralasertib	MET	P08581;P08581-2;P08581-3	TRUE	FALSE	NA	FALSE	552.319	6.25781	285.78	6.54397	0.443366	0.734849	0.999227	10	0.441229	35.7804	323.31	0.343658	0.517418	20282000000	59018000000	39732000000	33315000000	41180000000	42928000000	53178000000	34228000000	66701000000	57461000000	52755000000	1	0.673218	0.564489	0.697753	0.727371	0.901047	0.579959	1.13018	0.973618	0.89388	91	76	86	77	87	86	81	86	95
Ceralasertib	MST1R	Q04912-2;Q04912;Q04912-7;Q04912-5;Q04912-6;Q04912-4;Q04912-3;Q9H3Y6	TRUE	FALSE	NA	FALSE	664.351	6.1776	360.305	6.44333	0.482449	0.672532	0.939603	10	0.444731	33.6341	323.31	0.276521	0.542341	3686300000	13331000000	7582800000	6118300000	8874100000	9534600000	9905300000	7412700000	12501000000	12224000000	12795000000	1	0.56881	0.458953	0.665674	0.71522	0.743028	0.55605	0.937739	0.91696	0.959793	46	36	37	32	44	41	39	34	49
Ceralasertib	MTOR	P42345	TRUE	FALSE	NA	FALSE	561.856	6.25038	247.877	6.60576	0.777085	0.714253	1.22399	10	0.687885	32.798	323.31	0.172237	0.441176	1286200000	7467600000	4679900000	4109500000	5611700000	4779200000	6089800000	4603000000	9572700000	7262000000	10577000000	1	0.626694	0.550311	0.751473	0.639991	0.815496	0.616396	1.2819	0.972468	1.41639	62	28	45	30	43	71	46	60	61
Ceralasertib	NEK1	Q96PY6-4;Q96PY6-2;Q96PY6-6;Q96PY6;Q96PY6-3;Q96PY6-5	TRUE	FALSE	NA	FALSE	0.01	11	0.00234276	11.6303	-7.16066e-09	0.999992	0.380346	4.25809	0.429038	25.8793	10.131	0.234276	0.234276	14460000	61722000	0	18657000	0	29687000	32365000	23194000	41634000	31743000	34002000	1	0	0.302275	0	0.480979	0.524367	0.375782	0.674541	0.51429	0.550889	3	0	1	0	2	2	1	1	2
Ceralasertib	NEK2	P51955;P51955-2;P51955-4;P51955-3	TRUE	FALSE	NA	FALSE	372.488	6.42889	173.589	6.76048	0.444974	0.737764	1.00431	10	0.504741	30.4987	90.328	0.331138	0.466025	502370000	1517100000	1093600000	730780000	1165900000	1019600000	1188600000	1160900000	1544800000	1489500000	1536600000	1	0.720849	0.481695	0.768506	0.672072	0.783468	0.76521	1.01826	0.981807	1.01285	11	5	8	10	9	13	9	10	15
Ceralasertib	NEK3	P51956-2;P51956	TRUE	FALSE	NA	FALSE	2.99491	8.52362	1.81537	8.74103	0.852184	0.500011	0.902649	9.93287	0.240998	27.7892	19.255	0.517375	0.606153	120000000	231940000	0	163070000	183470000	202110000	233760000	138020000	262020000	159350000	286790000	1	0	0.70307	0.791024	0.871389	1.00785	0.595068	1.12969	0.687031	1.23648	3	1	2	1	2	5	0	2	1
Ceralasertib	NEK7	Q8TDX7;Q8TDX7-2	TRUE	FALSE	NA	FALSE	527.369	6.27789	175.278	6.75627	0.658852	0.706528	1.11549	10	0.440059	28.1276	12.566	0.332364	0.332364	97469000	293260000	194450000	189950000	173370000	202780000	248190000	148380000	452770000	279080000	249750000	1	0.663063	0.647719	0.591182	0.691468	0.846314	0.505967	1.54392	0.951647	0.851633	4	0	2	0	3	4	1	3	3
Ceralasertib	NEK9	Q8TD19;REV__Q9P0M6	TRUE	FALSE	NA	FALSE	4730.26	5.32511	2206.86	5.65622	0.669334	0.752282	1.31415	0.729448	0.572166	36.0332	323.31	0.37017	0.466541	26030000000	70319000000	50937000000	35193000000	47873000000	59454000000	58266000000	58178000000	60612000000	69959000000	84252000000	1	0.72437	0.500476	0.680798	0.84549	0.828595	0.827344	0.861958	0.99488	1.19814	86	68	84	72	92	87	96	71	88
Ceralasertib	PAK2	Q13177;O75914-2;Q13153;Q13153-2;O75914;O75914-4;O75914-3	TRUE	FALSE	NA	FALSE	400.073	6.39786	569.804	6.24427	1.80146	1.57042	5.47408	10	0.29945	26.5535	100.44	1.42425	1.42425	140280000	98494000	160460000	168010000	218750000	156220000	127410000	173710000	1225000000	162400000	230200000	1	1.62913	1.70579	2.22095	1.58609	1.29358	1.76366	12.4373	1.64883	2.3372	0	1	1	0	0	1	1	9	0
Ceralasertib	PAK4	O96013;O96013-2;Q9P286	TRUE	FALSE	NA	FALSE	25507.2	4.59334	10948.6	4.96064	-2.13858	0.739457	0.0001	7.55275	0.635227	36.7092	323.31	0.322635	0.429237	36248000000	112350000000	76774000000	56754000000	69359000000	85964000000	86566000000	72932000000	90979000000	96019000000	18863000000	1	0.683347	0.505154	0.617348	0.765145	0.770503	0.64915	0.809782	0.854642	0.167895	80	65	72	61	78	80	79	63	80
Ceralasertib	PAK6	Q9NQU5-2;Q9NQU5	TRUE	FALSE	NA	FALSE	11573.6	4.93653	4142.27	5.38276	-12.1951	0.71302	0.0001	10	0.344319	28.4066	16.285	0.357906	0.357906	127350000	355820000	250540000	220960000	0	237630000	409780000	209550000	342380000	256700000	0	1	0.70412	0.620988	0	0.667838	1.15165	0.588921	0.962228	0.721432	0	3	3	1	0	3	4	1	2	4
Ceralasertib	PDXK	O00764;O00764-3;O00764-2	TRUE	FALSE	NA	FALSE	998.809	6.00052	465.574	6.33201	0.390218	0.793066	1.03938	10	0.518493	35.3325	323.31	0.668038	0.466129	28904000000	43267000000	28870000000	28254000000	33934000000	38394000000	32084000000	35392000000	39674000000	46000000000	43942000000	1	0.667252	0.653015	0.784293	0.887374	0.741535	0.817991	0.916957	1.06317	1.0156	55	54	58	55	53	53	59	45	56
Ceralasertib	PHKG2	P15735;P15735-2	TRUE	FALSE	NA	FALSE	13511.7	4.86929	8547.52	5.06816	-10.6371	0.826619	0.0001	9.51108	0.748607	30.5043	63.447	0.406067	0.632603	618440000	1523000000	1312600000	870110000	1306700000	1123200000	1294100000	949260000	1623000000	1328500000	0	1	0.861852	0.571313	0.857978	0.737492	0.849705	0.623283	1.06566	0.872292	0	13	6	8	8	8	10	8	9	9
Ceralasertib	PI4KA	P42356;P42356-2;A4QPH2;A4QPH2-4;A4QPH2-2;Q8N8J0	TRUE	FALSE	NA	FALSE	530.13	6.27562	228.498	6.64112	0.380307	0.778282	1.01303	10	0.391555	33.9414	323.31	0.291065	0.431022	4801400000	16496000000	12826000000	9178600000	14290000000	10912000000	14534000000	11638000000	19028000000	14173000000	16933000000	1	0.777522	0.556414	0.866271	0.661494	0.881062	0.705504	1.15349	0.859178	1.02649	77	62	64	66	65	76	70	74	71
Ceralasertib	PIK3C2A	O00443;O00443-2	TRUE	FALSE	NA	FALSE	529.407	6.27621	241.122	6.61776	0.347324	0.731259	0.930307	10	0.25351	33.5505	323.31	0.302067	0.455458	3800300000	12581000000	8853600000	6639300000	9307900000	8622900000	10708000000	7685300000	14697000000	11261000000	9160600000	1	0.703728	0.527724	0.739838	0.685391	0.851125	0.610866	1.16819	0.89508	0.72813	68	55	61	50	61	68	54	58	61
Ceralasertib	PIK3C3	Q8NEB9	TRUE	FALSE	NA	FALSE	539.672	6.26787	165.23	6.78191	0.380609	0.799752	1.04119	10	0.467819	32.6609	323.31	0.222708	0.306168	1512300000	6790500000	5947400000	3751500000	5611300000	4982300000	5806400000	5128500000	7478800000	6253300000	7476800000	1	0.875841	0.552463	0.826346	0.733716	0.855077	0.755246	1.10136	0.920889	1.10107	36	29	35	34	41	39	35	29	37
Ceralasertib	PIK3CA	P42336	TRUE	FALSE	NA	FALSE	3000000	2.52288	1.17765e+06	2.92898	1.69823	0.754194	42.3705	0.685606	0.916081	29.8587	106.49	0.0964471	0.392552	93898000	973570000	794420000	444510000	771620000	731410000	712900000	714810000	1120700000	994750000	2390700000	1	0.815987	0.456577	0.792568	0.751266	0.732253	0.734215	1.15112	1.02175	2.4556	10	6	7	6	8	12	10	7	11
Ceralasertib	PIK3CB	P42338	TRUE	FALSE	NA	FALSE	511.23	6.29138	102.819	6.98792	0.53808	0.914481	1.32786	10	0.668283	31.1738	215.65	0.138061	0.201122	334440000	2422400000	2156600000	1695900000	2285900000	2105700000	2664700000	2179900000	3373800000	2653500000	3621700000	1	0.890274	0.700091	0.943651	0.869262	1.10002	0.899893	1.39275	1.0954	1.49509	23	12	25	18	24	26	22	17	22
Ceralasertib	PIK3R4	Q99570	TRUE	FALSE	NA	FALSE	522.397	6.282	181.993	6.73994	0.480657	0.803214	1.12079	10	0.570528	32.6285	323.31	0.274925	0.348381	1825500000	6640000000	5425900000	3558500000	5757500000	4959900000	5809600000	5189000000	7830100000	6425500000	8068500000	1	0.817154	0.535919	0.867093	0.746973	0.87494	0.781476	1.17923	0.967696	1.21514	49	34	39	42	47	56	50	44	47
Ceralasertib	PIM1	P11309;P11309-2;Q86V86	TRUE	FALSE	NA	FALSE	533.154	6.27315	197.49	6.70445	0.456428	0.831091	1.14037	10	0.588637	30.2532	73.441	0.296218	0.370419	379070000	1279700000	971510000	771920000	1176600000	980030000	1205300000	1061000000	1465100000	1613000000	1299200000	1	0.75917	0.603204	0.919434	0.765828	0.941861	0.829101	1.14488	1.26045	1.01524	9	5	7	10	10	10	9	8	10
Ceralasertib	PIP4K2C	Q8TBX8;Q8TBX8-3;Q8TBX8-2	TRUE	FALSE	NA	FALSE	33906.9	4.46971	17630.4	4.75374	-0.53473	0.801625	0.000101025	6.54531	0.184176	31.0881	128.83	0.397407	0.519966	907160000	2282700000	1554000000	1217500000	1696000000	1624200000	2023400000	1562700000	2472000000	2036400000	1263200000	1	0.680773	0.53336	0.74298	0.711526	0.886406	0.684584	1.08293	0.892101	0.55338	20	9	13	11	18	17	16	21	16
Ceralasertib	PKMYT1	Q99640;Q99640-2;Q99640-4	TRUE	FALSE	NA	FALSE	1.04476	8.98098	0.526192	9.27886	-0.236736	1.00001	0.773158	10	0.272978	32.6065	198.78	0.394363	0.503648	2578900000	6539400000	5957800000	3135800000	4978200000	4661000000	5202700000	4747700000	5462900000	5937800000	6321700000	1	0.911062	0.479524	0.761263	0.712757	0.795593	0.726015	0.835382	0.908004	0.966709	20	20	17	20	19	21	20	18	25
Ceralasertib	PKN1	Q16512-2;Q16512;Q16512-3	TRUE	FALSE	NA	FALSE	3651.6	5.43752	1713.43	5.76613	-12.7313	0.679992	0.0001	9.6258	0.244414	27.0279	2.0996	0.469227	0.469227	64209000	136840000	91962000	63606000	0	60253000	109090000	84949000	197750000	80881000	0	1	0.67204	0.46482	0	0.440317	0.797208	0.620791	1.44512	0.591063	0	1	1	1	1	1	2	1	1	1
Ceralasertib	PKN2	Q16513;Q16513-2;Q16513-3;Q16513-4;Q16513-5;Q6P5Z2	TRUE	FALSE	NA	FALSE	524.44	6.2803	273.491	6.56306	0.319994	0.765378	0.95544	10	0.299603	34.2894	323.31	0.345023	0.521492	7244100000	20996000000	16953000000	10573000000	15757000000	15212000000	18254000000	14749000000	23224000000	18079000000	18882000000	1	0.80744	0.503572	0.750476	0.724519	0.869404	0.702467	1.10612	0.861069	0.899314	55	50	48	45	54	49	51	55	48
Ceralasertib	PLK1	P53350	TRUE	FALSE	NA	FALSE	0.01	11	0.00232484	11.6336	-3.88942e-08	0.999996	0.56716	3.72595	0.333016	28.4472	26.117	0.232484	0.232484	85082000	365970000	187710000	140410000	228060000	199550000	214800000	123170000	383880000	220520000	169970000	1	0.512911	0.383665	0.623166	0.545263	0.586933	0.336558	1.04894	0.602563	0.464437	4	1	2	1	1	3	0	2	3
Ceralasertib	PLK4	O00444;O00444-2;O00444-3	TRUE	FALSE	NA	FALSE	31385.6	4.50327	14660.4	4.83385	-0.785108	0.769086	0.0001	7.17149	0.195977	28.1745	20.143	0.467107	0.467107	141510000	302950000	141230000	126320000	233950000	229000000	252820000	206980000	306080000	297620000	135220000	1	0.466183	0.416966	0.77224	0.7559	0.834527	0.683215	1.01033	0.982406	0.446344	5	1	2	2	2	4	2	3	3
Ceralasertib	PRKAA1	Q13131-2;Q13131	TRUE	FALSE	NA	FALSE	3659.34	5.4366	1681.06	5.77442	-3.44391	0.761761	0.07	10	0.736995	37.9643	323.31	0.357883	0.45939	95970000000	268160000000	170640000000	157540000000	175950000000	218880000000	235450000000	176110000000	231460000000	181900000000	18771000000	1	0.636337	0.587485	0.656138	0.816229	0.878021	0.656735	0.863141	0.678326	0.0699993	113	102	113	107	125	123	112	99	100
Ceralasertib	PRKAA2	P54646	TRUE	FALSE	NA	FALSE	28831.3	4.54014	16342.8	4.78667	-1.06318	0.859265	0.0898973	8.36621	0.414308	32.207	192.01	0.369319	0.566842	1830900000	4957500000	3634200000	2948400000	3521300000	4204100000	4752700000	3651300000	5656500000	5012300000	2038700000	1	0.733071	0.594735	0.710298	0.848028	0.958689	0.73652	1.141	1.01105	0.411236	22	18	21	16	21	21	21	19	20
Ceralasertib	PRKAB1	Q9Y478	TRUE	FALSE	NA	FALSE	3330.65	5.47747	1630.58	5.78766	-3.4654	0.803989	0.0727881	10	0.695184	34.7044	323.31	0.382582	0.489568	10710000000	27994000000	19136000000	16867000000	20593000000	21321000000	25584000000	18244000000	30316000000	17183000000	2037400000	1	0.683575	0.602522	0.735622	0.761627	0.91391	0.651711	1.08295	0.61381	0.0727799	48	44	41	36	45	48	42	46	38
Ceralasertib	PRKAB2	O43741;O43741-2	TRUE	FALSE	NA	FALSE	3282.97	5.48373	852.65	6.06923	-12.885	0.756455	0.0001	10	0.632575	29.861	63.334	0.259719	0.259719	253260000	975130000	787220000	480890000	723280000	616600000	808330000	485890000	1023800000	524650000	0	1	0.807297	0.493155	0.741727	0.632326	0.828946	0.498282	1.04991	0.538031	0	6	2	5	5	5	9	5	6	3
Ceralasertib	PRKACA	P17612;P17612-2	TRUE	FALSE	NA	FALSE	18426.8	4.73455	13351.5	4.87447	0.784773	0.695132	1.55676	0.703338	0.456331	30.8689	55.713	0.408394	0.724569	800820000	1960900000	1425800000	757190000	1208200000	1448700000	1552300000	1131000000	1908100000	1591000000	2359700000	1	0.727115	0.386144	0.616146	0.738793	0.791626	0.576776	0.973074	0.811362	1.20338	6	3	4	4	7	6	4	6	6
Ceralasertib	PRKACB	P22694-2	TRUE	FALSE	NA	FALSE	612.775	6.2127	447.683	6.34903	0.448796	0.714341	0.975005	10	0.44351	31.6263	197.35	0.483574	0.730584	1603000000	3314900000	2491600000	1617300000	2306700000	2317900000	2582000000	1945400000	3271100000	2857900000	3561400000	1	0.751637	0.487888	0.695858	0.699237	0.778907	0.586865	0.986787	0.862138	1.07436	18	11	16	10	19	19	17	16	23
Ceralasertib	PRKAG1	P54619;P54619-3;P54619-2	TRUE	FALSE	NA	FALSE	3131.8	5.50421	1231.55	5.90955	-3.90297	0.770848	0.0515296	10	0.703886	35.7779	323.31	0.311935	0.39324	18377000000	58913000000	43188000000	35535000000	43263000000	39033000000	52581000000	32271000000	58520000000	28710000000	3035800000	1	0.733081	0.603178	0.734354	0.662553	0.892519	0.547774	0.993329	0.487329	0.0515302	66	62	57	54	62	59	53	52	45
Ceralasertib	PRKAG2	Q9UGJ0;Q9UGJ0-3;Q9UGJ0-2	TRUE	FALSE	NA	FALSE	3080.93	5.51132	1305.66	5.88417	-4.31436	0.801358	0.0402786	10	0.670374	32.6507	151.42	0.286439	0.423787	1931400000	6742800000	5220500000	4046900000	5145500000	4586300000	6555500000	3595700000	7334000000	3176900000	271610000	1	0.774233	0.600181	0.76311	0.680177	0.972222	0.533265	1.08768	0.471154	0.0402815	24	21	18	21	22	24	16	22	10
Ceralasertib	PRKCA	P17252;P05771;P05771-2;P05129-2;P05129	TRUE	FALSE	NA	FALSE	500.954	6.3002	330.982	6.4802	0.411382	0.787002	1.04668	10	0.209385	31.193	124.86	0.41908	0.660702	1028800000	2454900000	1728000000	1437300000	1936900000	2008200000	2215000000	1745300000	3692900000	2574400000	1442800000	1	0.703898	0.585482	0.788993	0.818037	0.902277	0.710945	1.5043	1.04868	0.587723	14	11	12	10	17	22	15	17	18
Ceralasertib	PRKCD	Q05655;Q05655-2;Q04759-3;Q04759-2;Q04759	TRUE	FALSE	NA	FALSE	0.852725	9.06919	0.505204	9.29653	-0.0917953	0.999999	0.720005	10	0.215607	33.3676	323.31	0.373599	0.592459	4140600000	11083000000	8504100000	5533500000	7782300000	7742400000	9419000000	6464000000	11926000000	9024600000	5946700000	1	0.76731	0.499278	0.702184	0.698583	0.84986	0.583236	1.07606	0.814274	0.53656	44	40	36	36	38	42	40	37	38
Ceralasertib	PRKCI	P41743	TRUE	FALSE	NA	FALSE	0.01	11	0.00625639	11.2037	-9.72259e-08	0.999996	0.679307	3.42271	0.341277	32.2103	204.01	0.369383	0.625639	1835500000	4969100000	3311400000	2231900000	3190600000	3469800000	3541500000	2480400000	4788400000	3828300000	3537600000	1	0.666398	0.449156	0.642088	0.698275	0.712705	0.499165	0.963635	0.770421	0.71192	19	16	17	16	17	21	19	18	18
Ceralasertib	PRKCZ	Q05513;Q05513-3;Q05513-2	TRUE	FALSE	NA	FALSE	1.15524	8.93733	0.800568	9.0966	-0.413243	1.00007	0.709264	10	0.349234	30.2083	52.367	0.401669	0.692986	498270000	1240500000	1171800000	585350000	886150000	706070000	1097500000	680730000	1212000000	961130000	909780000	1	0.944619	0.471866	0.714349	0.569182	0.884724	0.548755	0.977025	0.774792	0.733398	7	6	5	3	7	9	3	7	6
Ceralasertib	PRKD2	Q9BZL6-3;Q9BZL6;Q9BZL6-2	TRUE	FALSE	NA	FALSE	28458.8	4.54578	15461.3	4.81075	-1.27906	0.807721	0.0001	6.74538	0.461606	32.283	297.11	0.334469	0.543286	1747900000	5225900000	4656900000	2629500000	4288200000	3718000000	4130000000	3383700000	5535100000	4422500000	1739000000	1	0.891119	0.503167	0.820567	0.711456	0.790294	0.647487	1.05917	0.846266	0.332766	27	15	23	23	24	32	22	26	27
Ceralasertib	PRKD3	O94806;O94806-2;Q15139;Q00532-3;Q00532;Q8IVW4-2;Q92772;Q8IVW4;Q00532-2;Q9NRP7-2;Q9NRP7	TRUE	FALSE	NA	FALSE	30400.3	4.51712	17097	4.76708	-0.922217	0.813244	0.00592515	7.31781	0.346607	31.4116	148.47	0.432242	0.562395	1234700000	2856500000	1683900000	1507500000	2020800000	2376400000	2531200000	2338800000	3018200000	2574100000	1225900000	1	0.589498	0.527744	0.707439	0.831927	0.886119	0.818764	1.05661	0.901138	0.429162	18	9	15	10	14	18	15	16	18
Ceralasertib	PRKDC	P78527;P78527-2	TRUE	FALSE	NA	FALSE	24099.4	4.61799	4275.27	5.36904	1.09624	0.751247	2.35877	0.641964	0.763305	37.3073	323.31	0.118058	0.177402	20077000000	170060000000	128220000000	91018000000	130030000000	114410000000	152290000000	118120000000	194090000000	168850000000	275050000000	1	0.753969	0.535211	0.764612	0.672763	0.895507	0.694578	1.1413	0.992885	1.61737	361	295	328	312	343	378	350	318	393
Ceralasertib	PRKG1	Q13976;Q13976-2;Q13976-3;Q13237-2;Q13237	TRUE	FALSE	NA	FALSE	48.5327	7.31397	20.7917	7.68211	0.266643	0.80186	0.964642	10	0.305777	32.9369	323.31	0.388529	0.428405	3194600000	8222300000	6611900000	4585200000	6982000000	6574600000	8255100000	6851000000	9247500000	7909800000	7394000000	1	0.804142	0.557654	0.849154	0.799606	1.00399	0.833222	1.12469	0.961994	0.899262	32	27	30	28	30	35	34	31	39
Ceralasertib	PTK2	Q05397-7;Q05397;Q05397-5;Q05397-2;Q05397-3;Q05397-4;Q05397-6	TRUE	FALSE	NA	FALSE	567.436	6.24608	177.738	6.75022	0.3462	0.831001	1.05638	10	0.431821	36.2145	323.31	0.274679	0.31323	21901000000	79733000000	63698000000	45685000000	77559000000	59715000000	75266000000	62168000000	86204000000	81885000000	84547000000	1	0.798891	0.572975	0.972734	0.748937	0.943976	0.779702	1.08116	1.02699	1.06038	104	84	106	101	100	112	103	89	111
Ceralasertib	PTK2B	Q14289;Q14289-2	TRUE	FALSE	NA	FALSE	550.622	6.25915	199.788	6.69943	0.35286	0.801272	1.0233	10	0.433216	35.7593	323.31	0.310076	0.362841	18034000000	58160000000	45787000000	30987000000	51180000000	45192000000	50539000000	44388000000	61502000000	54677000000	62343000000	1	0.787259	0.532789	0.879986	0.777029	0.868965	0.763205	1.05746	0.940113	1.07192	105	90	103	104	109	101	119	96	109
Ceralasertib	PTK6	Q13882;Q13882-2	TRUE	FALSE	NA	FALSE	530.632	6.27521	178.936	6.7473	0.377694	0.800441	1.03998	10	0.396576	34.6817	323.31	0.285006	0.337214	7853900000	27557000000	22489000000	15940000000	22327000000	20395000000	26210000000	19491000000	33512000000	24127000000	28343000000	1	0.81609	0.578437	0.810212	0.740102	0.951119	0.707298	1.2161	0.875531	1.02852	54	47	49	43	54	52	46	45	48
Ceralasertib	RIOK2	Q9BVS4;Q9BVS4-2	TRUE	FALSE	NA	FALSE	25693.6	4.59017	15936.2	4.79761	-1.40703	0.74042	0.120794	6.8968	0.295272	29.4506	58.715	0.241594	0.62024	177250000	733670000	449990000	378470000	586700000	368790000	623860000	337410000	847020000	563100000	204830000	1	0.613341	0.515859	0.799678	0.502665	0.850328	0.459893	1.1545	0.767511	0.279185	7	4	5	3	4	7	3	3	5
Ceralasertib	RIPK1	Q13546-2;Q13546	TRUE	FALSE	NA	FALSE	96.0452	7.01752	NA	NA	1.30115	0.361753	0.891449	10	0.447021	25.337	5.9011	NA	NA	0	42384000	15213000	19065000	0	0	28793000	36088000	47985000	29057000	38002000	1	0.358933	0.449816	0	0	0.679337	0.851453	1.13215	0.685565	0.896612	3	0	0	1	1	1	2	2	1
Ceralasertib	RIPK2	O43353;O43353-2	TRUE	FALSE	NA	FALSE	751.365	6.12415	146.034	6.83555	0.762461	0.763363	1.31831	0.882534	0.689266	32.0414	299.05	0.16	0.194358	707200000	4420000000	2897600000	2379700000	3936600000	3336300000	4021600000	3757600000	5160900000	4967200000	5822600000	1	0.655566	0.538394	0.890633	0.754819	0.909864	0.850136	1.16762	1.1238	1.31733	15	13	10	9	11	18	17	11	16
Ceralasertib	RIPK3	Q9Y572;Q9Y572-3;Q9Y572-2	TRUE	FALSE	NA	FALSE	885.976	6.05258	483.668	6.31545	0.519976	0.793937	1.13845	10	0.562662	29.88	79.805	0.305605	0.545916	301950000	988040000	628280000	535380000	808200000	810140000	938090000	783030000	1046700000	1201500000	1048200000	1	0.635885	0.541861	0.817983	0.819947	0.949445	0.792508	1.05937	1.21604	1.06089	9	1	5	4	3	7	9	4	12
Ceralasertib	ROCK1	Q13464	TRUE	FALSE	NA	FALSE	465.386	6.33219	295.969	6.52875	0.384821	0.739386	0.967798	1.12495	0.307149	36.0319	323.31	0.404022	0.635963	28385000000	70256000000	48112000000	31347000000	53319000000	58245000000	54625000000	57312000000	61421000000	69870000000	65907000000	1	0.68481	0.446183	0.758925	0.82904	0.777514	0.81576	0.874246	0.994506	0.938098	157	121	128	125	165	157	155	129	169
Ceralasertib	ROCK2	O75116	TRUE	FALSE	NA	FALSE	979.88	6.00883	572.911	6.24191	0.516301	0.800322	1.16663	0.830003	0.48044	37.419	323.31	0.405284	0.584675	74471000000	183750000000	143070000000	92862000000	154580000000	175280000000	145380000000	169140000000	177580000000	197390000000	210240000000	1	0.778612	0.505371	0.841252	0.953905	0.791184	0.92049	0.966422	1.07423	1.14416	212	183	193	177	230	213	226	180	219
Ceralasertib	RPS6KA1	Q15418;Q15418-4;Q15418-2;Q15418-3	TRUE	FALSE	NA	FALSE	0.01	11	0.0052047	11.2836	-8.29972e-07	1	0.723047	2.91168	0.241616	37.3786	323.31	0.387402	0.52047	69221000000	178680000000	116520000000	91711000000	118460000000	139310000000	142550000000	117540000000	176510000000	165990000000	94155000000	1	0.652116	0.51327	0.662973	0.779662	0.797795	0.657824	0.987855	0.928979	0.526948	147	118	127	115	142	134	132	127	134
Ceralasertib	RPS6KA3	P51812;Q96GX5-2;Q96GX5-3;Q96GX5;O60307;Q9Y2H9;Q6P0Q8-2;Q6P0Q8;O15021-2;O15021-3;O15021-6;O15021	TRUE	FALSE	NA	FALSE	26426.9	4.57795	12928.8	4.88844	-1.38098	0.821828	0.112444	7.20252	0.523304	34.9159	323.31	0.3966	0.489227	12855000000	32413000000	25835000000	19284000000	23640000000	25801000000	27259000000	21300000000	36251000000	27958000000	10227000000	1	0.797057	0.594946	0.729337	0.796008	0.84099	0.657144	1.11841	0.862555	0.315522	63	55	59	51	64	67	57	60	63
Ceralasertib	RPS6KA4	O75676;O75676-2	TRUE	FALSE	NA	FALSE	27176.1	4.56581	13100.8	4.8827	-1.57728	0.789806	0.0001	6.93428	0.629498	36.875	323.31	0.32793	0.48207	41329000000	126030000000	94493000000	65797000000	100020000000	93358000000	106100000000	89943000000	115530000000	104580000000	33353000000	1	0.749766	0.522074	0.793621	0.74076	0.841863	0.713663	0.916687	0.829802	0.264643	107	107	106	97	108	111	113	96	109
Ceralasertib	RPS6KA5	O75582;O75582-3;O75582-2	TRUE	FALSE	NA	FALSE	518.868	6.28494	329.251	6.48247	0.288481	0.785116	0.958904	10	0.31056	33.6106	323.31	0.369358	0.634557	4844500000	13116000000	9881300000	6850000000	10734000000	10126000000	11348000000	10035000000	13373000000	13131000000	11226000000	1	0.753378	0.522263	0.81839	0.772034	0.865203	0.765096	1.01959	1.00114	0.855901	48	37	43	47	49	58	49	38	48
Ceralasertib	RPS6KB1	P23443-4;P23443-3;P23443-5;P23443-2;P23443;Q9UBS0	TRUE	FALSE	NA	FALSE	1.53799	8.81305	0.359547	9.44424	-0.707926	1.02524	0.624384	10	0.5927	29.876	17.855	0.233777	0.233777	230350000	985340000	1030500000	347210000	602050000	525220000	621530000	572420000	881760000	734290000	637180000	1	1.04583	0.352376	0.611007	0.533034	0.630777	0.580937	0.894879	0.745215	0.64666	4	2	3	3	4	4	3	4	3
Ceralasertib	SIK2	Q9H0K1	TRUE	FALSE	NA	FALSE	390.202	6.40871	87.9331	7.05585	0.512523	0.766985	1.09414	10	0.581953	32.0996	301.88	0.191463	0.225353	881130000	4602100000	3007200000	2255600000	3739700000	3709900000	3864200000	3630800000	5241400000	4756700000	5107800000	1	0.653441	0.490124	0.812607	0.806132	0.83966	0.788944	1.13891	1.03359	1.10988	19	17	19	17	22	23	29	18	26
Ceralasertib	SIK3	Q9Y2K2-8	TRUE	FALSE	NA	FALSE	0.443146	9.35345	0.141719	9.84857	-1.97065	0.999998	0.0001	10	1	26.7834	4.2374	0.273134	0.319802	1564700000	115510000	0	0	0	0	0	0	0	0	0	1	0	0	0	0	0	0	0	0	0	33	18	26	22	30	33	27	29	31
Ceralasertib	SIK3	Q9Y2K2-8	TRUE	FALSE	NA	FALSE	0.443146	9.35345	0.141719	9.84857	-1.97065	0.999998	0.0001	10	1	26.7834	4.2374	NA	0.319802	0	115510000	0	0	0	0	0	0	0	0	0	1	0	0	0	0	0	0	0	0	0	1	0	0	0	0	0	1	0	1
Ceralasertib	SIK3	Q9Y2K2;Q9Y2K2-7;Q9Y2K2-6	TRUE	FALSE	NA	FALSE	760.538	6.11888	243.222	6.614	0.544214	0.778868	1.15847	0.78947	0.48658	32.4156	323.31	0.273134	0.319802	1564700000	5728700000	4133900000	2729500000	4912800000	5094200000	5076900000	4783900000	5747400000	6140600000	6496100000	1	0.721612	0.476461	0.857577	0.889242	0.886222	0.835076	1.00326	1.0719	1.13396	33	18	26	22	30	33	27	29	31
Ceralasertib	SIK3	Q9Y2K2;Q9Y2K2-7;Q9Y2K2-6	TRUE	FALSE	NA	FALSE	760.538	6.11888	243.222	6.614	0.544214	0.778868	1.15847	0.78947	0.48658	32.4156	323.31	NA	0.319802	0	5728700000	4133900000	2729500000	4912800000	5094200000	5076900000	4783900000	5747400000	6140600000	6496100000	1	0.721612	0.476461	0.857577	0.889242	0.886222	0.835076	1.00326	1.0719	1.13396	1	0	0	0	0	0	1	0	1
Ceralasertib	SLK	Q9H2G2;Q9H2G2-2	TRUE	FALSE	NA	FALSE	818.886	6.08678	817.172	6.08769	0.332166	0.719293	0.905519	10	0.321534	36.812	323.31	0.353485	0.997906	42648000000	120650000000	83179000000	58847000000	81241000000	92191000000	90256000000	81115000000	106570000000	105510000000	112990000000	1	0.689424	0.48775	0.673361	0.764119	0.748081	0.672317	0.883299	0.874513	0.936511	162	143	141	143	149	160	155	139	157
Ceralasertib	SRC	P12931;P12931-2	TRUE	FALSE	NA	FALSE	534.65	6.27193	145.865	6.83605	0.517175	0.755753	1.0816	10	0.546999	35.6186	323.31	0.243517	0.272823	12847000000	52756000000	37870000000	26901000000	42813000000	36922000000	46255000000	35603000000	64015000000	50063000000	57098000000	1	0.717833	0.509914	0.811529	0.699864	0.876772	0.674862	1.21342	0.948954	1.0823	51	41	49	40	48	57	47	47	62
Ceralasertib	STK10	O94804	TRUE	FALSE	NA	FALSE	1063.8	5.97314	655.086	6.1837	0.432808	0.695176	0.93839	10	0.352572	34.4875	323.31	0.356647	0.615796	8590200000	24086000000	16420000000	10916000000	14824000000	18198000000	17881000000	14883000000	18795000000	23059000000	22145000000	1	0.681724	0.453209	0.615461	0.755543	0.742381	0.617911	0.780329	0.957361	0.919414	79	58	66	60	80	78	74	66	80
Ceralasertib	STK11	Q15831-2;Q15831	TRUE	FALSE	NA	FALSE	3000000	2.52288	1.63054e+06	2.78767	1.54369	0.628727	75.592	0.893483	0.781347	27.7593	6.1152	0.276412	0.543515	62798000	227190000	120140000	128890000	124920000	98319000	154810000	106800000	230510000	149120000	417410000	1	0.528808	0.567323	0.549848	0.432761	0.681412	0.470091	1.01461	0.656367	1.83727	3	2	2	1	1	1	1	2	2
Ceralasertib	STK16	O75716	TRUE	FALSE	NA	FALSE	0.747192	9.12657	0.326316	9.48636	-0.0344429	1	0.680615	9.9973	0.415125	30.6182	71.883	0.424712	0.436723	700010000	1648200000	1148900000	801270000	1207200000	1120400000	1349500000	914030000	1381400000	1293800000	906710000	1	0.697063	0.486149	0.732435	0.679772	0.818772	0.554563	0.838126	0.784978	0.550121	13	8	13	11	15	11	12	8	10
Ceralasertib	STK17B	O94768	TRUE	FALSE	NA	FALSE	1.70438	8.76843	1.07395	8.96902	-0.404881	1.17628	0.887389	10	0.306668	27.9291	21.098	0.297543	0.630113	76040000	255560000	345740000	164430000	194210000	237380000	259500000	206140000	303890000	185800000	262720000	1	1.35287	0.643411	0.759939	0.928862	1.01542	0.806621	1.18911	0.727031	1.02802	3	3	4	4	1	3	3	3	2
Ceralasertib	STK3	Q13188;Q13188-2	TRUE	FALSE	NA	FALSE	552.241	6.25787	289.509	6.53834	0.292192	0.749921	0.918279	10	0.287801	32.3811	247.65	0.320163	0.524244	1790800000	5593400000	4586600000	2816400000	3756700000	4281800000	4373000000	3955400000	5338800000	5377400000	4691300000	1	0.820002	0.503522	0.671631	0.765509	0.781814	0.707155	0.954482	0.961383	0.838721	26	18	18	19	29	30	23	21	23
Ceralasertib	STK4	Q13043;Q13043-2	TRUE	FALSE	NA	FALSE	355.409	6.44927	189.52	6.72234	0.324455	0.817097	1.02316	10	0.429452	34.9107	323.31	0.406942	0.533245	13143000000	32297000000	27012000000	17708000000	26456000000	26489000000	28377000000	27422000000	33963000000	33906000000	31266000000	1	0.836363	0.548286	0.819147	0.820169	0.878626	0.849057	1.05158	1.04982	0.968078	67	58	64	51	67	66	75	53	65
Ceralasertib	STRADA	Q7RTN6-4;Q7RTN6-6;Q7RTN6-2;Q7RTN6-5;Q7RTN6-3;Q7RTN6	TRUE	FALSE	NA	FALSE	0.01	11	NA	NA	-1.71888e-07	0.999972	0.190274	3.77644	0.306611	26.3488	23.852	NA	NA	0	85462000	0	0	0	0	46560000	0	99793000	0	0	1	0	0	0	0	0.544804	0	1.16769	0	0	1	0	0	0	0	1	0	1	1
Ceralasertib	SYK	P43405;P43403-2;P43403-3;P43403;Q8NFD2	TRUE	FALSE	NA	FALSE	555.75	6.25512	318.951	6.49628	0.419812	0.684015	0.915044	10	0.357111	31.6166	323.31	0.315799	0.57391	1039800000	3292600000	2195700000	1491700000	2311600000	2111600000	2564300000	1797500000	3352300000	2756600000	2929500000	1	0.666859	0.453046	0.702059	0.641317	0.778807	0.545921	1.01813	0.837211	0.889722	25	17	20	14	22	26	21	20	21
Ceralasertib	TAOK1	Q7L7X3;Q7L7X3-3;Q7L7X3-2	TRUE	FALSE	NA	FALSE	9.56723	8.01921	3.4604	8.46087	0.901182	0.459108	0.857428	10	0.305921	28.0716	36.224	0.361693	0.361693	102030000	282090000	0	106440000	197920000	253720000	242350000	192750000	162400000	275920000	324090000	1	0	0.377326	0.70162	0.899429	0.859123	0.683293	0.575703	0.978128	1.14889	4	1	2	2	4	2	2	2	3
Ceralasertib	TAOK2	Q9UL54;Q9UL54-2;Q9UL54-4;Q9UL54-3	TRUE	FALSE	NA	FALSE	800.632	6.09657	363.996	6.4389	0.489843	0.652796	0.916716	10	0.402295	31.8598	146.85	0.27251	0.454636	1062000000	3897100000	2235300000	1554100000	2484800000	2678300000	2745300000	2213200000	3472300000	3468700000	3676200000	1	0.57358	0.398784	0.637602	0.687255	0.704447	0.567909	0.890996	0.890072	0.943317	20	11	11	12	15	20	16	11	16
Ceralasertib	TAOK3	Q9H2K8	TRUE	FALSE	NA	FALSE	0.01	11	0.00647566	11.1887	-9.41985e-07	1.00007	0.75949	2.84293	0.260057	33.6613	323.31	0.358785	0.647566	4874100000	13585000000	9774200000	6507100000	9218000000	10701000000	10632000000	9703400000	11355000000	12162000000	12809000000	1	0.719485	0.478992	0.678543	0.787707	0.782628	0.714273	0.835848	0.895252	0.942878	52	36	43	39	58	58	50	43	60
Ceralasertib	TBK1	Q9UHD2	TRUE	FALSE	NA	FALSE	29713.4	4.52705	14548.5	4.83718	-1.05469	0.808491	0.0001	7.78052	0.486273	36.1082	323.31	0.356427	0.489628	26402000000	74074000000	61668000000	38307000000	58539000000	53619000000	62970000000	53032000000	69932000000	66853000000	28830000000	1	0.832519	0.517145	0.790277	0.723857	0.850096	0.715933	0.944083	0.902516	0.389205	88	94	75	82	92	86	87	77	82
Ceralasertib	TEC	P42680	TRUE	FALSE	NA	FALSE	574.351	6.24082	198.403	6.70245	0.359609	0.705866	0.905681	10	0.301656	32.049	213.71	0.264257	0.345439	1174200000	4443400000	3533800000	2023100000	2839900000	2758200000	3533500000	2823600000	4143000000	3643100000	4284300000	1	0.795292	0.455304	0.639128	0.620741	0.795224	0.635459	0.932394	0.81989	0.964194	27	17	21	16	25	28	23	20	24
Ceralasertib	TESK1	Q15569	TRUE	FALSE	NA	FALSE	1771.3	5.75171	711.372	6.1479	1.27901	0.678827	2.00511	0.479934	0.705327	29.4203	65.515	0.382944	0.40161	275130000	718460000	248670000	411580000	485320000	805980000	803770000	783630000	710910000	1100700000	1249800000	1	0.346115	0.572864	0.6755	1.12182	1.11874	1.09071	0.989491	1.53203	1.73955	9	2	7	4	11	13	10	6	11
Ceralasertib	TGFBR1	P36897;P36897-3;P36897-2	TRUE	FALSE	NA	FALSE	0.832158	9.07979	0.414132	9.38286	-0.0865504	1	0.689738	9.99626	0.293826	30.23	65.523	0.185619	0.49766	233750000	1259300000	922300000	469310000	964010000	797020000	731390000	782860000	1077200000	1004000000	1122900000	1	0.732391	0.372675	0.765513	0.632907	0.580791	0.621663	0.855396	0.797268	0.891686	8	3	2	5	5	6	4	5	7
Ceralasertib	TGFBR2	P37173;P37173-2	TRUE	FALSE	NA	FALSE	2409.04	5.61816	1176.85	5.92928	0.530863	0.804159	1.19693	0.925853	0.513254	34.3864	323.31	0.379182	0.488515	8515300000	22457000000	17871000000	12619000000	18598000000	18918000000	19891000000	16593000000	22770000000	22023000000	26245000000	1	0.795788	0.561918	0.82816	0.84241	0.885737	0.738879	1.01394	0.980674	1.16868	45	39	44	43	52	46	48	45	43
Ceralasertib	TNK1	Q13470-2;Q13470	TRUE	FALSE	NA	FALSE	354.116	6.45085	97.1975	7.01234	0.504705	0.767797	1.08938	10	0.619995	33.6882	323.31	0.254151	0.27448	3517700000	13841000000	8876400000	7805100000	11218000000	10252000000	11770000000	11339000000	15443000000	14102000000	15689000000	1	0.641312	0.563912	0.810491	0.740698	0.850372	0.819233	1.11574	1.01886	1.13352	45	34	39	33	47	47	49	38	44
Ceralasertib	TNK2	Q07912;Q07912-2	TRUE	FALSE	NA	FALSE	352.373	6.453	87.6244	7.05738	0.437055	0.791714	1.07185	9.99939	0.50499	31.026	152.3	0.223243	0.248669	488120000	2186500000	1459000000	1133800000	1943300000	1729300000	1934600000	1833200000	2412600000	2228700000	2389500000	1	0.667276	0.518546	0.888772	0.790899	0.884793	0.838418	1.10341	1.0193	1.09284	18	8	12	15	14	17	15	10	20
Ceralasertib	TP53RK	Q96S44	TRUE	FALSE	NA	FALSE	1.00974	8.99579	0.54763	9.26151	-0.332229	1	0.669353	10	0.320401	29.2412	50.604	0.285615	0.542346	181240000	634560000	534740000	354100000	495150000	445090000	465880000	269400000	631320000	446480000	290540000	1	0.842694	0.558024	0.780304	0.701415	0.734178	0.424546	0.994894	0.703606	0.457861	5	4	6	4	5	5	4	4	5
Ceralasertib	TTK	P33981-2;P33981	TRUE	FALSE	NA	FALSE	0.308126	9.51127	0.162664	9.78871	-5.51679e-06	1	0.668574	10	0.391719	28.1883	37.796	0.255293	0.527914	78084000	305860000	194650000	171130000	173660000	250450000	193310000	136650000	272050000	221450000	227060000	1	0.636402	0.559504	0.567776	0.818839	0.632021	0.446773	0.889459	0.724024	0.742366	4	1	5	3	1	3	2	3	3
Ceralasertib	TTN	Q8WZ42-11;Q8WZ42-4;Q8WZ42-7;Q8WZ42-2;Q8WZ42;Q8WZ42-8;Q8WZ42-13;Q8WZ42-3;Q8WZ42-10;Q8WZ42-9;Q8WZ42-5;Q8WZ42-12	TRUE	FALSE	NA	FALSE	1638.1	5.78566	1563.84	5.80581	1.25101	1.11773	2.66029	10	0.57968	26.8089	2.4246	1.70809	0.954666	200820000	117570000	0	176720000	89155000	172870000	136720000	239660000	119710000	351610000	273690000	1	0	1.5031	0.758314	1.47036	1.16288	2.03845	1.0182	2.99064	2.32789	1	1	1	2	2	1	2	1	2
Ceralasertib	TYK2	P29597	TRUE	FALSE	NA	FALSE	0.847881	9.07167	0.36709	9.43523	-0.0678526	1	0.769954	9.99615	0.149275	31.2359	139.39	0.154919	0.43295	391790000	2529000000	2041000000	1250200000	2100400000	1755300000	1926600000	1821800000	2932600000	2195700000	1595100000	1	0.807038	0.494346	0.830526	0.694069	0.761803	0.720364	1.15959	0.868209	0.630724	26	12	18	12	17	24	17	11	14
Ceralasertib	ULK1	O75385	TRUE	FALSE	NA	FALSE	26.5215	7.5764	14.2047	7.84757	0.71801	0.500821	0.823854	2.84682	0.292574	26.048	12.889	0.285226	0.535591	19789000	69380000	0	34099000	37023000	47586000	57409000	67950000	57636000	51670000	50765000	1	0	0.491482	0.533626	0.685875	0.827457	0.979389	0.830729	0.744739	0.731695	2	0	2	2	3	2	4	2	3
Ceralasertib	ULK3	Q6PHR2;Q6PHR2-4;Q6PHR2-2	TRUE	FALSE	NA	FALSE	531.686	6.27434	202.652	6.69325	0.295749	0.75831	0.930842	10	0.310508	33.5625	323.31	0.324373	0.38115	4115000000	12686000000	9498300000	7127100000	8802300000	8990400000	11220000000	9018500000	12904000000	11916000000	10606000000	1	0.748723	0.561808	0.693859	0.708687	0.88444	0.710902	1.01718	0.939303	0.83604	43	29	37	32	45	42	41	38	47
Ceralasertib	WEE1	P30291;P30291-2	TRUE	FALSE	NA	FALSE	0.01	11	0.00472199	11.3259	-4.53523e-08	0.999992	0.714978	3.55157	0.309282	31.846	152.61	0.295891	0.472199	1142200000	3860200000	2423400000	1669900000	2840300000	2537500000	2823000000	2529800000	3349600000	3416900000	3249300000	1	0.627791	0.432594	0.735791	0.657349	0.731309	0.655355	0.867727	0.885161	0.841744	21	8	17	13	24	25	21	16	27
Ceralasertib	YES1	P07947;P06241-3;P06241-2;P06241;P09769;P06239;P06239-3	TRUE	FALSE	NA	FALSE	570.306	6.24389	179.539	6.74584	0.45111	0.77555	1.06025	10	0.557706	34.3486	323.31	0.26125	0.314812	5715100000	21876000000	16562000000	12026000000	17059000000	17235000000	18765000000	15243000000	23947000000	20745000000	24873000000	1	0.757085	0.549735	0.779804	0.78785	0.857789	0.696791	1.09467	0.9483	1.137	35	31	35	33	37	39	39	36	34
Ceralasertib	ZAK	Q9NYL2-2	TRUE	FALSE	NA	FALSE	541.013	6.26679	298.952	6.5244	0.670202	0.646795	1.02924	10	0.561494	31.3598	99.873	0.361186	0.552578	995320000	2755700000	1557300000	995680000	1884300000	1799100000	1904600000	1581700000	3094200000	2579500000	2834000000	1	0.56512	0.361317	0.683783	0.652865	0.691149	0.573974	1.12284	0.93606	1.02841	38	30	28	28	34	41	28	30	36
Ceralasertib	ZAK	Q9NYL2-2	TRUE	FALSE	NA	FALSE	541.013	6.26679	298.952	6.5244	0.670202	0.646795	1.02924	10	0.561494	31.3598	99.873	0.361186	0.552578	995320000	2755700000	1557300000	995680000	1884300000	1799100000	1904600000	1581700000	3094200000	2579500000	2834000000	1	0.56512	0.361317	0.683783	0.652865	0.691149	0.573974	1.12284	0.93606	1.02841	4	4	4	5	5	5	4	5	5
Ceralasertib	ZAK	Q9NYL2-2	TRUE	FALSE	NA	FALSE	541.013	6.26679	298.952	6.5244	0.670202	0.646795	1.02924	10	0.561494	31.3598	99.873	0.325365	0.552578	4705100000	2755700000	1557300000	995680000	1884300000	1799100000	1904600000	1581700000	3094200000	2579500000	2834000000	1	0.56512	0.361317	0.683783	0.652865	0.691149	0.573974	1.12284	0.93606	1.02841	38	30	28	28	34	41	28	30	36
Ceralasertib	ZAK	Q9NYL2-2	TRUE	FALSE	NA	FALSE	541.013	6.26679	298.952	6.5244	0.670202	0.646795	1.02924	10	0.561494	31.3598	99.873	0.325365	0.552578	4705100000	2755700000	1557300000	995680000	1884300000	1799100000	1904600000	1581700000	3094200000	2579500000	2834000000	1	0.56512	0.361317	0.683783	0.652865	0.691149	0.573974	1.12284	0.93606	1.02841	4	4	4	5	5	5	4	5	5
Ceralasertib	ZAK	Q9NYL2;Q9NYL2-3	TRUE	FALSE	NA	FALSE	567.349	6.24615	313.505	6.50376	0.380165	0.713799	0.929003	10	0.325187	33.7514	323.31	0.361186	0.552578	995320000	14461000000	10503000000	7004000000	10813000000	9761800000	11950000000	7759500000	14698000000	11882000000	13721000000	1	0.726298	0.484337	0.747735	0.675043	0.826361	0.536581	1.01639	0.821658	0.948828	38	30	28	28	34	41	28	30	36
Ceralasertib	ZAK	Q9NYL2;Q9NYL2-3	TRUE	FALSE	NA	FALSE	567.349	6.24615	313.505	6.50376	0.380165	0.713799	0.929003	10	0.325187	33.7514	323.31	0.361186	0.552578	995320000	14461000000	10503000000	7004000000	10813000000	9761800000	11950000000	7759500000	14698000000	11882000000	13721000000	1	0.726298	0.484337	0.747735	0.675043	0.826361	0.536581	1.01639	0.821658	0.948828	4	4	4	5	5	5	4	5	5
Ceralasertib	ZAK	Q9NYL2;Q9NYL2-3	TRUE	FALSE	NA	FALSE	567.349	6.24615	313.505	6.50376	0.380165	0.713799	0.929003	10	0.325187	33.7514	323.31	0.325365	0.552578	4705100000	14461000000	10503000000	7004000000	10813000000	9761800000	11950000000	7759500000	14698000000	11882000000	13721000000	1	0.726298	0.484337	0.747735	0.675043	0.826361	0.536581	1.01639	0.821658	0.948828	38	30	28	28	34	41	28	30	36
Ceralasertib	ZAK	Q9NYL2;Q9NYL2-3	TRUE	FALSE	NA	FALSE	567.349	6.24615	313.505	6.50376	0.380165	0.713799	0.929003	10	0.325187	33.7514	323.31	0.325365	0.552578	4705100000	14461000000	10503000000	7004000000	10813000000	9761800000	11950000000	7759500000	14698000000	11882000000	13721000000	1	0.726298	0.484337	0.747735	0.675043	0.826361	0.536581	1.01639	0.821658	0.948828	4	4	4	5	5	5	4	5	5
Elimusertib	AAK1	Q2M2I8-2;Q2M2I8	TRUE	FALSE	NA	FALSE	2.79054	8.55431	1.46599	8.83387	-0.203891	1.01323	0.879689	10	0.461319	32.7162	323.31	0.708538	0.525342	4999300000	7055800000	7242500000	6514600000	6547800000	5560700000	6805500000	6831900000	5808600000	5826900000	6067000000	1	1.02646	0.923297	0.928002	0.788103	0.964526	0.968267	0.823238	0.825831	0.85986	34	37	43	34	33	41	39	37	35
Elimusertib	ABL1	P00519-2;P00519	TRUE	FALSE	NA	FALSE	3.27277	8.48508	0.773806	9.11137	-0.325976	1.06932	0.853059	10	0.59339	30.2092	163.93	0.264457	0.236438	328270000	1241300000	1413400000	1248100000	1058300000	931150000	1120700000	1234500000	1021900000	1116200000	929570000	1	1.13864	1.00548	0.852574	0.750141	0.902844	0.994522	0.82325	0.899219	0.748868	28	32	29	28	23	24	30	22	24
Elimusertib	ABL2	P42684-7;P42684-5;P42684-6;P42684;P42684-4;P42684-10;P42684-2;P42684-3;P42684-8	TRUE	FALSE	NA	FALSE	561.638	6.25054	29.564	7.52924	-0.527147	0.91699	0.636323	10	0.493834	27.2498	43.282	NA	0.0526389	0	159590000	176540000	133460000	111760000	118230000	171200000	153560000	97255000	117300000	90209000	1	1.10621	0.836268	0.700295	0.740836	1.07275	0.962216	0.609405	0.735008	0.565255	9	7	6	2	6	7	6	3	4
Elimusertib	ACVR1	Q04771	TRUE	FALSE	NA	FALSE	786.024	6.10456	309.168	6.5098	-0.92679	1.03254	0.410509	0.413111	0.778258	30.8814	323.31	0.458038	0.393332	906000000	1978000000	2132600000	2093200000	1658000000	1495400000	1844800000	1669800000	1499200000	1057500000	1085900000	1	1.07816	1.05824	0.83822	0.756016	0.932659	0.844186	0.757937	0.534631	0.548989	27	21	23	22	18	21	21	24	18
Elimusertib	ADCK1	Q86TW2;Q86TW2-2;Q86TW2-3	TRUE	FALSE	NA	FALSE	0.198898	9.70137	0.0870002	10.0605	-2.56837e-08	0.999999	0.844785	10	0.428193	29.0564	121.11	0.628388	0.437412	350810000	558270000	425540000	500000000	477960000	434360000	448360000	509920000	503430000	501180000	443810000	1	0.762248	0.895624	0.856145	0.778046	0.803124	0.913393	0.901768	0.897738	0.794974	22	15	15	17	17	11	20	24	13
Elimusertib	ADCK3	Q8NI60-3;Q8NI60;Q8NI60-4;Q8NI60-2	TRUE	TRUE	FALSE	FALSE	456.496	6.34056	226.812	6.64433	-1.23981	1.00092	0.30094	0.422255	0.814493	27.5189	39.011	0.684796	0.496854	131700000	192320000	155820000	209090000	185600000	152420000	117730000	142550000	124490000	96692000	75797000	1	0.810212	1.0872	0.965058	0.792533	0.612157	0.741213	0.647307	0.502766	0.394119	5	2	6	2	5	2	5	2	2
Elimusertib	ADCK5	Q3MIX3	TRUE	FALSE	NA	FALSE	1.84171	8.73478	1.23028	8.91	0.857238	0.500664	0.90863	10	0.323272	27.1832	45.631	0.80084	0.668011	122040000	152390000	0	160630000	139720000	125840000	147910000	125720000	135850000	148540000	123390000	1	0	1.05407	0.916858	0.825776	0.970602	0.824989	0.891463	0.974736	0.809699	5	3	1	4	3	0	4	5	2
Elimusertib	AKT1	P31749;P31749-2;Q9Y243-2;Q9Y243	TRUE	FALSE	NA	FALSE	15520	4.80911	9207.62	5.03585	0.241338	0.965995	1.1426	8.36372	0.234304	29.3694	122.1	0.933386	0.593276	647350000	693550000	650020000	782100000	692190000	613230000	552120000	626260000	771360000	648860000	791950000	1	0.937236	1.12768	0.998039	0.88419	0.796078	0.902977	1.11219	0.935563	1.14188	15	16	12	17	19	12	16	18	14
Elimusertib	AKT2	P31751;P31751-2	TRUE	FALSE	NA	FALSE	4872.83	5.31222	2853.2	5.54467	0.713428	0.929044	1.64409	0.880546	0.515554	27.4195	44.651	0.982564	0.585533	176380000	179510000	131850000	198570000	221660000	130770000	121200000	187620000	217010000	203750000	275230000	1	0.734499	1.10618	1.23481	0.728483	0.675171	1.04518	1.2089	1.13503	1.53323	6	3	4	5	6	2	5	9	7
Elimusertib	ATM	Q13315	TRUE	FALSE	NA	FALSE	6770.31	5.16939	815.617	6.08851	0.471556	1.19872	1.71723	1.43077	0.248683	28.1127	145.21	0.211314	0.12047	61334000	290250000	524150000	366640000	306210000	237390000	358360000	354500000	357550000	383410000	482460000	1	1.80586	1.26319	1.05499	0.817881	1.23466	1.22136	1.23187	1.32096	1.66222	6	20	13	7	7	15	13	13	11
Elimusertib	AURKA	O14965	TRUE	FALSE	NA	FALSE	84347.4	4.07393	24909.7	4.60363	-0.5272	1.05286	0.0001	0.791167	0.375115	32.8775	323.31	0.335657	0.295323	2648600000	7890800000	10811000000	8089700000	7537200000	6868500000	8430800000	8513100000	7699400000	8003000000	5734600000	1	1.37008	1.02521	0.955188	0.870444	1.06843	1.07886	0.975744	1.01422	0.726745	70	75	65	58	60	64	60	64	55
Elimusertib	AURKB	Q96GD4;Q96GD4-5;Q96GD4-4;Q96GD4-2;Q96GD4-3;Q9UQB9-2;Q9UQB9-3;Q9UQB9	TRUE	FALSE	NA	FALSE	39482	4.4036	17722.8	4.75147	-0.763251	0.952971	0.0001	1.31202	0.578473	29.5312	140.69	0.541201	0.448883	419880000	775830000	906520000	696130000	700860000	581950000	784220000	730630000	728870000	717390000	435470000	1	1.16845	0.897271	0.903368	0.7501	1.01081	0.94174	0.939471	0.924674	0.561296	12	16	12	9	9	18	15	12	12
Elimusertib	AXL	P30530-2;P30530	TRUE	FALSE	NA	FALSE	990161	3.00429	490375	3.30947	0.336054	0.924194	4.08707	0.711499	0.389044	29.2929	238.89	0.826669	0.495248	543700000	657700000	581050000	695750000	621820000	479030000	559330000	643260000	673890000	618210000	767890000	1	0.883458	1.05785	0.945446	0.728341	0.850433	0.978045	1.02462	0.939957	1.16754	22	19	22	18	16	16	24	20	14
Elimusertib	BMP2K	Q9NSY1;Q9NSY1-2;Q9NSY1-3	TRUE	FALSE	NA	FALSE	5.60433	8.25148	3.12555	8.50507	-0.209435	1.01755	0.880058	10	0.40679	30.4885	245.77	0.786179	0.557702	1184300000	1506400000	1463900000	1628200000	1265700000	1122900000	1219700000	1537400000	1355400000	1332300000	1446900000	1	0.971787	1.08086	0.840215	0.74542	0.809679	1.02058	0.899761	0.884426	0.960502	20	27	25	22	18	26	24	21	22
Elimusertib	BMPR1A	P36894	TRUE	FALSE	NA	FALSE	5.75816	8.23972	2.34092	8.63061	-0.300176	1.03827	0.843235	10	0.522216	26.6168	44.743	0.581576	0.406541	59850000	102910000	102610000	115020000	83829000	67861000	96376000	84786000	97563000	95098000	81984000	1	0.997085	1.11768	0.814586	0.659421	0.936508	0.823885	0.948042	0.924089	0.796657	3	5	2	1	2	4	2	2	3
Elimusertib	BMPR2	Q13873;Q13873-2	TRUE	FALSE	NA	FALSE	284.86	6.54537	160.998	6.79318	0.276346	0.861945	1.04392	10	0.414068	28.6065	76.019	0.73609	0.565183	300840000	408700000	379940000	401420000	347380000	279540000	296680000	398890000	418120000	404630000	457200000	1	0.929631	0.982187	0.849963	0.683974	0.725911	0.975997	1.02305	0.990042	1.11867	12	10	10	8	9	10	10	11	11
Elimusertib	BRAF	P15056;P04049;P04049-2	TRUE	FALSE	NA	FALSE	5.51099	8.25877	3.23752	8.48979	-0.113327	1.07689	0.995535	10	0.168465	29.3563	96.2	0.775511	0.587467	532970000	687250000	755010000	778060000	650660000	586130000	624920000	754710000	710950000	688860000	773010000	1	1.0986	1.13214	0.946759	0.852863	0.909305	1.09816	1.03449	1.00234	1.12479	19	17	20	15	17	15	16	23	16
Elimusertib	CAMK2B	Q13554-4;Q13554-3;Q13554-5;Q13554-7;Q13554-8;Q13554-2;Q13554;Q13554-6	TRUE	FALSE	NA	FALSE	0.982877	9.0075	0.177124	9.75172	-0.12092	1	0.839395	10	0.222766	28.0357	37.612	NA	0.18021	0	275170000	251170000	226890000	238010000	170020000	250000000	207660000	232320000	250420000	272490000	1	0.912781	0.824545	0.864956	0.617873	0.908529	0.754661	0.844278	0.910056	0.990261	2	4	1	1	4	2	3	1	0
Elimusertib	CAMK2D	Q13557-12	TRUE	FALSE	NA	FALSE	13161	4.88071	4086.74	5.38862	-11.4581	1.09298	0.0001	10	0.499627	32.0587	6.3397	0.213863	0.310519	52174000000	4473400000	5201600000	3514100000	4016700000	4121200000	8726000000	3923200000	3930100000	6097800000	0	1	1.16278	0.785555	0.897908	0.921268	1.95064	0.877006	0.878549	1.36312	0	219	203	204	185	189	225	197	177	172
Elimusertib	CAMK2D	Q13557-12	TRUE	FALSE	NA	FALSE	13161	4.88071	4086.74	5.38862	-11.4581	1.09298	0.0001	10	0.499627	32.0587	6.3397	NA	0.310519	0	4473400000	5201600000	3514100000	4016700000	4121200000	8726000000	3923200000	3930100000	6097800000	0	1	1.16278	0.785555	0.897908	0.921268	1.95064	0.877006	0.878549	1.36312	0	3	3	2	3	3	4	3	3	2
Elimusertib	CAMK2D	Q13557;Q13557-6;Q13557-11;Q13557-8;Q13557-10;Q13557-3;Q13557-4;Q13557-9;Q13557-5	TRUE	FALSE	NA	FALSE	2.59646	8.58562	0.806249	9.09353	-0.464787	1.11723	0.809507	10	0.509164	37.8279	323.31	0.213863	0.310519	52174000000	243960000000	301160000000	211800000000	194610000000	171920000000	265620000000	215270000000	184140000000	180330000000	170530000000	1	1.23446	0.868175	0.797713	0.704706	1.08879	0.882399	0.754796	0.739179	0.699008	219	203	204	185	189	225	197	177	172
Elimusertib	CAMK2D	Q13557;Q13557-6;Q13557-11;Q13557-8;Q13557-10;Q13557-3;Q13557-4;Q13557-9;Q13557-5	TRUE	FALSE	NA	FALSE	2.59646	8.58562	0.806249	9.09353	-0.464787	1.11723	0.809507	10	0.509164	37.8279	323.31	NA	0.310519	0	243960000000	301160000000	211800000000	194610000000	171920000000	265620000000	215270000000	184140000000	180330000000	170530000000	1	1.23446	0.868175	0.797713	0.704706	1.08879	0.882399	0.754796	0.739179	0.699008	3	3	2	3	3	4	3	3	2
Elimusertib	CAMK2G	Q13555-11;Q13555-5	TRUE	FALSE	NA	FALSE	0.231737	9.635	0.0525241	10.2796	-9.81843e-08	1.00001	0.867784	10	0.105497	29.907	109.64	NA	0.226654	0	1006700000	730640000	983830000	965810000	790730000	669650000	1052600000	817590000	875520000	975940000	1	0.725777	0.977282	0.959382	0.785467	0.665193	1.04559	0.812149	0.869693	0.969445	4	3	4	4	3	3	3	4	3
Elimusertib	CAMK2G	Q13555-11;Q13555-5	TRUE	FALSE	NA	FALSE	0.231737	9.635	0.0525241	10.2796	-9.81843e-08	1.00001	0.867784	10	0.105497	29.907	109.64	NA	0.226654	0	1006700000	730640000	983830000	965810000	790730000	669650000	1052600000	817590000	875520000	975940000	1	0.725777	0.977282	0.959382	0.785467	0.665193	1.04559	0.812149	0.869693	0.969445	92	88	75	81	93	97	76	76	86
Elimusertib	CAMK2G	Q13555-11;Q13555-5	TRUE	FALSE	NA	FALSE	0.231737	9.635	0.0525241	10.2796	-9.81843e-08	1.00001	0.867784	10	0.105497	29.907	109.64	NA	0.226654	0	1006700000	730640000	983830000	965810000	790730000	669650000	1052600000	817590000	875520000	975940000	1	0.725777	0.977282	0.959382	0.785467	0.665193	1.04559	0.812149	0.869693	0.969445	6	3	5	2	3	4	4	6	3
Elimusertib	CAMK2G	Q13555-11;Q13555-5	TRUE	FALSE	NA	FALSE	0.231737	9.635	0.0525241	10.2796	-9.81843e-08	1.00001	0.867784	10	0.105497	29.907	109.64	0.233426	0.226654	234990000	1006700000	730640000	983830000	965810000	790730000	669650000	1052600000	817590000	875520000	975940000	1	0.725777	0.977282	0.959382	0.785467	0.665193	1.04559	0.812149	0.869693	0.969445	4	3	4	4	3	3	3	4	3
Elimusertib	CAMK2G	Q13555-11;Q13555-5	TRUE	FALSE	NA	FALSE	0.231737	9.635	0.0525241	10.2796	-9.81843e-08	1.00001	0.867784	10	0.105497	29.907	109.64	0.233426	0.226654	234990000	1006700000	730640000	983830000	965810000	790730000	669650000	1052600000	817590000	875520000	975940000	1	0.725777	0.977282	0.959382	0.785467	0.665193	1.04559	0.812149	0.869693	0.969445	92	88	75	81	93	97	76	76	86
Elimusertib	CAMK2G	Q13555-11;Q13555-5	TRUE	FALSE	NA	FALSE	0.231737	9.635	0.0525241	10.2796	-9.81843e-08	1.00001	0.867784	10	0.105497	29.907	109.64	0.233426	0.226654	234990000	1006700000	730640000	983830000	965810000	790730000	669650000	1052600000	817590000	875520000	975940000	1	0.725777	0.977282	0.959382	0.785467	0.665193	1.04559	0.812149	0.869693	0.969445	6	3	5	2	3	4	4	6	3
Elimusertib	CAMK2G	Q13555-11;Q13555-5	TRUE	FALSE	NA	FALSE	0.231737	9.635	0.0525241	10.2796	-9.81843e-08	1.00001	0.867784	10	0.105497	29.907	109.64	NA	0.226654	0	1006700000	730640000	983830000	965810000	790730000	669650000	1052600000	817590000	875520000	975940000	1	0.725777	0.977282	0.959382	0.785467	0.665193	1.04559	0.812149	0.869693	0.969445	1	1	1	1	2	1	1	1	1
Elimusertib	CAMK2G	Q13555-11;Q13555-5	TRUE	FALSE	NA	FALSE	0.231737	9.635	0.0525241	10.2796	-9.81843e-08	1.00001	0.867784	10	0.105497	29.907	109.64	0.222813	0.226654	7810500000	1006700000	730640000	983830000	965810000	790730000	669650000	1052600000	817590000	875520000	975940000	1	0.725777	0.977282	0.959382	0.785467	0.665193	1.04559	0.812149	0.869693	0.969445	4	3	4	4	3	3	3	4	3
Elimusertib	CAMK2G	Q13555-11;Q13555-5	TRUE	FALSE	NA	FALSE	0.231737	9.635	0.0525241	10.2796	-9.81843e-08	1.00001	0.867784	10	0.105497	29.907	109.64	0.222813	0.226654	7810500000	1006700000	730640000	983830000	965810000	790730000	669650000	1052600000	817590000	875520000	975940000	1	0.725777	0.977282	0.959382	0.785467	0.665193	1.04559	0.812149	0.869693	0.969445	92	88	75	81	93	97	76	76	86
Elimusertib	CAMK2G	Q13555-11;Q13555-5	TRUE	FALSE	NA	FALSE	0.231737	9.635	0.0525241	10.2796	-9.81843e-08	1.00001	0.867784	10	0.105497	29.907	109.64	0.222813	0.226654	7810500000	1006700000	730640000	983830000	965810000	790730000	669650000	1052600000	817590000	875520000	975940000	1	0.725777	0.977282	0.959382	0.785467	0.665193	1.04559	0.812149	0.869693	0.969445	6	3	5	2	3	4	4	6	3
Elimusertib	CAMK2G	Q13555-7;Q13555-3	TRUE	FALSE	NA	FALSE	2.6979	8.56897	0.611489	9.21361	-0.295586	1.09639	0.893269	10	0.544941	35.0289	323.31	NA	0.226654	0	35054000000	41812000000	33142000000	29512000000	27171000000	35795000000	32881000000	31138000000	31550000000	31142000000	1	1.19279	0.945456	0.841901	0.775118	1.02114	0.93801	0.888287	0.90004	0.888401	4	3	4	4	3	3	3	4	3
Elimusertib	CAMK2G	Q13555-7;Q13555-3	TRUE	FALSE	NA	FALSE	2.6979	8.56897	0.611489	9.21361	-0.295586	1.09639	0.893269	10	0.544941	35.0289	323.31	NA	0.226654	0	35054000000	41812000000	33142000000	29512000000	27171000000	35795000000	32881000000	31138000000	31550000000	31142000000	1	1.19279	0.945456	0.841901	0.775118	1.02114	0.93801	0.888287	0.90004	0.888401	92	88	75	81	93	97	76	76	86
Elimusertib	CAMK2G	Q13555-7;Q13555-3	TRUE	FALSE	NA	FALSE	2.6979	8.56897	0.611489	9.21361	-0.295586	1.09639	0.893269	10	0.544941	35.0289	323.31	NA	0.226654	0	35054000000	41812000000	33142000000	29512000000	27171000000	35795000000	32881000000	31138000000	31550000000	31142000000	1	1.19279	0.945456	0.841901	0.775118	1.02114	0.93801	0.888287	0.90004	0.888401	6	3	5	2	3	4	4	6	3
Elimusertib	CAMK2G	Q13555-7;Q13555-3	TRUE	FALSE	NA	FALSE	2.6979	8.56897	0.611489	9.21361	-0.295586	1.09639	0.893269	10	0.544941	35.0289	323.31	0.233426	0.226654	234990000	35054000000	41812000000	33142000000	29512000000	27171000000	35795000000	32881000000	31138000000	31550000000	31142000000	1	1.19279	0.945456	0.841901	0.775118	1.02114	0.93801	0.888287	0.90004	0.888401	4	3	4	4	3	3	3	4	3
Elimusertib	CAMK2G	Q13555-7;Q13555-3	TRUE	FALSE	NA	FALSE	2.6979	8.56897	0.611489	9.21361	-0.295586	1.09639	0.893269	10	0.544941	35.0289	323.31	0.233426	0.226654	234990000	35054000000	41812000000	33142000000	29512000000	27171000000	35795000000	32881000000	31138000000	31550000000	31142000000	1	1.19279	0.945456	0.841901	0.775118	1.02114	0.93801	0.888287	0.90004	0.888401	92	88	75	81	93	97	76	76	86
Elimusertib	CAMK2G	Q13555-7;Q13555-3	TRUE	FALSE	NA	FALSE	2.6979	8.56897	0.611489	9.21361	-0.295586	1.09639	0.893269	10	0.544941	35.0289	323.31	0.233426	0.226654	234990000	35054000000	41812000000	33142000000	29512000000	27171000000	35795000000	32881000000	31138000000	31550000000	31142000000	1	1.19279	0.945456	0.841901	0.775118	1.02114	0.93801	0.888287	0.90004	0.888401	6	3	5	2	3	4	4	6	3
Elimusertib	CAMK2G	Q13555-7;Q13555-3	TRUE	FALSE	NA	FALSE	2.6979	8.56897	0.611489	9.21361	-0.295586	1.09639	0.893269	10	0.544941	35.0289	323.31	NA	0.226654	0	35054000000	41812000000	33142000000	29512000000	27171000000	35795000000	32881000000	31138000000	31550000000	31142000000	1	1.19279	0.945456	0.841901	0.775118	1.02114	0.93801	0.888287	0.90004	0.888401	1	1	1	1	2	1	1	1	1
Elimusertib	CAMK2G	Q13555-7;Q13555-3	TRUE	FALSE	NA	FALSE	2.6979	8.56897	0.611489	9.21361	-0.295586	1.09639	0.893269	10	0.544941	35.0289	323.31	0.222813	0.226654	7810500000	35054000000	41812000000	33142000000	29512000000	27171000000	35795000000	32881000000	31138000000	31550000000	31142000000	1	1.19279	0.945456	0.841901	0.775118	1.02114	0.93801	0.888287	0.90004	0.888401	4	3	4	4	3	3	3	4	3
Elimusertib	CAMK2G	Q13555-7;Q13555-3	TRUE	FALSE	NA	FALSE	2.6979	8.56897	0.611489	9.21361	-0.295586	1.09639	0.893269	10	0.544941	35.0289	323.31	0.222813	0.226654	7810500000	35054000000	41812000000	33142000000	29512000000	27171000000	35795000000	32881000000	31138000000	31550000000	31142000000	1	1.19279	0.945456	0.841901	0.775118	1.02114	0.93801	0.888287	0.90004	0.888401	92	88	75	81	93	97	76	76	86
Elimusertib	CAMK2G	Q13555-7;Q13555-3	TRUE	FALSE	NA	FALSE	2.6979	8.56897	0.611489	9.21361	-0.295586	1.09639	0.893269	10	0.544941	35.0289	323.31	0.222813	0.226654	7810500000	35054000000	41812000000	33142000000	29512000000	27171000000	35795000000	32881000000	31138000000	31550000000	31142000000	1	1.19279	0.945456	0.841901	0.775118	1.02114	0.93801	0.888287	0.90004	0.888401	6	3	5	2	3	4	4	6	3
Elimusertib	CAMK2G	Q13555-8;Q13555-2;Q13555	TRUE	FALSE	NA	FALSE	3000000	2.52288	679962	3.16752	0.987697	0.964055	9.49603	0.44606	0.368573	28.213	50.823	NA	0.226654	0	311150000	416700000	378070000	0	323420000	365780000	465070000	329680000	399660000	604350000	1	1.33923	1.21507	0	1.03943	1.17557	1.49468	1.05955	1.28446	1.94231	4	3	4	4	3	3	3	4	3
Elimusertib	CAMK2G	Q13555-8;Q13555-2;Q13555	TRUE	FALSE	NA	FALSE	3000000	2.52288	679962	3.16752	0.987697	0.964055	9.49603	0.44606	0.368573	28.213	50.823	NA	0.226654	0	311150000	416700000	378070000	0	323420000	365780000	465070000	329680000	399660000	604350000	1	1.33923	1.21507	0	1.03943	1.17557	1.49468	1.05955	1.28446	1.94231	92	88	75	81	93	97	76	76	86
Elimusertib	CAMK2G	Q13555-8;Q13555-2;Q13555	TRUE	FALSE	NA	FALSE	3000000	2.52288	679962	3.16752	0.987697	0.964055	9.49603	0.44606	0.368573	28.213	50.823	NA	0.226654	0	311150000	416700000	378070000	0	323420000	365780000	465070000	329680000	399660000	604350000	1	1.33923	1.21507	0	1.03943	1.17557	1.49468	1.05955	1.28446	1.94231	6	3	5	2	3	4	4	6	3
Elimusertib	CAMK2G	Q13555-8;Q13555-2;Q13555	TRUE	FALSE	NA	FALSE	3000000	2.52288	679962	3.16752	0.987697	0.964055	9.49603	0.44606	0.368573	28.213	50.823	0.233426	0.226654	234990000	311150000	416700000	378070000	0	323420000	365780000	465070000	329680000	399660000	604350000	1	1.33923	1.21507	0	1.03943	1.17557	1.49468	1.05955	1.28446	1.94231	4	3	4	4	3	3	3	4	3
Elimusertib	CAMK2G	Q13555-8;Q13555-2;Q13555	TRUE	FALSE	NA	FALSE	3000000	2.52288	679962	3.16752	0.987697	0.964055	9.49603	0.44606	0.368573	28.213	50.823	0.233426	0.226654	234990000	311150000	416700000	378070000	0	323420000	365780000	465070000	329680000	399660000	604350000	1	1.33923	1.21507	0	1.03943	1.17557	1.49468	1.05955	1.28446	1.94231	92	88	75	81	93	97	76	76	86
Elimusertib	CAMK2G	Q13555-8;Q13555-2;Q13555	TRUE	FALSE	NA	FALSE	3000000	2.52288	679962	3.16752	0.987697	0.964055	9.49603	0.44606	0.368573	28.213	50.823	0.233426	0.226654	234990000	311150000	416700000	378070000	0	323420000	365780000	465070000	329680000	399660000	604350000	1	1.33923	1.21507	0	1.03943	1.17557	1.49468	1.05955	1.28446	1.94231	6	3	5	2	3	4	4	6	3
Elimusertib	CAMK2G	Q13555-8;Q13555-2;Q13555	TRUE	FALSE	NA	FALSE	3000000	2.52288	679962	3.16752	0.987697	0.964055	9.49603	0.44606	0.368573	28.213	50.823	NA	0.226654	0	311150000	416700000	378070000	0	323420000	365780000	465070000	329680000	399660000	604350000	1	1.33923	1.21507	0	1.03943	1.17557	1.49468	1.05955	1.28446	1.94231	1	1	1	1	2	1	1	1	1
Elimusertib	CAMK2G	Q13555-8;Q13555-2;Q13555	TRUE	FALSE	NA	FALSE	3000000	2.52288	679962	3.16752	0.987697	0.964055	9.49603	0.44606	0.368573	28.213	50.823	0.222813	0.226654	7810500000	311150000	416700000	378070000	0	323420000	365780000	465070000	329680000	399660000	604350000	1	1.33923	1.21507	0	1.03943	1.17557	1.49468	1.05955	1.28446	1.94231	4	3	4	4	3	3	3	4	3
Elimusertib	CAMK2G	Q13555-8;Q13555-2;Q13555	TRUE	FALSE	NA	FALSE	3000000	2.52288	679962	3.16752	0.987697	0.964055	9.49603	0.44606	0.368573	28.213	50.823	0.222813	0.226654	7810500000	311150000	416700000	378070000	0	323420000	365780000	465070000	329680000	399660000	604350000	1	1.33923	1.21507	0	1.03943	1.17557	1.49468	1.05955	1.28446	1.94231	92	88	75	81	93	97	76	76	86
Elimusertib	CAMK2G	Q13555-8;Q13555-2;Q13555	TRUE	FALSE	NA	FALSE	3000000	2.52288	679962	3.16752	0.987697	0.964055	9.49603	0.44606	0.368573	28.213	50.823	0.222813	0.226654	7810500000	311150000	416700000	378070000	0	323420000	365780000	465070000	329680000	399660000	604350000	1	1.33923	1.21507	0	1.03943	1.17557	1.49468	1.05955	1.28446	1.94231	6	3	5	2	3	4	4	6	3
Elimusertib	CAMK2G	Q13555-9	TRUE	FALSE	NA	FALSE	17271.3	4.76268	3914.61	5.40731	2.36713	0.847165	4.38472	10	0.766478	25.6236	12.627	NA	0.226654	0	51699000	76126000	60274000	61214000	69122000	0	75743000	0	0	225960000	1	1.47248	1.16586	1.18405	1.33701	0	1.46508	0	0	4.37068	4	3	4	4	3	3	3	4	3
Elimusertib	CAMK2G	Q13555-9	TRUE	FALSE	NA	FALSE	17271.3	4.76268	3914.61	5.40731	2.36713	0.847165	4.38472	10	0.766478	25.6236	12.627	NA	0.226654	0	51699000	76126000	60274000	61214000	69122000	0	75743000	0	0	225960000	1	1.47248	1.16586	1.18405	1.33701	0	1.46508	0	0	4.37068	92	88	75	81	93	97	76	76	86
Elimusertib	CAMK2G	Q13555-9	TRUE	FALSE	NA	FALSE	17271.3	4.76268	3914.61	5.40731	2.36713	0.847165	4.38472	10	0.766478	25.6236	12.627	NA	0.226654	0	51699000	76126000	60274000	61214000	69122000	0	75743000	0	0	225960000	1	1.47248	1.16586	1.18405	1.33701	0	1.46508	0	0	4.37068	6	3	5	2	3	4	4	6	3
Elimusertib	CAMK2G	Q13555-9	TRUE	FALSE	NA	FALSE	17271.3	4.76268	3914.61	5.40731	2.36713	0.847165	4.38472	10	0.766478	25.6236	12.627	0.233426	0.226654	234990000	51699000	76126000	60274000	61214000	69122000	0	75743000	0	0	225960000	1	1.47248	1.16586	1.18405	1.33701	0	1.46508	0	0	4.37068	4	3	4	4	3	3	3	4	3
Elimusertib	CAMK2G	Q13555-9	TRUE	FALSE	NA	FALSE	17271.3	4.76268	3914.61	5.40731	2.36713	0.847165	4.38472	10	0.766478	25.6236	12.627	0.233426	0.226654	234990000	51699000	76126000	60274000	61214000	69122000	0	75743000	0	0	225960000	1	1.47248	1.16586	1.18405	1.33701	0	1.46508	0	0	4.37068	92	88	75	81	93	97	76	76	86
Elimusertib	CAMK2G	Q13555-9	TRUE	FALSE	NA	FALSE	17271.3	4.76268	3914.61	5.40731	2.36713	0.847165	4.38472	10	0.766478	25.6236	12.627	0.233426	0.226654	234990000	51699000	76126000	60274000	61214000	69122000	0	75743000	0	0	225960000	1	1.47248	1.16586	1.18405	1.33701	0	1.46508	0	0	4.37068	6	3	5	2	3	4	4	6	3
Elimusertib	CAMK2G	Q13555-9	TRUE	FALSE	NA	FALSE	17271.3	4.76268	3914.61	5.40731	2.36713	0.847165	4.38472	10	0.766478	25.6236	12.627	NA	0.226654	0	51699000	76126000	60274000	61214000	69122000	0	75743000	0	0	225960000	1	1.47248	1.16586	1.18405	1.33701	0	1.46508	0	0	4.37068	1	1	1	1	2	1	1	1	1
Elimusertib	CAMK2G	Q13555-9	TRUE	FALSE	NA	FALSE	17271.3	4.76268	3914.61	5.40731	2.36713	0.847165	4.38472	10	0.766478	25.6236	12.627	0.222813	0.226654	7810500000	51699000	76126000	60274000	61214000	69122000	0	75743000	0	0	225960000	1	1.47248	1.16586	1.18405	1.33701	0	1.46508	0	0	4.37068	4	3	4	4	3	3	3	4	3
Elimusertib	CAMK2G	Q13555-9	TRUE	FALSE	NA	FALSE	17271.3	4.76268	3914.61	5.40731	2.36713	0.847165	4.38472	10	0.766478	25.6236	12.627	0.222813	0.226654	7810500000	51699000	76126000	60274000	61214000	69122000	0	75743000	0	0	225960000	1	1.47248	1.16586	1.18405	1.33701	0	1.46508	0	0	4.37068	92	88	75	81	93	97	76	76	86
Elimusertib	CAMK2G	Q13555-9	TRUE	FALSE	NA	FALSE	17271.3	4.76268	3914.61	5.40731	2.36713	0.847165	4.38472	10	0.766478	25.6236	12.627	0.222813	0.226654	7810500000	51699000	76126000	60274000	61214000	69122000	0	75743000	0	0	225960000	1	1.47248	1.16586	1.18405	1.33701	0	1.46508	0	0	4.37068	6	3	5	2	3	4	4	6	3
Elimusertib	CAMKK2	Q96RR4-2;Q96RR4-3;Q96RR4-7;Q96RR4;Q96RR4-6;Q96RR4-5;Q96RR4-4;Q8N5S9;Q8N5S9-2	TRUE	FALSE	NA	FALSE	282.201	6.54944	136.606	6.86453	0.389258	0.885412	1.15964	10	0.586445	28.7817	81.335	0.769069	0.484074	354910000	461480000	428190000	461980000	404080000	323110000	372760000	490650000	529820000	471070000	604560000	1	0.927863	1.00108	0.875618	0.70016	0.807749	1.06321	1.14809	1.02078	1.31005	14	13	14	15	16	11	16	18	15
Elimusertib	CDC42BPA	Q5VT25-5;Q5VT25-4;Q5VT25;Q5VT25-2;Q5VT25-6;Q5VT25-3	TRUE	FALSE	NA	FALSE	9.47282	8.02352	5.32524	8.27366	-0.160263	1.01935	0.912181	10	0.332104	30.7453	323.31	0.743486	0.56216	1338200000	1799900000	1889500000	1814800000	1712800000	1354400000	1825700000	1658900000	1702800000	1765000000	1544200000	1	1.04978	1.00828	0.951608	0.752486	1.01433	0.921662	0.946053	0.98061	0.857937	56	46	49	44	45	48	53	52	39
Elimusertib	CDC42BPB	Q9Y5S2	TRUE	FALSE	NA	FALSE	32703.4	4.48541	19161.2	4.71758	-0.239967	1.00745	0.592042	6.08759	0.278165	35.9429	323.31	0.767554	0.585908	50700000000	66054000000	75062000000	69258000000	62702000000	55120000000	70285000000	65545000000	66819000000	68062000000	56349000000	1	1.13637	1.04851	0.949254	0.834469	1.06405	0.992294	1.01158	1.0304	0.853075	301	308	300	314	304	320	303	296	304
Elimusertib	CDC42BPG	Q6DT37	TRUE	FALSE	NA	FALSE	1.82895	8.7378	1.14711	8.94039	-0.259805	1.17563	0.9815	10	0.212372	29.2196	176.86	0.767792	0.627195	479970000	625130000	844950000	576940000	611410000	495720000	821090000	590210000	635840000	621820000	555820000	1	1.35164	0.922912	0.978053	0.792987	1.31347	0.94414	1.01713	0.994705	0.889127	22	26	20	14	19	22	20	21	20
Elimusertib	CDK1	P06493;P06493-2	TRUE	FALSE	NA	FALSE	9486.83	5.02288	4999.98	5.30103	-0.466338	0.890943	0.644862	10	0.61507	32.4937	307.79	0.755833	0.527044	4570900000	6047500000	5410900000	5550400000	4911600000	4742200000	5259500000	5381100000	5735500000	5453100000	3899800000	1	0.894733	0.917801	0.81217	0.784159	0.869698	0.889806	0.948408	0.901711	0.644862	42	35	36	37	36	34	34	37	32
Elimusertib	CDK10	Q15131;Q15131-5;Q15131-2;Q15131-6;Q15131-4;Q15131-3;Q15131-7	TRUE	FALSE	NA	FALSE	16.5451	7.78133	6.01872	8.2205	-0.117374	1.00584	0.927249	10	0.0720606	26.9111	24.722	0.503748	0.363777	63573000	126200000	127260000	112390000	142030000	79453000	143280000	114810000	107790000	136620000	119990000	1	1.0084	0.890571	1.12544	0.62958	1.13534	0.909746	0.85412	1.08257	0.950792	4	4	3	7	3	6	4	5	2
Elimusertib	CDK12	Q9NYV4;Q9NYV4-2;Q9NYV4-3	TRUE	FALSE	NA	FALSE	11433	4.94184	7912.61	5.10168	-0.387655	0.962134	0.675493	1.37911	0.337717	31.4415	323.31	0.872	0.692083	2543100000	2916400000	3144000000	2798700000	2665500000	2136800000	3206100000	2789300000	2751200000	2696700000	2144700000	1	1.07804	0.959642	0.913969	0.732684	1.09933	0.956419	0.943355	0.924667	0.735393	37	36	36	28	33	31	42	41	34
Elimusertib	CDK13	Q14004-2;Q14004	TRUE	FALSE	NA	FALSE	28683.1	4.54237	18982.2	4.72165	-0.455322	1.03015	0.543096	6.50138	0.380108	29.4516	214.37	0.805462	0.661789	591370000	734200000	760100000	759070000	756150000	568070000	899670000	726340000	803310000	800120000	551600000	1	1.03528	1.03387	1.0299	0.773727	1.22537	0.989294	1.09413	1.08978	0.751294	15	17	13	19	18	23	17	20	18
Elimusertib	CDK17	Q00537-2;Q00537	TRUE	FALSE	NA	FALSE	10263.4	4.98871	5171.23	5.28641	0.316525	0.805209	1.0671	1.04599	0.269602	28.5103	98.228	0.684312	0.503854	261640000	382340000	271010000	325360000	325860000	275870000	240940000	327860000	330780000	323710000	383700000	1	0.708819	0.85097	0.852278	0.721531	0.630172	0.857509	0.865146	0.846655	1.00356	11	6	9	9	10	7	14	13	11
Elimusertib	CDK2	P24941;P24941-2	TRUE	FALSE	NA	FALSE	0.923877	9.03439	0.401664	9.39614	-0.0743253	1	0.887765	4.17114	0.393818	32.9736	241.7	0.551788	0.434759	4654000000	8434400000	7883600000	7495800000	7419000000	6586600000	7433700000	7516500000	7586100000	7702500000	8168900000	1	0.934696	0.888718	0.879612	0.780921	0.881355	0.891172	0.899424	0.913224	0.968522	36	35	38	35	40	38	36	36	38
Elimusertib	CDK3	Q00526	TRUE	FALSE	NA	FALSE	0.443146	9.35345	NA	NA	-1.97065	0.999998	0.0001	10	1	25.7305	1.5745	NA	NA	0	55674000	0	0	0	0	0	0	0	0	0	1	0	0	0	0	0	0	0	0	0	0	0	0	0	0	0	1	0	0
Elimusertib	CDK5	Q00535;Q00535-2	TRUE	FALSE	NA	FALSE	3000000	2.52288	1.18616e+06	2.92586	-0.229281	0.998971	0.319454	0.0850224	0.665982	34.2056	323.31	0.497002	0.395388	9846100000	19811000000	16545000000	17736000000	16038000000	14209000000	16093000000	15467000000	16208000000	16502000000	13112000000	1	0.835142	0.89526	0.80955	0.717228	0.812326	0.780728	0.818131	0.832972	0.661855	52	46	47	44	42	50	47	47	51
Elimusertib	CDK7	P50613;Q9C098	TRUE	FALSE	NA	FALSE	2.09186	8.67947	1.00186	8.99919	-0.382909	1.03024	0.78997	10	0.721187	29.6365	68.824	0.689975	0.478931	575860000	834610000	885000000	664010000	689530000	606890000	758960000	685300000	634820000	672560000	567730000	1	1.06038	0.795593	0.82617	0.727154	0.909359	0.821102	0.760619	0.805837	0.680234	14	13	15	14	12	11	13	13	10
Elimusertib	CDK9	P50750;P50750-2;Q00534;Q96Q40-6;Q96Q40-4;Q96Q40-3;O94921-3;Q96Q40-5;Q96Q40;O94921-2;O94921	TRUE	FALSE	NA	FALSE	3523.73	5.453	1805.5	5.7434	-0.927207	0.913327	0.480297	10	0.88862	31.8778	323.31	0.676871	0.512383	2671000000	3946100000	3466400000	3649500000	3452400000	3335700000	3430300000	3820500000	3731600000	3319200000	1895300000	1	0.878437	0.924837	0.874889	0.845316	0.869289	0.968171	0.945643	0.841134	0.480297	30	27	27	31	27	29	36	31	29
Elimusertib	CHEK1	O14757;O14757-3;O14757-2	TRUE	FALSE	NA	FALSE	3.02701	8.51899	1.88633	8.72438	-0.265097	1.0713	0.891476	10	0.295493	26.6348	36.98	0.878369	0.623166	91526000	104200000	119060000	102680000	90979000	66650000	89004000	101620000	105280000	109820000	86890000	1	1.14261	0.985413	0.873119	0.639635	0.854165	0.97524	1.01036	1.05393	0.833877	7	5	6	6	2	4	4	7	6
Elimusertib	CIT	O14578-4;O14578;O14578-2;P13612	TRUE	FALSE	NA	FALSE	2.96216	8.52839	1.95003	8.70996	-0.178852	1.0656	0.941357	10	0.296424	33.5947	323.31	1.00686	0.658314	13061000000	12972000000	14674000000	12966000000	11830000000	10160000000	14171000000	12372000000	12101000000	12142000000	12703000000	1	1.13121	0.999537	0.911964	0.783225	1.09243	0.953747	0.932855	0.936016	0.979263	188	194	169	176	177	197	179	175	175
Elimusertib	CLK1	P49759-3;P49759;P49759-2	TRUE	FALSE	NA	FALSE	11883.1	4.92507	5447.9	5.26377	-0.61381	0.985804	0.526139	1.14743	0.718324	28.7439	60.694	0.591756	0.458457	266030000	449560000	506910000	440590000	397970000	403890000	462810000	433600000	435530000	406840000	289650000	1	1.12757	0.980047	0.885243	0.898412	1.02947	0.964499	0.968792	0.904974	0.644297	11	13	8	11	13	11	14	11	9
Elimusertib	CLK2	P49760-3;P49760	TRUE	FALSE	NA	FALSE	11.3546	7.94483	5.83152	8.23422	-0.246354	1.22084	1.0292	10	0.360308	27.5983	44.646	0.663041	0.51358	134730000	203200000	296320000	244700000	239550000	180550000	225060000	208440000	226460000	198850000	215440000	1	1.45827	1.20423	1.17889	0.888533	1.10758	1.02579	1.11447	0.978593	1.06024	5	5	7	6	5	8	12	9	4
Elimusertib	CLK3	P49761;P49761-1;P49761-3	TRUE	FALSE	NA	FALSE	16811.1	4.7744	16097	4.79326	0.784806	0.703157	1.21299	10	0.09167	23.605	2.5448	0.95752	0.95752	12217000	12759000	0	14318000	12753000	10922000	0	14944000	15048000	0	15457000	1	0	1.12219	0.99953	0.856023	0	1.17125	1.1794	0	1.21146	1	2	1	2	1	0	2	1	1
Elimusertib	CLK4	Q9HAZ1	TRUE	FALSE	NA	FALSE	11191.4	4.95112	6044.54	5.21864	-12.5291	0.854712	0.0001	10	0.406662	25.213	11.19	0.455441	0.540105	17713000	38892000	44226000	0	31120000	43774000	32404000	31848000	41694000	35213000	0	1	1.13715	0	0.800165	1.12553	0.833179	0.818883	1.07205	0.905405	0	2	3	2	2	2	1	2	2	2
Elimusertib	CSK	P41240;P42679-3;P42679;P42679-2	TRUE	FALSE	NA	FALSE	5.97685	8.22353	2.43291	8.61387	-0.270664	1.0806	0.895748	10	0.523953	33.5448	323.31	0.496824	0.407055	6225700000	12531000000	13334000000	14758000000	11023000000	9858200000	10526000000	12030000000	12030000000	12926000000	10190000000	1	1.06408	1.17772	0.879658	0.786705	0.839997	0.960019	0.960019	1.03152	0.813183	77	77	69	75	72	69	75	83	79
Elimusertib	CSNK1D	P48730	TRUE	FALSE	NA	FALSE	3510.63	5.45462	2141.75	5.66923	-0.826005	0.885542	0.499525	10	0.807582	31.8321	232.02	0.735928	0.610077	2813600000	3823200000	3175300000	3443600000	3446900000	3185100000	2998300000	3527100000	3485300000	3131800000	1909800000	1	0.830535	0.900711	0.901575	0.833098	0.784238	0.922552	0.911619	0.819157	0.499529	36	31	37	40	39	32	40	35	36
Elimusertib	CSNK1D	P48730	TRUE	FALSE	NA	FALSE	3510.63	5.45462	2141.75	5.66923	-0.826005	0.885542	0.499525	10	0.807582	31.8321	232.02	0.942207	0.610077	267210000	3823200000	3175300000	3443600000	3446900000	3185100000	2998300000	3527100000	3485300000	3131800000	1909800000	1	0.830535	0.900711	0.901575	0.833098	0.784238	0.922552	0.911619	0.819157	0.499529	1	2	1	2	2	1	2	1	1
Elimusertib	CSNK1D	P48730-2	TRUE	FALSE	NA	FALSE	641.387	6.19288	391.296	6.4075	-12.9303	0.780566	0.0001	10	0.418967	28.0793	19.675	0.735928	0.610077	2813600000	283600000	0	0	286750000	335930000	362100000	281150000	0	0	0	1	0	0	1.01111	1.18452	1.2768	0.991361	0	0	0	36	31	37	40	39	32	40	35	36
Elimusertib	CSNK1D	P48730-2	TRUE	FALSE	NA	FALSE	641.387	6.19288	391.296	6.4075	-12.9303	0.780566	0.0001	10	0.418967	28.0793	19.675	0.942207	0.610077	267210000	283600000	0	0	286750000	335930000	362100000	281150000	0	0	0	1	0	0	1.01111	1.18452	1.2768	0.991361	0	0	0	1	2	1	2	2	1	2	1	1
Elimusertib	CSNK1E	P49674	TRUE	FALSE	NA	FALSE	2827.26	5.54863	1322.44	5.87862	-0.329942	0.89036	0.708342	10	0.413568	26.6388	22.946	0.74277	0.467747	77612000	104490000	88629000	94480000	92275000	75155000	91650000	103580000	94011000	80785000	74014000	1	0.848206	0.904201	0.883099	0.719255	0.877117	0.991291	0.899713	0.773136	0.708336	4	3	3	3	4	3	4	3	4
Elimusertib	CSNK1G1	Q9HCP0-2;Q9HCP0	TRUE	FALSE	NA	FALSE	32.5962	7.48683	20.4512	7.68928	0.536473	0.661308	0.959176	10	0.238526	24.5321	32.591	0.732935	0.627412	17781000	24260000	19084000	20829000	0	18238000	25730000	22095000	25618000	22750000	20155000	1	0.786645	0.858574	0	0.751772	1.06059	0.910758	1.05598	0.937758	0.830791	3	2	1	1	1	2	2	2	1
Elimusertib	CSNK2A1;CSNK2A3	P68400;Q8NEV1;P68400-2	TRUE	FALSE	NA	FALSE	60075	4.22131	40432	4.39328	-0.73417	1.00928	0.0001	0.185779	0.755228	30.9982	249.32	0.785761	0.673025	1685300000	2144800000	2098100000	1909500000	1750900000	1332000000	1830000000	1582800000	1592600000	1383200000	1110900000	1	0.978226	0.890293	0.816347	0.621037	0.853226	0.737971	0.74254	0.644909	0.51795	35	30	27	29	30	30	30	27	26
Elimusertib	CSNK2A2	P19784	TRUE	FALSE	NA	FALSE	29340.4	4.53253	15809.8	4.80107	-1.00461	0.874141	0.0001	0.564991	0.811412	31.4076	323.31	0.703107	0.538841	2002800000	2848500000	2494600000	2422400000	2404200000	2038700000	2345400000	2481300000	2175100000	2003600000	1198700000	1	0.875759	0.850412	0.844023	0.71571	0.823381	0.87109	0.763595	0.703388	0.420818	43	32	34	34	31	38	37	31	30
Elimusertib	CSNK2B	P67870	TRUE	FALSE	NA	FALSE	2.6675	8.5739	1.47589	8.83095	-0.446114	1.0138	0.744134	10	0.347696	29.2729	80.499	0.708383	0.553283	459500000	648660000	666550000	523970000	423060000	505730000	561320000	468460000	396950000	325060000	698250000	1	1.02758	0.807773	0.652206	0.779653	0.865353	0.722197	0.611954	0.501125	1.07645	8	8	7	9	9	8	9	7	7
Elimusertib	DDR1	Q08345;Q08345-2;Q08345-6;Q08345-5;Q08345-4;Q16832	TRUE	FALSE	NA	FALSE	5.74752	8.24052	2.08956	8.67995	-0.180785	1.07983	0.95265	10	0.326342	33	323.31	0.441722	0.363558	3794300000	8589800000	9266500000	9970700000	7920200000	7397600000	7929600000	7683100000	8042300000	8351300000	9959600000	1	1.07878	1.16076	0.922047	0.861207	0.923141	0.894445	0.936262	0.972235	1.15947	79	73	71	71	72	74	71	68	68
Elimusertib	DYRK2	Q92630-2;Q92630;O43781-2;O43781	TRUE	FALSE	NA	FALSE	11085.7	4.95524	8543.93	5.06834	-1.47239	0.864074	0.0001	0.583419	0.738693	26.5617	22.583	0.770713	0.770713	76343000	99055000	70689000	84333000	86124000	97773000	62898000	70926000	74547000	62973000	27164000	1	0.713634	0.851375	0.869456	0.987058	0.634981	0.716026	0.752582	0.635738	0.274231	6	2	3	3	5	2	3	2	2
Elimusertib	EGFR	P00533;P00533-4;P00533-3;P00533-2;P04626-6	TRUE	FALSE	NA	FALSE	10960.2	4.96018	6338.6	5.19801	0.207849	0.967622	1.17264	0.995435	0.23718	34.9093	323.31	0.857904	0.578327	27682000000	32267000000	33647000000	35152000000	30185000000	25142000000	29340000000	32633000000	32607000000	32260000000	36083000000	1	1.04277	1.08941	0.935476	0.779186	0.909288	1.01134	1.01054	0.999783	1.11826	123	134	129	114	114	114	136	130	122
Elimusertib	EIF2AK1	Q9BQI3-2;Q9BQI3	TRUE	FALSE	NA	FALSE	1.62219	8.7899	1.02088	8.99103	-0.284749	1.03803	0.850891	10	0.257748	25.4545	47.422	0.721733	0.629322	33186000	45981000	49438000	32632000	37410000	29307000	47410000	36509000	43864000	48562000	37295000	1	1.07518	0.709684	0.813597	0.637372	1.03108	0.794002	0.953959	1.05613	0.811096	4	3	1	3	1	2	5	3	3
Elimusertib	EPHA2	P29317;P29317-2	TRUE	FALSE	NA	FALSE	31768.8	4.498	7081.03	5.1499	0.583207	1.06199	2.20737	2.66502	0.490983	32.7047	323.31	0.257575	0.222893	1803000000	6999900000	9277200000	9385000000	6673700000	5821700000	6170100000	8097600000	7016200000	7479000000	11137000000	1	1.32533	1.34073	0.953399	0.831683	0.881455	1.15682	1.00233	1.06844	1.59102	77	83	87	78	80	73	76	76	73
Elimusertib	EPHB2	P29323-2;P29323-3;P29323;P54762-5;P54762;Q15375-2;Q15375-4;Q15375	TRUE	FALSE	NA	FALSE	22017.6	4.65723	8518.03	5.06966	0.493108	0.985543	1.6128	1.86294	0.588701	31.2724	323.31	0.479605	0.386873	1244000000	2593800000	2716000000	3113300000	2333800000	2052900000	2448100000	2697000000	2491100000	2605400000	3597700000	1	1.04711	1.20029	0.899761	0.791464	0.943828	1.03979	0.960406	1.00447	1.38704	28	34	34	30	32	25	33	29	28
Elimusertib	EPHB4	P54760;P54760-2;P54760-4;P54760-3;P54753;Q9UF33-2;Q9UF33-3;P54756-3;P54756-2;Q9UF33;P54756;P29322;Q06187;Q06187-2;P29320	TRUE	FALSE	NA	FALSE	42106.3	4.37565	15409.7	4.81221	0.273816	1.11788	3.08914	5.91889	0.221713	30.766	323.31	0.524936	0.365972	958480000	1825900000	2433200000	2473600000	1902400000	1748200000	1904200000	2213800000	1859000000	2010000000	2467700000	1	1.3326	1.35473	1.0419	0.957446	1.04288	1.21244	1.01813	1.10083	1.3515	26	32	41	24	28	28	32	28	30
Elimusertib	ERBB3	P21860-4;P21860;P21860-5;P21860-3	TRUE	FALSE	NA	FALSE	3.15922	8.50042	1.68922	8.77231	-0.276874	1.07624	0.888299	10	0.448642	28.3331	73.126	0.845458	0.534695	285900000	338160000	389720000	340200000	305140000	228720000	305040000	297700000	306400000	320870000	338840000	1	1.15247	1.00603	0.902354	0.676366	0.902058	0.880352	0.90608	0.94887	1.00201	14	14	12	10	11	9	16	13	10
Elimusertib	ERN1	O75460	TRUE	FALSE	NA	FALSE	153.719	6.81327	86.614	7.06241	0.191394	0.903256	1.0314	10	0.213988	26.8164	25.382	0.889237	0.563456	105090000	118180000	109050000	124320000	109330000	74557000	105200000	140450000	113070000	112000000	122070000	1	0.922745	1.05195	0.925114	0.630877	0.890168	1.18844	0.956761	0.947707	1.03292	5	2	3	4	2	2	4	7	3
Elimusertib	FER	P16591;P16591-2;P16591-3	TRUE	FALSE	NA	FALSE	4.20638	8.37609	1.47276	8.83187	-0.227876	1.04607	0.893227	10	0.572468	33.3929	323.31	0.401445	0.350124	4527900000	11279000000	12318000000	11742000000	10040000000	8958100000	10721000000	11030000000	10226000000	10561000000	8987100000	1	1.09212	1.04105	0.89015	0.794228	0.950528	0.977924	0.906641	0.936342	0.796799	101	102	95	90	96	102	96	107	98
Elimusertib	FES	P07332-4;P07332;P07332-2;P07332-3	TRUE	FALSE	NA	FALSE	1.67652	8.77559	0.511859	9.29085	-1.12231	1.31245	0.601035	10	0.286731	25.2756	20.866	NA	0.305311	0	40618000	65982000	0	35171000	0	40087000	47608000	38120000	34257000	0	1	1.62445	0	0.865897	0	0.986927	1.17209	0.9385	0.843395	0	1	3	2	1	1	2	2	1	1
Elimusertib	FN3KRP	Q9HA64	TRUE	FALSE	NA	FALSE	639.135	6.19441	341.89	6.46611	-0.52527	0.924518	0.642267	2.02969	0.542456	34.1242	305.81	0.500401	0.534926	9369500000	18724000000	20622000000	14952000000	15185000000	14745000000	20076000000	15681000000	13730000000	12367000000	11842000000	1	1.10137	0.798547	0.810991	0.787492	1.07221	0.837481	0.733283	0.660489	0.63245	60	55	44	61	53	54	56	51	43
Elimusertib	FRK	P42685;P42685-2	TRUE	FALSE	NA	FALSE	1.3477e+06	2.87041	419009	3.37778	0.359964	1.04649	35.0337	1.24382	0.439833	32.1822	323.31	0.402549	0.310907	1961700000	4873200000	5538800000	6110500000	4833900000	4394400000	4461100000	5422000000	5243700000	5129900000	6546200000	1	1.13658	1.2539	0.991935	0.901748	0.915435	1.11262	1.07603	1.05268	1.34331	59	63	68	62	63	54	58	56	64
Elimusertib	GAK	O14976;O14976-2	TRUE	FALSE	NA	FALSE	3.10658	8.50772	1.21258	8.91629	-0.253052	1.23911	1.03976	10	0.212906	32.1534	323.31	0.468054	0.390328	2235800000	4776800000	7061200000	5525100000	4265400000	3864600000	5464300000	5629800000	5160000000	5678000000	4705000000	1	1.47823	1.15665	0.892941	0.809035	1.14392	1.17857	1.08022	1.18866	0.984969	69	84	75	65	64	70	81	87	75
Elimusertib	GSK3A	P49840	TRUE	FALSE	NA	FALSE	28804.9	4.54053	13011.6	4.88567	-1.03357	0.943632	0.0001	1.13747	0.894409	32.7036	323.31	0.597913	0.451715	4182100000	6994500000	6936400000	6711700000	6530700000	5888300000	6844200000	6536200000	5937100000	6379900000	3202800000	1	0.991693	0.959568	0.933691	0.841847	0.978512	0.934477	0.848824	0.912131	0.457903	31	28	30	29	30	28	27	30	28
Elimusertib	GSK3B	P49841-2;P49841	TRUE	FALSE	NA	FALSE	2.70484e+06	2.56786	1.144e+06	2.94157	-0.267163	1.00142	0.339819	0.166541	0.623512	33.7718	323.31	0.52456	0.422946	7693200000	14666000000	14608000000	13943000000	13384000000	11804000000	13142000000	13562000000	13006000000	12933000000	11059000000	1	0.996045	0.950702	0.912587	0.804855	0.896086	0.924724	0.886813	0.881836	0.754057	69	62	53	60	67	55	59	51	53
Elimusertib	IGF1R	P08069	TRUE	FALSE	NA	FALSE	5.25653	8.2793	3.2684	8.48567	-0.273189	1.04504	0.86476	10	0.401346	28.2238	91.388	0.893968	0.621778	280250000	313490000	332760000	336440000	250700000	216450000	287080000	305250000	319430000	292780000	225990000	1	1.06147	1.07321	0.799707	0.690453	0.915755	0.973715	1.01895	0.933937	0.720884	10	12	11	8	7	8	10	10	11
Elimusertib	IKBKE	Q14164;Q14164-2	TRUE	FALSE	NA	FALSE	42443.6	4.37219	24556.3	4.60984	0.377028	0.915724	3.70651	6.39711	0.411902	28.2703	131.32	0.692118	0.578564	224080000	323760000	349720000	337870000	278490000	236130000	297310000	291040000	273370000	280590000	385020000	1	1.08018	1.04358	0.860174	0.729337	0.918304	0.898937	0.84436	0.86666	1.18921	10	13	9	10	10	9	13	8	6
Elimusertib	ILK	Q13418;Q13418-3;Q13418-2	TRUE	FALSE	NA	FALSE	5.17981	8.28569	2.06821	8.68441	-0.235055	0.968972	0.823289	10	0.368017	28.112	47.602	0.569493	0.399282	165210000	290100000	265950000	287120000	220070000	201490000	210820000	252310000	276430000	281790000	228950000	1	0.916753	0.989728	0.7586	0.694554	0.726715	0.869735	0.952878	0.971355	0.789211	8	10	7	12	10	7	11	11	10
Elimusertib	INSR	P06213;P06213-2;P14616	TRUE	FALSE	NA	FALSE	106.593	6.97227	63.2052	7.19925	0.152822	0.891468	0.991082	10	0.205175	29.6947	178.59	0.911317	0.592956	791880000	868940000	883360000	802450000	736630000	581780000	804550000	849750000	850300000	826920000	917790000	1	1.01659	0.923481	0.847734	0.669528	0.925898	0.977916	0.978549	0.951642	1.05622	23	21	28	20	25	22	27	27	24
Elimusertib	IRAK1	P51617;P51617-2;P51617-3;P51617-4	TRUE	FALSE	NA	FALSE	3000000	2.52288	1.49354e+06	2.82578	0.297811	0.99598	23.8979	0.998444	0.38964	28.3689	116.14	0.759664	0.497848	263330000	346640000	386770000	379620000	308820000	282720000	360940000	343850000	362060000	347540000	424550000	1	1.11577	1.09514	0.890895	0.815601	1.04125	0.991951	1.04448	1.0026	1.22476	10	9	8	7	8	7	11	11	10
Elimusertib	IRAK4	Q9NWZ3;Q9NWZ3-2	TRUE	FALSE	NA	FALSE	2.58728e+06	2.58716	1.68907e+06	2.77235	0.481662	0.954004	42.0316	1.04971	0.420243	29.2781	195.46	0.976498	0.652836	635700000	651000000	771160000	629200000	585590000	409220000	668680000	610990000	665810000	629620000	867500000	1	1.18458	0.966513	0.899524	0.628602	1.02716	0.938541	1.02275	0.967158	1.33257	15	20	14	14	7	13	18	14	15
Elimusertib	JAK1	P23458;O60674	TRUE	FALSE	NA	FALSE	4.41275	8.35529	1.48138	8.82933	-0.21641	1.02413	0.880632	3.35343	0.700212	33.2529	323.31	0.438111	0.335705	4484500000	10236000000	10740000000	10140000000	9172300000	8268200000	9246600000	9830900000	9062200000	9088100000	8528900000	1	1.04924	0.990621	0.896082	0.807757	0.903341	0.960424	0.885326	0.887857	0.833226	136	130	115	110	117	122	129	116	113
Elimusertib	LATS1	O95835;O95835-2	TRUE	FALSE	NA	FALSE	94266.2	4.02564	55459.2	4.25603	-0.596966	1.10411	0.0165931	0.559497	0.576387	27.6256	48.675	0.781389	0.588325	161810000	207080000	214910000	264740000	255170000	195740000	222860000	225840000	202740000	206020000	150310000	1	1.03781	1.27844	1.23223	0.945239	1.0762	1.09059	0.979042	0.994881	0.725855	9	5	5	8	5	9	12	10	6
Elimusertib	LIMK1	P53667-2;P53667;P53667-4;P53667-3	TRUE	FALSE	NA	FALSE	5.66681	8.24666	2.7908	8.55427	-0.23461	1.02635	0.872307	10	0.404357	28.714	58.944	0.698892	0.492482	307750000	440340000	422230000	493280000	363280000	340890000	345750000	351210000	432740000	412160000	442840000	1	0.958873	1.12023	0.824999	0.774152	0.785189	0.797588	0.982741	0.936004	1.00568	9	12	11	11	12	7	11	12	10
Elimusertib	LIMK2	P53671;P53671-2;P53671-3	TRUE	FALSE	NA	FALSE	11.8002	7.92811	4.90971	8.30894	-0.143471	0.983542	0.890438	10	0.402823	29.1392	132.54	0.653615	0.41607	386450000	591250000	590750000	562530000	572730000	466760000	498280000	587800000	510910000	558230000	536840000	1	0.999154	0.951425	0.968677	0.789446	0.842757	0.994165	0.864118	0.944152	0.907975	19	10	14	15	15	11	20	17	10
Elimusertib	LYN	P07948;P07948-2;P08631-3;P08631-2;P08631-4;P08631	TRUE	FALSE	NA	FALSE	5.56309	8.25468	1.51203	8.82044	-0.285328	1.06653	0.875143	10	0.588853	28.7854	92.257	0.333874	0.271797	154470000	462660000	515330000	502180000	398590000	362000000	379060000	431940000	459930000	358870000	444080000	1	1.11384	1.08542	0.861518	0.782432	0.819306	0.933601	0.994099	0.775667	0.959841	11	12	13	9	10	7	16	12	7
Elimusertib	MAP2K1	Q02750-2;Q02750	TRUE	FALSE	NA	FALSE	310.112	6.50848	181.744	6.74054	0.372072	0.734631	0.950767	10	0.314549	28.0807	53.831	0.924792	0.58606	262530000	283880000	160270000	242720000	236170000	185210000	143030000	234190000	258720000	302870000	248120000	1	0.56457	0.855009	0.831936	0.652424	0.50384	0.824961	0.911371	1.06689	0.874031	8	6	6	5	5	3	7	6	8
Elimusertib	MAP2K2	P36507	TRUE	FALSE	NA	FALSE	314.754	6.50203	195.844	6.70809	0.364756	0.900389	1.1594	10	0.436943	30.1332	188.64	1.01979	0.622213	1200900000	1177600000	872880000	1364700000	1155700000	1023500000	767310000	1176900000	1400400000	1360800000	1334700000	1	0.741236	1.15888	0.981403	0.869141	0.651588	0.999406	1.1892	1.15557	1.13341	25	18	22	24	20	10	22	26	20
Elimusertib	MAP2K3	P46734;P46734-3;P46734-2;P52564-2;P52564	TRUE	FALSE	NA	FALSE	37430.7	4.42677	21690.8	4.66372	-0.785056	0.820842	0.0001	1.46373	0.685757	31.6042	323.31	0.843218	0.579492	2752600000	3264400000	2595100000	2692800000	2736600000	2350600000	2622200000	2453400000	2696800000	2623500000	1554400000	1	0.79497	0.824899	0.838316	0.720071	0.803272	0.751562	0.826124	0.80367	0.476167	35	26	30	36	36	33	36	33	38
Elimusertib	MAP2K5	Q13163-4;Q13163-2;Q13163-3;Q13163	TRUE	FALSE	NA	FALSE	177.899	6.74983	94.8728	7.02286	0.122261	0.931729	1.01413	10	0.218391	28.6811	108.57	0.677641	0.533295	291650000	430390000	446540000	435360000	386580000	333440000	373670000	452430000	448640000	434950000	409850000	1	1.03752	1.01155	0.898209	0.774739	0.868213	1.05121	1.0424	1.0106	0.952276	5	4	11	8	8	4	8	7	9
Elimusertib	MAP3K1	Q13233	TRUE	FALSE	NA	FALSE	2.98218	8.52547	1.44561	8.83995	-0.246292	1.04984	0.885074	10	0.34616	29.9235	214.22	0.602347	0.484751	613370000	1018300000	1119800000	982660000	855010000	723380000	1073300000	919450000	903170000	1008500000	826090000	1	1.09968	0.965	0.839645	0.71038	1.05401	0.902926	0.886939	0.990376	0.811244	22	22	21	14	19	23	21	20	23
Elimusertib	MAP3K11	Q16584;Q16584-2;Q5TCX8-2;Q02779;P80192;P80192-4	TRUE	FALSE	NA	FALSE	34940.9	4.45667	15951.3	4.7972	-0.470386	0.912104	0.0001	6.2515	0.580472	31.1659	320.84	0.590403	0.456522	1422400000	2409200000	2194700000	2313000000	2059000000	1833000000	2195400000	2157200000	2249100000	2366400000	1586200000	1	0.910966	0.96007	0.854641	0.760833	0.911257	0.895401	0.933546	0.982235	0.658393	48	44	33	41	43	37	39	40	35
Elimusertib	MAP3K12	Q12852;Q12852-2	TRUE	FALSE	NA	FALSE	0.443146	9.35345	NA	NA	-1.97065	0.999998	0.0001	10	1	23.4448	1.9035	NA	NA	0	11418000	0	0	0	0	0	0	0	0	0	1	0	0	0	0	0	0	0	0	0	1	1	2	1	1	1	1	1	1
Elimusertib	MAP3K2	Q9Y2U5	TRUE	FALSE	NA	FALSE	3.50328	8.45553	2.05421	8.68735	-0.280324	0.997273	0.821161	10	0.627402	30.7862	252.98	0.768915	0.586368	1423800000	1851700000	1841600000	1789600000	1465100000	1237100000	1649200000	1524400000	1590800000	1636900000	1540300000	1	0.994546	0.966463	0.791219	0.668089	0.890641	0.823244	0.859102	0.883998	0.83183	31	33	31	25	26	30	34	30	32
Elimusertib	MAP3K3	Q99759;Q99759-2	TRUE	FALSE	NA	FALSE	1.41136	8.85036	0.374675	9.42635	-2.40746	1.00307	0.184298	10	0.560434	25.8333	24.823	NA	0.265471	0	59787000	58654000	0	0	0	0	0	44312000	43851000	0	1	0.981049	0	0	0	0	0	0.741164	0.733454	0	1	3	1	0	0	2	1	2	1
Elimusertib	MAP3K4	Q9Y6R4-2;Q9Y6R4	TRUE	FALSE	NA	FALSE	34433.9	4.46301	15710.4	4.80381	0.696983	1.03023	3.17702	6.21369	0.662329	26.097	18.384	0.564059	0.456247	40487000	71778000	97773000	82350000	62404000	62938000	72790000	76644000	66175000	72674000	119880000	1	1.36216	1.14729	0.869403	0.876842	1.0141	1.06779	0.92194	1.01248	1.67015	4	5	6	5	3	4	4	2	4
Elimusertib	MAP3K5	Q99683;Q99683-2;Q6ZN16;Q6ZN16-2;Q6ZN16-3	TRUE	FALSE	NA	FALSE	33812.9	4.47092	18487.5	4.73312	0.345018	0.978521	1.57067	1.79734	0.425957	32.2223	323.31	0.753333	0.54676	3774500000	5010400000	5573500000	5485600000	4678800000	3841600000	4587200000	5059300000	5015500000	4917100000	6227400000	1	1.11239	1.09484	0.933818	0.766725	0.915536	1.00976	1.00102	0.981379	1.24289	60	64	67	61	63	60	62	69	69
Elimusertib	MAP3K6	O95382;O95382-2	TRUE	FALSE	NA	FALSE	2.87304	8.54166	1.72996	8.76196	-0.235124	1.08675	0.923316	10	0.320775	32.1801	323.31	0.748952	0.602137	3644400000	4866000000	5710300000	4805800000	4317200000	3500900000	5288900000	4537200000	4666500000	4756400000	4382900000	1	1.17351	0.987628	0.887217	0.719462	1.08691	0.932429	0.959001	0.977476	0.900719	77	96	75	63	72	82	79	79	79
Elimusertib	MAP4K2	Q12851-2;Q12851	TRUE	FALSE	NA	FALSE	8.94078	8.04862	3.99794	8.39816	-0.386682	1.01145	0.773644	10	0.53154	28.5311	69.672	0.65021	0.447158	252210000	387890000	404410000	384690000	322790000	249020000	312650000	314730000	366800000	335570000	221760000	1	1.04259	0.99175	0.832169	0.641986	0.806027	0.81139	0.945629	0.865116	0.571708	11	7	9	7	9	5	6	8	5
Elimusertib	MAP4K3	Q8IVH8-3;Q8IVH8;Q8IVH8-2	TRUE	FALSE	NA	FALSE	5.43186	8.26505	2.33601	8.63153	-0.163962	0.964273	0.860682	10	0.257504	29.7294	195.18	0.623346	0.430057	554840000	890100000	794800000	889930000	728770000	619710000	719520000	859920000	852010000	829020000	753730000	1	0.892933	0.999809	0.818751	0.696225	0.808359	0.966094	0.957207	0.931378	0.846792	24	16	21	14	20	16	22	16	23
Elimusertib	MAP4K5	Q9Y4K4	TRUE	FALSE	NA	FALSE	3000000	2.52288	1.59155e+06	2.79818	-0.227638	0.999749	0.373936	0.104109	0.451513	31.7904	323.31	0.724705	0.530515	2691700000	3714200000	3376500000	3371400000	3251300000	2538200000	3257000000	3459200000	2875800000	3102800000	2712400000	1	0.909079	0.907706	0.87537	0.683377	0.876905	0.931345	0.774272	0.835389	0.730278	46	37	43	41	40	42	51	49	39
Elimusertib	MAPK1	P28482;P28482-2	TRUE	FALSE	NA	FALSE	0.442486	9.3541	0.148029	9.82965	-0.0929633	0.998415	0.837585	0.776425	0.559214	36.3401	323.31	0.423032	0.33454	36800000000	86991000000	74801000000	82241000000	72705000000	66125000000	71466000000	75012000000	72403000000	72950000000	77353000000	1	0.859871	0.945397	0.835776	0.760136	0.821533	0.862296	0.832304	0.838592	0.889207	143	119	128	130	125	133	126	120	123
Elimusertib	MAPK11	Q15759;Q15759-3	TRUE	FALSE	NA	FALSE	43233.1	4.36418	22893.2	4.64029	0.299929	1.03633	3.69787	6.33238	0.327133	27.9715	49.077	0.726053	0.529529	191090000	263190000	304740000	320850000	279300000	217680000	281550000	279340000	257800000	250320000	335770000	1	1.15787	1.21908	1.06121	0.827083	1.06976	1.06136	0.97952	0.9511	1.27577	9	8	9	5	9	5	10	8	7
Elimusertib	MAPK14	Q16539-2	TRUE	FALSE	NA	FALSE	2877.11	5.54104	1023.27	5.99001	0.342422	1.08324	1.38247	1.47987	0.297705	28.0992	17.943	0.503927	0.355657	5036500000	287540000	374110000	388300000	284310000	281090000	246100000	315220000	337240000	351340000	395840000	1	1.30107	1.35042	0.988767	0.977568	0.855881	1.09626	1.17285	1.22188	1.37664	54	52	56	53	61	48	51	52	53
Elimusertib	MAPK14	Q16539-2	TRUE	FALSE	NA	FALSE	2877.11	5.54104	1023.27	5.99001	0.342422	1.08324	1.38247	1.47987	0.297705	28.0992	17.943	0.512416	0.355657	147340000	287540000	374110000	388300000	284310000	281090000	246100000	315220000	337240000	351340000	395840000	1	1.30107	1.35042	0.988767	0.977568	0.855881	1.09626	1.17285	1.22188	1.37664	2	3	3	3	3	3	4	5	2
Elimusertib	MAPK14	Q16539;Q16539-3;Q16539-5;Q16539-4	TRUE	FALSE	NA	FALSE	807983	3.0926	287365	3.54157	0.999804	0.941805	62.3058	1.26363	0.791396	33.2185	323.31	0.503927	0.355657	5036500000	9994500000	9055000000	12840000000	8922800000	8182300000	6903300000	9549900000	10171000000	9783300000	18825000000	1	0.905998	1.28471	0.892771	0.81868	0.69071	0.955516	1.01766	0.978868	1.88354	54	52	56	53	61	48	51	52	53
Elimusertib	MAPK14	Q16539;Q16539-3;Q16539-5;Q16539-4	TRUE	FALSE	NA	FALSE	807983	3.0926	287365	3.54157	0.999804	0.941805	62.3058	1.26363	0.791396	33.2185	323.31	0.512416	0.355657	147340000	9994500000	9055000000	12840000000	8922800000	8182300000	6903300000	9549900000	10171000000	9783300000	18825000000	1	0.905998	1.28471	0.892771	0.81868	0.69071	0.955516	1.01766	0.978868	1.88354	2	3	3	3	3	3	4	5	2
Elimusertib	MAPK3	P27361;P27361-3;P27361-2;P31152;Q16659	TRUE	FALSE	NA	FALSE	0.01	11	0.0046073	11.3366	-3.39865e-08	1.00001	0.817017	3.48904	0.499574	34.5485	323.31	0.581907	0.46073	14621000000	25126000000	19531000000	22471000000	20145000000	18047000000	20593000000	21579000000	22026000000	21664000000	18700000000	1	0.777322	0.894333	0.801759	0.71826	0.819589	0.858831	0.876622	0.862214	0.744249	74	66	68	62	68	79	66	71	68
Elimusertib	MAPK7	Q13164;Q13164-2;Q13164-3;Q13164-4;P29376-5;P29376-4;P29376;Q9UM73	TRUE	FALSE	NA	FALSE	0.644662	9.19067	0.358755	9.4452	-0.172448	0.999956	0.694186	2.05879	0.584412	27.3948	35.83	0.5336	0.5565	94159000	176460000	137940000	125770000	117140000	121740000	116330000	128730000	136070000	146180000	90505000	1	0.781707	0.712739	0.663833	0.689901	0.659243	0.729514	0.77111	0.828403	0.512892	5	2	5	2	4	5	1	4	1
Elimusertib	MAPK8	P45983-3;P45983-4;P45983-2;P45983;P45983-5	TRUE	FALSE	NA	FALSE	5.26371	8.27871	2.48935	8.60391	-0.177737	0.970982	0.858434	10	0.251734	31.3524	203.32	0.635664	0.472927	1742800000	2741700000	2542900000	2701000000	2266200000	1729700000	2345400000	2406700000	2553600000	2482200000	2691400000	1	0.92749	0.985155	0.826567	0.630886	0.855455	0.877813	0.931393	0.905351	0.981654	34	32	41	32	27	29	30	36	30
Elimusertib	MAPK9	P45984-2;P45984;P45984-3;P45984-4;P45984-5	TRUE	FALSE	NA	FALSE	6.17475	8.20938	2.94647	8.5307	-0.192648	1.00151	0.876321	10	0.247713	29.5053	104.09	0.631738	0.477181	481410000	762040000	673730000	853870000	660180000	582680000	541800000	692290000	758510000	674000000	765710000	1	0.884114	1.12051	0.866332	0.764632	0.710986	0.908469	0.995368	0.884468	1.00482	11	9	15	10	13	9	13	18	12
Elimusertib	MARK2	Q7KZI7-16;Q7KZI7-15;Q7KZI7-13	TRUE	FALSE	NA	FALSE	33867.2	4.47022	16239.6	4.78942	-0.574206	0.877139	0.0001	5.9012	0.726382	34.2068	323.31	0.543196	0.479509	876610000	19828000000	17269000000	17128000000	17767000000	15616000000	16155000000	17687000000	17340000000	17738000000	11682000000	1	0.87094	0.863829	0.896056	0.787573	0.814757	0.892021	0.874521	0.894594	0.589167	8	8	9	7	10	8	9	11	9
Elimusertib	MARK2	Q7KZI7-16;Q7KZI7-15;Q7KZI7-13	TRUE	FALSE	NA	FALSE	33867.2	4.47022	16239.6	4.78942	-0.574206	0.877139	0.0001	5.9012	0.726382	34.2068	323.31	0.543196	0.479509	876610000	19828000000	17269000000	17128000000	17767000000	15616000000	16155000000	17687000000	17340000000	17738000000	11682000000	1	0.87094	0.863829	0.896056	0.787573	0.814757	0.892021	0.874521	0.894594	0.589167	129	104	113	115	112	110	120	115	113
Elimusertib	MARK2	Q7KZI7-16;Q7KZI7-15;Q7KZI7-13	TRUE	FALSE	NA	FALSE	33867.2	4.47022	16239.6	4.78942	-0.574206	0.877139	0.0001	5.9012	0.726382	34.2068	323.31	0.611257	0.479509	12120000000	19828000000	17269000000	17128000000	17767000000	15616000000	16155000000	17687000000	17340000000	17738000000	11682000000	1	0.87094	0.863829	0.896056	0.787573	0.814757	0.892021	0.874521	0.894594	0.589167	8	8	9	7	10	8	9	11	9
Elimusertib	MARK2	Q7KZI7-16;Q7KZI7-15;Q7KZI7-13	TRUE	FALSE	NA	FALSE	33867.2	4.47022	16239.6	4.78942	-0.574206	0.877139	0.0001	5.9012	0.726382	34.2068	323.31	0.611257	0.479509	12120000000	19828000000	17269000000	17128000000	17767000000	15616000000	16155000000	17687000000	17340000000	17738000000	11682000000	1	0.87094	0.863829	0.896056	0.787573	0.814757	0.892021	0.874521	0.894594	0.589167	129	104	113	115	112	110	120	115	113
Elimusertib	MARK2	Q7KZI7-8;Q7KZI7;Q7KZI7-11;Q7KZI7-3;Q7KZI7-6;Q7KZI7-12	TRUE	FALSE	NA	FALSE	31203.7	4.50579	14962.5	4.825	-0.825018	0.835403	0.000104367	6.58706	0.687478	30.5878	286.37	0.543196	0.479509	876610000	1613800000	1369000000	1289100000	1329600000	1106200000	1403000000	1331800000	1298800000	1392300000	761050000	1	0.848308	0.798798	0.823894	0.685463	0.869377	0.825257	0.804809	0.862746	0.471589	8	8	9	7	10	8	9	11	9
Elimusertib	MARK2	Q7KZI7-8;Q7KZI7;Q7KZI7-11;Q7KZI7-3;Q7KZI7-6;Q7KZI7-12	TRUE	FALSE	NA	FALSE	31203.7	4.50579	14962.5	4.825	-0.825018	0.835403	0.000104367	6.58706	0.687478	30.5878	286.37	0.543196	0.479509	876610000	1613800000	1369000000	1289100000	1329600000	1106200000	1403000000	1331800000	1298800000	1392300000	761050000	1	0.848308	0.798798	0.823894	0.685463	0.869377	0.825257	0.804809	0.862746	0.471589	129	104	113	115	112	110	120	115	113
Elimusertib	MARK2	Q7KZI7-8;Q7KZI7;Q7KZI7-11;Q7KZI7-3;Q7KZI7-6;Q7KZI7-12	TRUE	FALSE	NA	FALSE	31203.7	4.50579	14962.5	4.825	-0.825018	0.835403	0.000104367	6.58706	0.687478	30.5878	286.37	0.611257	0.479509	12120000000	1613800000	1369000000	1289100000	1329600000	1106200000	1403000000	1331800000	1298800000	1392300000	761050000	1	0.848308	0.798798	0.823894	0.685463	0.869377	0.825257	0.804809	0.862746	0.471589	8	8	9	7	10	8	9	11	9
Elimusertib	MARK2	Q7KZI7-8;Q7KZI7;Q7KZI7-11;Q7KZI7-3;Q7KZI7-6;Q7KZI7-12	TRUE	FALSE	NA	FALSE	31203.7	4.50579	14962.5	4.825	-0.825018	0.835403	0.000104367	6.58706	0.687478	30.5878	286.37	0.611257	0.479509	12120000000	1613800000	1369000000	1289100000	1329600000	1106200000	1403000000	1331800000	1298800000	1392300000	761050000	1	0.848308	0.798798	0.823894	0.685463	0.869377	0.825257	0.804809	0.862746	0.471589	129	104	113	115	112	110	120	115	113
Elimusertib	MARK3	P27448-3;P27448-4;P27448;P27448-8;P27448-2	TRUE	FALSE	NA	FALSE	3874.26	5.41181	1890.83	5.72335	-0.704365	0.857759	0.526418	10	0.68215	31.473	323.31	0.587868	0.48805	1752200000	2980600000	2514300000	2593700000	2416100000	2122900000	2651500000	2548300000	2625800000	2485600000	1569000000	1	0.843555	0.870194	0.810609	0.712239	0.889586	0.854962	0.880964	0.833926	0.526404	50	45	47	51	56	46	58	50	46
Elimusertib	MARK3	P27448-3;P27448-4;P27448;P27448-8;P27448-2	TRUE	FALSE	NA	FALSE	3874.26	5.41181	1890.83	5.72335	-0.704365	0.857759	0.526418	10	0.68215	31.473	323.31	0.779776	0.48805	36166000	2980600000	2514300000	2593700000	2416100000	2122900000	2651500000	2548300000	2625800000	2485600000	1569000000	1	0.843555	0.870194	0.810609	0.712239	0.889586	0.854962	0.880964	0.833926	0.526404	3	2	3	3	3	3	4	3	3
Elimusertib	MARK3	P27448-6;P27448-7	TRUE	FALSE	NA	FALSE	30566.6	4.51475	14918	4.82629	-0.90124	1.01182	0.0001	7.57621	0.570604	25.467	40.175	0.587868	0.48805	1752200000	46380000	37160000	50606000	47406000	39524000	41681000	50531000	55361000	53705000	25129000	1	0.801207	1.09112	1.02212	0.852178	0.898685	1.0895	1.19364	1.15793	0.541807	50	45	47	51	56	46	58	50	46
Elimusertib	MARK3	P27448-6;P27448-7	TRUE	FALSE	NA	FALSE	30566.6	4.51475	14918	4.82629	-0.90124	1.01182	0.0001	7.57621	0.570604	25.467	40.175	0.779776	0.48805	36166000	46380000	37160000	50606000	47406000	39524000	41681000	50531000	55361000	53705000	25129000	1	0.801207	1.09112	1.02212	0.852178	0.898685	1.0895	1.19364	1.15793	0.541807	3	2	3	3	3	3	4	3	3
Elimusertib	MARK4	Q96L34-2;Q96L34	TRUE	FALSE	NA	FALSE	67158.8	4.1729	39076.9	4.40808	-0.627243	0.996824	0.0001	0.753073	0.587169	26.794	29.027	0.525043	0.581859	61094000	116360000	112820000	137290000	112040000	96570000	121120000	116440000	101270000	112470000	74304000	1	0.969577	1.17987	0.962874	0.829924	1.04091	1.00069	0.870316	0.966569	0.63857	7	6	6	4	5	6	6	5	4
Elimusertib	MELK	Q14680-7;Q14680;Q14680-8;Q14680-2;Q14680-6;Q14680-5;Q14680-4;Q14680-3	TRUE	FALSE	NA	FALSE	3000000	2.52288	1.41052e+06	2.85062	-0.153514	0.9992	0.457497	0.0701304	0.591343	29.7052	89.318	0.596931	0.470174	522500000	875310000	764870000	745890000	716420000	674280000	721440000	715390000	732320000	788530000	603000000	1	0.873828	0.852144	0.818476	0.770333	0.824211	0.817299	0.836641	0.900858	0.688899	15	14	13	18	18	13	17	18	14
Elimusertib	MERTK	Q12866;Q06418	TRUE	FALSE	NA	FALSE	227.546	6.64293	129.827	6.88663	0.252831	0.802155	0.955803	10	0.366036	27.3942	59.517	0.517081	0.570553	91208000	176390000	157480000	133740000	141000000	118120000	122220000	167080000	184940000	167880000	152880000	1	0.892794	0.758206	0.799365	0.669652	0.692896	0.947219	1.04847	0.951755	0.866716	5	3	2	3	4	2	2	4	4
Elimusertib	MET	P08581;P08581-2;P08581-3;Q9H3Y6	TRUE	FALSE	NA	FALSE	8.86373	8.05238	4.58626	8.33854	-0.142168	0.99642	0.902913	10	0.23923	33.0725	323.31	0.780407	0.517418	7049100000	9032600000	8355900000	9612300000	8350200000	7125600000	7091700000	8313900000	8747400000	8442600000	9212700000	1	0.925082	1.06418	0.924451	0.788876	0.785123	0.920433	0.968425	0.934681	1.01994	98	86	86	74	81	78	84	85	72
Elimusertib	MST1R	Q04912-2;Q04912;Q04912-7;Q04912-5;Q04912-6;Q04912-4;Q04912-3	TRUE	FALSE	NA	FALSE	6464.69	5.18945	3506.07	5.45518	0.241366	0.908056	1.10362	1.10826	0.260065	30.8551	212.14	0.797302	0.542341	1548600000	1942300000	1969800000	1912900000	1660800000	1397200000	1685800000	1717600000	1918200000	1839600000	2087800000	1	1.01416	0.984863	0.855069	0.719353	0.86794	0.884312	0.987592	0.947125	1.07491	40	44	36	30	33	36	35	35	37
Elimusertib	MTOR	P42345	TRUE	FALSE	NA	FALSE	118.405	6.92663	52.2372	7.28202	0.292068	1.00142	1.22613	10	0.260111	30.033	323.31	0.750073	0.441176	824030000	1098600000	1155200000	1216800000	1041000000	989210000	1138600000	1396400000	1677300000	1459000000	855390000	1	1.05152	1.10759	0.94757	0.900428	1.03641	1.27107	1.52676	1.32805	0.778618	35	37	32	29	18	26	47	58	44
Elimusertib	NEK2	P51955;P51955-4;P51955-2;P51955-3	TRUE	FALSE	NA	FALSE	3.84621	8.41497	1.79243	8.74656	-0.32512	1.08688	0.867579	10	0.424745	29.216	80.522	0.565165	0.466025	352420000	623570000	731910000	667230000	532690000	411300000	608530000	614210000	598110000	591250000	430890000	1	1.17374	1.07002	0.854259	0.659589	0.975881	0.98499	0.959171	0.948169	0.691005	13	10	9	7	7	14	14	11	10
Elimusertib	NEK3	P51956-2;P51956	TRUE	FALSE	NA	FALSE	1.0859	8.96421	0.65822	9.18163	-2.13692	1.00001	0.169816	10	0.542138	25.493	18.89	0.69493	0.606153	32816000	47222000	35271000	0	0	0	0	29978000	34175000	0	0	1	0.746919	0	0	0	0	0.634831	0.723709	0	0	4	1	0	0	0	2	3	3	0
Elimusertib	NEK9	Q8TD19;REV__Q9P0M6	TRUE	FALSE	NA	FALSE	5.31757	8.27429	2.48087	8.6054	-0.176039	1.10942	0.981978	10	0.323404	33.2012	323.31	0.59135	0.466541	5839700000	9875200000	11705000000	11285000000	9098900000	8002800000	9863600000	10132000000	10254000000	9674400000	10855000000	1	1.18529	1.14276	0.921389	0.810394	0.998825	1.026	1.03836	0.979666	1.09922	84	84	70	75	75	83	82	81	82
Elimusertib	PAK4	O96013;O96013-4;O96013-2;O96013-3;Q9P286	TRUE	FALSE	NA	FALSE	33214.2	4.47868	14256.8	4.84598	-0.892303	0.863826	0.0001	1.52395	0.75551	35.065	323.31	0.51999	0.429237	18690000000	35943000000	33702000000	30091000000	29626000000	26115000000	31573000000	30368000000	30686000000	30383000000	16723000000	1	0.937651	0.837187	0.82425	0.726567	0.878419	0.844893	0.853741	0.845311	0.465264	106	96	95	92	96	108	105	97	98
Elimusertib	PAK6	Q9NQU5-2;Q9NQU5	TRUE	FALSE	NA	FALSE	14415	4.84119	5159.2	5.28742	-10.261	0.627101	0.0001	10	0.165268	24.3976	4.8324	NA	0.357906	0	22101000	19501000	0	18878000	0	22009000	0	21253000	20994000	0	1	0.882358	0	0.854169	0	0.995837	0	0.961631	0.949912	0	2	1	2	1	2	1	2	1	0
Elimusertib	PDXK	O00764;O00764-3;O00764-2	TRUE	FALSE	NA	FALSE	0.831793	9.07998	0.387723	9.41148	-0.604985	0.989768	0.464915	0.833195	0.471665	33.0316	323.31	0.421505	0.466129	3700900000	8780200000	5288600000	6935300000	4709000000	2532200000	3439800000	3326200000	3816000000	3080900000	7698700000	1	0.602333	0.78988	0.53632	0.288399	0.391768	0.37883	0.434614	0.350892	0.876825	64	42	41	36	36	34	30	39	28
Elimusertib	PHKG2	P15735;P15735-2;Q16816;Q16816-2	TRUE	FALSE	NA	FALSE	483.067	6.31599	305.59	6.51486	0.0619688	0.970894	1.01351	10	0.0765502	27.7737	43.057	0.8999	0.632603	206500000	229470000	208460000	257400000	216300000	203930000	222330000	221710000	246690000	213920000	237110000	1	0.908441	1.12172	0.942607	0.8887	0.968885	0.966183	1.07504	0.932235	1.03329	8	8	8	9	10	7	9	11	9
Elimusertib	PI4KA	P42356;P42356-2;A4QPH2;A4QPH2-4;A4QPH2-2;Q8N8J0	TRUE	FALSE	NA	FALSE	43921.8	4.35732	18931.2	4.72282	0.321825	1.06604	3.79917	5.83818	0.323328	31.377	323.31	0.636295	0.431022	1774500000	2788800000	3636500000	3261700000	2867900000	2300900000	2936200000	3095300000	2942700000	2926600000	3715900000	1	1.30397	1.16957	1.02836	0.82505	1.05285	1.1099	1.05519	1.04941	1.33244	56	72	60	56	53	59	63	64	52
Elimusertib	PIK3C3	Q8NEB9	TRUE	FALSE	NA	FALSE	0.01	11	0.00306168	11.514	2.53271e-09	1.00001	1.23278	4.01582	0.186892	30.3919	281.51	0.558791	0.306168	787280000	1408900000	2164800000	1798400000	1561700000	1423700000	1805700000	1743500000	1720200000	1484800000	1928900000	1	1.53652	1.27646	1.10845	1.0105	1.28164	1.23749	1.22095	1.05387	1.36908	31	43	36	30	38	33	49	35	35
Elimusertib	PIK3CA	P42336	TRUE	FALSE	NA	FALSE	1.98205	8.70289	0.778057	9.10899	-0.383799	1.45857	1.11759	10	0.227567	27.6845	72.634	0.688656	0.392552	148550000	215710000	413680000	235340000	206660000	204400000	291920000	279930000	233980000	200620000	276690000	1	1.91776	1.091	0.958046	0.947568	1.3533	1.29771	1.0847	0.930045	1.28269	4	12	7	4	6	6	7	3	3
Elimusertib	PIK3CB	P42338	TRUE	FALSE	NA	FALSE	2753.98	5.56004	553.884	6.25658	-1.26601	1.11378	0.451831	1.69767	0.73402	29.3742	199.87	0.335934	0.201122	233760000	695850000	980700000	782870000	687790000	650660000	826890000	800130000	689500000	532460000	321290000	1	1.40936	1.12506	0.988417	0.935058	1.18832	1.14986	0.990874	0.765194	0.461723	22	28	19	17	22	27	26	20	16
Elimusertib	PIK3R4	Q99570	TRUE	FALSE	NA	FALSE	0.01	11	0.00348381	11.4579	2.96684e-09	0.999995	1.2295	3.97897	0.12954	30.7044	323.31	0.552138	0.348381	966020000	1749600000	2887100000	2158100000	1913400000	1725400000	2484100000	2075600000	2150600000	1877000000	2088900000	1	1.65015	1.23348	1.09362	0.986168	1.41981	1.18633	1.2292	1.07282	1.19393	46	60	48	46	46	48	58	59	37
Elimusertib	PIM1	P11309;P11309-2;Q86V86	TRUE	FALSE	NA	FALSE	8.79946	8.05554	3.25949	8.48685	-0.200714	1.08159	0.94111	10	0.391933	28.1634	58.877	0.467268	0.370419	140470000	300620000	326690000	348130000	292110000	227250000	275900000	305140000	291060000	288970000	309180000	1	1.08672	1.15804	0.971692	0.755938	0.91777	1.01504	0.968199	0.961247	1.02847	10	12	9	8	6	8	7	12	8
Elimusertib	PIP4K2C	Q8TBX8;Q8TBX8-3;Q8TBX8-2	TRUE	FALSE	NA	FALSE	8.83044	8.05402	4.59153	8.33804	-0.261712	0.995679	0.830493	10	0.217038	28.7739	115.12	0.626471	0.519966	287550000	459000000	403730000	508320000	398160000	274760000	294570000	427470000	381600000	406770000	502010000	1	0.879586	1.10745	0.867451	0.598606	0.641765	0.931307	0.831373	0.886209	1.0937	17	9	14	9	11	9	11	12	8
Elimusertib	PKMYT1	Q99640-3	TRUE	FALSE	NA	FALSE	2.63916	8.57854	1.32921	8.87641	-0.235576	1.08294	0.919786	10	0.541615	30.2627	163.22	0.565471	0.503648	728440000	1288200000	1501900000	1230500000	1167500000	1066200000	1312300000	1229600000	1134400000	1187300000	1196800000	1	1.16589	0.955209	0.906303	0.827667	1.01871	0.95451	0.880609	0.921674	0.929048	28	25	22	27	25	27	20	24	24
Elimusertib	PKN2	Q16513;Q16513-3;Q16513-2;Q16513-4;Q16513-5;Q6P5Z2	TRUE	FALSE	NA	FALSE	368.005	6.43415	191.912	6.7169	0.0915977	0.992867	1.05795	10	0.152091	31.2838	323.31	0.764038	0.521492	1997500000	2614400000	2922600000	2758100000	2623700000	2200900000	2454800000	2615300000	2782900000	2659400000	2855400000	1	1.11789	1.05496	1.00356	0.841838	0.938953	1.00034	1.06445	1.01721	1.09218	48	46	43	46	45	49	44	50	53
Elimusertib	PLK4	O00444;O00444-2;O00444-3	TRUE	FALSE	NA	FALSE	1.6547	8.78128	0.77292	9.11187	-1.45983	1.1697	0.423477	10	0.357819	24.9952	21.324	NA	0.467107	0	33444000	44708000	0	0	21075000	33731000	0	32472000	26015000	0	1	1.3368	0	0	0.630158	1.00858	0	0.970936	0.777867	0	2	2	3	2	1	2	1	2	2
Elimusertib	PRKAA1	Q13131-2;Q13131	TRUE	FALSE	NA	FALSE	2.99646	8.52339	1.37655	8.86121	-0.27253	0.998087	0.82628	10	0.769449	35.8064	323.31	0.548335	0.45939	32950000000	60091000000	59861000000	54784000000	47028000000	45351000000	53111000000	51607000000	52320000000	50270000000	47876000000	1	0.996172	0.911684	0.782613	0.754705	0.883843	0.858814	0.870679	0.836565	0.796725	157	127	147	141	132	126	152	136	135
Elimusertib	PRKAA2	P54646	TRUE	FALSE	NA	FALSE	5.02998	8.29843	2.8512	8.54497	-0.213031	1.005	0.867037	10	0.487843	29.8506	164.98	0.662418	0.566842	641300000	968120000	972930000	977130000	812700000	749220000	925870000	876650000	866120000	922970000	722320000	1	1.00497	1.00931	0.839462	0.773892	0.956359	0.905518	0.894641	0.953363	0.746106	27	20	22	21	21	21	22	21	20
Elimusertib	PRKAB1	Q9Y478	TRUE	FALSE	NA	FALSE	819659	3.08637	401279	3.39655	1.2361	1.0278	178.499	1.46303	0.854007	31.3106	323.31	0.778433	0.489568	2073200000	2663300000	2234500000	3965300000	2653800000	2704900000	2211200000	2598300000	2928600000	2836100000	6448400000	1	0.838997	1.48887	0.996433	1.01562	0.830248	0.975594	1.09961	1.06488	2.42121	28	23	36	28	32	24	30	34	35
Elimusertib	PRKACA	P17612;P17612-2	TRUE	FALSE	NA	FALSE	62.0183	7.20748	44.9365	7.3474	0.144752	1.0048	1.11085	10	0.142976	29.0099	84.283	1.15528	0.724569	624500000	540560000	662340000	537150000	562180000	413410000	610990000	562400000	602510000	701760000	524450000	1	1.22528	0.993692	1.04	0.764781	1.13029	1.0404	1.1146	1.29821	0.970198	7	6	7	7	8	7	8	8	8
Elimusertib	PRKACB	P22694-2	TRUE	FALSE	NA	FALSE	1166.04	5.93329	851.89	6.06962	0.28988	0.93912	1.15274	1.17735	0.611551	30.6978	209.59	0.987139	0.730584	1719300000	1741700000	1630300000	1730700000	1703200000	1372700000	1619500000	1733500000	1841300000	1865000000	2021000000	1	0.93604	0.993684	0.977895	0.788138	0.929839	0.995292	1.05719	1.07079	1.16036	27	32	30	29	25	30	29	32	31
Elimusertib	PRKACG	P22612	TRUE	FALSE	NA	FALSE	4353.3	5.36118	3662.45	5.43623	-12.9459	0.789093	0.0001	10	0.750781	26.9188	26.276	1.03563	0.841305	131390000	126870000	64667000	103940000	108250000	119560000	89166000	80814000	107630000	97751000	0	1	0.509711	0.819264	0.853236	0.942382	0.702814	0.636983	0.848349	0.770482	0	2	6	4	4	5	4	4	4	6
Elimusertib	PRKAG1	P54619;P54619-3;P54619-2	TRUE	FALSE	NA	FALSE	1.93185e+06	2.71403	759681	3.11937	0.824016	0.881143	155.363	1.30207	0.701089	32.7234	323.31	0.583997	0.39324	4141300000	7091300000	5109900000	7618800000	6688300000	5341300000	4536800000	7090100000	6772500000	6298600000	11065000000	1	0.720587	1.07439	0.94317	0.753219	0.63977	0.999831	0.955044	0.888215	1.56036	59	44	50	53	52	44	48	53	50
Elimusertib	PRKAG2	Q9UGJ0;Q9UGJ0-2;Q9UGJ0-3	TRUE	FALSE	NA	FALSE	38090.2	4.41919	16142.1	4.79204	0.761316	0.892859	4.81505	7.00093	0.76938	29.288	63.667	0.6782	0.423787	444540000	655470000	555250000	683720000	529980000	504150000	486930000	645690000	655550000	550450000	991990000	1	0.847102	1.0431	0.80855	0.769143	0.742872	0.985079	1.00012	0.839779	1.5134	16	10	14	13	11	9	12	13	13
Elimusertib	PRKCA	P17252;P05771;P05771-2;P05129-2;P05129	TRUE	FALSE	NA	FALSE	12.2729	7.91105	8.1087	8.09105	-0.251372	0.981887	0.82488	10	0.551029	28.7287	91.881	0.769912	0.660702	342480000	444830000	459140000	406280000	428880000	300370000	396400000	377420000	409760000	368000000	349630000	1	1.03217	0.913338	0.964144	0.675247	0.891127	0.848459	0.921161	0.827282	0.785986	10	13	12	15	14	11	10	15	7
Elimusertib	PRKCD	Q05655;Q05655-2;Q04759-3;Q04759-2;Q04759	TRUE	FALSE	NA	FALSE	0.772485	9.11211	0.457666	9.33945	-0.109562	0.999958	0.827197	1.93289	0.494404	30.5288	320.32	0.867794	0.592459	1344300000	1549100000	1382100000	1299800000	1322400000	1054600000	1299900000	1247700000	1351400000	1358900000	1337200000	1	0.892195	0.839068	0.853657	0.680782	0.839132	0.805435	0.872378	0.877219	0.863211	32	27	31	29	33	27	32	34	32
Elimusertib	PRKCI	P41743	TRUE	FALSE	NA	FALSE	45210	4.34477	28285.1	4.54844	-0.140804	0.982006	0.000140026	5.55336	0.15441	29.3434	103.97	0.871515	0.625639	593650000	681170000	678570000	633470000	714580000	580040000	659550000	628330000	730720000	713760000	606740000	1	0.996183	0.929973	1.04905	0.851535	0.96826	0.922428	1.07274	1.04784	0.890732	17	15	13	14	17	12	13	21	14
Elimusertib	PRKCZ	Q05513;Q05513-3;Q05513-2	TRUE	FALSE	NA	FALSE	47372.4	4.32447	32828.4	4.48375	0.263401	0.870008	4.0294	6.21837	0.332634	27.8885	42.505	0.836399	0.692986	207820000	248470000	223380000	200870000	212590000	186620000	230750000	216170000	235040000	191650000	259470000	1	0.899022	0.808428	0.855596	0.751077	0.928684	0.870004	0.945949	0.77132	1.04427	10	9	6	7	8	8	6	9	7
Elimusertib	PRKD2	Q9BZL6-3;Q9BZL6;Q9BZL6-2	TRUE	FALSE	NA	FALSE	2.57509	8.58921	1.39901	8.85418	-0.229865	1.02106	0.870659	10	0.60267	30.0061	173.82	0.684392	0.543286	737980000	1078300000	1123700000	967750000	923340000	840510000	1014700000	922150000	1003100000	988100000	879930000	1	1.0421	0.897478	0.856292	0.779477	0.941018	0.855189	0.930261	0.91635	0.816034	19	20	21	19	18	16	19	18	20
Elimusertib	PRKD3	O94806;O94806-2	TRUE	FALSE	NA	FALSE	3.042	8.51684	1.7108	8.7668	-0.26266	1.01595	0.846842	9.99994	0.611104	28.8005	107.51	0.728552	0.562395	340620000	467530000	482440000	438200000	371280000	349950000	437340000	409640000	403350000	429230000	370680000	1	1.03189	0.937266	0.794131	0.748508	0.935427	0.876179	0.862725	0.91808	0.792848	10	12	13	9	9	10	10	12	9
Elimusertib	PRKDC	P78527;P78527-2	TRUE	FALSE	NA	FALSE	258.554	6.58745	45.8679	7.33849	0.315392	1.17762	1.46537	5.90842	0.373909	35.0215	323.31	0.268617	0.177402	9368300000	34876000000	54849000000	43738000000	38073000000	33419000000	41509000000	48148000000	54902000000	53290000000	45133000000	1	1.57269	1.2541	1.09167	0.958223	1.19019	1.38055	1.57421	1.52798	1.2941	367	430	360	344	331	366	409	419	410
Elimusertib	PRKG1	Q13976;Q13976-2;Q13976-3;Q13237-2;Q13237	TRUE	FALSE	NA	FALSE	42610.6	4.37048	18254.6	4.73863	0.286814	0.982197	3.1214	6.23053	0.383737	30.813	323.31	0.516879	0.428405	975040000	1886400000	2056900000	1954300000	1777800000	1452700000	1955900000	1907600000	1902400000	1781400000	2260300000	1	1.09038	1.03599	0.94243	0.770091	1.03684	1.01124	1.00848	0.944338	1.19821	43	38	34	33	33	37	39	38	33
Elimusertib	PRPF4B	Q13523	TRUE	FALSE	NA	FALSE	5.72253	8.24241	5.31407	8.27457	0.437514	0.65636	0.888888	10	0.113281	26.1959	44.04	0.780864	0.928622	60025000	76870000	74363000	0	89371000	70866000	56639000	84216000	66078000	66865000	44358000	1	0.967386	0	1.16263	0.921894	0.736815	1.09556	0.859607	0.869845	0.577052	3	4	1	4	1	0	2	1	4
Elimusertib	PTK2	Q05397-7;Q05397;Q05397-5;Q05397-2;Q05397-3;Q05397-4;Q05397-6	TRUE	FALSE	NA	FALSE	5.5115	8.25873	1.72637	8.76287	-0.202671	1.19329	1.0369	10	0.253925	34.2364	323.31	0.377538	0.31323	7641000000	20239000000	26676000000	25537000000	19762000000	17138000000	20105000000	21446000000	21307000000	21666000000	25478000000	1	1.31805	1.26177	0.976432	0.846781	0.993379	1.05964	1.05277	1.07051	1.25886	127	135	123	111	125	117	128	127	125
Elimusertib	PTK2B	Q14289;Q14289-2	TRUE	FALSE	NA	FALSE	5.69703	8.24435	2.06711	8.68464	-0.171783	1.22846	1.09056	10	0.21292	32.9714	323.31	0.478353	0.362841	4028500000	8421600000	11443000000	11173000000	8809400000	7634900000	8602100000	9465700000	9603800000	9883300000	10292000000	1	1.35877	1.32671	1.04605	0.906585	1.02143	1.12398	1.14038	1.17357	1.2221	100	114	110	107	110	100	109	118	107
Elimusertib	PTK6	Q13882;Q13882-2;Q9UQ88-5;Q9UQ88-10;P21127-12;P21127-4;P21127-5;P21127-10	TRUE	FALSE	NA	FALSE	6.43971	8.19113	2.17156	8.66323	-0.259699	1.05277	0.879343	10	0.64886	32.7083	323.31	0.397939	0.337214	2792500000	7017400000	7174700000	7971100000	6162000000	5516800000	5855400000	6390500000	6679100000	6679700000	5925600000	1	1.02242	1.13591	0.878103	0.78616	0.834412	0.910665	0.951791	0.951877	0.844415	53	49	50	50	57	51	57	51	49
Elimusertib	RIOK2	Q9BVS4-2;Q9BVS4	TRUE	FALSE	NA	FALSE	17.5827	7.75491	10.9055	7.96235	-2.87319	1.04855	0.143111	10	0.744561	25.2685	9.6012	0.998887	0.62024	40373000	40418000	39136000	39616000	50279000	0	0	34823000	0	0	0	1	0.968281	0.980157	1.24398	0	0	0.861572	0	0	0	1	2	2	2	1	1	0	0	0
Elimusertib	RIPK2	O43353;O43353-2	TRUE	FALSE	NA	FALSE	35940.9	4.44441	6985.4	5.15581	-0.360184	1.12693	0.00010229	6.97429	0.174364	29.7748	203.68	0.25018	0.194358	229810000	918580000	1100000000	1123000000	790410000	1093400000	861960000	1016400000	1056200000	1356600000	806460000	1	1.1975	1.22254	0.860469	1.19032	0.938361	1.10649	1.14982	1.47684	0.877942	13	16	16	11	16	15	14	18	17
Elimusertib	RIPK3	Q9Y572;Q9Y572-3;Q9Y572-2	TRUE	FALSE	NA	FALSE	1115.15	5.95267	608.78	6.21554	-1.18889	1.11773	0.490284	10	0.519558	25.7656	18.575	0.914434	0.545916	52163000	57044000	66918000	73594000	70535000	57495000	57266000	63464000	54761000	0	55934000	1	1.17309	1.29013	1.2365	1.00791	1.00389	1.11254	0.959978	0	0.980541	3	5	3	2	2	2	2	2	4
Elimusertib	ROCK1	Q13464	TRUE	FALSE	NA	FALSE	23155.2	4.63535	14725.9	4.83192	0.242024	1.03858	1.36935	1.14395	0.190409	33.1275	323.31	0.935067	0.635963	8774200000	9383500000	11318000000	11059000000	9581000000	7041800000	9722100000	10156000000	9834300000	9999600000	11526000000	1	1.20616	1.17856	1.02105	0.750445	1.03608	1.08233	1.04804	1.06566	1.22833	133	139	134	128	116	128	130	134	130
Elimusertib	ROCK2	O75116	TRUE	FALSE	NA	FALSE	41254.2	4.38453	24120.3	4.61762	0.228424	1.04372	2.26108	5.51762	0.201674	34.8813	323.31	0.832622	0.584675	26350000000	31647000000	38190000000	35941000000	31795000000	24889000000	36111000000	33109000000	32709000000	32883000000	38698000000	1	1.20675	1.13568	1.00468	0.786457	1.14106	1.0462	1.03356	1.03906	1.2228	212	229	215	209	224	232	212	212	221
Elimusertib	RPS6KA1	Q15418;Q15418-4;Q15418-2;Q15418-3	TRUE	FALSE	NA	FALSE	3.34449	8.47567	1.7407	8.75928	-0.235132	0.974734	0.828127	7.54663	0.672679	34.8755	323.31	0.726808	0.52047	22909000000	31520000000	29926000000	29312000000	25791000000	22866000000	25899000000	27601000000	26403000000	26051000000	28108000000	1	0.949429	0.929949	0.818242	0.725444	0.821669	0.875666	0.837659	0.826491	0.891751	142	129	126	134	129	134	133	134	132
Elimusertib	RPS6KA3	P51812;Q96GX5-2;Q96GX5-3;Q96GX5;O60307;Q9Y2H9;Q6P0Q8-2;Q6P0Q8;O15021-2;O15021-3;O15021-6;O15021	TRUE	FALSE	NA	FALSE	6.35268	8.19704	3.1079	8.50753	-0.174701	1.023	0.906331	10	0.290876	32.3612	323.31	0.697499	0.489227	3848100000	5517000000	5376400000	6038400000	4986300000	4153200000	4647700000	5146700000	5205000000	4892500000	5976600000	1	0.974515	1.09451	0.903806	0.7528	0.842432	0.93288	0.943448	0.886804	1.08331	62	59	64	47	45	47	57	56	48
Elimusertib	RPS6KA4	O75676;O75676-2	TRUE	FALSE	NA	FALSE	9486.83	5.02288	4573.32	5.33977	-0.897891	0.879654	0.47208	10	0.736657	35.3187	323.31	0.565792	0.48207	24247000000	42855000000	40139000000	36587000000	36557000000	32232000000	42138000000	34118000000	36889000000	37763000000	20231000000	1	0.936623	0.853739	0.853039	0.752118	0.983269	0.796126	0.860786	0.881181	0.47208	152	147	130	135	149	139	139	131	133
Elimusertib	RPS6KA5	O75582;O75582-3;O75582-2	TRUE	FALSE	NA	FALSE	2.67705	8.57234	1.69874	8.76987	-0.302278	1.05349	0.85434	10	0.39354	30.6352	266.6	0.859147	0.634557	1432800000	1667700000	1846100000	1505300000	1445300000	1170800000	1673300000	1375600000	1581900000	1572100000	1154500000	1	1.10697	0.90262	0.866643	0.702045	1.00336	0.824849	0.948552	0.942676	0.692271	31	30	25	25	27	29	35	27	29
Elimusertib	SIK2	Q9H0K1;A0A0B4J2F2;P57059	TRUE	FALSE	NA	FALSE	2.88134	8.54041	0.649318	9.18754	-0.539004	1.26114	0.867967	10	0.509354	29.8192	137.59	0.255136	0.225353	241680000	947260000	1442000000	971310000	761900000	711230000	1047600000	928900000	776410000	799360000	729940000	1	1.52229	1.02539	0.80432	0.750829	1.10593	0.980618	0.819638	0.843865	0.77058	15	26	16	13	15	21	18	17	13
Elimusertib	SIK3	Q9Y2K2;Q9Y2K2-7;Q9Y2K2-6	TRUE	FALSE	NA	FALSE	6.18632	8.20857	1.9784	8.70369	-0.276574	1.18882	0.981427	10	0.324941	29.2833	231.47	0.384266	0.319802	251060000	653350000	894570000	782130000	641830000	473830000	722380000	742810000	592530000	620240000	695980000	1	1.3692	1.19711	0.982368	0.725231	1.10566	1.13693	0.906911	0.949323	1.06525	19	23	22	19	17	17	18	22	19
Elimusertib	SLK	Q9H2G2	TRUE	FALSE	NA	FALSE	3.00357	8.52236	2.99728	8.52327	-0.232732	1.11038	0.944958	10	0.287995	34.0039	323.31	0.8385	0.997906	14444000000	17226000000	21029000000	17711000000	15501000000	12328000000	17069000000	16782000000	17320000000	15990000000	18955000000	1	1.22077	1.02816	0.899861	0.715662	0.990886	0.974225	1.00546	0.928248	1.10037	150	148	154	140	147	139	158	158	145
Elimusertib	SLK	Q9H2G2	TRUE	FALSE	NA	FALSE	3.00357	8.52236	2.99728	8.52327	-0.232732	1.11038	0.944958	10	0.287995	34.0039	323.31	2.5623	0.997906	151450000	17226000000	21029000000	17711000000	15501000000	12328000000	17069000000	16782000000	17320000000	15990000000	18955000000	1	1.22077	1.02816	0.899861	0.715662	0.990886	0.974225	1.00546	0.928248	1.10037	1	1	2	2	2	3	3	1	2
Elimusertib	SLK	Q9H2G2-2	TRUE	FALSE	NA	FALSE	36600.3	4.43652	36523.6	4.43743	1.02836	1.16419	7.74704	7.49435	0.210198	25.8168	12.317	0.8385	0.997906	14444000000	59107000	69711000	49154000	31663000	85660000	135710000	142480000	45818000	0	140360000	1	1.1794	0.83161	0.53569	1.44924	2.29601	2.41054	0.77517	0	2.37468	150	148	154	140	147	139	158	158	145
Elimusertib	SLK	Q9H2G2-2	TRUE	FALSE	NA	FALSE	36600.3	4.43652	36523.6	4.43743	1.02836	1.16419	7.74704	7.49435	0.210198	25.8168	12.317	2.5623	0.997906	151450000	59107000	69711000	49154000	31663000	85660000	135710000	142480000	45818000	0	140360000	1	1.1794	0.83161	0.53569	1.44924	2.29601	2.41054	0.77517	0	2.37468	1	1	2	2	2	3	3	1	2
Elimusertib	SRC	P12931;P12931-2	TRUE	FALSE	NA	FALSE	5.44828	8.26374	1.48642	8.82786	-0.172648	1.07966	0.957887	10	0.427795	33.6429	323.31	0.346925	0.272823	4653300000	13413000000	14819000000	15212000000	12036000000	11463000000	12305000000	13932000000	13044000000	13068000000	14089000000	1	1.10482	1.13412	0.897338	0.854619	0.917394	1.03869	0.972489	0.974279	1.0504	67	66	64	66	67	60	58	74	65
Elimusertib	STK10	O94804	TRUE	FALSE	NA	FALSE	2.63875	8.5786	1.62493	8.78916	-0.337366	1.07901	0.854007	10	0.43911	32.2538	323.31	0.83388	0.615796	4270300000	5121000000	5930200000	4623300000	4262800000	3296600000	5125200000	4762000000	4819800000	4441400000	3905900000	1	1.15802	0.902812	0.832416	0.643741	1.00082	0.929897	0.941183	0.867292	0.762722	68	76	69	61	65	72	73	72	62
Elimusertib	STK11	Q15831-2;Q15831	TRUE	FALSE	NA	FALSE	5.00391	8.30069	2.7197	8.56548	-1.1044	0.911282	0.423834	10	0.221016	25.889	16.776	0.810618	0.543515	50371000	62139000	46798000	60813000	0	0	54108000	0	70650000	59576000	0	1	0.753118	0.978661	0	0	0.870757	0	1.13697	0.958754	0	3	1	2	1	1	2	2	2	2
Elimusertib	STK16	O75716	TRUE	FALSE	NA	FALSE	38459.1	4.415	16796	4.77479	0.624231	0.908896	4.12792	6.8935	0.707021	28.7325	78.585	0.597251	0.436723	266380000	446010000	429380000	453690000	424780000	355320000	312870000	444040000	396640000	385660000	624830000	1	0.962714	1.01722	0.9524	0.796664	0.701487	0.995583	0.889307	0.864689	1.40093	12	12	11	11	11	9	15	11	9
Elimusertib	STK17B	O94768;Q9UEE5	TRUE	FALSE	NA	FALSE	1586.25	5.79963	999.518	6.00021	-1.19403	0.808846	0.353531	10	0.239644	26.1957	15.739	0.962684	0.630113	73989000	76857000	82334000	62060000	0	66300000	74041000	68892000	66590000	0	54309000	1	1.07126	0.807474	0	0.862641	0.963361	0.896366	0.866414	0	0.706624	3	2	1	1	2	5	5	2	2
Elimusertib	STK3	Q13188;Q13188-2	TRUE	FALSE	NA	FALSE	8.29111	8.08139	4.34656	8.36185	-0.139219	1.05688	0.959658	10	0.227632	29.497	210.65	0.742259	0.524244	562380000	757660000	784890000	859720000	736880000	582420000	693160000	748960000	777990000	803950000	756100000	1	1.03594	1.1347	0.972573	0.768709	0.914869	0.988517	1.02683	1.0611	0.997941	22	18	22	19	16	21	25	21	18
Elimusertib	STK4	Q13043;Q13043-2	TRUE	FALSE	NA	FALSE	7447.83	5.12797	3971.52	5.40104	0.304126	0.998349	1.30884	0.809603	0.282919	32.3123	323.31	0.741829	0.533245	3956100000	5332900000	6250000000	5856900000	4823800000	3900800000	5524500000	5750300000	5744200000	5719900000	6591300000	1	1.17197	1.09826	0.904536	0.731459	1.03593	1.07827	1.07713	1.07257	1.23597	50	60	55	45	47	46	62	50	47
Elimusertib	SYK	P43405;P43405-2;P43403-2;P43403-3;P43403;Q8NFD2	TRUE	FALSE	NA	FALSE	8.60421	8.06529	4.93804	8.30645	-0.118474	0.970442	0.893934	10	0.156297	29.2562	164.74	0.869381	0.57391	557430000	641180000	602380000	623120000	582100000	463400000	525410000	587540000	672900000	589310000	600490000	1	0.939487	0.971833	0.907857	0.72273	0.819442	0.916342	1.04947	0.919102	0.936539	18	16	18	14	15	14	20	19	17
Elimusertib	TAOK2	Q9UL54;Q9UL54-4;Q9UL54-2;Q9UL54-3	TRUE	FALSE	NA	FALSE	2.88145	8.54039	1.31001	8.88273	-0.411727	1.09195	0.820839	10	0.465945	28.7593	70.269	0.58669	0.454636	266580000	454380000	537940000	422310000	383020000	320540000	472150000	400730000	379460000	384110000	270800000	1	1.1839	0.92942	0.842951	0.705445	1.03911	0.881927	0.835116	0.84535	0.595977	8	12	10	11	12	11	10	10	10
Elimusertib	TAOK3	Q9H2K8	TRUE	FALSE	NA	FALSE	38600.7	4.4134	24996.5	4.60212	0.437445	0.971791	3.08467	6.49301	0.411864	30.1617	295.53	0.778811	0.647566	935430000	1201100000	1401700000	1214300000	1125700000	788160000	1289100000	1155900000	1185300000	1143700000	1580600000	1	1.16701	1.01099	0.937224	0.656198	1.07327	0.962368	0.986845	0.95221	1.31596	31	36	32	38	26	33	35	37	34
Elimusertib	TBK1	Q9UHD2	TRUE	FALSE	NA	FALSE	1.42981e+06	2.84472	700076	3.15485	0.327178	0.9461	19.8259	1.12546	0.491205	33.2994	323.31	0.680219	0.489628	7190600000	10571000000	10629000000	11185000000	9488900000	8191100000	9670800000	10028000000	10439000000	10076000000	12549000000	1	1.00549	1.05808	0.897635	0.774865	0.914842	0.948633	0.987513	0.953174	1.18712	80	73	68	72	82	78	80	75	70
Elimusertib	TEC	P42680	TRUE	FALSE	NA	FALSE	35435.1	4.45057	12240.7	4.91219	-0.420908	0.919901	0.0558658	5.99156	0.581752	29.6218	147.54	0.430062	0.345439	355300000	826160000	701140000	809800000	808330000	680450000	693840000	778110000	772170000	769870000	567650000	1	0.848673	0.980198	0.978418	0.82363	0.839837	0.941839	0.934649	0.931865	0.687095	21	19	17	19	16	14	23	21	19
Elimusertib	TESK1	Q15569;Q96S53-3;Q96S53-2;Q96S53	TRUE	FALSE	NA	FALSE	3.214	8.49295	1.29077	8.88915	-0.398858	1.12082	0.850097	10	0.567148	27.9044	45.008	0.464037	0.40161	116580000	251230000	311940000	258850000	206670000	172260000	245210000	236260000	237060000	201410000	196120000	1	1.24165	1.03033	0.822633	0.685667	0.976038	0.940413	0.943598	0.801696	0.780639	10	15	9	8	6	7	7	9	6
Elimusertib	TGFBR1	P36897;P36897-3;P36897-2	TRUE	FALSE	NA	FALSE	8.61785	8.0646	4.28875	8.36767	-0.103841	1.02346	0.952382	10	0.222946	27.2237	19.502	0.733555	0.49766	114970000	156730000	161460000	163030000	151320000	125540000	157180000	150320000	149960000	164240000	148360000	1	1.03018	1.0402	0.965482	0.800995	1.00287	0.959102	0.956805	1.04792	0.946596	4	4	3	2	2	3	3	2	2
Elimusertib	TGFBR2	P37173;P37173-2	TRUE	FALSE	NA	FALSE	2.96332e+06	2.52822	1.44763e+06	2.83934	0.6501	0.991065	132.625	1.18621	0.817414	31.5	323.31	0.744213	0.488515	2260100000	3036900000	3154600000	3379000000	2971300000	2388100000	2946100000	3141800000	3149800000	3072000000	4724100000	1	1.03876	1.11265	0.978399	0.786361	0.970101	1.03454	1.03718	1.01156	1.55557	50	48	43	38	39	46	45	44	41
Elimusertib	TNIK	Q9UKE5-8;Q9UKE5-5;Q9UKE5-7;Q9UKE5-3;Q9UKE5-6;Q9UKE5-2;Q9UKE5-4;Q9UKE5;Q8N4C8-5;Q8N4C8-2;Q8N4C8-3;Q8N4C8-4;Q8N4C8	TRUE	FALSE	NA	FALSE	31845.4	4.49695	25582.7	4.59205	-0.724037	1.05932	0.000100076	7.16744	0.414828	25.5989	9.4389	0.726353	0.803342	36914000	50821000	66517000	57374000	47553000	37566000	55499000	50072000	58178000	60944000	32593000	1	1.30885	1.12894	0.935696	0.739183	1.09205	0.985262	1.14476	1.19919	0.641329	3	3	2	3	1	3	2	2	2
Elimusertib	TNK1	Q13470-2;Q13470	TRUE	FALSE	NA	FALSE	3.37926	8.47118	0.927538	9.03267	-0.307752	1.19064	0.961917	10	0.416565	31.5811	234.84	0.292797	0.27448	940640000	3212600000	4437500000	3653700000	3005400000	2783000000	3316500000	3223400000	3229300000	3502100000	2572100000	1	1.38128	1.1373	0.935504	0.866277	1.03234	1.00336	1.0052	1.09011	0.800629	53	48	54	46	52	44	50	56	52
Elimusertib	TNK2	Q07912-3;Q07912;Q07912-2	TRUE	FALSE	NA	FALSE	3.31527	8.47948	0.824407	9.08386	-0.195516	1.04944	0.916436	10	0.21445	28.6614	68.877	0.297586	0.248669	126340000	424550000	466530000	430350000	333610000	316980000	441740000	424710000	380860000	469800000	355810000	1	1.09888	1.01366	0.785797	0.746626	1.04049	1.00038	0.897091	1.10658	0.838087	11	21	12	8	10	11	14	17	10
Elimusertib	TP53RK	Q96S44	TRUE	FALSE	NA	FALSE	3068.63	5.51306	1664.26	5.77878	-2.05411	0.823983	0.198413	9.99581	0.763969	27.0402	33.463	0.86856	0.542346	119870000	138010000	87740000	125390000	121600000	120360000	87002000	109690000	119950000	75409000	27383000	1	0.635751	0.908557	0.881096	0.872111	0.630404	0.794797	0.86914	0.546402	0.198413	5	4	3	4	5	3	5	3	3
Elimusertib	TTK	P33981-2;P33981	TRUE	FALSE	NA	FALSE	12592.2	4.8999	6647.59	5.17734	-11.7599	0.842826	0.0001	10	0.418661	25.0041	9.9211	0.800535	0.527914	26938000	33650000	31688000	37721000	0	34710000	29922000	24833000	32067000	30659000	0	1	0.941694	1.12098	0	1.0315	0.889212	0.737979	0.952957	0.911114	0	2	0	3	1	2	2	1	4	0
Elimusertib	TTN	Q8WZ42-11;Q8WZ42-4;Q8WZ42-7;Q8WZ42-2;Q8WZ42;Q8WZ42-8;Q8WZ42-13;Q8WZ42-5;Q8WZ42-12;Q8WZ42-3;Q8WZ42-10;Q8WZ42-9	TRUE	FALSE	NA	FALSE	3117.3	5.50622	2975.98	5.52637	-1.16908	1.0142	0.0001	0.218022	0.592505	27.9264	3.1171	0.828172	0.954666	211250000	255080000	271130000	170240000	211580000	123160000	241450000	143010000	139850000	147060000	90187000	1	1.06292	0.667398	0.829465	0.482829	0.946566	0.560648	0.548259	0.576525	0.353564	1	1	2	1	2	1	2	2	2
Elimusertib	TYK2	P29597	TRUE	FALSE	NA	FALSE	2.25399	8.64705	0.975864	9.01061	-0.50866	1.05936	0.744531	10	0.628289	28.9655	101.37	0.66282	0.43295	347450000	524200000	586400000	399050000	408590000	329580000	482330000	408430000	399010000	414210000	289990000	1	1.11866	0.761255	0.779454	0.628729	0.920126	0.779149	0.761179	0.790176	0.553205	19	16	12	11	10	12	14	16	12
Elimusertib	ULK1	O75385	TRUE	FALSE	NA	FALSE	3478.36	5.45863	1862.98	5.72979	-0.605063	1.07876	0.709226	10	0.357516	25.1237	20.362	0.756059	0.535591	27640000	36558000	51434000	38895000	35171000	31412000	45986000	35659000	40385000	36931000	25928000	1	1.40692	1.06393	0.96206	0.859237	1.25789	0.975409	1.10468	1.0102	0.709229	3	3	3	3	3	2	4	2	4
Elimusertib	ULK3	Q6PHR2;Q6PHR2-4;Q6PHR2-2	TRUE	FALSE	NA	FALSE	3.30476	8.48086	1.25961	8.89976	-0.13151	0.99334	0.906796	10	0.476808	31.139	275.28	0.486404	0.38115	1150200000	2364700000	2333200000	2292600000	2097900000	1997100000	2002800000	2164700000	2277700000	2196600000	2273300000	1	0.986679	0.96951	0.887174	0.844547	0.846957	0.915423	0.963209	0.928913	0.961348	43	47	41	41	40	37	42	43	41
Elimusertib	WEE1	P30291;P30291-2	TRUE	FALSE	NA	FALSE	6.52445	8.18546	3.08084	8.51133	-0.232924	1.21349	1.03257	10	0.266374	27.7677	54.627	0.713417	0.472199	163030000	228520000	281570000	321850000	235150000	179740000	236770000	237550000	235540000	244400000	283120000	1	1.23215	1.40841	1.02901	0.786539	1.0361	1.03952	1.03072	1.06949	1.23893	10	9	7	4	6	9	5	7	6
Elimusertib	YES1	P07947;P06241-3;P06241-2;P06241;P06239;P09769;P06239-3	TRUE	FALSE	NA	FALSE	5.35867	8.27094	1.68698	8.77289	-0.124607	1.11373	1.02157	10	0.179383	31.7994	323.31	0.372923	0.314812	1393800000	3737500000	4375700000	4374700000	3489400000	3173900000	3761600000	4241300000	4024000000	3881700000	4154300000	1	1.17076	1.17049	0.933619	0.849204	1.00645	1.1348	1.07666	1.03858	1.11152	36	40	35	37	32	38	38	30	34
Elimusertib	ZAK	Q9NYL2-2	TRUE	FALSE	NA	FALSE	0.842651	9.07435	0.46563	9.33196	-0.204382	0.998576	0.744564	1.26401	0.494573	29.3237	204.51	0.84311	0.552578	1223100000	671920000	568590000	551040000	500420000	400200000	606850000	440360000	509960000	490880000	547570000	1	0.846217	0.820098	0.744761	0.595607	0.903158	0.655376	0.758959	0.730563	0.814933	29	22	26	21	15	17	28	25	23
Elimusertib	ZAK	Q9NYL2-2	TRUE	FALSE	NA	FALSE	0.842651	9.07435	0.46563	9.33196	-0.204382	0.998576	0.744564	1.26401	0.494573	29.3237	204.51	0.568639	0.552578	382080000	671920000	568590000	551040000	500420000	400200000	606850000	440360000	509960000	490880000	547570000	1	0.846217	0.820098	0.744761	0.595607	0.903158	0.655376	0.758959	0.730563	0.814933	7	8	6	4	4	7	6	5	7
Elimusertib	ZAK	Q9NYL2;Q9NYL2-3	TRUE	FALSE	NA	FALSE	6055.49	5.21785	3346.13	5.47546	0.584381	0.92548	1.42534	1.56655	0.563513	30.4341	323.31	0.84311	0.552578	1223100000	1450700000	1320700000	1671900000	1459800000	1018400000	1078600000	1394400000	1398500000	1519800000	2013300000	1	0.910388	1.15248	1.00627	0.702006	0.743503	0.961191	0.964017	1.04763	1.38781	29	22	26	21	15	17	28	25	23
Elimusertib	ZAK	Q9NYL2;Q9NYL2-3	TRUE	FALSE	NA	FALSE	6055.49	5.21785	3346.13	5.47546	0.584381	0.92548	1.42534	1.56655	0.563513	30.4341	323.31	0.568639	0.552578	382080000	1450700000	1320700000	1671900000	1459800000	1018400000	1078600000	1394400000	1398500000	1519800000	2013300000	1	0.910388	1.15248	1.00627	0.702006	0.743503	0.961191	0.964017	1.04763	1.38781	7	8	6	4	4	7	6	5	7
Gartisertib	AAK1	Q2M2I8-2;Q2M2I8	TRUE	TRUE	FALSE	FALSE	707.939	6.15	371.91	6.42956	-1.3756	0.970506	0.374026	3.91847	0.713004	32.8143	323.31	0.65795	0.525342	4969100000	7552400000	7790900000	6390100000	10236000000	5247100000	6692100000	7251400000	3725500000	3393100000	2291200000	1	1.03158	0.846102	1.35533	0.694759	0.886089	0.960145	0.493287	0.449274	0.303374	38	28	40	34	38	31	36	27	16
Gartisertib	ABL1	P00519-2;P00519	TRUE	FALSE	NA	FALSE	0.01	11	0.00236438	11.6263	-7.84165e-08	0.999991	0.890784	3.17662	0.0800435	29.9761	129.95	0.276243	0.236438	291740000	1056100000	920830000	845840000	1155500000	743430000	986030000	1087000000	806700000	938940000	982540000	1	0.871916	0.800909	1.09412	0.703939	0.933652	1.02926	0.763848	0.889064	0.930348	27	14	14	17	20	17	26	20	11
Gartisertib	ABL2	P42684-7;P42684-5;P42684-6;P42684;P42684-4;P42684-10;P42684-2;P42684-3;P42684-8	TRUE	FALSE	NA	FALSE	2892.51	5.53873	152.259	6.81742	0.34927	0.937754	1.19462	10	0.268909	26.3223	49.321	NA	0.0526389	0	83910000	94407000	65957000	77753000	63781000	82447000	99361000	61879000	91410000	100240000	1	1.1251	0.786045	0.926624	0.760112	0.982565	1.18414	0.737445	1.08938	1.19461	3	3	1	2	3	1	4	2	1
Gartisertib	ACVR1	Q04771	TRUE	FALSE	NA	FALSE	18.0015	7.74469	7.08055	8.14993	-0.24983	1.14752	0.965056	10	0.177461	30.921	323.31	0.582116	0.393332	1183500000	2033100000	2209800000	1943500000	3149200000	1583900000	2105100000	2575100000	1772500000	1920700000	1812700000	1	1.08691	0.955929	1.54896	0.779057	1.03541	1.26659	0.871821	0.944715	0.891594	21	20	17	19	15	21	22	19	14
Gartisertib	ACVR2A	P27037;P27037-2	TRUE	FALSE	NA	FALSE	576.663	6.23908	169.733	6.77023	-1.59829	0.922596	0.304704	10	0.26886	25.4493	3.8077	NA	0.294336	0	45813000	0	41230000	47826000	37700000	41936000	81436000	0	0	41879000	1	0	0.899963	1.04394	0.822911	0.915373	1.77757	0	0	0.914129	1	1	1	1	1	1	2	1	1
Gartisertib	ADCK3	Q8NI60-4;Q8NI60-3;Q8NI60;Q8NI60-2	TRUE	FALSE	NA	FALSE	568.589	6.2452	282.506	6.54897	-12.6076	0.624132	0.0001	10	0.596799	27.7779	39.962	NA	0.496854	0	230140000	170590000	161650000	0	145320000	153020000	144510000	0	0	0	1	0.741244	0.702399	0	0.631442	0.6649	0.627922	0	0	0	3	1	1	0	1	1	2	0	0
Gartisertib	ADCK5	Q3MIX3	TRUE	FALSE	NA	FALSE	964.538	6.01568	644.322	6.1909	-1.48345	0.948996	0.339393	10	0.612904	26.5064	28.835	0.899463	0.668011	85744000	95328000	86991000	94015000	83903000	73551000	78133000	121340000	56221000	0	64707000	1	0.912544	0.986227	0.880151	0.771557	0.819623	1.27287	0.589764	0	0.678783	3	1	3	1	3	2	4	1	1
Gartisertib	AKT1	P31749;P31749-2;Q9Y243-2;Q9Y243	TRUE	FALSE	NA	FALSE	0.928175	9.03237	0.550664	9.25911	-0.132191	1	0.770324	10	0.24061	29.1676	96.47	0.718188	0.593276	433060000	602990000	509070000	444680000	570710000	355990000	394320000	545890000	402180000	586740000	415470000	1	0.844243	0.737458	0.946467	0.590375	0.653941	0.905305	0.666976	0.973051	0.689016	13	10	6	6	7	6	12	8	2
Gartisertib	AKT2	P31751;P31751-2	TRUE	FALSE	NA	FALSE	1012.77	5.99449	593.012	6.22694	-12.9842	0.810297	0.0001	10	0.783713	26.695	29.906	0.469891	0.585533	51049000	108640000	94570000	76888000	74385000	60560000	72341000	128830000	46809000	0	0	1	0.87049	0.707732	0.684693	0.557437	0.665878	1.18584	0.430863	0	0	5	1	2	1	2	2	5	3	1
Gartisertib	ATM	Q13315	TRUE	FALSE	NA	FALSE	1292.83	5.88846	155.747	6.80758	1.09968	1.10071	2.3612	2.00424	0.838056	28.4141	146.15	0.113339	0.12047	40538000	357670000	394820000	360720000	512320000	250680000	516340000	385180000	567850000	771010000	845240000	1	1.10387	1.00853	1.43238	0.70087	1.44362	1.07691	1.58764	2.15565	2.36318	7	7	7	12	6	16	10	22	11
Gartisertib	AURKA	O14965	TRUE	FALSE	NA	FALSE	17.4016	7.75941	5.13911	8.28911	-0.226732	1.07868	0.921804	10	0.199559	33.1368	323.31	0.389551	0.295323	3679000000	9444200000	9977800000	8758000000	12582000000	6524700000	9747200000	11163000000	7998800000	8226900000	8561200000	1	1.0565	0.927342	1.33225	0.690868	1.03208	1.182	0.846954	0.871106	0.906503	55	58	60	59	51	53	58	52	43
Gartisertib	AURKB	Q96GD4;Q96GD4-5;Q96GD4-4;Q96GD4-2;Q96GD4-3;Q9UQB9-2;Q9UQB9-3;Q9UQB9	TRUE	FALSE	NA	FALSE	608.354	6.21584	273.08	6.56371	-0.209913	1.09744	0.948839	10	0.0861182	29.5815	115.49	0.590991	0.448883	474790000	803380000	762340000	754050000	1118400000	561510000	957940000	1214500000	721820000	811880000	753390000	1	0.948916	0.938597	1.39212	0.698935	1.19239	1.51174	0.898479	1.01058	0.937775	15	9	11	13	12	12	12	11	5
Gartisertib	BMP2K	Q9NSY1;Q9NSY1-2;Q9NSY1-3	TRUE	FALSE	NA	FALSE	882.287	6.05439	492.053	6.30799	-0.934323	0.897543	0.469673	8.59445	0.697042	30.5896	234.89	0.67725	0.557702	1094300000	1615800000	1449200000	1334200000	1807900000	1032700000	1429400000	1482500000	934610000	880940000	636890000	1	0.896893	0.825721	1.11889	0.639126	0.884639	0.917502	0.578419	0.545204	0.394164	27	15	16	16	15	17	15	8	3
Gartisertib	BMPR1A	P36894	TRUE	FALSE	NA	FALSE	18.1139	7.74199	7.36403	8.13288	-0.246744	1.29142	1.08841	10	0.127969	26.1333	38.139	NA	0.406541	0	73606000	81355000	84935000	140530000	61484000	85253000	99137000	72427000	84094000	78141000	1	1.10528	1.15391	1.90922	0.835312	1.15823	1.34686	0.983982	1.14249	1.06161	2	3	2	2	2	2	3	2	0
Gartisertib	BMPR2	Q13873;Q13873-2	TRUE	FALSE	NA	FALSE	35762.6	4.44657	20212.4	4.69438	-0.416923	0.984977	0.000100858	6.22215	0.282687	28.349	70.579	0.738294	0.565183	252430000	341910000	336490000	325010000	365930000	238210000	356270000	403730000	313440000	349970000	252260000	1	0.984148	0.950572	1.07025	0.696704	1.042	1.18081	0.916732	1.02357	0.737796	15	6	6	8	9	8	10	7	3
Gartisertib	BRAF	P15056;P04049;P04049-2;P10398	TRUE	FALSE	NA	FALSE	17.6319	7.7537	10.3582	7.98472	-0.250257	1.14144	0.959663	10	0.188919	29.3022	75.601	0.754789	0.587467	499640000	661960000	702910000	682170000	976420000	480480000	725550000	791100000	542270000	729390000	541830000	1	1.06186	1.03053	1.47504	0.725844	1.09606	1.19509	0.819188	1.10186	0.818524	21	14	14	17	14	15	19	13	5
Gartisertib	CAMK2B	Q13554-4;Q13554-3;Q13554-5	TRUE	FALSE	NA	FALSE	17.612	7.75419	3.17386	8.49841	-1.21546	0.788545	0.339576	10	0.202745	29.7759	65.235	0.179371	0.18021	164890000	919270000	454090000	366890000	1160900000	0	0	901980000	0	0	969950000	1	0.493968	0.39911	1.26285	0	0	0.981192	0	0	1.05513	3	3	3	1	0	1	3	1	0
Gartisertib	CAMK2B	Q13554-4;Q13554-3;Q13554-5	TRUE	FALSE	NA	FALSE	17.612	7.75419	3.17386	8.49841	-1.21546	0.788545	0.339576	10	0.202745	29.7759	65.235	NA	0.18021	0	919270000	454090000	366890000	1160900000	0	0	901980000	0	0	969950000	1	0.493968	0.39911	1.26285	0	0	0.981192	0	0	1.05513	0	1	0	1	0	0	0	0	0
Gartisertib	CAMK2B	Q13554;Q13554-7;Q13554-8;Q13554-2;Q13554-6	TRUE	FALSE	NA	FALSE	0.443146	9.35345	0.0798595	10.0977	-1.97065	0.999998	0.0001	10	1	23.6696	1.6626	0.179371	0.18021	164890000	13343000	0	0	0	0	0	0	0	0	0	1	0	0	0	0	0	0	0	0	0	3	3	3	1	0	1	3	1	0
Gartisertib	CAMK2B	Q13554;Q13554-7;Q13554-8;Q13554-2;Q13554-6	TRUE	FALSE	NA	FALSE	0.443146	9.35345	0.0798595	10.0977	-1.97065	0.999998	0.0001	10	1	23.6696	1.6626	NA	0.18021	0	13343000	0	0	0	0	0	0	0	0	0	1	0	0	0	0	0	0	0	0	0	0	1	0	1	0	0	0	0	0
Gartisertib	CAMK2D	Q13557-12	TRUE	FALSE	NA	FALSE	24.9569	7.60281	7.74959	8.11072	0.900673	0.714631	1.33417	10	0.447409	32.0471	6.9906	0.462884	0.310519	2054000000	4437400000	4518700000	3727900000	0	5546500000	5291200000	5983700000	5934700000	4297600000	8091900000	1	1.01832	0.840109	0	1.24994	1.19241	1.34847	1.33743	0.968495	1.82357	3	2	2	1	3	5	3	3	2
Gartisertib	CAMK2D	Q13557-12	TRUE	FALSE	NA	FALSE	24.9569	7.60281	7.74959	8.11072	0.900673	0.714631	1.33417	10	0.447409	32.0471	6.9906	0.335021	0.310519	78482000000	4437400000	4518700000	3727900000	0	5546500000	5291200000	5983700000	5934700000	4297600000	8091900000	1	1.01832	0.840109	0	1.24994	1.19241	1.34847	1.33743	0.968495	1.82357	183	182	189	183	155	163	169	158	146
Gartisertib	CAMK2D	Q13557;Q13557-6;Q13557-11;Q13557-8;Q13557-10;Q13557-3;Q13557-4;Q13557-9;Q13557-5	TRUE	FALSE	NA	FALSE	18.0225	7.74419	5.59632	8.2521	-0.234335	1.09342	0.92949	10	0.175738	37.7693	323.31	0.462884	0.310519	2054000000	234260000000	226700000000	214470000000	349560000000	175460000000	236880000000	257210000000	202990000000	197260000000	236370000000	1	0.967728	0.915521	1.49219	0.748997	1.01118	1.09797	0.866516	0.842056	1.00901	3	2	2	1	3	5	3	3	2
Gartisertib	CAMK2D	Q13557;Q13557-6;Q13557-11;Q13557-8;Q13557-10;Q13557-3;Q13557-4;Q13557-9;Q13557-5	TRUE	FALSE	NA	FALSE	18.0225	7.74419	5.59632	8.2521	-0.234335	1.09342	0.92949	10	0.175738	37.7693	323.31	0.335021	0.310519	78482000000	234260000000	226700000000	214470000000	349560000000	175460000000	236880000000	257210000000	202990000000	197260000000	236370000000	1	0.967728	0.915521	1.49219	0.748997	1.01118	1.09797	0.866516	0.842056	1.00901	183	182	189	183	155	163	169	158	146
Gartisertib	CAMK2G	Q13555-10	TRUE	FALSE	NA	FALSE	580.062	6.23653	131.473	6.88116	-0.20134	1.02516	0.891622	10	0.123722	35.2436	323.31	NA	0.226654	0	40680000000	38656000000	34452000000	55947000000	31492000000	41391000000	49319000000	33860000000	37899000000	37057000000	1	0.950246	0.846903	1.37529	0.77414	1.01748	1.21236	0.83235	0.931637	0.910939	78	84	87	74	80	73	84	80	69
Gartisertib	CAMK2G	Q13555-10	TRUE	FALSE	NA	FALSE	580.062	6.23653	131.473	6.88116	-0.20134	1.02516	0.891622	10	0.123722	35.2436	323.31	NA	0.226654	0	40680000000	38656000000	34452000000	55947000000	31492000000	41391000000	49319000000	33860000000	37899000000	37057000000	1	0.950246	0.846903	1.37529	0.77414	1.01748	1.21236	0.83235	0.931637	0.910939	3	2	6	6	4	4	2	3	2
Gartisertib	CAMK2G	Q13555-10	TRUE	FALSE	NA	FALSE	580.062	6.23653	131.473	6.88116	-0.20134	1.02516	0.891622	10	0.123722	35.2436	323.31	NA	0.226654	0	40680000000	38656000000	34452000000	55947000000	31492000000	41391000000	49319000000	33860000000	37899000000	37057000000	1	0.950246	0.846903	1.37529	0.77414	1.01748	1.21236	0.83235	0.931637	0.910939	2	3	0	1	2	2	2	1	1
Gartisertib	CAMK2G	Q13555-10	TRUE	FALSE	NA	FALSE	580.062	6.23653	131.473	6.88116	-0.20134	1.02516	0.891622	10	0.123722	35.2436	323.31	NA	0.226654	0	40680000000	38656000000	34452000000	55947000000	31492000000	41391000000	49319000000	33860000000	37899000000	37057000000	1	0.950246	0.846903	1.37529	0.77414	1.01748	1.21236	0.83235	0.931637	0.910939	1	1	1	1	2	1	2	1	0
Gartisertib	CAMK2G	Q13555-10	TRUE	FALSE	NA	FALSE	580.062	6.23653	131.473	6.88116	-0.20134	1.02516	0.891622	10	0.123722	35.2436	323.31	0.326942	0.226654	13300000000	40680000000	38656000000	34452000000	55947000000	31492000000	41391000000	49319000000	33860000000	37899000000	37057000000	1	0.950246	0.846903	1.37529	0.77414	1.01748	1.21236	0.83235	0.931637	0.910939	78	84	87	74	80	73	84	80	69
Gartisertib	CAMK2G	Q13555-10	TRUE	FALSE	NA	FALSE	580.062	6.23653	131.473	6.88116	-0.20134	1.02516	0.891622	10	0.123722	35.2436	323.31	0.326942	0.226654	13300000000	40680000000	38656000000	34452000000	55947000000	31492000000	41391000000	49319000000	33860000000	37899000000	37057000000	1	0.950246	0.846903	1.37529	0.77414	1.01748	1.21236	0.83235	0.931637	0.910939	3	2	6	6	4	4	2	3	2
Gartisertib	CAMK2G	Q13555-10	TRUE	FALSE	NA	FALSE	580.062	6.23653	131.473	6.88116	-0.20134	1.02516	0.891622	10	0.123722	35.2436	323.31	0.326942	0.226654	13300000000	40680000000	38656000000	34452000000	55947000000	31492000000	41391000000	49319000000	33860000000	37899000000	37057000000	1	0.950246	0.846903	1.37529	0.77414	1.01748	1.21236	0.83235	0.931637	0.910939	2	3	0	1	2	2	2	1	1
Gartisertib	CAMK2G	Q13555-2;Q13555-8;Q13555	TRUE	FALSE	NA	FALSE	18.0902	7.74256	4.10023	8.38719	-0.405345	0.860398	0.649649	10	0.190192	28.9595	62.46	NA	0.226654	0	522020000	325300000	307320000	642680000	257990000	315450000	514650000	280510000	373850000	291990000	1	0.623156	0.588713	1.23114	0.494215	0.604287	0.985882	0.537355	0.71616	0.559346	78	84	87	74	80	73	84	80	69
Gartisertib	CAMK2G	Q13555-2;Q13555-8;Q13555	TRUE	FALSE	NA	FALSE	18.0902	7.74256	4.10023	8.38719	-0.405345	0.860398	0.649649	10	0.190192	28.9595	62.46	NA	0.226654	0	522020000	325300000	307320000	642680000	257990000	315450000	514650000	280510000	373850000	291990000	1	0.623156	0.588713	1.23114	0.494215	0.604287	0.985882	0.537355	0.71616	0.559346	3	2	6	6	4	4	2	3	2
Gartisertib	CAMK2G	Q13555-2;Q13555-8;Q13555	TRUE	FALSE	NA	FALSE	18.0902	7.74256	4.10023	8.38719	-0.405345	0.860398	0.649649	10	0.190192	28.9595	62.46	NA	0.226654	0	522020000	325300000	307320000	642680000	257990000	315450000	514650000	280510000	373850000	291990000	1	0.623156	0.588713	1.23114	0.494215	0.604287	0.985882	0.537355	0.71616	0.559346	2	3	0	1	2	2	2	1	1
Gartisertib	CAMK2G	Q13555-2;Q13555-8;Q13555	TRUE	FALSE	NA	FALSE	18.0902	7.74256	4.10023	8.38719	-0.405345	0.860398	0.649649	10	0.190192	28.9595	62.46	NA	0.226654	0	522020000	325300000	307320000	642680000	257990000	315450000	514650000	280510000	373850000	291990000	1	0.623156	0.588713	1.23114	0.494215	0.604287	0.985882	0.537355	0.71616	0.559346	1	1	1	1	2	1	2	1	0
Gartisertib	CAMK2G	Q13555-2;Q13555-8;Q13555	TRUE	FALSE	NA	FALSE	18.0902	7.74256	4.10023	8.38719	-0.405345	0.860398	0.649649	10	0.190192	28.9595	62.46	0.326942	0.226654	13300000000	522020000	325300000	307320000	642680000	257990000	315450000	514650000	280510000	373850000	291990000	1	0.623156	0.588713	1.23114	0.494215	0.604287	0.985882	0.537355	0.71616	0.559346	78	84	87	74	80	73	84	80	69
Gartisertib	CAMK2G	Q13555-2;Q13555-8;Q13555	TRUE	FALSE	NA	FALSE	18.0902	7.74256	4.10023	8.38719	-0.405345	0.860398	0.649649	10	0.190192	28.9595	62.46	0.326942	0.226654	13300000000	522020000	325300000	307320000	642680000	257990000	315450000	514650000	280510000	373850000	291990000	1	0.623156	0.588713	1.23114	0.494215	0.604287	0.985882	0.537355	0.71616	0.559346	3	2	6	6	4	4	2	3	2
Gartisertib	CAMK2G	Q13555-2;Q13555-8;Q13555	TRUE	FALSE	NA	FALSE	18.0902	7.74256	4.10023	8.38719	-0.405345	0.860398	0.649649	10	0.190192	28.9595	62.46	0.326942	0.226654	13300000000	522020000	325300000	307320000	642680000	257990000	315450000	514650000	280510000	373850000	291990000	1	0.623156	0.588713	1.23114	0.494215	0.604287	0.985882	0.537355	0.71616	0.559346	2	3	0	1	2	2	2	1	1
Gartisertib	CAMK2G	Q13555-3;Q13555-7	TRUE	FALSE	NA	FALSE	1126.76	5.94817	255.384	6.59281	-1.24579	0.988219	0.416708	10	0.193932	26.237	17.004	NA	0.226654	0	79088000	79231000	0	139590000	56402000	99096000	93682000	67651000	0	65911000	1	1.00181	0	1.765	0.713155	1.25298	1.18453	0.855389	0	0.833388	78	84	87	74	80	73	84	80	69
Gartisertib	CAMK2G	Q13555-3;Q13555-7	TRUE	FALSE	NA	FALSE	1126.76	5.94817	255.384	6.59281	-1.24579	0.988219	0.416708	10	0.193932	26.237	17.004	NA	0.226654	0	79088000	79231000	0	139590000	56402000	99096000	93682000	67651000	0	65911000	1	1.00181	0	1.765	0.713155	1.25298	1.18453	0.855389	0	0.833388	3	2	6	6	4	4	2	3	2
Gartisertib	CAMK2G	Q13555-3;Q13555-7	TRUE	FALSE	NA	FALSE	1126.76	5.94817	255.384	6.59281	-1.24579	0.988219	0.416708	10	0.193932	26.237	17.004	NA	0.226654	0	79088000	79231000	0	139590000	56402000	99096000	93682000	67651000	0	65911000	1	1.00181	0	1.765	0.713155	1.25298	1.18453	0.855389	0	0.833388	2	3	0	1	2	2	2	1	1
Gartisertib	CAMK2G	Q13555-3;Q13555-7	TRUE	FALSE	NA	FALSE	1126.76	5.94817	255.384	6.59281	-1.24579	0.988219	0.416708	10	0.193932	26.237	17.004	NA	0.226654	0	79088000	79231000	0	139590000	56402000	99096000	93682000	67651000	0	65911000	1	1.00181	0	1.765	0.713155	1.25298	1.18453	0.855389	0	0.833388	1	1	1	1	2	1	2	1	0
Gartisertib	CAMK2G	Q13555-3;Q13555-7	TRUE	FALSE	NA	FALSE	1126.76	5.94817	255.384	6.59281	-1.24579	0.988219	0.416708	10	0.193932	26.237	17.004	0.326942	0.226654	13300000000	79088000	79231000	0	139590000	56402000	99096000	93682000	67651000	0	65911000	1	1.00181	0	1.765	0.713155	1.25298	1.18453	0.855389	0	0.833388	78	84	87	74	80	73	84	80	69
Gartisertib	CAMK2G	Q13555-3;Q13555-7	TRUE	FALSE	NA	FALSE	1126.76	5.94817	255.384	6.59281	-1.24579	0.988219	0.416708	10	0.193932	26.237	17.004	0.326942	0.226654	13300000000	79088000	79231000	0	139590000	56402000	99096000	93682000	67651000	0	65911000	1	1.00181	0	1.765	0.713155	1.25298	1.18453	0.855389	0	0.833388	3	2	6	6	4	4	2	3	2
Gartisertib	CAMK2G	Q13555-3;Q13555-7	TRUE	FALSE	NA	FALSE	1126.76	5.94817	255.384	6.59281	-1.24579	0.988219	0.416708	10	0.193932	26.237	17.004	0.326942	0.226654	13300000000	79088000	79231000	0	139590000	56402000	99096000	93682000	67651000	0	65911000	1	1.00181	0	1.765	0.713155	1.25298	1.18453	0.855389	0	0.833388	2	3	0	1	2	2	2	1	1
Gartisertib	CAMK2G	Q13555-9	TRUE	FALSE	NA	FALSE	0.01	11	0.00226654	11.6446	-1.67518	0.981125	0.0001	0.142296	0.304205	25.9554	5.7906	NA	0.226654	0	65065000	0	55223000	0	0	0	67330000	0	0	0	1	0	0.848736	0	0	0	1.03481	0	0	0	78	84	87	74	80	73	84	80	69
Gartisertib	CAMK2G	Q13555-9	TRUE	FALSE	NA	FALSE	0.01	11	0.00226654	11.6446	-1.67518	0.981125	0.0001	0.142296	0.304205	25.9554	5.7906	NA	0.226654	0	65065000	0	55223000	0	0	0	67330000	0	0	0	1	0	0.848736	0	0	0	1.03481	0	0	0	3	2	6	6	4	4	2	3	2
Gartisertib	CAMK2G	Q13555-9	TRUE	FALSE	NA	FALSE	0.01	11	0.00226654	11.6446	-1.67518	0.981125	0.0001	0.142296	0.304205	25.9554	5.7906	NA	0.226654	0	65065000	0	55223000	0	0	0	67330000	0	0	0	1	0	0.848736	0	0	0	1.03481	0	0	0	2	3	0	1	2	2	2	1	1
Gartisertib	CAMK2G	Q13555-9	TRUE	FALSE	NA	FALSE	0.01	11	0.00226654	11.6446	-1.67518	0.981125	0.0001	0.142296	0.304205	25.9554	5.7906	NA	0.226654	0	65065000	0	55223000	0	0	0	67330000	0	0	0	1	0	0.848736	0	0	0	1.03481	0	0	0	1	1	1	1	2	1	2	1	0
Gartisertib	CAMK2G	Q13555-9	TRUE	FALSE	NA	FALSE	0.01	11	0.00226654	11.6446	-1.67518	0.981125	0.0001	0.142296	0.304205	25.9554	5.7906	0.326942	0.226654	13300000000	65065000	0	55223000	0	0	0	67330000	0	0	0	1	0	0.848736	0	0	0	1.03481	0	0	0	78	84	87	74	80	73	84	80	69
Gartisertib	CAMK2G	Q13555-9	TRUE	FALSE	NA	FALSE	0.01	11	0.00226654	11.6446	-1.67518	0.981125	0.0001	0.142296	0.304205	25.9554	5.7906	0.326942	0.226654	13300000000	65065000	0	55223000	0	0	0	67330000	0	0	0	1	0	0.848736	0	0	0	1.03481	0	0	0	3	2	6	6	4	4	2	3	2
Gartisertib	CAMK2G	Q13555-9	TRUE	FALSE	NA	FALSE	0.01	11	0.00226654	11.6446	-1.67518	0.981125	0.0001	0.142296	0.304205	25.9554	5.7906	0.326942	0.226654	13300000000	65065000	0	55223000	0	0	0	67330000	0	0	0	1	0	0.848736	0	0	0	1.03481	0	0	0	2	3	0	1	2	2	2	1	1
Gartisertib	CAMKK2	Q96RR4-2;Q96RR4-3;Q96RR4-7;Q96RR4;Q96RR4-6;Q96RR4-5;Q96RR4-4;Q8N5S9;Q8N5S9-2	TRUE	FALSE	NA	FALSE	30252.8	4.51923	14644.6	4.83432	-0.951579	0.909566	0.0001	8.11337	0.425496	27.938	88.427	0.542662	0.484074	139540000	257140000	213820000	214170000	272600000	164200000	211000000	271540000	198590000	301910000	120940000	1	0.831531	0.832893	1.06012	0.638563	0.820565	1.056	0.772303	1.17411	0.470327	13	14	13	8	10	11	9	6	6
Gartisertib	CDK1	P06493;P06493-2	TRUE	FALSE	NA	FALSE	570.178	6.24399	300.509	6.52214	-0.155455	0.911032	0.817969	10	0.0917769	32.3806	323.31	0.618063	0.527044	3455900000	5591500000	4779600000	4209100000	5877500000	4143400000	4703700000	6356700000	4007800000	5461300000	4249700000	1	0.854797	0.752768	1.05115	0.741018	0.841223	1.13685	0.716767	0.976715	0.760029	35	29	33	28	32	28	36	30	23
Gartisertib	CDK12	Q9NYV4-2;Q9NYV4;Q9NYV4-3;Q00534;Q96Q40-6;Q96Q40-4;Q96Q40-3;O94921-3;Q96Q40-5;Q96Q40;O94921-2;O94921	TRUE	FALSE	NA	FALSE	17.7777	7.75012	12.3036	7.90997	-0.156151	1.18144	1.06024	10	0.0842782	30.6261	323.31	0.940924	0.692083	1559300000	1657200000	1755500000	1764200000	2658400000	1339900000	2011600000	2010400000	1496600000	1805600000	1874700000	1	1.05932	1.06457	1.60415	0.808532	1.21385	1.21313	0.90309	1.08955	1.13125	34	26	28	31	29	38	38	29	17
Gartisertib	CDK13	Q14004-2;Q14004	TRUE	FALSE	NA	FALSE	585.687	6.23233	387.601	6.41162	-0.173581	1.0896	0.966086	10	0.100784	29.5704	282.3	0.808449	0.661789	644520000	797230000	747260000	809160000	1186500000	669420000	880460000	990810000	738440000	773600000	798700000	1	0.93732	1.01496	1.48828	0.839682	1.1044	1.24282	0.926257	0.97036	1.00184	19	13	13	12	20	17	21	20	7
Gartisertib	CDK17	Q00537-2;Q00537	TRUE	FALSE	NA	FALSE	39219.9	4.40649	19761.1	4.70419	-0.248752	0.937975	0.00010028	6.23254	0.071168	28.2613	73.376	0.683254	0.503854	219830000	321740000	272190000	267740000	360380000	225800000	291380000	374610000	231190000	371120000	253990000	1	0.845994	0.832163	1.1201	0.701809	0.905638	1.16433	0.718562	1.15348	0.789426	12	7	7	5	7	8	12	5	2
Gartisertib	CDK2	P24941;P24941-2	TRUE	FALSE	NA	FALSE	111635	3.9522	48534.5	4.31395	-0.644287	0.962346	0.0001	0.421522	0.412784	33.0645	307.16	0.53425	0.434759	4798900000	8982500000	8831200000	7532700000	10180000000	6733900000	7465700000	9809400000	6425100000	7690100000	5364500000	1	0.983156	0.838597	1.13331	0.749669	0.831138	1.09206	0.715291	0.85612	0.597217	35	36	39	37	36	38	37	33	30
Gartisertib	CDK5	Q00535;Q00535-2	TRUE	FALSE	NA	FALSE	0.576961	9.23885	0.228123	9.64183	-0.0327393	1.00012	0.737252	0.0289855	0.102956	34.3116	323.31	0.433848	0.395388	9250500000	21322000000	17439000000	16486000000	22963000000	15810000000	17274000000	22908000000	15222000000	20463000000	16224000000	1	0.817888	0.773192	1.07696	0.741488	0.810149	1.07438	0.713911	0.959713	0.760904	57	44	40	43	52	40	50	45	40
Gartisertib	CDK7	P50613;Q9C098	TRUE	FALSE	NA	FALSE	1.06105	8.97426	0.508172	9.29399	-0.255249	1	0.768908	10	0.222309	29.7754	61.812	0.544491	0.478931	500360000	918950000	843360000	585490000	887650000	556580000	730950000	959230000	519370000	781320000	632110000	1	0.917743	0.637129	0.965939	0.60567	0.795419	1.04383	0.565178	0.850231	0.687861	13	11	7	11	11	9	10	8	10
Gartisertib	CDK9	P50750;P50750-2	TRUE	FALSE	NA	FALSE	4113.32	5.38581	2107.59	5.67621	-0.746525	0.968041	0.555951	1.47087	0.426511	31.8585	323.31	0.635992	0.512383	2476300000	3893600000	3636000000	3162400000	4286500000	3261900000	3501500000	5019600000	3069300000	3265200000	2234000000	1	0.93384	0.812205	1.10091	0.837759	0.899296	1.28919	0.788294	0.838607	0.573762	30	26	26	27	29	22	28	27	13
Gartisertib	CHEK1	O14757;O14757-3;O14757-2	TRUE	FALSE	NA	FALSE	17.8182	7.74914	11.1037	7.95453	-0.129478	1.07162	0.97963	10	0.0539863	26.2862	23.448	0.937386	0.623166	76711000	81835000	73655000	78709000	116740000	63641000	78011000	97734000	63972000	99254000	78257000	1	0.900043	0.961801	1.42653	0.777675	0.953272	1.19428	0.781719	1.21286	0.956278	6	6	4	8	3	3	5	2	1
Gartisertib	CLK3	P49761;P49761-1;P49761-3	TRUE	FALSE	NA	FALSE	0.01	11	0.0095752	11.0189	-2.32572	0.988233	0.0001	0.185012	0.464833	23.9307	2.0509	NA	0.95752	0	15990000	0	12292000	0	0	0	10790000	0	0	0	1	0	0.76873	0	0	0	0.674797	0	0	0	2	1	1	0	1	0	0	0	0
Gartisertib	CLK4	Q9HAZ1	TRUE	FALSE	NA	FALSE	3.85178	8.41434	2.08036	8.68186	-3.0205	1.05277	0.12974	10	0.704995	24.9175	10	NA	0.540105	0	31689000	35030000	31145000	0	0	28781000	0	0	0	0	1	1.10543	0.982833	0	0	0.908233	0	0	0	0	2	1	2	1	0	1	0	0	0
Gartisertib	CSK	P41240;P42679-3;P42679;P42679-2	TRUE	FALSE	NA	FALSE	5.17819	8.28582	2.10781	8.67617	0.200078	0.899555	1.03337	10	0.0980319	33.4887	323.31	0.511201	0.407055	6161500000	12053000000	10668000000	9804000000	15648000000	9622800000	11238000000	15607000000	9661600000	14937000000	10479000000	1	0.885091	0.813407	1.29827	0.798374	0.932382	1.29486	0.801593	1.23928	0.86941	65	57	66	66	62	65	70	71	54
Gartisertib	CSNK1A1	P48729-3	TRUE	FALSE	NA	FALSE	0.443146	9.35345	0.177824	9.75001	-1.97065	0.999998	0.0001	10	1	24.4115	6.6694	NA	0.401275	0	22315000	0	0	0	0	0	0	0	0	0	1	0	0	0	0	0	0	0	0	0	1	1	0	0	0	0	0	1	0
Gartisertib	CSNK1D	P48730	TRUE	FALSE	NA	FALSE	774.749	6.11084	472.657	6.32545	-2.63163	0.843749	0.136065	2.47372	0.919598	31.6465	250.38	0.610025	0.610077	2050600000	3361500000	2978500000	2656900000	3074300000	2364600000	2463500000	2754300000	1223700000	717870000	314320000	1	0.886063	0.790391	0.914562	0.703436	0.732857	0.819366	0.364034	0.213556	0.0935059	30	33	33	31	33	28	32	23	5
Gartisertib	CSNK1E	P49674	TRUE	FALSE	NA	FALSE	1028.71	5.98771	481.174	6.3177	-12.9534	0.793181	0.0001	10	0.929291	26.6102	35.697	0.470402	0.467747	48188000	102440000	80516000	77997000	74637000	68822000	73788000	90570000	46342000	0	0	1	0.785982	0.761392	0.728592	0.671827	0.720305	0.884127	0.452382	0	0	5	2	3	2	2	3	4	2	1
Gartisertib	CSNK1G1	Q9HCP0-2;Q9HCP0	TRUE	FALSE	NA	FALSE	1116.84	5.95201	700.719	6.15446	-13.095	0.874943	0.0001	9.99583	0.925564	24.367	11.031	0.703979	0.627412	15232000	21637000	20689000	17246000	21915000	17596000	14360000	19075000	14220000	0	0	1	0.956186	0.797061	1.01285	0.813237	0.663678	0.881592	0.657208	0	0	3	1	1	2	2	1	1	1	0
Gartisertib	CSNK1G3	Q9Y6M4-3;Q9Y6M4-4;Q9Y6M4-5;Q9Y6M4-6	TRUE	FALSE	NA	FALSE	941.799	6.02604	311.829	6.50608	-4.15488	0.785685	0.0441069	10	0.889587	30.0347	140.82	0.290926	0.3311	319990000	1099900000	885390000	830850000	861650000	601160000	801480000	968790000	337600000	65582000	31453000	1	0.804973	0.755387	0.783389	0.546559	0.728684	0.880798	0.306937	0.0596254	0.0285962	16	13	12	10	12	15	14	8	0
Gartisertib	DDR1	Q08345;Q08345-2;Q08345-6;Q08345-5;Q08345-4;Q16832	TRUE	FALSE	NA	FALSE	1717.96	5.76499	624.578	6.20441	0.28954	0.953653	1.1656	10	0.136356	33.0136	323.31	0.473706	0.363558	4107600000	8671200000	8060800000	6893100000	12120000000	6348100000	7981200000	9562000000	6510600000	12178000000	8045100000	1	0.929606	0.794942	1.39773	0.73209	0.920426	1.10273	0.75083	1.40442	0.927795	60	56	51	62	51	50	56	57	46
Gartisertib	DYRK2	Q92630-2;Q92630;O43781-2;O43781	TRUE	FALSE	NA	FALSE	4.483	8.34843	3.4551	8.46154	-4.16346	1.00554	0.0001	0.375009	0.61837	25.3615	12.772	NA	0.770713	0	43108000	28335000	30134000	0	28349000	0	23149000	0	0	0	1	0.657303	0.699035	0	0.657627	0	0.537	0	0	0	5	1	1	0	1	0	0	0	0
Gartisertib	EGFR	P00533;P00533-4;P00533-3;P00533-2;P04626-6	TRUE	FALSE	NA	FALSE	17.2274	7.76378	9.96309	8.00161	-0.127102	1.03886	0.951254	10	0.079177	35.1532	323.31	0.711377	0.578327	27181000000	38209000000	36097000000	36419000000	48109000000	26980000000	37163000000	44317000000	32453000000	42894000000	34212000000	1	0.944725	0.953152	1.2591	0.706116	0.972624	1.15986	0.849355	1.12262	0.895391	127	118	113	115	109	112	131	119	112
Gartisertib	EIF2AK1	Q9BQI3-2;Q9BQI3	TRUE	FALSE	NA	FALSE	0.86185	9.06457	0.542381	9.2657	0.0378882	1	1.16345	9.99595	0.149581	25.2976	45.265	0.828835	0.629322	34182000	41241000	46738000	54214000	52761000	36600000	51927000	48692000	44380000	49919000	45362000	1	1.13329	1.31457	1.27933	0.887466	1.25911	1.18067	1.07611	1.21042	1.09992	4	4	3	3	1	3	3	3	0
Gartisertib	EPHA2	P29317;P29317-2	TRUE	FALSE	NA	FALSE	17.3513	7.76067	3.86749	8.41257	-0.204386	1.04243	0.904733	10	0.0994556	32.7155	323.31	0.290758	0.222893	2050600000	7052600000	6565100000	6286800000	9516400000	4291200000	6603500000	7507400000	4956300000	8841000000	6071500000	1	0.930877	0.891416	1.34935	0.608456	0.936321	1.06449	0.702762	1.25358	0.860888	73	57	66	64	55	62	66	60	50
Gartisertib	EPHB2	P29323-2;P29323-3;P29323;Q15375-2;Q15375-4;Q15375	TRUE	FALSE	NA	FALSE	1736.71	5.76027	671.888	6.1727	0.168898	0.962727	1.0823	10	0.0686481	31.3108	323.31	0.480084	0.386873	1278800000	2663700000	2619000000	2364200000	3166800000	1931000000	2547400000	3231700000	1988200000	3429100000	2340000000	1	0.983219	0.887562	1.18887	0.724931	0.956339	1.21324	0.746405	1.28734	0.878477	32	21	18	28	22	23	30	23	24
Gartisertib	EPHB4	P54760;P54760-2;P54760-4;P54760-3;P54753;Q9UF33-2;Q9UF33;P54756-2;P54756-3;Q9UF33-3;P54756;P29322;P29320;P54764;P54764-2;Q06187-2;Q06187	TRUE	FALSE	NA	FALSE	1687.25	5.77282	617.486	6.20937	0.379001	0.97373	1.26628	10	0.21325	31.0834	323.31	0.405924	0.365972	923600000	2275300000	2095600000	2127000000	3122900000	1431200000	2061700000	2746200000	1864100000	3476000000	2288000000	1	0.921021	0.934822	1.37252	0.629016	0.906122	1.20696	0.819277	1.52771	1.00558	41	25	26	29	21	22	28	27	24
Gartisertib	ERBB3	P21860-4;P21860;P21860-5;P21860-3	TRUE	FALSE	NA	FALSE	17.5053	7.75683	9.36001	8.02872	-0.191763	1.11435	0.975649	10	0.153367	28.0356	72.396	0.761875	0.534695	209630000	275150000	285820000	269810000	396190000	195940000	271330000	288140000	252130000	289160000	313510000	1	1.03878	0.980592	1.43991	0.712121	0.986117	1.04721	0.916337	1.05092	1.13941	16	10	8	10	9	9	13	8	1
Gartisertib	ERN1	O75460	TRUE	FALSE	NA	FALSE	1009.95	5.9957	569.064	6.24484	-1.22375	0.978109	0.418796	10	0.495462	26.3789	30.935	0.723415	0.563456	63131000	87268000	88557000	86219000	102070000	57030000	96237000	80121000	62163000	0	73094000	1	1.01477	0.98798	1.16962	0.653504	1.10278	0.918103	0.712323	0	0.837581	4	2	2	2	0	3	4	1	1
Gartisertib	FER	P16591;P16591-2;P16591-3;P10721-2;P10721	TRUE	FALSE	NA	FALSE	860.128	6.06544	301.152	6.52121	-0.573639	1.0272	0.690194	10	0.49604	33.3789	323.31	0.426652	0.350124	4765700000	11170000000	11023000000	10196000000	15000000000	8330400000	11524000000	13073000000	8392100000	8024500000	7394600000	1	0.98684	0.912802	1.34288	0.745783	1.03169	1.17037	0.751307	0.718397	0.662005	80	75	71	86	71	76	94	79	56
Gartisertib	FES	P07332-4;P07332;P07332-2;P07332-3	TRUE	FALSE	NA	FALSE	1538.38	5.81294	469.683	6.32819	-0.992119	0.973918	0.489627	10	0.17305	25.9016	75.418	NA	0.305311	0	62683000	64404000	0	90794000	54419000	76176000	76000000	63583000	0	61343000	1	1.02746	0	1.44846	0.868162	1.21526	1.21245	1.01436	0	0.978623	3	1	2	2	1	1	4	0	0
Gartisertib	FRK	P42685;P42685-2	TRUE	FALSE	NA	FALSE	103.452	6.98526	32.1639	7.49263	0.139137	0.963445	1.06099	10	0.0654202	32.3217	323.31	0.3607	0.310907	1936200000	5367900000	5348200000	4817400000	6223700000	4101200000	5389400000	6749600000	4240800000	7110200000	4680600000	1	0.99633	0.897446	1.15943	0.764023	1.00401	1.2574	0.79003	1.32458	0.871961	60	47	46	45	48	48	60	46	43
Gartisertib	GAK	O14976;O14976-2	TRUE	FALSE	NA	FALSE	95.6724	7.01921	37.3436	7.42778	0.153333	0.994779	1.10633	10	0.0748051	32.3076	323.31	0.462375	0.390328	2457800000	5315600000	5286100000	5091400000	7413800000	3332300000	5648900000	6634100000	5004600000	6089100000	5795400000	1	0.99445	0.957822	1.39472	0.626891	1.0627	1.24804	0.941493	1.14552	1.09026	65	64	66	61	53	61	57	55	47
Gartisertib	IGF1R	P08069	TRUE	FALSE	NA	FALSE	17.0192	7.76906	10.5822	7.97542	-0.148396	1.04654	0.944247	10	0.0748588	28.2076	70.846	0.887642	0.621778	275160000	309990000	278810000	319210000	390150000	199500000	294620000	361750000	259110000	379210000	261520000	1	0.899416	1.02974	1.25859	0.643569	0.950418	1.16697	0.835866	1.2233	0.84364	11	8	7	9	7	8	9	7	6
Gartisertib	IKBKE	Q14164;Q14164-2	TRUE	FALSE	NA	FALSE	18.1836	7.74032	10.5204	7.97797	-0.245488	1.06423	0.897708	10	0.1884	27.8302	95.989	0.79089	0.578564	188730000	238630000	218630000	232940000	325890000	187020000	234180000	253160000	168330000	267530000	175000000	1	0.916188	0.976156	1.36567	0.783724	0.981352	1.06089	0.705402	1.12111	0.733353	12	7	9	7	7	9	9	4	2
Gartisertib	ILK	Q13418;Q13418-3;Q13418-2	TRUE	FALSE	NA	FALSE	88.8196	7.05149	35.4641	7.45021	0.308357	0.912044	1.12938	10	0.216005	27.515	40.887	0.471606	0.399282	90454000	191800000	165710000	158190000	196100000	162850000	206860000	230000000	170110000	305520000	160830000	1	0.863973	0.824765	1.02242	0.849062	1.07852	1.19917	0.886913	1.59291	0.83853	8	6	5	5	6	9	9	6	9
Gartisertib	INSR	P06213;P06213-2;P14616	TRUE	FALSE	NA	FALSE	17.3429	7.76088	10.2836	7.98786	-0.225648	1.03893	0.888503	10	0.139423	29.6771	165	0.769094	0.592956	660190000	858400000	814180000	774920000	1121100000	539190000	811900000	900100000	633700000	1033200000	656730000	1	0.948486	0.902749	1.30603	0.628134	0.945829	1.04858	0.738234	1.20363	0.765063	27	20	19	16	19	23	25	19	14
Gartisertib	IRAK1	P51617;P51617-2;P51617-3;P51617-4	TRUE	FALSE	NA	FALSE	17.3705	7.76019	8.64787	8.06309	-0.274288	0.965059	0.797967	10	0.161497	28.8568	145.97	0.626191	0.497848	304410000	486130000	383410000	391280000	616610000	248690000	401250000	510620000	337720000	476570000	351810000	1	0.788698	0.804888	1.26841	0.511571	0.825396	1.05038	0.694711	0.980334	0.723695	11	7	6	11	8	9	10	6	2
Gartisertib	IRAK4	Q9NWZ3;Q9NWZ3-2	TRUE	FALSE	NA	FALSE	17.5448	7.75585	11.4539	7.94105	-0.450534	1.04197	0.762484	10	0.464069	28.8529	166.86	0.905553	0.652836	439030000	484820000	464620000	445400000	626220000	276130000	409870000	484380000	379630000	378660000	289090000	1	0.958335	0.918691	1.29165	0.569552	0.845407	0.999092	0.783033	0.781032	0.596283	17	11	8	11	8	6	10	7	5
Gartisertib	JAK1	P23458;O60674	TRUE	FALSE	NA	FALSE	586.008	6.2321	196.726	6.70614	-0.216397	0.993703	0.855292	10	0.146541	33.3284	323.31	0.429436	0.335705	4631900000	10786000000	10551000000	9594700000	12969000000	6933700000	11154000000	13042000000	8625700000	9933000000	9118200000	1	0.978212	0.889551	1.20239	0.642843	1.03412	1.20916	0.799713	0.920916	0.845374	119	101	98	97	89	111	120	96	75
Gartisertib	LIMK1	P53667-4;P53667-2;P53667;P53667-3	TRUE	FALSE	NA	FALSE	560.299	6.25158	275.937	6.55919	-0.336122	0.956012	0.757322	10	0.356849	28.367	52.196	0.629578	0.492482	217960000	346200000	268140000	325060000	363140000	303860000	311530000	399000000	219010000	328700000	238790000	1	0.774523	0.938937	1.04893	0.877701	0.899856	1.15251	0.632611	0.949451	0.689746	14	4	2	6	5	5	12	2	4
Gartisertib	LIMK2	P53671;P53671-2;P53671-3	TRUE	FALSE	NA	FALSE	625.671	6.20365	260.323	6.58449	-0.329356	1.04144	0.828871	10	0.180929	28.5671	117.33	0.379768	0.41607	151030000	397690000	411440000	391710000	347360000	305530000	413730000	631950000	314920000	373690000	300780000	1	1.03457	0.984963	0.873444	0.768262	1.04033	1.58905	0.791873	0.939651	0.756318	14	10	11	5	11	8	15	5	4
Gartisertib	LYN	P07948;P07948-2;P08631-3;P08631-2;P08631-4;P08631	TRUE	FALSE	NA	FALSE	773.243	6.11168	210.165	6.67744	-0.718747	0.9008	0.547349	10	0.628627	28.7926	82.508	0.249882	0.271797	116190000	464980000	425520000	389190000	425100000	293790000	417290000	516110000	266060000	210970000	298140000	1	0.915136	0.837004	0.914233	0.631834	0.897436	1.10996	0.572197	0.453718	0.641189	16	8	10	7	7	9	12	8	3
Gartisertib	MAP2K1	Q02750-2;Q02750	TRUE	FALSE	NA	FALSE	113.356	6.94556	66.4332	7.17762	0.450042	0.912781	1.24693	10	0.227435	26.9772	67.506	0.698267	0.58606	92248000	132110000	98554000	103930000	149450000	118900000	130380000	196890000	112340000	243000000	106700000	1	0.746	0.786693	1.13125	0.900008	0.986905	1.49035	0.850352	1.83938	0.80766	8	3	3	4	5	3	6	4	2
Gartisertib	MAP2K2	P36507	TRUE	FALSE	NA	FALSE	163.95	6.78529	102.012	6.99135	0.371753	0.934684	1.20941	10	0.154269	29.6472	164.75	0.652387	0.622213	548540000	840820000	690630000	697550000	1039600000	744120000	703130000	1267100000	651410000	1523900000	625820000	1	0.821377	0.829607	1.23641	0.884993	0.836243	1.50698	0.774732	1.8124	0.744297	20	10	11	13	16	10	16	9	14
Gartisertib	MAP2K3	P46734;P46734-3;P46734-2;P52564-2;P52564	TRUE	FALSE	NA	FALSE	36350.6	4.43949	21064.9	4.67644	-0.359596	0.88124	0.000100685	6.57212	0.135677	31.5184	288.92	0.667219	0.579492	2052300000	3075900000	2469100000	2296000000	3046500000	1999500000	2498000000	3438500000	2295900000	3276200000	2112800000	1	0.802724	0.746448	0.990442	0.650054	0.81212	1.11788	0.746416	1.06512	0.686888	37	25	31	24	27	26	29	27	22
Gartisertib	MAP2K5	Q13163-4;Q13163-2;Q13163-3;Q13163	TRUE	FALSE	NA	FALSE	17.5245	7.75635	9.34574	8.02939	-0.260639	1.06401	0.88815	10	0.165532	28.6615	66.959	0.759598	0.533295	322510000	424580000	375830000	398560000	608940000	252610000	422400000	473590000	308490000	411710000	392940000	1	0.885181	0.938716	1.43422	0.594964	0.994866	1.11543	0.726577	0.969688	0.925479	8	5	5	5	5	8	8	5	5
Gartisertib	MAP3K2	Q9Y2U5	TRUE	FALSE	NA	FALSE	17.5481	7.75577	10.2897	7.9876	-0.287175	1.10484	0.905419	10	0.272493	30.6807	292.02	0.765034	0.586368	1316700000	1721100000	1815500000	1644100000	2428000000	1152600000	1693900000	1839100000	1298200000	1737700000	1626200000	1	1.05485	0.955261	1.41073	0.669688	0.984196	1.06856	0.754285	1.00964	0.944861	26	27	30	29	23	30	31	21	12
Gartisertib	MAP3K3	Q99759;Q99759-2	TRUE	FALSE	NA	FALSE	17.1407	7.76597	4.55035	8.34196	-0.740214	1.03767	0.621199	10	0.20888	25.2441	10.572	NA	0.265471	0	39740000	34921000	29112000	61282000	0	31192000	41854000	38233000	0	36718000	1	0.878737	0.732562	1.54207	0	0.784902	1.0532	0.962079	0	0.923956	2	1	0	2	0	1	2	2	0
Gartisertib	MAP3K4	Q9Y6R4-2;Q9Y6R4	TRUE	FALSE	NA	FALSE	100.041	6.99982	45.6433	7.34062	0.118599	0.98108	1.06514	10	0.0620157	26.1454	20.266	0.581812	0.456247	43185000	74225000	67648000	75830000	94672000	51728000	75934000	86635000	69441000	90028000	70136000	1	0.911391	1.02162	1.27547	0.696908	1.02302	1.16719	0.935547	1.21291	0.944911	4	3	3	3	5	4	7	4	2
Gartisertib	MAP3K5	Q99683;Q99683-2;Q6ZN16;Q6ZN16-2;Q6ZN16-3	TRUE	FALSE	NA	FALSE	38381.7	4.41588	20985.6	4.67808	-0.253483	0.979033	0.00108505	6.69084	0.0627346	32.3627	323.31	0.666335	0.54676	3679900000	5522600000	5342800000	4734100000	6475800000	3411100000	5604100000	6518900000	4240700000	6811000000	4535700000	1	0.967443	0.857223	1.1726	0.617662	1.01476	1.1804	0.767881	1.2333	0.821298	54	55	47	52	49	53	59	51	40
Gartisertib	MAP3K6	O95382-3	TRUE	FALSE	NA	FALSE	0.443146	9.35345	0.266835	9.57376	-1.97065	0.999998	0.0001	10	1	23.2908	3.7632	NA	0.602137	0	10262000	0	0	0	0	0	0	0	0	0	1	0	0	0	0	0	0	0	0	0	82	90	73	80	63	75	87	65	55
Gartisertib	MAP3K6	O95382-3	TRUE	FALSE	NA	FALSE	0.443146	9.35345	0.266835	9.57376	-1.97065	0.999998	0.0001	10	1	23.2908	3.7632	NA	0.602137	0	10262000	0	0	0	0	0	0	0	0	0	1	0	0	0	0	0	0	0	0	0	1	0	1	0	0	0	0	0	0
Gartisertib	MAP3K6	O95382-3	TRUE	FALSE	NA	FALSE	0.443146	9.35345	0.266835	9.57376	-1.97065	0.999998	0.0001	10	1	23.2908	3.7632	0.843672	0.602137	5032000000	10262000	0	0	0	0	0	0	0	0	0	1	0	0	0	0	0	0	0	0	0	82	90	73	80	63	75	87	65	55
Gartisertib	MAP3K6	O95382-3	TRUE	FALSE	NA	FALSE	0.443146	9.35345	0.266835	9.57376	-1.97065	0.999998	0.0001	10	1	23.2908	3.7632	0.843672	0.602137	5032000000	10262000	0	0	0	0	0	0	0	0	0	1	0	0	0	0	0	0	0	0	0	1	0	1	0	0	0	0	0	0
Gartisertib	MAP3K6	O95382;O95382-2	TRUE	FALSE	NA	FALSE	17.5274	7.75628	10.5539	7.97659	-0.178362	1.22366	1.08135	10	0.0920552	32.4737	323.31	NA	0.602137	0	5964400000	6821400000	6548900000	9874500000	4415500000	6892500000	7910800000	5640300000	7234000000	6589700000	1	1.14369	1.098	1.65557	0.740309	1.15561	1.32634	0.945661	1.21286	1.10484	82	90	73	80	63	75	87	65	55
Gartisertib	MAP3K6	O95382;O95382-2	TRUE	FALSE	NA	FALSE	17.5274	7.75628	10.5539	7.97659	-0.178362	1.22366	1.08135	10	0.0920552	32.4737	323.31	NA	0.602137	0	5964400000	6821400000	6548900000	9874500000	4415500000	6892500000	7910800000	5640300000	7234000000	6589700000	1	1.14369	1.098	1.65557	0.740309	1.15561	1.32634	0.945661	1.21286	1.10484	1	0	1	0	0	0	0	0	0
Gartisertib	MAP3K6	O95382;O95382-2	TRUE	FALSE	NA	FALSE	17.5274	7.75628	10.5539	7.97659	-0.178362	1.22366	1.08135	10	0.0920552	32.4737	323.31	0.843672	0.602137	5032000000	5964400000	6821400000	6548900000	9874500000	4415500000	6892500000	7910800000	5640300000	7234000000	6589700000	1	1.14369	1.098	1.65557	0.740309	1.15561	1.32634	0.945661	1.21286	1.10484	82	90	73	80	63	75	87	65	55
Gartisertib	MAP3K6	O95382;O95382-2	TRUE	FALSE	NA	FALSE	17.5274	7.75628	10.5539	7.97659	-0.178362	1.22366	1.08135	10	0.0920552	32.4737	323.31	0.843672	0.602137	5032000000	5964400000	6821400000	6548900000	9874500000	4415500000	6892500000	7910800000	5640300000	7234000000	6589700000	1	1.14369	1.098	1.65557	0.740309	1.15561	1.32634	0.945661	1.21286	1.10484	1	0	1	0	0	0	0	0	0
Gartisertib	MAP4K2	Q12851-2;Q12851	TRUE	FALSE	NA	FALSE	1133.34	5.94564	506.781	6.29518	-1.79268	0.758293	0.218871	10	0.539077	27.9345	38.279	0.545299	0.447158	139880000	256520000	185620000	167070000	210570000	93310000	191000000	257520000	163760000	0	112290000	1	0.723608	0.651294	0.820872	0.363753	0.744581	1.0039	0.638391	0	0.437744	10	2	2	4	5	3	6	2	0
Gartisertib	MAP4K3	Q8IVH8-3;Q8IVH8;Q8IVH8-2	TRUE	FALSE	NA	FALSE	9487.31	5.02286	4080.08	5.38933	-0.286912	0.959954	0.786829	10	0.0845268	29.4433	193.39	0.480143	0.430057	350490000	729970000	606040000	595910000	798000000	602140000	701540000	881020000	492130000	899900000	574360000	1	0.830226	0.816349	1.0932	0.824883	0.961053	1.20693	0.674178	1.23279	0.786827	17	10	7	13	14	13	18	9	10
Gartisertib	MAP4K5	Q9Y4K4	TRUE	FALSE	NA	FALSE	565.758	6.24737	300.143	6.52267	-0.2727	0.934001	0.773137	10	0.203038	31.9274	323.31	0.632413	0.530515	2582900000	4084200000	3451000000	3233600000	4673200000	3034900000	3549500000	4678000000	2706200000	3900500000	2865400000	1	0.844964	0.791734	1.14421	0.743083	0.869081	1.14539	0.662602	0.955022	0.701582	40	30	32	39	36	32	38	31	25
Gartisertib	MAPK1	P28482;P28482-2	TRUE	FALSE	NA	FALSE	135.505	6.86805	45.3318	7.3436	0.152208	0.855861	0.951092	10	0.090667	36.406	323.31	0.345114	0.33454	31423000000	91051000000	76189000000	68236000000	89138000000	65164000000	78166000000	106040000000	64216000000	101150000000	74996000000	1	0.836773	0.749426	0.97899	0.715687	0.858486	1.16462	0.705275	1.11092	0.82367	133	119	111	106	107	110	123	107	97
Gartisertib	MAPK11	Q15759;Q15759-3	TRUE	FALSE	NA	FALSE	574.061	6.24104	303.982	6.51715	-0.520901	1.05079	0.732336	10	0.439101	28.0378	33	0.672848	0.529529	185410000	275560000	278910000	262330000	370410000	189320000	325570000	324770000	188260000	216630000	200750000	1	1.01216	0.951989	1.34421	0.687037	1.18148	1.17858	0.683191	0.786145	0.728516	9	4	6	6	3	7	7	5	2
Gartisertib	MAPK14	Q16539-2	TRUE	FALSE	NA	FALSE	998.697	6.00057	355.194	6.44953	-1.37	1.13207	0.437989	10	0.256929	28.2459	23.481	0.299568	0.355657	3123900000	318310000	455430000	316790000	544220000	0	428960000	458730000	249170000	0	278830000	1	1.43078	0.995225	1.70972	0	1.34762	1.44114	0.78279	0	0.87597	46	39	42	39	37	41	54	36	38
Gartisertib	MAPK14	Q16539-2	TRUE	FALSE	NA	FALSE	998.697	6.00057	355.194	6.44953	-1.37	1.13207	0.437989	10	0.256929	28.2459	23.481	0.431246	0.355657	137270000	318310000	455430000	316790000	544220000	0	428960000	458730000	249170000	0	278830000	1	1.43078	0.995225	1.70972	0	1.34762	1.44114	0.78279	0	0.87597	3	2	2	3	2	2	2	3	1
Gartisertib	MAPK14	Q16539;Q16539-3;Q16539-5;Q16539-4	TRUE	FALSE	NA	FALSE	35052.2	4.45528	12466.6	4.90425	-0.415991	0.905665	0.000101285	7.04066	0.101898	33.2797	323.31	0.299568	0.355657	3123900000	10428000000	8705600000	7971500000	10378000000	6184000000	10084000000	12330000000	6260500000	12657000000	7079000000	1	0.834829	0.764432	0.995205	0.593019	0.967012	1.18239	0.600355	1.21375	0.678845	46	39	42	39	37	41	54	36	38
Gartisertib	MAPK14	Q16539;Q16539-3;Q16539-5;Q16539-4	TRUE	FALSE	NA	FALSE	35052.2	4.45528	12466.6	4.90425	-0.415991	0.905665	0.000101285	7.04066	0.101898	33.2797	323.31	0.431246	0.355657	137270000	10428000000	8705600000	7971500000	10378000000	6184000000	10084000000	12330000000	6260500000	12657000000	7079000000	1	0.834829	0.764432	0.995205	0.593019	0.967012	1.18239	0.600355	1.21375	0.678845	3	2	2	3	2	2	2	3	1
Gartisertib	MAPK3	P27361;P27361-3;P27361-2;P31152;Q16659	TRUE	FALSE	NA	FALSE	158.76	6.79926	73.1454	7.13581	0.155661	0.87115	0.970401	10	0.0934134	34.6085	323.31	0.542758	0.46073	14217000000	26194000000	23314000000	20684000000	26475000000	18221000000	22035000000	29958000000	19365000000	31028000000	21335000000	1	0.890051	0.789646	1.01073	0.695617	0.841223	1.1437	0.739291	1.18455	0.8145	71	68	71	59	64	60	62	59	52
Gartisertib	MAPK7	Q13164;Q13164-2;Q13164-3;Q13164-4;P29376-5;P29376-4;P29376;Q9UM73	TRUE	FALSE	NA	FALSE	1043.27	5.9816	580.579	6.23614	-1.22391	0.92784	0.397227	10	0.504591	27.2675	32.898	0.495314	0.5565	80023000	161560000	139640000	143650000	151610000	111130000	154790000	186930000	115990000	0	128350000	1	0.864323	0.889143	0.938413	0.687856	0.958096	1.15703	0.717938	0	0.794442	6	1	1	1	4	4	4	3	0
Gartisertib	MAPK8	P45983-3;P45983-4;P45983-2;P45983;P45983-5	TRUE	FALSE	NA	FALSE	899.05	6.04622	425.185	6.37142	-1.16839	0.950361	0.422832	10	0.683449	31.0165	176.16	0.54332	0.472927	1180200000	2172200000	1985000000	1898600000	2820500000	1447600000	1959000000	2167700000	1212400000	1112700000	724270000	1	0.91382	0.874045	1.29845	0.666421	0.901851	0.997928	0.558144	0.512246	0.333427	35	24	23	23	22	30	22	20	10
Gartisertib	MAPK9	P45984-2;P45984-3;P45984;P45984-4;P45984-5	TRUE	FALSE	NA	FALSE	538.767	6.2686	257.089	6.58992	-0.539015	0.864066	0.594685	10	0.52984	28.8477	70.671	0.52717	0.477181	254660000	483070000	388850000	360310000	488380000	356960000	398720000	445330000	248250000	380830000	232850000	1	0.804956	0.745875	1.01099	0.738941	0.825388	0.921875	0.513901	0.788354	0.482021	8	8	5	4	7	7	15	7	3
Gartisertib	MARK2	Q7KZI7-11;Q7KZI7-8;Q7KZI7;Q7KZI7-12;Q7KZI7-3;Q7KZI7-6	TRUE	FALSE	NA	FALSE	889.861	6.05068	426.697	6.36988	-0.545166	0.923182	0.632669	10	0.564598	34.2695	323.31	0.605376	0.479509	914300000	20708000000	18086000000	17171000000	19760000000	15762000000	18271000000	24063000000	14529000000	14907000000	11296000000	1	0.873382	0.829196	0.954221	0.761155	0.882316	1.16201	0.701613	0.719867	0.54549	113	100	104	91	104	92	112	94	68
Gartisertib	MARK2	Q7KZI7-11;Q7KZI7-8;Q7KZI7;Q7KZI7-12;Q7KZI7-3;Q7KZI7-6	TRUE	FALSE	NA	FALSE	889.861	6.05068	426.697	6.36988	-0.545166	0.923182	0.632669	10	0.564598	34.2695	323.31	0.605376	0.479509	914300000	20708000000	18086000000	17171000000	19760000000	15762000000	18271000000	24063000000	14529000000	14907000000	11296000000	1	0.873382	0.829196	0.954221	0.761155	0.882316	1.16201	0.701613	0.719867	0.54549	7	8	6	6	10	5	9	8	6
Gartisertib	MARK2	Q7KZI7-11;Q7KZI7-8;Q7KZI7;Q7KZI7-12;Q7KZI7-3;Q7KZI7-6	TRUE	FALSE	NA	FALSE	889.861	6.05068	426.697	6.36988	-0.545166	0.923182	0.632669	10	0.564598	34.2695	323.31	0.518592	0.479509	10739000000	20708000000	18086000000	17171000000	19760000000	15762000000	18271000000	24063000000	14529000000	14907000000	11296000000	1	0.873382	0.829196	0.954221	0.761155	0.882316	1.16201	0.701613	0.719867	0.54549	113	100	104	91	104	92	112	94	68
Gartisertib	MARK2	Q7KZI7-11;Q7KZI7-8;Q7KZI7;Q7KZI7-12;Q7KZI7-3;Q7KZI7-6	TRUE	FALSE	NA	FALSE	889.861	6.05068	426.697	6.36988	-0.545166	0.923182	0.632669	10	0.564598	34.2695	323.31	0.518592	0.479509	10739000000	20708000000	18086000000	17171000000	19760000000	15762000000	18271000000	24063000000	14529000000	14907000000	11296000000	1	0.873382	0.829196	0.954221	0.761155	0.882316	1.16201	0.701613	0.719867	0.54549	7	8	6	6	10	5	9	8	6
Gartisertib	MARK2	Q7KZI7-16;Q7KZI7-15;Q7KZI7-13	TRUE	FALSE	NA	FALSE	1283.72	5.89153	615.557	6.21073	-0.47026	0.942671	0.680445	3.33747	0.62804	30.4922	145.88	0.605376	0.479509	914300000	1510300000	1365100000	1234700000	1571900000	1237600000	1455300000	1597200000	1290200000	1078300000	1003400000	1	0.90386	0.81752	1.04079	0.81944	0.963583	1.05754	0.854267	0.713964	0.664371	113	100	104	91	104	92	112	94	68
Gartisertib	MARK2	Q7KZI7-16;Q7KZI7-15;Q7KZI7-13	TRUE	FALSE	NA	FALSE	1283.72	5.89153	615.557	6.21073	-0.47026	0.942671	0.680445	3.33747	0.62804	30.4922	145.88	0.605376	0.479509	914300000	1510300000	1365100000	1234700000	1571900000	1237600000	1455300000	1597200000	1290200000	1078300000	1003400000	1	0.90386	0.81752	1.04079	0.81944	0.963583	1.05754	0.854267	0.713964	0.664371	7	8	6	6	10	5	9	8	6
Gartisertib	MARK2	Q7KZI7-16;Q7KZI7-15;Q7KZI7-13	TRUE	FALSE	NA	FALSE	1283.72	5.89153	615.557	6.21073	-0.47026	0.942671	0.680445	3.33747	0.62804	30.4922	145.88	0.518592	0.479509	10739000000	1510300000	1365100000	1234700000	1571900000	1237600000	1455300000	1597200000	1290200000	1078300000	1003400000	1	0.90386	0.81752	1.04079	0.81944	0.963583	1.05754	0.854267	0.713964	0.664371	113	100	104	91	104	92	112	94	68
Gartisertib	MARK2	Q7KZI7-16;Q7KZI7-15;Q7KZI7-13	TRUE	FALSE	NA	FALSE	1283.72	5.89153	615.557	6.21073	-0.47026	0.942671	0.680445	3.33747	0.62804	30.4922	145.88	0.518592	0.479509	10739000000	1510300000	1365100000	1234700000	1571900000	1237600000	1455300000	1597200000	1290200000	1078300000	1003400000	1	0.90386	0.81752	1.04079	0.81944	0.963583	1.05754	0.854267	0.713964	0.664371	7	8	6	6	10	5	9	8	6
Gartisertib	MARK3	P27448-3;P27448-4;P27448;P27448-8;P27448-2	TRUE	FALSE	NA	FALSE	922.574	6.035	450.262	6.34653	-0.525782	0.955259	0.663506	10	0.671722	31.3759	323.31	0.498801	0.48805	29962000	2786600000	2417300000	2481800000	2711000000	2345900000	2652900000	3238000000	2099900000	1959300000	1738600000	1	0.867473	0.890619	0.97287	0.84185	0.95202	1.16199	0.753571	0.703115	0.623914	3	3	3	3	3	3	3	3	4
Gartisertib	MARK3	P27448-3;P27448-4;P27448;P27448-8;P27448-2	TRUE	FALSE	NA	FALSE	922.574	6.035	450.262	6.34653	-0.525782	0.955259	0.663506	10	0.671722	31.3759	323.31	0.54963	0.48805	1531600000	2786600000	2417300000	2481800000	2711000000	2345900000	2652900000	3238000000	2099900000	1959300000	1738600000	1	0.867473	0.890619	0.97287	0.84185	0.95202	1.16199	0.753571	0.703115	0.623914	53	41	38	30	52	42	54	47	21
Gartisertib	MARK3	P27448-6;P27448-7	TRUE	FALSE	NA	FALSE	30818.8	4.51118	15041.1	4.82272	-0.867812	0.834817	0.0001	7.14046	0.373059	25.8401	39.668	0.498801	0.48805	29962000	60068000	57240000	43377000	47458000	38233000	55909000	58103000	33362000	57561000	27481000	1	0.95292	0.722132	0.790071	0.636495	0.930762	0.967287	0.555404	0.958264	0.457498	3	3	3	3	3	3	3	3	4
Gartisertib	MARK3	P27448-6;P27448-7	TRUE	FALSE	NA	FALSE	30818.8	4.51118	15041.1	4.82272	-0.867812	0.834817	0.0001	7.14046	0.373059	25.8401	39.668	0.54963	0.48805	1531600000	60068000	57240000	43377000	47458000	38233000	55909000	58103000	33362000	57561000	27481000	1	0.95292	0.722132	0.790071	0.636495	0.930762	0.967287	0.555404	0.958264	0.457498	53	41	38	30	52	42	54	47	21
Gartisertib	MARK4	Q96L34-2;Q96L34	TRUE	FALSE	NA	FALSE	1128.98	5.94731	656.907	6.1825	-1.19318	0.917201	0.401126	10	0.459702	27.1489	37.385	0.621437	0.581859	92476000	148810000	133840000	109050000	169880000	105750000	127150000	160930000	118910000	0	119380000	1	0.899402	0.732814	1.14159	0.710638	0.854445	1.08145	0.799073	0	0.802231	8	6	3	4	4	3	7	7	0
Gartisertib	MELK	Q14680-7;Q14680;Q14680-8;Q14680-2;Q14680-6;Q14680-5;Q14680-4;Q14680-3	TRUE	FALSE	NA	FALSE	3000000	2.52288	1.41052e+06	2.85062	-0.157952	0.996547	0.487393	0.0820863	0.17804	29.1523	91.85	0.559625	0.470174	333900000	596650000	495070000	480600000	628780000	426240000	475710000	609670000	420660000	552650000	426830000	1	0.829749	0.805497	1.05385	0.714389	0.797302	1.02182	0.705036	0.926255	0.715378	18	10	10	9	14	9	16	15	6
Gartisertib	MERTK	Q12866;Q06418	TRUE	FALSE	NA	FALSE	1107.67	5.95559	631.983	6.19929	-13.0442	0.844677	0.0001	10	0.509819	27.1867	43.31	1.0906	0.570553	166600000	152760000	125730000	0	213290000	122960000	137000000	151490000	94904000	0	0	1	0.823056	0	1.39624	0.804923	0.896832	0.991686	0.621262	0	0	5	3	2	4	1	3	2	3	1
Gartisertib	MST1R	Q04912-2;Q04912;Q04912-7;Q04912-5;Q04912-6;Q04912-4;Q04912-3	TRUE	FALSE	NA	FALSE	772.475	6.11212	418.945	6.37784	-0.711833	1.03927	0.634522	10	0.593082	30.5602	224.65	0.732567	0.542341	1159800000	1583200000	1691700000	1610900000	2120900000	1158300000	1593000000	1759600000	1049500000	1203100000	806170000	1	1.06853	1.0175	1.33963	0.73162	1.00619	1.11142	0.662898	0.759917	0.509203	41	35	25	26	21	26	26	21	13
Gartisertib	MTOR	P42345	TRUE	FALSE	NA	FALSE	1567.75	5.80472	691.652	6.16011	0.514315	1.06193	1.51678	10	0.467519	29.817	315.34	0.530502	0.441176	501770000	945840000	914030000	864540000	1209900000	798560000	1043400000	1290100000	972940000	1694800000	1174600000	1	0.966369	0.914045	1.27918	0.844287	1.10315	1.36397	1.02865	1.79185	1.24186	33	13	13	19	22	31	23	27	20
Gartisertib	NEK2	P51955;P51955-4;P51955-2;P51955-3	TRUE	FALSE	NA	FALSE	559.063	6.25254	260.537	6.58413	-0.414302	1.12098	0.841164	10	0.344245	28.1122	81.09	0.625642	0.466025	181530000	290150000	334300000	301060000	439330000	239240000	311500000	361170000	220310000	227360000	284620000	1	1.15216	1.0376	1.51415	0.824539	1.07358	1.24477	0.759297	0.783595	0.980941	8	8	7	7	6	6	9	5	3
Gartisertib	NEK9	Q8TD19;REV__Q9P0M6	TRUE	FALSE	NA	FALSE	3146.07	5.50223	1467.77	5.83334	-1.51419	1.0527	0.190881	0.605138	0.572585	33.3378	323.31	0.606015	0.466541	6578900000	10856000000	11232000000	10486000000	15536000000	7045500000	10877000000	11057000000	6610500000	7667500000	3866300000	1	1.03464	0.965917	1.4311	0.648996	1.00193	1.01852	0.608926	0.706291	0.356144	79	68	66	74	71	75	65	62	51
Gartisertib	PAK4	O96013;O96013-4;O96013-2;O96013-3;Q9P286	TRUE	TRUE	FALSE	FALSE	938.189	6.02771	402.706	6.39501	-1.0442	0.883453	0.428399	10	0.81332	35.0206	323.31	0.473002	0.429237	16486000000	34854000000	29919000000	26267000000	35178000000	25747000000	29121000000	34457000000	20414000000	15589000000	14274000000	1	0.858409	0.753629	1.0093	0.73871	0.835514	0.98861	0.5857	0.447266	0.409537	95	90	88	84	92	84	82	79	52
Gartisertib	PAK6	Q9NQU5-2;Q9NQU5	TRUE	FALSE	NA	FALSE	0.443146	9.35345	0.158605	9.79968	-1.97065	0.999998	0.0001	10	1	21.9278	16.198	NA	0.357906	0	3989600	0	0	0	0	0	0	0	0	0	1	0	0	0	0	0	0	0	0	0	2	1	0	0	1	0	1	0	0
Gartisertib	PDXK	O00764;O00764-2;O00764-3	TRUE	FALSE	NA	FALSE	0.708971	9.14937	0.330472	9.48087	-0.0474198	1	0.482128	9.99786	0.650949	32.3571	323.31	0.631451	0.466129	3473800000	5501300000	2740900000	2382500000	3545400000	1585300000	3039500000	2473700000	1718500000	3508500000	2965300000	1	0.498228	0.433079	0.644466	0.288168	0.552506	0.449657	0.312381	0.637758	0.539018	29	24	17	29	18	27	24	19	22
Gartisertib	PHKG2	P15735;P15735-2	TRUE	FALSE	NA	FALSE	15039.7	4.82276	9514.15	5.02163	-0.281927	0.979758	0.805565	9.3283	0.113709	27.5411	29.507	0.704557	0.632603	137600000	195300000	181500000	174730000	220340000	172090000	180530000	210140000	138920000	248570000	157380000	1	0.929339	0.894675	1.12821	0.881157	0.924373	1.07599	0.711316	1.27276	0.805837	6	7	6	6	5	6	7	7	4
Gartisertib	PI4KA	P42356;P42356-2;A4QPH2;A4QPH2-4;A4QPH2-2;Q8N8J0	TRUE	FALSE	NA	FALSE	17.0197	7.76905	7.33584	8.13455	-0.150969	1.07575	0.968865	10	0.100646	31.6992	323.31	0.484211	0.431022	1688300000	3486700000	3505500000	3577900000	4438000000	2404300000	3828100000	4250700000	2931000000	3751900000	3097400000	1	1.00539	1.02616	1.27284	0.689563	1.09791	1.21912	0.840623	1.07606	0.888347	67	54	53	46	36	60	62	48	36
Gartisertib	PIK3C2A	O00443;O00443-2	TRUE	FALSE	NA	FALSE	45318.6	4.34372	20640.7	4.68528	-0.473011	0.919685	0.289153	0.904583	0.343141	31.6425	323.31	0.405888	0.455458	1360700000	3352400000	3007700000	3044400000	3164600000	2432700000	3131100000	3775800000	2559000000	3015200000	2219600000	1	0.897178	0.908126	0.94398	0.725659	0.933988	1.1263	0.763334	0.899415	0.662093	62	40	47	40	47	53	65	50	31
Gartisertib	PIK3C3	Q8NEB9	TRUE	FALSE	NA	FALSE	42507.4	4.37154	13014.4	4.88558	-0.177427	0.963663	0.0001	5.83525	0.0498752	30.8005	257.76	0.236084	0.306168	441500000	1870100000	1638000000	1663200000	2181200000	1287500000	1974800000	2043900000	1467000000	2093600000	1593700000	1	0.875889	0.889364	1.16635	0.688466	1.05599	1.09294	0.78445	1.11951	0.8522	34	28	33	34	28	27	33	36	22
Gartisertib	PIK3CA	P42336	TRUE	FALSE	NA	FALSE	2458.68	5.6093	965.157	6.0154	0.406523	1.19605	1.58535	10	0.212804	27.9637	74.363	NA	0.392552	0	261770000	316100000	315230000	502560000	225620000	358300000	287310000	237830000	402830000	414930000	1	1.20755	1.20423	1.91985	0.861902	1.36876	1.09757	0.908546	1.53887	1.58509	8	4	5	11	4	5	5	4	3
Gartisertib	PIK3CB	P42338	TRUE	FALSE	NA	FALSE	17.1287	7.76628	3.44495	8.46282	-0.325336	1.07441	0.8575	10	0.413054	29.7235	163.35	NA	0.201122	0	886480000	911300000	925150000	1087200000	591650000	928130000	888360000	655350000	837690000	659220000	1	1.028	1.04362	1.22642	0.667415	1.04698	1.00212	0.739272	0.944962	0.743638	23	17	21	23	16	22	18	20	11
Gartisertib	PIK3R4	Q99570	TRUE	FALSE	NA	FALSE	17.0242	7.76893	5.93091	8.22688	-0.209664	1.13676	0.983005	10	0.264039	31.0428	323.31	0.36431	0.348381	805890000	2212100000	2494200000	2460200000	2894100000	1638900000	2385300000	2397900000	1915500000	2446700000	2260200000	1	1.12753	1.11216	1.3083	0.74088	1.0783	1.08399	0.865919	1.10605	1.02174	51	43	38	46	47	50	48	43	27
Gartisertib	PIM1	P11309;P11309-2;Q86V86	TRUE	TRUE	FALSE	FALSE	971.747	6.01245	359.953	6.44375	-2.23835	1.01322	0.21473	10	0.713781	27.8153	47.527	0.426624	0.370419	100760000	236180000	215740000	214700000	352440000	174530000	226060000	255460000	131590000	0	101430000	1	0.913456	0.909052	1.49225	0.73897	0.957151	1.08163	0.55716	0	0.429461	8	6	8	5	3	7	7	4	1
Gartisertib	PIP4K2C	Q8TBX8;Q8TBX8-3;Q8TBX8-2	TRUE	FALSE	NA	FALSE	36086.1	4.44266	18763.5	4.72669	-0.868542	0.963494	0.0001	1.03487	0.415925	28.418	98.622	0.594563	0.519966	213240000	358650000	351080000	330180000	394590000	243160000	360270000	437600000	252890000	346540000	187880000	1	0.978893	0.920619	1.10021	0.677987	1.00452	1.22013	0.705116	0.966234	0.523853	13	7	9	7	13	11	11	4	5
Gartisertib	PKMYT1	Q99640-3	TRUE	FALSE	NA	FALSE	17.6675	7.75283	8.89819	8.0507	-0.191177	1.00555	0.880756	10	0.145703	30.2194	182	0.591121	0.503648	738960000	1250100000	1051700000	1093400000	1635000000	846430000	1130900000	1316300000	1020300000	1089400000	1201100000	1	0.841293	0.87465	1.3079	0.67709	0.904648	1.05296	0.816175	0.87145	0.960803	25	16	19	24	19	20	22	20	11
Gartisertib	PKN2	Q16513-3;Q16513-2;Q16513;Q16513-4;Q16513-5;Q6P5Z2	TRUE	FALSE	NA	FALSE	419.005	6.37778	218.508	6.66053	-0.795495	0.943976	0.543868	10	0.662564	31.4137	323.31	0.5987	0.521492	1712700000	2860700000	2731400000	2579100000	3302500000	1946700000	2781800000	2661700000	1470600000	2044900000	1152200000	1	0.954801	0.901563	1.15444	0.680498	0.972419	0.930437	0.51407	0.714825	0.402769	43	39	37	40	40	37	36	33	15
Gartisertib	PLK4	O00444;O00444-2;O00444-3	TRUE	FALSE	NA	FALSE	0.443146	9.35345	0.206997	9.68404	-1.97065	0.999998	0.0001	10	1	25.5606	13.88	NA	0.467107	0	49489000	0	0	0	0	0	0	0	0	0	1	0	0	0	0	0	0	0	0	0	3	0	1	0	1	2	2	0	1
Gartisertib	PRKAA1	Q13131-2;Q13131	TRUE	FALSE	NA	FALSE	588.115	6.23054	270.175	6.56836	-0.242265	0.930227	0.78643	10	0.232669	35.9177	323.31	0.551189	0.45939	35776000000	64907000000	55341000000	52101000000	70818000000	47171000000	59674000000	72654000000	48107000000	56915000000	48129000000	1	0.85262	0.802702	1.09107	0.726748	0.919377	1.11936	0.741168	0.87687	0.741507	135	131	133	117	116	117	133	115	99
Gartisertib	PRKAA2	P54646	TRUE	FALSE	NA	FALSE	17.691	7.75225	10.028	7.99879	-0.305186	1.09811	0.888743	10	0.387637	29.7823	172.7	0.794849	0.566842	733940000	923370000	998970000	890800000	1243600000	670280000	892630000	988700000	764610000	851190000	755870000	1	1.08187	0.964727	1.34681	0.725906	0.966709	1.07075	0.828065	0.92183	0.818599	25	21	19	18	19	16	25	18	9
Gartisertib	PRKAB1	Q9Y478;O43741-2	TRUE	FALSE	NA	FALSE	1653.96	5.78147	809.727	6.09166	0.821055	1.07085	1.89187	10	0.223644	30.9874	323.31	0.58493	0.489568	1245200000	2128800000	2432600000	2083900000	3732500000	1454100000	2269000000	2854200000	1280200000	6546100000	1517300000	1	1.14271	0.978908	1.75334	0.683061	1.06586	1.34076	0.601372	3.07502	0.712749	27	16	16	26	20	17	22	10	24
Gartisertib	PRKACA	P17612;P17612-2	TRUE	FALSE	NA	FALSE	109.037	6.96243	79.0047	7.10235	0.53345	0.865862	1.25324	9.99945	0.620575	29.9053	112.54	0.730283	0.724569	734300000	1005500000	739830000	761480000	988510000	857810000	986010000	1337500000	932510000	1417300000	1353200000	1	0.735783	0.757315	0.983103	0.853118	0.980617	1.33018	0.927409	1.40955	1.3458	10	8	9	8	12	10	9	10	8
Gartisertib	PRKACB	P22694-2	TRUE	FALSE	NA	FALSE	1610.85	5.79294	1176.86	5.92927	0.573165	1.04949	1.56142	10	0.600456	30.8767	290.4	0.859809	0.730584	1695200000	1971600000	1787500000	1852900000	2300100000	1638700000	2206700000	2792700000	2010600000	3359000000	2797100000	1	0.906624	0.939795	1.16662	0.831152	1.11924	1.41646	1.01978	1.70369	1.4187	28	24	23	23	22	27	37	29	20
Gartisertib	PRKACB	P22694-2	TRUE	FALSE	NA	FALSE	1610.85	5.79294	1176.86	5.92927	0.573165	1.04949	1.56142	10	0.600456	30.8767	290.4	NA	0.730584	0	1971600000	1787500000	1852900000	2300100000	1638700000	2206700000	2792700000	2010600000	3359000000	2797100000	1	0.906624	0.939795	1.16662	0.831152	1.11924	1.41646	1.01978	1.70369	1.4187	2	1	2	1	2	1	1	1	1
Gartisertib	PRKACB	P22694;P22694-4;P22694-3;P22694-5;P22694-7;P22694-6;P22694-9;P22694-8;P22694-10	TRUE	FALSE	NA	FALSE	172.727	6.76264	126.191	6.89897	1.42757	0.340346	0.91551	10	0.235185	27.5149	26.882	0.859809	0.730584	1695200000	191780000	0	0	199760000	0	0	244580000	196470000	0	261370000	1	0	0	1.04161	0	0	1.27532	1.02446	0	1.36286	28	24	23	23	22	27	37	29	20
Gartisertib	PRKACB	P22694;P22694-4;P22694-3;P22694-5;P22694-7;P22694-6;P22694-9;P22694-8;P22694-10	TRUE	FALSE	NA	FALSE	172.727	6.76264	126.191	6.89897	1.42757	0.340346	0.91551	10	0.235185	27.5149	26.882	NA	0.730584	0	191780000	0	0	199760000	0	0	244580000	196470000	0	261370000	1	0	0	1.04161	0	0	1.27532	1.02446	0	1.36286	2	1	2	1	2	1	1	1	1
Gartisertib	PRKAG1	P54619;P54619-3;P54619-2	TRUE	FALSE	NA	FALSE	30672.9	4.51325	12061.8	4.91859	-0.884747	0.89185	0.0001	7.50662	0.306762	32.4438	323.31	0.392389	0.39324	2292300000	5841900000	5471200000	4904300000	4875200000	3278200000	5526500000	7196400000	3682800000	6114400000	2821800000	1	0.936545	0.839504	0.834523	0.561153	0.946011	1.23186	0.630411	1.04665	0.483028	40	33	31	43	33	34	41	33	40
Gartisertib	PRKAG2	Q9UGJ0-2;Q9UGJ0-3;Q9UGJ0	TRUE	FALSE	NA	FALSE	33244.1	4.47828	14088.4	4.85114	-0.592681	0.862437	0.000100031	6.59331	0.215613	29.4037	72.293	0.419717	0.423787	298100000	710240000	628650000	599330000	581430000	403660000	651890000	828810000	432470000	676350000	406200000	1	0.885123	0.843842	0.818639	0.568343	0.917845	1.16694	0.608907	0.952284	0.571919	13	8	11	14	9	13	11	7	5
Gartisertib	PRKCI	P41743	TRUE	FALSE	NA	FALSE	34001.5	4.4685	21272.7	4.67218	-0.506811	0.956863	0.000115629	6.90991	0.205239	29.3528	115.57	0.742248	0.625639	508900000	685620000	672640000	641770000	800620000	483010000	562740000	797710000	473180000	787130000	461730000	1	0.981068	0.936043	1.16773	0.704486	0.820775	1.16349	0.690149	1.14806	0.673449	16	12	13	12	13	11	16	10	10
Gartisertib	PRKCZ	Q05513;Q05513-2;Q05513-3	TRUE	FALSE	NA	FALSE	33327	4.4772	23095.2	4.63648	-0.609146	0.92018	0.000100009	6.11868	0.379566	27.5608	28.676	0.921406	0.692986	182420000	197980000	161720000	178800000	189860000	167640000	181290000	234650000	137250000	190410000	119440000	1	0.81685	0.903122	0.958986	0.846752	0.915699	1.18522	0.693252	0.961764	0.603293	7	4	3	4	5	4	7	3	1
Gartisertib	PRKD2	Q9BZL6-3;Q9BZL6;Q9BZL6-2	TRUE	FALSE	NA	FALSE	897.386	6.04702	487.537	6.31199	-0.422619	1.02459	0.764418	10	0.387894	30.0788	201.52	0.734506	0.543286	832930000	1134000000	1213200000	1096200000	1474400000	824030000	1099400000	1292000000	941480000	927480000	806230000	1	1.06984	0.966667	1.30018	0.726658	0.969489	1.13933	0.830229	0.817884	0.710961	22	12	17	19	17	17	19	16	8
Gartisertib	PRKD3	O94806;O94806-2;Q15139;Q00532-3;Q00532;Q8IVW4-2;Q92772;Q8IVW4;O76039;Q00532-2;O76039-1;Q9NRP7-2;Q9NRP7	TRUE	FALSE	NA	FALSE	17.3996	7.75946	9.78548	8.00942	-0.204113	0.923115	0.801331	10	0.124721	29.1108	98.193	0.689442	0.562395	399690000	579730000	473480000	418580000	669620000	341730000	460280000	613260000	402580000	530300000	438430000	1	0.816725	0.722026	1.15505	0.589464	0.793956	1.05784	0.694427	0.914736	0.756266	11	7	7	8	9	8	14	9	5
Gartisertib	PRKDC	P78527;P78527-2	TRUE	FALSE	NA	FALSE	90.463	7.04353	16.0483	7.79457	0.449085	1.0096	1.37828	10	0.56416	35.2997	323.31	0.198756	0.177402	8406000000	42293000000	44569000000	43061000000	52293000000	31279000000	54106000000	61561000000	55162000000	67828000000	48615000000	1	1.05382	1.01816	1.23645	0.739579	1.27931	1.45558	1.30428	1.60376	1.14948	359	332	328	308	298	374	383	372	310
Gartisertib	PRKG1	Q13976;Q13976-2;Q13976-3;Q13237-2;Q13237	TRUE	FALSE	NA	FALSE	58.4533	7.23319	25.0417	7.60134	0.118818	0.993755	1.07906	10	0.069212	30.9428	323.31	0.45828	0.428405	945890000	2064000000	2067800000	2199800000	2414400000	1508400000	2375200000	2564900000	1607800000	2470000000	2118600000	1	1.00184	1.06579	1.16977	0.730814	1.15078	1.24268	0.778973	1.19671	1.02645	40	24	22	29	29	32	37	23	21
Gartisertib	PRPF4B	Q13523	TRUE	FALSE	NA	FALSE	1986.46	5.70192	1844.67	5.73408	-12.6597	0.64707	0.0001	10	0.242617	25.9785	50.269	1.07638	0.928622	71167000	66117000	0	73653000	76225000	0	0	73143000	53098000	0	0	1	0	1.11398	1.15288	0	0	1.10627	0.803091	0	0	2	2	2	2	3	2	1	3	1
Gartisertib	PTK2	Q05397-7;Q05397;Q05397-5;Q05397-2;Q05397-3;Q05397-4;Q05397-6	TRUE	FALSE	NA	FALSE	17.3024	7.76189	5.41964	8.26603	-0.134766	1.04928	0.9557	10	0.0791905	34.5145	323.31	0.408459	0.31323	10024000000	24541000000	24098000000	22230000000	32176000000	16894000000	25738000000	28135000000	19902000000	25699000000	24311000000	1	0.981949	0.905831	1.31111	0.688399	1.04878	1.14645	0.810969	1.04719	0.990628	126	106	104	104	101	114	123	106	82
Gartisertib	PTK2B	Q14289;Q14289-2	TRUE	FALSE	NA	FALSE	17.3983	7.75949	6.31282	8.19978	-0.287723	1.09407	0.896252	10	0.204181	33.1839	323.31	0.449112	0.362841	4382300000	9757700000	10329000000	9141100000	13489000000	6172600000	9808900000	11400000000	7139800000	10692000000	7245000000	1	1.05855	0.936809	1.3824	0.632588	1.00525	1.16831	0.731709	1.09575	0.742491	97	90	83	92	75	88	94	73	62
Gartisertib	PTK6	Q13882;Q13882-2	TRUE	FALSE	NA	FALSE	156.918	6.80433	52.9148	7.27642	0.155908	0.979279	1.09104	10	0.0949881	32.7162	323.31	0.427247	0.337214	3014700000	7056100000	6705800000	6244800000	8857000000	5944700000	6653800000	9569200000	5944400000	8708200000	6576600000	1	0.950355	0.885021	1.25523	0.842491	0.942986	1.35616	0.842448	1.23414	0.932045	43	43	40	41	44	48	53	48	38
Gartisertib	RIOK2	Q9BVS4;Q9BVS4-2	TRUE	FALSE	NA	FALSE	0.198638	9.70194	0.123203	9.90938	-5.60604	0.992837	0.0001	0.417587	0.608969	25.7404	14.832	NA	0.62024	0	56058000	0	48570000	0	0	0	0	0	0	0	1	0	0.866424	0	0	0	0	0	0	0	3	0	2	0	0	0	0	0	0
Gartisertib	RIPK2	O43353;O43353-2	TRUE	FALSE	NA	FALSE	1733.04	5.76119	336.83	6.47259	0.530936	1.02403	1.47959	10	0.515603	29.7073	206.93	0.240214	0.194358	210560000	876550000	830740000	778520000	1199600000	654020000	906560000	1118800000	817110000	1376500000	1216400000	1	0.947738	0.888164	1.36855	0.74613	1.03424	1.27637	0.932189	1.57036	1.38771	13	8	8	17	10	9	12	9	10
Gartisertib	RIPK3	Q9Y572;Q9Y572-3;Q9Y572-2	TRUE	FALSE	NA	FALSE	6527.7	5.18524	3563.58	5.44811	-5.39788	1.07166	0.0001	2.44008	0.251937	26.5314	21.189	NA	0.545916	0	96992000	82460000	73987000	189220000	108390000	0	195720000	81835000	92348000	0	1	0.850173	0.762815	1.95088	1.11751	0	2.0179	0.843729	0.95212	0	3	2	1	4	3	1	4	2	1
Gartisertib	ROCK1	Q13464	TRUE	FALSE	NA	FALSE	17.8025	7.74952	11.3218	7.94609	-0.272573	1.17013	0.968684	10	0.157352	33.4267	323.31	0.798952	0.635963	9224700000	11546000000	11530000000	12061000000	18931000000	8047800000	12761000000	13081000000	8796400000	13959000000	10440000000	1	0.998614	1.0446	1.63962	0.697021	1.10523	1.13295	0.761857	1.20899	0.904209	142	127	125	136	130	125	130	124	93
Gartisertib	ROCK2	O75116	TRUE	FALSE	NA	FALSE	17.9024	7.74709	10.4671	7.98018	-0.197742	1.1491	1.00191	10	0.110344	35.2333	323.31	0.704679	0.584675	28462000000	40390000000	39549000000	41365000000	64433000000	31134000000	44470000000	45732000000	33499000000	48587000000	39309000000	1	0.979178	1.02414	1.59527	0.770834	1.10102	1.13226	0.829388	1.20295	0.973236	223	195	222	229	201	212	215	199	166
Gartisertib	RPS6KA1	Q15418;Q15418-4;Q15418-3	TRUE	FALSE	NA	FALSE	88389.5	4.0536	46004	4.3372	-0.724663	0.916041	0.0001	0.354469	0.411805	35.0862	323.31	0.601289	0.52047	21932000000	36475000000	30663000000	28322000000	39722000000	23323000000	31330000000	35694000000	22690000000	28726000000	18902000000	1	0.840658	0.776477	1.08902	0.639424	0.858944	0.978588	0.62207	0.787553	0.518218	134	131	121	123	124	123	126	111	93
Gartisertib	RPS6KA3	P51812;Q96GX5-2;Q96GX5-3;Q96GX5;O60307;Q9Y2H9;Q6P0Q8-2;Q6P0Q8;O15021-2;O15021-3;O15021-6;O15021	TRUE	FALSE	NA	FALSE	33628.8	4.47329	16452.1	4.78378	-0.5662	0.845105	0.000124593	6.41462	0.263744	32.6224	323.31	0.503297	0.489227	3327600000	6611600000	5520200000	5117300000	6488000000	4017500000	5745100000	6716700000	4086000000	5985100000	3774000000	1	0.834926	0.773988	0.981306	0.607644	0.868942	1.0159	0.618005	0.905242	0.570815	63	49	44	46	44	50	50	37	31
Gartisertib	RPS6KA4	O75676;O75676-2	TRUE	TRUE	FALSE	FALSE	948.789	6.02283	457.383	6.33972	-1.51891	0.971023	0.338837	10	0.92396	35.3206	323.31	0.533967	0.48207	22912000000	42909000000	40307000000	38544000000	47801000000	36463000000	40602000000	45033000000	24617000000	17077000000	12002000000	1	0.93936	0.898273	1.11401	0.849775	0.946235	1.0495	0.573702	0.397982	0.279708	129	120	108	124	140	109	119	109	71
Gartisertib	SIK2	Q9H0K1	TRUE	FALSE	NA	FALSE	17.7007	7.75201	3.9889	8.39915	-0.237122	1.07171	0.909281	10	0.102908	29.9375	159.95	0.293532	0.225353	301810000	1028200000	920520000	858690000	1603100000	609620000	956000000	1055200000	740650000	1085500000	1160100000	1	0.895273	0.835139	1.55913	0.5929	0.92978	1.02626	0.720337	1.05573	1.12828	22	10	11	16	13	15	15	15	10
Gartisertib	SIK3	Q9Y2K2;Q9Y2K2-7;Q9Y2K2-6	TRUE	FALSE	NA	FALSE	17.1211	7.76647	5.47535	8.26159	-0.166787	1.11424	0.992589	10	0.0918722	29.2417	273.95	0.399625	0.319802	253670000	634770000	647050000	660240000	888390000	402110000	710570000	749460000	516880000	727480000	672510000	1	1.01935	1.04012	1.39955	0.633474	1.11941	1.18068	0.814279	1.14605	1.05945	18	16	16	16	11	13	22	12	16
Gartisertib	SLK	Q9H2G2	TRUE	FALSE	NA	FALSE	630.63	6.20023	629.31	6.20114	-2.25746	1.0363	0.175151	0.779658	0.752877	34.0247	323.31	NA	0.997906	0	17477000000	18216000000	17172000000	23401000000	10392000000	15814000000	14888000000	8159600000	6230100000	4069500000	1	1.04228	0.982548	1.33896	0.59461	0.904846	0.851862	0.466876	0.356474	0.232849	0	1	0	0	0	0	0	0	0
Gartisertib	SLK	Q9H2G2	TRUE	FALSE	NA	FALSE	630.63	6.20023	629.31	6.20114	-2.25746	1.0363	0.175151	0.779658	0.752877	34.0247	323.31	0.80357	0.997906	14044000000	17477000000	18216000000	17172000000	23401000000	10392000000	15814000000	14888000000	8159600000	6230100000	4069500000	1	1.04228	0.982548	1.33896	0.59461	0.904846	0.851862	0.466876	0.356474	0.232849	147	135	132	142	128	134	118	94	39
Gartisertib	SLK	Q9H2G2-2	TRUE	FALSE	NA	FALSE	0.443146	9.35345	0.442219	9.35436	-1.97065	0.999998	0.0001	10	1	22.5504	5.2317	NA	0.997906	0	6142400	0	0	0	0	0	0	0	0	0	1	0	0	0	0	0	0	0	0	0	0	1	0	0	0	0	0	0	0
Gartisertib	SLK	Q9H2G2-2	TRUE	FALSE	NA	FALSE	0.443146	9.35345	0.442219	9.35436	-1.97065	0.999998	0.0001	10	1	22.5504	5.2317	0.80357	0.997906	14044000000	6142400	0	0	0	0	0	0	0	0	0	1	0	0	0	0	0	0	0	0	0	147	135	132	142	128	134	118	94	39
Gartisertib	SRC	P12931;P12931-2	TRUE	FALSE	NA	FALSE	575.978	6.23959	157.14	6.80371	-0.127283	0.989187	0.905654	10	0.0581445	33.7121	323.31	0.290371	0.272823	4086100000	14072000000	13254000000	11792000000	15112000000	10988000000	13609000000	18624000000	11021000000	15206000000	11997000000	1	0.94187	0.837976	1.07391	0.780841	0.967098	1.32348	0.783186	1.08059	0.852544	68	50	57	59	65	59	61	57	46
Gartisertib	STK10	O94804	TRUE	FALSE	NA	FALSE	816.618	6.08798	502.87	6.29854	-1.5664	0.999091	0.334682	1.53144	0.677898	32.3658	323.31	0.825007	0.615796	4566000000	5534500000	5622000000	5374000000	7648300000	3429900000	5135300000	5251500000	3227300000	2382300000	1846800000	1	1.01581	0.971	1.38193	0.619731	0.927871	0.948866	0.583124	0.430445	0.333689	74	74	70	71	58	62	69	58	24
Gartisertib	STK16	O75716	TRUE	FALSE	NA	FALSE	94985.4	4.02234	41482.3	4.38214	-0.500039	0.988744	0.0001	0.0936813	0.464057	28.2935	70.354	0.443904	0.436723	146040000	328990000	230230000	208260000	220140000	169380000	282880000	294190000	169420000	195890000	128450000	1	0.699809	0.633028	0.669139	0.514848	0.859844	0.894222	0.51497	0.595428	0.390437	11	8	4	8	5	11	13	7	3
Gartisertib	STK3	Q13188;Q13188-2	TRUE	FALSE	NA	FALSE	17.2188	7.764	9.02684	8.04446	-0.387612	1.0738	0.820807	10	0.29724	29.1749	165.98	0.688617	0.524244	417350000	606070000	625370000	559910000	812590000	315470000	611030000	646520000	369790000	590670000	450500000	1	1.03184	0.923837	1.34075	0.520517	1.00818	1.06674	0.610144	0.97459	0.743313	19	14	18	14	10	19	18	12	12
Gartisertib	STK4	Q13043;Q13043-2	TRUE	FALSE	NA	FALSE	17.3716	7.76016	9.26333	8.03323	-0.370739	1.12089	0.866879	10	0.268172	32.4932	323.31	0.627281	0.533245	3792100000	6045300000	6397500000	5752200000	8920400000	3218800000	6686000000	6787600000	4649100000	5142400000	4948700000	1	1.05826	0.951516	1.47559	0.532447	1.10598	1.12279	0.769044	0.850644	0.818603	57	46	47	48	34	50	48	42	34
Gartisertib	SYK	P43405;P43405-2;P43403-2;P43403-3;P43403;Q8NFD2	TRUE	FALSE	NA	FALSE	0.01	11	0.0057391	11.2412	-1.01973e-07	1	0.848328	3.20152	0.097267	29.0823	178.08	0.599789	0.57391	340920000	568400000	458410000	421800000	525930000	398670000	480930000	610620000	385710000	625840000	431800000	1	0.806492	0.742083	0.925281	0.70139	0.846112	1.07428	0.678589	1.10106	0.759676	17	11	7	8	13	8	14	12	7
Gartisertib	TAOK2	Q9UL54;Q9UL54-4;Q9UL54-2;Q9UL54-3	TRUE	FALSE	NA	FALSE	957.01	6.01908	435.091	6.36142	-1.48803	0.964248	0.343754	10	0.685921	28.865	58.158	0.523021	0.454636	255710000	488910000	487810000	430920000	665850000	302090000	468910000	455520000	286950000	134530000	201600000	1	0.99775	0.881389	1.36191	0.617885	0.959093	0.931705	0.586918	0.275163	0.412346	14	10	7	11	7	11	11	7	1
Gartisertib	TAOK3	Q9H2K8;Q7L7X3-3;Q7L7X3;Q7L7X3-2	TRUE	FALSE	NA	FALSE	17.5413	7.75594	11.3591	7.94465	-0.537255	1.28375	0.884604	10	0.500142	29.9014	282.86	1.02333	0.647566	1026200000	1002800000	1318900000	1239900000	1588500000	653580000	1143400000	1118600000	860960000	826290000	719330000	1	1.31522	1.23644	1.58406	0.651755	1.14021	1.11548	0.858556	0.823983	0.717321	31	31	31	27	19	26	33	25	9
Gartisertib	TBK1	Q9UHD2	TRUE	FALSE	NA	FALSE	572.098	6.24253	280.115	6.55266	-0.553576	0.954651	0.650432	10	0.437997	33.5679	323.31	0.582	0.489628	7410600000	12733000000	11731000000	10599000000	15683000000	8357800000	12609000000	13374000000	7781800000	10588000000	6486700000	1	0.921307	0.832404	1.23168	0.656389	0.990262	1.05034	0.611152	0.83154	0.50944	71	55	57	67	56	62	59	51	44
Gartisertib	TEC	P42680	TRUE	FALSE	NA	FALSE	622.249	6.20604	214.949	6.66766	-0.231491	0.90638	0.772013	10	0.221054	29.5963	119.06	0.315066	0.345439	255730000	811670000	746750000	617870000	747040000	563740000	743150000	919730000	612970000	677130000	590450000	1	0.920017	0.761233	0.920374	0.694543	0.915581	1.13313	0.755196	0.834243	0.727451	21	11	7	9	11	16	24	15	6
Gartisertib	TESK1	Q15569	TRUE	FALSE	NA	FALSE	16.7666	7.77556	6.73361	8.17175	-0.204263	1.00152	0.869305	10	0.178188	27.7187	74.905	0.460884	0.40161	101800000	220880000	217610000	194670000	251890000	133330000	240860000	228070000	191220000	190680000	167650000	1	0.985196	0.881338	1.14039	0.603631	1.09046	1.03255	0.865719	0.863274	0.759009	7	8	7	8	5	8	8	5	1
Gartisertib	TGFBR1	P36897-3;P36897;P36897-2	TRUE	FALSE	NA	FALSE	1049.88	5.97886	522.481	6.28193	-1.74082	1.13479	0.339529	10	0.571036	26.4701	23.434	0.760639	0.49766	70709000	92960000	98198000	94373000	160630000	72850000	107330000	112090000	77352000	0	63125000	1	1.05635	1.0152	1.72795	0.78367	1.15458	1.20579	0.8321	0	0.679056	2	2	2	2	2	3	3	2	1
Gartisertib	TNIK	Q9UKE5;Q9UKE5-5;Q9UKE5-4;Q9UKE5-2;Q9UKE5-6;Q9UKE5-3;Q9UKE5-7;Q9UKE5-8;Q8N4C8-5;Q8N4C8-2;O95819-2;Q8N4C8-3;O95819-6;Q8N4C8-4;O95819-3;O95819-5;Q8N4C8;O95819;O95819-4	TRUE	FALSE	NA	FALSE	16.3194	7.7873	13.1101	7.88239	-2.29751	1.17963	0.239954	10	0.728135	25.12	7.6716	1.38086	0.803342	50353000	36465000	50078000	39831000	45473000	0	29075000	23462000	0	0	0	1	1.37332	1.09231	1.24703	0	0.79734	0.643411	0	0	0	1	2	1	1	1	1	1	0	1
Gartisertib	TNK1	Q13470-2;Q13470	TRUE	FALSE	NA	FALSE	590.332	6.2289	162.034	6.79039	-0.212543	1.06153	0.916114	10	0.152643	31.7804	323.31	0.356188	0.27448	1313800000	3688500000	3827100000	3301400000	5003200000	2929200000	3917200000	4742800000	3195300000	3547300000	3395500000	1	1.03758	0.895052	1.35643	0.794144	1.062	1.28583	0.866287	0.961719	0.920564	51	45	45	55	42	46	49	48	25
Gartisertib	TNK2	Q07912-3;Q07912;Q07912-2	TRUE	FALSE	NA	FALSE	557.804	6.25352	138.709	6.8579	-0.26303	0.912523	0.760439	10	0.112989	28.48	67.594	0.260426	0.248669	97501000	374390000	255090000	293750000	481620000	231250000	335530000	420050000	230250000	309020000	314680000	1	0.681348	0.78461	1.28641	0.617671	0.896204	1.12196	0.615	0.825396	0.840514	14	4	12	11	6	12	11	5	3
Gartisertib	TTN	Q8WZ42-5;Q8WZ42-11;Q8WZ42-4;Q8WZ42-7;Q8WZ42-2;Q8WZ42;Q8WZ42-8;Q8WZ42-13;Q8WZ42-12;Q8WZ42-3;Q8WZ42-10;Q8WZ42-9	TRUE	FALSE	NA	FALSE	1083.11	5.96533	1034.01	5.98547	-1.05673	1.22694	0.589814	10	0.348178	27.1817	3.3556	0.720029	0.954666	109610000	152230000	145180000	189310000	259680000	146100000	225320000	189610000	156690000	0	179570000	1	0.953688	1.24358	1.70584	0.959732	1.48013	1.24555	1.0293	0	1.1796	2	1	1	1	1	1	3	1	1
Gartisertib	TYK2	P29597	TRUE	FALSE	NA	FALSE	17.9726	7.74539	7.78122	8.10895	-0.435272	1.05448	0.779846	10	0.336625	28.7744	119.36	0.595457	0.43295	273410000	459160000	441210000	403870000	632950000	287170000	376880000	506690000	363050000	233000000	381550000	1	0.960907	0.879584	1.3785	0.625425	0.820803	1.10352	0.790683	0.507448	0.830974	13	12	12	15	9	10	12	9	2
Gartisertib	ULK1	O75385	TRUE	FALSE	NA	FALSE	16.6933	7.77746	8.94078	8.04862	-0.353997	1.24295	0.9725	10	0.350343	25.2249	14.556	0.630626	0.535591	24730000	39215000	53766000	47997000	53991000	27128000	42541000	49733000	36517000	30530000	42338000	1	1.37106	1.22394	1.37679	0.691776	1.08481	1.26821	0.9312	0.778529	1.07964	5	3	3	3	2	3	3	3	2
Gartisertib	ULK3	Q6PHR2;Q6PHR2-4;Q6PHR2-2	TRUE	FALSE	NA	FALSE	584.749	6.23303	222.877	6.65194	-0.279706	0.973389	0.801838	10	0.219142	31.1084	299.02	0.431368	0.38115	998660000	2315100000	2045800000	2046300000	2738400000	1648000000	2155300000	2826500000	1702100000	2167900000	1699400000	1	0.883677	0.883893	1.18284	0.711848	0.930975	1.2209	0.735217	0.936417	0.73405	36	28	25	33	33	36	39	30	22
Gartisertib	WEE1	P30291;P30291-2	TRUE	FALSE	NA	FALSE	17.0465	7.76837	8.04931	8.09424	-0.238718	1.06072	0.898962	10	0.296056	27.8786	64.4	0.478259	0.472199	118020000	246770000	250080000	248040000	302330000	166040000	248050000	273980000	223920000	210050000	208730000	1	1.01341	1.00515	1.22515	0.672853	1.00519	1.11026	0.907404	0.851197	0.845848	8	8	4	5	4	9	7	6	3
Gartisertib	YES1	P07947;P06241-3;P06241-2;P06241;P06239;P06239-3	TRUE	FALSE	NA	FALSE	17.6002	7.75448	5.54077	8.25643	-0.168729	1.05517	0.938707	10	0.137637	31.9773	323.31	0.411173	0.314812	1738400000	4227900000	4131400000	3885800000	5605800000	3136800000	4151500000	4880500000	3496300000	4172000000	3969800000	1	0.977175	0.919085	1.32591	0.741929	0.98193	1.15436	0.826959	0.986778	0.938953	37	22	33	39	32	36	37	36	26
Gartisertib	ZAK	Q9NYL2-2	TRUE	FALSE	NA	FALSE	3.69028	8.43294	2.03917	8.69055	0.423372	0.98056	1.31499	10	0.115723	28.486	227.23	0.598567	0.552578	827220000	375970000	361500000	382550000	895350000	302630000	515520000	567990000	382120000	369850000	427360000	1	0.961513	1.0175	2.38144	0.804931	1.37117	1.51073	1.01636	0.983722	1.13669	23	13	16	15	20	18	19	18	14
Gartisertib	ZAK	Q9NYL2-2	TRUE	FALSE	NA	FALSE	3.69028	8.43294	2.03917	8.69055	0.423372	0.98056	1.31499	10	0.115723	28.486	227.23	0.598567	0.552578	827220000	375970000	361500000	382550000	895350000	302630000	515520000	567990000	382120000	369850000	427360000	1	0.961513	1.0175	2.38144	0.804931	1.37117	1.51073	1.01636	0.983722	1.13669	10	3	3	5	3	5	5	9	1
Gartisertib	ZAK	Q9NYL2-2	TRUE	FALSE	NA	FALSE	3.69028	8.43294	2.03917	8.69055	0.423372	0.98056	1.31499	10	0.115723	28.486	227.23	1.06963	0.552578	402150000	375970000	361500000	382550000	895350000	302630000	515520000	567990000	382120000	369850000	427360000	1	0.961513	1.0175	2.38144	0.804931	1.37117	1.51073	1.01636	0.983722	1.13669	23	13	16	15	20	18	19	18	14
Gartisertib	ZAK	Q9NYL2-2	TRUE	FALSE	NA	FALSE	3.69028	8.43294	2.03917	8.69055	0.423372	0.98056	1.31499	10	0.115723	28.486	227.23	1.06963	0.552578	402150000	375970000	361500000	382550000	895350000	302630000	515520000	567990000	382120000	369850000	427360000	1	0.961513	1.0175	2.38144	0.804931	1.37117	1.51073	1.01636	0.983722	1.13669	10	3	3	5	3	5	5	9	1
Gartisertib	ZAK	Q9NYL2;Q9NYL2-3	TRUE	FALSE	NA	FALSE	562.897	6.24957	311.045	6.50718	-0.246485	0.906404	0.764051	10	0.135476	30.3641	246.7	0.598567	0.552578	827220000	1382000000	1116900000	1060200000	1574200000	847770000	1270100000	1518000000	902330000	1321400000	943670000	1	0.808177	0.767149	1.13907	0.613437	0.91903	1.09841	0.652916	0.956151	0.682829	23	13	16	15	20	18	19	18	14
Gartisertib	ZAK	Q9NYL2;Q9NYL2-3	TRUE	FALSE	NA	FALSE	562.897	6.24957	311.045	6.50718	-0.246485	0.906404	0.764051	10	0.135476	30.3641	246.7	0.598567	0.552578	827220000	1382000000	1116900000	1060200000	1574200000	847770000	1270100000	1518000000	902330000	1321400000	943670000	1	0.808177	0.767149	1.13907	0.613437	0.91903	1.09841	0.652916	0.956151	0.682829	10	3	3	5	3	5	5	9	1
Gartisertib	ZAK	Q9NYL2;Q9NYL2-3	TRUE	FALSE	NA	FALSE	562.897	6.24957	311.045	6.50718	-0.246485	0.906404	0.764051	10	0.135476	30.3641	246.7	1.06963	0.552578	402150000	1382000000	1116900000	1060200000	1574200000	847770000	1270100000	1518000000	902330000	1321400000	943670000	1	0.808177	0.767149	1.13907	0.613437	0.91903	1.09841	0.652916	0.956151	0.682829	23	13	16	15	20	18	19	18	14
Gartisertib	ZAK	Q9NYL2;Q9NYL2-3	TRUE	FALSE	NA	FALSE	562.897	6.24957	311.045	6.50718	-0.246485	0.906404	0.764051	10	0.135476	30.3641	246.7	1.06963	0.552578	402150000	1382000000	1116900000	1060200000	1574200000	847770000	1270100000	1518000000	902330000	1321400000	943670000	1	0.808177	0.767149	1.13907	0.613437	0.91903	1.09841	0.652916	0.956151	0.682829	10	3	3	5	3	5	5	9	1
Berzosertib	ACAD10	Q6JQN1-2;Q6JQN1;Q6JQN1-5;Q6JQN1-4;Q6JQN1-3	FALSE	TRUE	TRUE	TRUE	1.22936	8.91032	0.565219	9.24778	-8.85093	0.989207	0.0001	0.678114	0.932843	30.1452	286.88	0.375282	0.459766	445610000	1187400000	495430000	641470000	175000000	39937000	0	0	0	114820000	0	1	0.417239	0.540231	0.147381	0.033634	0	0	0	0.0966987	0	32	9	19	6	1	0	0	0	1
Berzosertib	ATG14	Q6ZNE5;Q6ZNE5-2	FALSE	TRUE	TRUE	TRUE	26.3615	7.57903	14.3789	7.84228	-4.54835	1.03163	0.0001	0.470892	0.840439	26.612	9.3603	NA	0.545448	0	102570000	111440000	56356000	57759000	47876000	43119000	52142000	0	0	0	1	1.08648	0.549439	0.563118	0.466764	0.420386	0.508355	0	0	0	4	5	2	1	1	2	2	0	0
Berzosertib	BECN1	Q14457	FALSE	TRUE	TRUE	TRUE	33.7882	7.47123	10.4687	7.98011	-5.79969	1.00461	0.0001	0.607113	0.929894	28.4746	90.964	0.177391	0.309834	66167000	373000000	373030000	284920000	179760000	253940000	149540000	87580000	0	0	0	1	1.00008	0.763861	0.48193	0.680804	0.400912	0.234799	0	0	0	8	3	9	5	6	6	2	0	0
Berzosertib	Q6ZSR9	Q6ZSR9	FALSE	TRUE	TRUE	TRUE	12.2748	7.91099	8.09294	8.09189	-3.21731	1.01492	0.0001	0.323254	0.927899	29.89	139.2	0.358422	0.659313	356590000	994890000	840270000	513280000	467870000	442340000	268380000	310680000	303100000	157380000	0	1	0.844586	0.515916	0.470273	0.444612	0.269758	0.312276	0.304657	0.158188	0	15	8	13	14	11	6	9	2	4
Berzosertib	UVRAG	Q9P2Y5;Q9P2Y5-2	FALSE	TRUE	TRUE	TRUE	13.9137	7.85656	3.85388	8.4141	-4.35463	0.97569	0.0001	0.425468	0.945362	29.2959	111.23	0.200355	0.276986	132050000	659080000	442110000	439590000	312350000	299210000	236780000	211300000	0	0	0	1	0.670799	0.666975	0.473918	0.453981	0.359258	0.320598	0	0	0	22	5	17	9	10	6	4	0	0
Gartisertib	ACAD10	Q6JQN1-2;Q6JQN1;Q6JQN1-5;Q6JQN1-4;Q6JQN1-3	FALSE	TRUE	TRUE	TRUE	13.0972	7.88282	6.02163	8.22029	-5.27976	0.921032	0.0213922	0.963013	0.954286	30.0372	166.02	0.339327	0.459766	373870000	1101800000	825250000	767650000	758830000	208360000	135610000	89473000	35647000	25719000	48321000	1	0.749002	0.696724	0.688718	0.189109	0.12308	0.0812062	0.0323534	0.0233427	0.0438564	22	17	19	13	8	4	4	2	0
Gartisertib	EIF3J	O75822;O75822-3;O75822-2	FALSE	TRUE	TRUE	TRUE	26.0658	7.58393	15.9242	7.79794	-3.24619	0.938265	0.0988836	10	0.943562	28.5289	30.756	0.690627	0.610924	267480000	387300000	353020000	327170000	386050000	102300000	74665000	0	0	116830000	0	1	0.91149	0.844746	0.996773	0.264136	0.192783	0	0	0.301652	0	8	7	4	5	2	1	0	0	0
Gartisertib	FAM89A	Q96GI7	FALSE	TRUE	TRUE	TRUE	26.6968	7.57354	17.5841	7.75488	-13.721	1.3503	0.0001	10	0.799544	28.1122	54.451	1.01358	0.65866	294090000	290150000	335450000	296130000	645440000	92988000	0	0	0	0	0	1	1.15613	1.02061	2.2245	0.320483	0	0	0	0	0	6	6	6	6	2	1	0	0	0
Gartisertib	FAM89B	Q8N5H3-4;Q8N5H3-1;Q8N5H3;Q8N5H3-2	FALSE	TRUE	TRUE	TRUE	25.5875	7.59197	18.2775	7.73808	-4.41816	1.0952	0.0512265	10	0.904986	28.36	65.555	0.518025	0.714313	178470000	344520000	359470000	297320000	507960000	78445000	88297000	0	0	0	0	1	1.04339	0.862998	1.4744	0.227694	0.25629	0	0	0	0	9	6	6	6	3	2	1	0	0
Gartisertib	TTC14	Q96N46;Q96N46-2;Q96N46-3	FALSE	TRUE	TRUE	TRUE	291.372	6.53555	146.56	6.83399	-3.22228	1.13365	0.121472	9.99668	0.77319	27.2613	58.476	0.674271	0.502999	108470000	160870000	189460000	192430000	261610000	91701000	198150000	89162000	32436000	26189000	0	1	1.17772	1.19618	1.62622	0.570032	1.23174	0.554249	0.201629	0.162796	0	9	8	7	9	4	11	2	1	0
Berzosertib	ABCB7	O75027-3;O75027;O75027-2	FALSE	FALSE	NA	FALSE	0.443146	9.35345	NA	NA	-1.97065	0.999998	0.0001	10	1	25.137	2.8768	NA	NA	0	36897000	0	0	0	0	0	0	0	0	0	1	0	0	0	0	0	0	0	0	0	0	0	1	0	0	1	0	0	0
Berzosertib	ABCD3	P28288-2;P28288	FALSE	FALSE	NA	FALSE	0.0113873	10.9436	0.00553881	11.2566	-0.652897	0.999608	0.129315	0.529062	0.4891	25.386	3.1034	0.633241	0.486404	27767000	43849000	0	29918000	0	0	0	0	0	0	28522000	1	0	0.682296	0	0	0	0	0	0	0.65046	3	0	2	0	0	0	0	0	0
Berzosertib	ACAD8	Q9UKU7;Q9UKU7-2;Q9UKU7-3	FALSE	FALSE	NA	FALSE	0.807018	9.09312	0.502728	9.29867	-0.124772	1	0.537428	9.99654	0.57734	28.8227	79.542	0.415603	0.622945	197320000	474780000	278210000	252700000	197730000	312600000	312070000	245620000	349260000	223970000	147330000	1	0.585977	0.532247	0.416467	0.65841	0.657294	0.517334	0.735625	0.471734	0.310312	16	2	6	3	6	10	8	6	8
Berzosertib	ACBD5	Q5T8D3-2;Q5T8D3-3;Q5T8D3-4;Q5T8D3	FALSE	FALSE	NA	FALSE	36416.6	4.4387	27838.1	4.55536	-0.690607	0.900914	0.00220496	2.49634	0.254491	28.3891	99.125	0.622792	0.764435	218930000	351530000	275780000	284410000	254950000	327030000	257970000	317090000	479980000	300840000	196270000	1	0.784513	0.809063	0.725258	0.930305	0.733849	0.902028	1.3654	0.855802	0.558331	8	1	8	6	7	9	7	8	10
Berzosertib	ACIN1	Q9UKV3-5;Q9UKV3;Q9UKV3-3;Q9UKV3-2	FALSE	FALSE	NA	FALSE	0.176565	9.7531	NA	NA	-3.1226e-07	1.00002	0.119762	10	0.403077	24.9757	7.2835	NA	NA	0	32995000	0	0	0	0	0	0	35564000	0	0	1	0	0	0	0	0	0	1.07786	0	0	1	0	0	0	0	0	0	3	0
Berzosertib	ACOX1	Q15067-2;Q15067;Q15067-3	FALSE	FALSE	NA	FALSE	2172.48	5.66304	1171.13	5.93139	-0.517875	0.997098	0.0001	0.0770401	0.848719	31.3626	323.31	0.40247	0.539076	1111300000	2761200000	1643100000	1807400000	1534000000	1514600000	1487800000	1803100000	1665700000	1346200000	971180000	1	0.595067	0.65457	0.555556	0.54853	0.538824	0.653013	0.603252	0.487542	0.351724	41	22	37	20	24	36	27	24	25
Berzosertib	ACOX3	O15254;O15254-2	FALSE	FALSE	NA	FALSE	0.01	11	0.0057674	11.239	-1.43352e-07	0.999994	0.53232	3.47327	0.622439	30.169	244.01	0.350861	0.57674	423560000	1207200000	624140000	613790000	495370000	667820000	570960000	655210000	1007900000	609060000	539290000	1	0.517015	0.508441	0.410346	0.553197	0.472962	0.542752	0.834907	0.504523	0.446728	24	5	13	6	14	16	14	12	14
Berzosertib	ACP1	P24666;P24666-4;P24666-3;P24666-2	FALSE	FALSE	NA	FALSE	2.50673	8.60089	1.3885	8.85745	-3.19268	2.90517	0.317717	10	0.476013	24.6916	6.9737	NA	0.55391	0	27097000	130350000	18543000	0	60296000	0	0	0	0	0	1	4.8105	0.684319	0	2.22519	0	0	0	0	0	0	2	1	1	3	0	0	1	0
Berzosertib	ACSL3	O95573	FALSE	FALSE	NA	FALSE	2859.17	5.54376	4228.22	5.37384	-0.512695	1.26345	0.885564	10	0.177422	27.1399	37.879	1.32432	1.47883	195840000	147880000	236870000	130630000	228730000	139610000	157930000	203470000	249590000	152300000	130960000	1	1.60177	0.883351	1.54673	0.944076	1.06796	1.37591	1.68779	1.02989	0.885583	3	3	6	7	4	5	6	6	5
Berzosertib	ACSL5	Q9ULC5;Q9ULC5-3;Q9ULC5-4;Q9UKU0-2;Q9UKU0-5;Q9UKU0-3;Q9UKU0;Q9UKU0-9;Q9UKU0-6;Q9UKU0-8;Q9UKU0-1	FALSE	FALSE	NA	FALSE	2661.24	5.57492	1876.21	5.72672	-0.689683	0.922284	0.571807	10	0.41318	30.5253	215.31	0.570364	0.705012	881440000	1545400000	1752900000	1093500000	1259400000	1138900000	1248800000	1563100000	1800400000	1009100000	883740000	1	1.13427	0.707584	0.814935	0.736961	0.808076	1.01145	1.16501	0.65297	0.571852	26	22	32	20	20	28	26	26	22
Berzosertib	ACTB	P60709;P63267-2;Q6S8J3;A5A3E0;P0CG38;P0CG39;Q9BYX7	FALSE	FALSE	NA	FALSE	0.01	11	0.00766726	11.1154	-8.42319e-08	1	0.147122	3.99845	0.295806	27.6661	37.226	0.851535	0.766726	181360000	212980000	0	0	0	0	0	0	0	282010000	0	1	0	0	0	0	0	0	0	1.32411	0	1	1	1	1	1	1	1	1	2
Berzosertib	ACTG1	P63261	FALSE	FALSE	NA	FALSE	1.8919	8.7231	3.95069	8.40333	-1.37298	2.2891	0.882883	10	0.459287	33.763	323.31	0.653145	2.08821	9520900000	14577000000	52189000000	9792200000	12873000000	9614700000	12482000000	15966000000	19497000000	11923000000	10948000000	1	3.58023	0.671757	0.883104	0.65958	0.85628	1.09529	1.33752	0.817932	0.751046	63	82	50	61	65	61	58	62	67
Berzosertib	ACTN1;ACTN3	P12814-2;P12814;P12814-3;P12814-4;Q08043;P35609-2;P35609	FALSE	FALSE	NA	FALSE	0.01	11	NA	NA	-3.73515e-08	0.999984	0.266299	4.0135	0.160492	23.6452	3.1771	NA	NA	0	13119000	0	0	0	0	0	20806000	0	10636000	0	1	0	0	0	0	0	1.58594	0	0.810733	0	2	0	1	1	0	0	1	1	2
Berzosertib	ACTN4	O43707;O43707-2;O43707-3	FALSE	FALSE	NA	FALSE	2.027	8.69315	2.15467	8.66662	-2.14923	3.58349	0.807304	10	0.393902	26.0423	40.244	NA	1.06299	0	69106000	426320000	51524000	0	49000000	0	79724000	178160000	91331000	0	1	6.16907	0.745579	0	0.709056	0	1.15365	2.57807	1.32161	0	1	11	1	0	1	0	1	2	2
Berzosertib	ACTR2	P61160;P61160-2	FALSE	FALSE	NA	FALSE	1.83428	8.73653	4.36817	8.3597	-3.19372	1.55879	0.170014	10	0.696897	25.6147	7.7626	0.525749	2.38141	27013000	51380000	108770000	0	0	0	0	0	0	32727000	37539000	1	2.11697	0	0	0	0	0	0	0.63696	0.730615	3	3	0	1	0	0	1	0	1
Berzosertib	AFF4	Q9UHB7;Q9UHB7-2;Q9UHB7-3	FALSE	FALSE	NA	FALSE	0.286806	9.54241	0.15695	9.80424	-3.34307e-06	0.999993	0.619072	10	0.406763	28.6953	140.33	0.428923	0.547235	186440000	434670000	265170000	221040000	255370000	204150000	166370000	321740000	387110000	304650000	296260000	1	0.610049	0.508524	0.587503	0.469667	0.38275	0.740194	0.890584	0.700877	0.681575	13	6	10	12	6	7	10	9	9
Berzosertib	AGPAT2	O15120;O15120-2	FALSE	FALSE	NA	FALSE	149.149	6.82638	112.283	6.94969	0.972721	0.515519	1.01173	3.07154	0.343489	27.2164	51.268	0.620194	0.752819	96713000	155940000	0	137610000	0	110310000	96331000	149600000	191180000	134830000	147390000	1	0	0.882455	0	0.707387	0.617744	0.959343	1.22598	0.864627	0.945171	4	1	3	0	5	7	4	2	2
Berzosertib	AGPAT5	Q9NUQ2	FALSE	FALSE	NA	FALSE	0.01	11	NA	NA	-1.21592e-07	1	0.0969919	4.02161	0.520048	24.6173	1.3277	NA	NA	0	25737000	0	0	0	0	22466000	0	0	0	0	1	0	0	0	0	0.872907	0	0	0	0	2	0	2	0	0	2	1	1	0
Berzosertib	AGPS	O00116	FALSE	FALSE	NA	FALSE	0.01	11	0.0102158	10.9907	-2.15236e-07	1	0.124033	3.8376	0.38403	25.4704	7.6021	0.701813	1.02158	32628000	46491000	0	0	0	0	0	0	51898000	0	0	1	0	0	0	0	0	0	1.1163	0	0	1	0	1	0	0	0	0	0	0
Berzosertib	AHNAK	Q09666;Q09666-2	FALSE	FALSE	NA	FALSE	1.92413	8.71577	3.19769	8.49516	-1.90484	3.69829	0.986576	10	0.419477	30.6237	323.31	0.552762	1.66189	914490000	1654400000	10589000000	1126700000	1835600000	2710100000	577150000	1639400000	2814000000	1223500000	1170400000	1	6.40051	0.681032	1.10953	1.63812	0.348858	0.990933	1.70092	0.739543	0.707447	21	133	21	28	79	6	28	40	23
Berzosertib	AIFM1	O95831-3;O95831;O95831-5;O95831-4;O95831-2	FALSE	FALSE	NA	FALSE	1.73679	8.76025	1.71473	8.7658	-0.984392	1.14945	0.579831	10	0.555485	26.0834	12.355	0.492743	0.9873	35035000	71102000	92279000	31251000	37333000	34237000	35781000	41315000	80851000	36389000	32745000	1	1.29784	0.439524	0.525063	0.48152	0.503235	0.581067	1.13711	0.511786	0.460536	2	3	2	3	1	1	2	2	2
Berzosertib	AKR1C1	Q04828	FALSE	FALSE	NA	FALSE	2.10525	8.6767	1.92311	8.716	-3.5624	5.38481	0.455563	10	0.482348	26.1592	17.805	NA	0.913479	0	74937000	732280000	37511000	50687000	56158000	138760000	0	0	0	0	1	9.77194	0.500567	0.676395	0.749403	1.85169	0	0	0	0	0	9	0	1	1	3	0	1	0
Berzosertib	AKR1C3	P42330;P42330-2;P17516	FALSE	FALSE	NA	FALSE	2.01816	8.69505	2.48164	8.60526	-3.28888	10.9154	1.11594	10	0.425507	27.6427	127.68	0.377918	1.22966	79189000	209540000	4366800000	170690000	67412000	702320000	513130000	125350000	28242000	91404000	206630000	1	20.8399	0.814594	0.321714	3.35172	2.44884	0.598215	0.134781	0.436213	0.986112	6	24	7	0	17	17	1	5	2
Berzosertib	ALDH2	P05091;P05091-2;O94788-2;P00352;P30837	FALSE	FALSE	NA	FALSE	2.02776	8.69298	1.36631	8.86445	-4.28042	8.3945	0.431627	10	0.478183	26.252	65.377	NA	0.673799	0	79918000	1262300000	20639000	20255000	17236000	63557000	50260000	31664000	18073000	65678000	1	15.7949	0.258252	0.253447	0.215671	0.795278	0.628895	0.396206	0.226144	0.821817	4	15	1	0	0	1	1	0	0
Berzosertib	ALDH3A2	P51648;P51648-2;P48448;P43353-2;P30838;P43353	FALSE	FALSE	NA	FALSE	1.72475	8.76328	0.806992	9.09313	-0.462341	1.03335	0.749129	10	0.611508	29.3992	65.981	0.370593	0.46789	262380000	708000000	754560000	505290000	544990000	487140000	527710000	569130000	690140000	462920000	456330000	1	1.06576	0.713686	0.76976	0.688051	0.745353	0.803856	0.974774	0.653842	0.644534	16	5	14	8	9	10	10	11	11
Berzosertib	ALDOA	P04075;P04075-2;P09972;P05062	FALSE	FALSE	NA	FALSE	2.12344	8.67296	1.04785	8.9797	-3.55092	26.5564	2.26477	10	0.413025	28.3834	323.31	0.357094	0.493469	125040000	350160000	18253000000	891420000	168210000	2064800000	979490000	250570000	1252800000	206440000	781050000	1	52.1276	2.54575	0.48038	5.89673	2.79726	0.715587	3.57779	0.589559	2.23055	5	58	23	2	36	23	3	19	2
Berzosertib	ALYREF	Q86V81	FALSE	FALSE	NA	FALSE	2.85721	8.54406	2.11909	8.67385	-0.613367	1.40402	0.917753	10	0.47023	28.3143	68.168	0.735425	0.741665	245470000	333780000	603490000	368060000	316620000	364100000	263380000	300520000	337310000	319360000	243010000	1	1.80805	1.1027	0.948589	1.09084	0.789083	0.900354	1.01058	0.956798	0.728054	5	7	5	4	3	2	4	4	6
Berzosertib	ANO1	Q5XXA6;Q5XXA6-2;Q5XXA6-3	FALSE	FALSE	NA	FALSE	65.9682	7.18067	43.3574	7.36294	1.10888	0.636427	1.37263	10	0.463841	24.0551	2.1137	1.02318	0.657248	17834000	17430000	21130000	16901000	0	0	24005000	24763000	28970000	22703000	18995000	1	1.21228	0.96965	0	0	1.37722	1.42071	1.66208	1.30252	1.08979	2	0	1	1	1	2	1	1	2
Berzosertib	ANO6	Q4KMQ2-3;Q4KMQ2;Q4KMQ2-4;Q4KMQ2-2	FALSE	FALSE	NA	FALSE	1770.63	5.75187	1083.06	5.96535	-1.81415	0.830066	0.236048	10	0.566978	28.8164	7.2348	0.583961	0.611681	276050000	472720000	467930000	259080000	342640000	349380000	328950000	352230000	566410000	0	223450000	1	0.989867	0.548062	0.724827	0.739084	0.695866	0.745113	1.19819	0	0.47269	2	1	2	2	2	1	3	2	2
Berzosertib	ANP32A	P39687	FALSE	FALSE	NA	FALSE	1.88539	8.7246	2.10371	8.67701	-1.8819	1.87931	0.509252	10	0.610852	28.5451	59.552	0.351732	1.1158	137770000	391690000	1080800000	140220000	136790000	167420000	158870000	326930000	342580000	209110000	117720000	1	2.75932	0.357987	0.34923	0.42743	0.405601	0.834665	0.87462	0.533866	0.300544	7	11	4	4	4	5	5	6	5
Berzosertib	ANP32B	Q92688-2;Q92688	FALSE	FALSE	NA	FALSE	1.81824	8.74035	1.19784	8.9216	-1.29833	1.70091	0.690548	10	0.322119	26.6652	24.842	0.527053	0.658788	56089000	106420000	255710000	45583000	91236000	0	0	106890000	193820000	80052000	70659000	1	2.40284	0.428331	0.85732	0	0	1.00442	1.82127	0.752227	0.663964	1	6	0	2	0	0	3	2	1
Berzosertib	ANP32E	Q9BTT0;Q9BTT0-3;Q9BTT0-2	FALSE	FALSE	NA	FALSE	1.82058	8.73979	1.04484	8.98095	-3.44621	1.35337	0.123885	10	0.791815	26.6653	25.515	0.443475	0.573906	47199000	106430000	181510000	0	0	0	0	0	0	46805000	59367000	1	1.70544	0	0	0	0	0	0	0.439773	0.557803	4	6	0	0	0	0	0	0	2
Berzosertib	ANXA11	P50995-2;P50995	FALSE	FALSE	NA	FALSE	1.95255	8.7094	1.54668	8.8106	-1.53756	2.2222	0.764853	10	0.440465	27.9302	150.04	0.828042	0.792129	211780000	255760000	881260000	171400000	201920000	60935000	166250000	190570000	446910000	152980000	178220000	1	3.44565	0.67016	0.78949	0.238251	0.650023	0.745113	1.74738	0.598139	0.696825	5	15	7	4	0	8	5	8	5
Berzosertib	ANXA2;ANXA2P2	P07355;P07355-2;A6NMY6	FALSE	FALSE	NA	FALSE	1.96431	8.70679	2.87256	8.54173	-2.26299	10.9173	2.27242	10	0.359176	29.0181	323.31	0.823949	1.46237	447940000	543650000	11334000000	854580000	575760000	1756000000	2963300000	767800000	1273900000	635990000	1110300000	1	20.848	1.57193	1.05906	3.23002	5.45075	1.41231	2.34324	1.16985	2.04231	7	65	14	8	29	43	9	19	12
Berzosertib	ANXA4	P09525;P09525-2	FALSE	FALSE	NA	FALSE	1.95431	8.70901	1.30412	8.88468	-2.56518	14.2047	2.39768	10	0.361337	26.9155	164.43	0.737857	0.667306	93398000	126580000	3471800000	170220000	137370000	376890000	1049100000	130930000	206170000	124280000	249180000	1	27.4277	1.34476	1.08524	2.97748	8.28804	1.03437	1.62877	0.98183	1.96856	3	31	3	3	6	24	2	4	2
Berzosertib	AP2A1;AP2A2	O95782-2;O95782;O94973-3;O94973;O94973-2	FALSE	FALSE	NA	FALSE	0.443146	9.35345	NA	NA	-1.97065	0.999998	0.0001	10	1	24.7559	2.4286	NA	NA	0	28332000	0	0	0	0	0	0	0	0	0	1	0	0	0	0	0	0	0	0	0	1	1	0	0	0	0	0	0	0
Berzosertib	AP3D1	O14617-3;O14617-4;O14617-2;O14617;O14617-5	FALSE	FALSE	NA	FALSE	1.61579	8.79162	1.41211	8.85013	-0.710511	1.01857	0.620463	10	0.436799	25.6815	6.9224	0.591344	0.873944	31822000	53813000	55653000	29406000	30201000	31834000	27608000	36008000	60740000	26078000	25264000	1	1.03419	0.546448	0.561221	0.591567	0.513036	0.669132	1.12872	0.484604	0.469478	3	1	2	3	1	2	2	2	1
Berzosertib	APLP2	Q06481-3;Q06481-6;Q06481;Q06481-4;Q06481-2;Q06481-5;P05067-10;P05067-3;P05067-4;P05067-5;P05067-6	FALSE	FALSE	NA	FALSE	1.83429	8.73653	1.80741	8.74294	-0.783005	1.36367	0.791738	10	0.3599	26.8093	17.314	0.560621	0.985347	65929000	117600000	203180000	79814000	109540000	137300000	73605000	67684000	152600000	50707000	73905000	1	1.72772	0.67869	0.931463	1.16752	0.625893	0.575544	1.29762	0.431182	0.628444	3	3	3	4	2	1	2	3	0
Berzosertib	APMAP	Q9HDC9;Q9HDC9-2	FALSE	FALSE	NA	FALSE	1.78587	8.74815	3.97901	8.40023	-0.587644	1.33595	0.888079	10	0.144496	26.8367	44.037	0.918565	2.22805	110090000	119850000	200460000	84656000	117100000	0	106010000	150620000	204740000	88407000	100010000	1	1.67259	0.70635	0.977055	0	0.884522	1.25674	1.7083	0.737647	0.83446	7	4	5	3	1	2	4	2	4
Berzosertib	APP	P05067-7;P05067-11;P05067-8;P05067-9;P05067	FALSE	FALSE	NA	FALSE	0.443146	9.35345	0.208642	9.6806	-1.97065	0.999998	0.0001	10	1	22.9521	10.052	NA	0.470821	0	8114500	0	0	0	0	0	0	0	0	0	1	0	0	0	0	0	0	0	0	0	0	0	1	0	0	0	0	0	0
Berzosertib	ARCN1	P48444-2;P48444	FALSE	FALSE	NA	FALSE	227.117	6.64375	137.713	6.86103	1.09317	0.541438	1.15511	10	0.283766	26.2091	17.996	0.814971	0.606351	63223000	77577000	98740000	0	75691000	0	0	87047000	124380000	89633000	54632000	1	1.2728	0	0.975689	0	0	1.12207	1.60331	1.15541	0.704229	3	4	0	1	0	0	1	3	0
Berzosertib	ARF1;ARF3;ARF4	P84077;P61204;P61204-2;P18085	FALSE	FALSE	NA	FALSE	2.61971	8.58175	2.4821	8.60518	-2.22429	2.2612	0.483882	10	0.457789	26.0287	40.121	0.947469	0.947469	64859000	68455000	241130000	58028000	0	0	114280000	0	64791000	52819000	0	1	3.52246	0.847681	0	0	1.66942	0	0.946476	0.771587	0	1	4	1	1	1	2	1	1	1
Berzosertib	ARFGAP3	Q9NP61-2;Q9NP61	FALSE	FALSE	NA	FALSE	68.8202	7.16228	NA	NA	-12.4021	0.541252	0.0001	10	0.230221	23.0504	2.2023	NA	NA	0	8686900	0	0	0	14826000	0	0	0	0	0	1	0	0	0	1.70671	0	0	0	0	0	0	1	0	0	2	0	0	0	0
Berzosertib	ARPC1B	O15143	FALSE	FALSE	NA	FALSE	0.01	11	0.00430256	11.3663	-8.47602e-07	0.999999	0.329923	3.26935	0.167877	25.4975	3.6459	NA	0.430256	0	47372000	0	42684000	0	0	54975000	0	0	43003000	0	1	0	0.901039	0	0	1.1605	0	0	0.907773	0	0	3	0	0	0	2	1	0	0
Berzosertib	ARPC5	O15511;O15511-2	FALSE	FALSE	NA	FALSE	0.443146	9.35345	NA	NA	-1.97065	0.999998	0.0001	10	1	23.3586	1.2874	NA	NA	0	10756000	0	0	0	0	0	0	0	0	0	1	0	0	0	0	0	0	0	0	0	0	1	0	0	0	0	0	1	0
Berzosertib	ASPH	Q12797;Q12797-10;Q12797-7;Q12797-6;Q12797-11;Q12797-2	FALSE	FALSE	NA	FALSE	1.70395	8.76854	1.97174	8.70515	-0.516504	1.17145	0.817726	10	0.226271	28.2377	274.43	0.876307	1.15716	277360000	316510000	425030000	183410000	301650000	187580000	183560000	329590000	447650000	219860000	217110000	1	1.34286	0.579476	0.95305	0.592651	0.57995	1.04133	1.41433	0.694638	0.68595	5	7	3	4	3	2	6	6	4
Berzosertib	ATAD3A	Q9NVI7-2;Q9NVI7;Q9NVI7-3	FALSE	FALSE	NA	FALSE	198.171	6.70296	124.229	6.90578	0.251213	0.836335	0.995411	10	0.212225	30.0558	169.9	0.656052	0.626878	732220000	1116100000	1077200000	835480000	916440000	842100000	813210000	1116600000	1464600000	955150000	905060000	1	0.965146	0.748571	0.821109	0.754502	0.728618	1.00045	1.31225	0.855792	0.810913	25	14	26	22	20	24	26	19	29
Berzosertib	ATAD3B	Q5T9A4;Q5T9A4-3;Q5T9A4-2;Q5T2N8	FALSE	FALSE	NA	FALSE	1789.7	5.74722	1808.79	5.74261	0.807148	0.675255	1.18153	10	0.212036	28.2814	5.7537	1.01067	1.01067	329740000	326260000	324790000	250860000	295130000	0	257460000	307150000	0	499880000	271460000	1	0.995494	0.768896	0.904585	0	0.789125	0.941427	0	1.53215	0.832036	3	1	4	4	3	3	3	1	4
Berzosertib	ATIC	P31939-2;P31939	FALSE	FALSE	NA	FALSE	1.85262	8.73221	1.12824	8.9476	-1.3577	1.9456	0.758211	10	0.404074	27.2008	34.618	0.527525	0.608995	81376000	154260000	446230000	79843000	101770000	0	138170000	146440000	255370000	112770000	102180000	1	2.89271	0.517587	0.65973	0	0.895696	0.949306	1.65545	0.731039	0.662388	6	9	2	2	0	3	4	5	3
Berzosertib	ATL3	Q6DD88	FALSE	FALSE	NA	FALSE	2699.29	5.56875	2956.65	5.5292	-1.00705	0.967482	0.481383	10	0.291452	26.8714	43.859	0.962124	1.09535	118120000	122770000	147340000	72302000	104140000	80136000	100590000	128910000	194040000	74479000	59110000	1	1.20013	0.588922	0.848253	0.652733	0.819337	1.05001	1.58052	0.606655	0.481469	2	3	4	4	4	3	4	4	3
Berzosertib	ATP1A1	P05023-4;P05023;P05023-3;P05023-2;P13637;P13637-2;P13637-3;P50993;Q13733;P20648	FALSE	FALSE	NA	FALSE	2829.77	5.54825	3031.24	5.51838	-0.538131	0.96952	0.667672	10	0.157489	29.8407	323.31	0.991669	1.0712	953460000	961470000	1147800000	585640000	966280000	625750000	727600000	1074500000	1368300000	745780000	641970000	1	1.1938	0.609109	1.005	0.650826	0.756758	1.11756	1.42313	0.775666	0.667696	24	17	18	21	11	16	24	25	23
Berzosertib	ATP1B3	P54709-2;P54709	FALSE	FALSE	NA	FALSE	0.443146	9.35345	0.301767	9.52033	-1.97065	0.999998	0.0001	10	1	23.2271	7.0385	NA	0.680965	0	9818800	0	0	0	0	0	0	0	0	0	1	0	0	0	0	0	0	0	0	0	1	0	0	1	0	1	0	2	1
Berzosertib	ATP2A2	P16615;P16615-5;P16615-2;P16615-3;P16615-4;O14983-3;O14983-2;O14983;Q93084-4;Q93084;Q93084-3;Q93084-7;Q93084-1;Q93084-6;Q93084-5	FALSE	FALSE	NA	FALSE	0.882838	9.05412	0.633819	9.19803	-0.103719	1	0.749791	10	0.30836	32.2695	323.31	0.57397	0.717933	2971500000	5177100000	4171100000	3435000000	3505900000	3727500000	3660300000	4644100000	5250600000	3620500000	3210000000	1	0.805683	0.663499	0.677194	0.719998	0.707017	0.897047	1.0142	0.69933	0.620038	52	32	45	50	46	49	66	51	69
Berzosertib	ATP2B1;ATP2B4;ATP2B2;ATP2B3	P20020-1;P20020-4;P20020-5;P20020;P20020-2;P20020-6;P23634-5;P23634-4;P23634;P23634-3;P23634-7;P23634-8;P23634-6;P23634-2;Q01814-8;Q16720;Q01814-5;Q01814;Q16720-4;Q16720-8;Q01814-2;Q01814-6;Q16720-2;Q16720-5;Q01814-7;Q16720-3;Q16720-6;Q01814-4;Q16720-7;Q01814-3	FALSE	FALSE	NA	FALSE	178.317	6.74881	161.386	6.79214	0.355401	0.730427	0.934465	10	0.140226	26.4887	13.275	0.905049	0.905049	85223000	94164000	63809000	52732000	82247000	58607000	61132000	92216000	137720000	70758000	51220000	1	0.677637	0.560002	0.873444	0.622393	0.649208	0.979313	1.46255	0.751434	0.543945	3	1	1	2	1	2	3	2	2
Berzosertib	ATP5A1	P25705;P25705-2;P25705-3	FALSE	FALSE	NA	FALSE	1.62838	8.78824	1.47257	8.83192	-0.448742	1.04514	0.764195	10	0.258681	32.1146	297.74	0.781269	0.904316	3632900000	4650000000	5063100000	2832100000	3184200000	2976700000	3519000000	3898100000	5994000000	2922300000	3101300000	1	1.08884	0.609054	0.684774	0.640151	0.756774	0.838301	1.28903	0.628452	0.666946	35	36	33	35	29	41	35	37	29
Berzosertib	ATP5B	P06576	FALSE	FALSE	NA	FALSE	1.79246	8.74655	1.65988	8.77992	-1.04145	1.34846	0.654152	10	0.488918	31.8246	323.31	0.641696	0.926035	2440500000	3803200000	6453800000	1827700000	2376500000	2005700000	2365500000	2482200000	5067100000	1863200000	1922500000	1	1.69694	0.480569	0.624869	0.527372	0.621976	0.652661	1.33233	0.489903	0.505495	45	36	30	18	24	30	36	31	20
Berzosertib	ATP5C1	P36542;P36542-2	FALSE	FALSE	NA	FALSE	1.57452	8.80285	1.30393	8.88474	-0.467686	1.03352	0.74516	10	0.251723	28.4105	132.75	0.627102	0.828148	223750000	356800000	379890000	185240000	254890000	242150000	241150000	299520000	449430000	271280000	183230000	1	1.06471	0.51917	0.714378	0.678672	0.675869	0.839462	1.25961	0.760314	0.513537	11	2	5	3	5	8	9	7	6
Berzosertib	ATP5E;ATP5EP2	P56381;Q5VTU8	FALSE	FALSE	NA	FALSE	2059.32	5.68628	1457.8	5.8363	-14.1989	1.88058	0.0001	10	0.402517	26.4106	8.6948	1.15642	0.707901	103160000	89206000	342460000	102720000	130290000	198910000	98563000	96002000	283970000	0	0	1	3.83898	1.15149	1.46055	2.22978	1.10489	1.07618	3.18331	0	0	0	4	4	3	3	2	4	3	1
Berzosertib	ATP5F1	P24539	FALSE	FALSE	NA	FALSE	2637.25	5.57885	1821.89	5.73948	-1.05371	1.09496	0.527474	10	0.77658	28.7001	96.484	0.693763	0.69083	302550000	436100000	416800000	397990000	477900000	569000000	505500000	503230000	513580000	283490000	230040000	1	0.955744	0.912612	1.09585	1.30475	1.15914	1.15393	1.17767	0.650057	0.527494	7	5	4	6	5	8	7	4	5
Berzosertib	ATP5H	O75947-2;O75947	FALSE	FALSE	NA	FALSE	1.88971	8.7236	0.364868	9.43786	-1.62002	3.00671	0.977039	10	0.309426	27.7455	69.865	0.0959915	0.193081	21600000	225020000	1128900000	143670000	261660000	704970000	107630000	152360000	301420000	0	90002000	1	5.01689	0.638477	1.16283	3.13292	0.478313	0.677095	1.33953	0	0.399973	7	14	5	8	13	3	2	10	2
Berzosertib	ATP5I	P56385	FALSE	FALSE	NA	FALSE	2017.86	5.69511	2927.49	5.5335	-1.01012	1.45969	0.724743	10	0.186427	27.3525	13.956	0.978176	1.45079	167630000	171370000	420620000	129010000	245940000	308350000	110830000	186910000	428350000	117830000	132590000	1	2.45446	0.752816	1.43514	1.79932	0.646729	1.09068	2.49956	0.687577	0.773706	3	3	4	2	5	2	3	3	3
Berzosertib	ATP5J	P18859;P18859-2	FALSE	FALSE	NA	FALSE	2014.21	5.6959	559.621	6.25211	-13.0459	0.845668	0.0001	10	0.398856	27.6466	98.731	NA	0.277837	0	210120000	339570000	92120000	117280000	210430000	0	209890000	242080000	0	0	1	1.61608	0.438416	0.558157	1.00148	0	0.998905	1.1521	0	0	3	1	3	5	8	1	3	6	0
Berzosertib	ATP5J2	P56134-4;P56134-2	FALSE	FALSE	NA	FALSE	2565.22	5.59088	1693.19	5.77129	-0.483623	0.921457	0.659007	10	0.310389	26.6842	9.9256	0.6046	0.660058	65194000	107830000	105040000	84353000	92501000	79362000	84104000	105520000	136180000	75931000	71075000	1	0.974126	0.782278	0.857841	0.735992	0.779968	0.978577	1.26291	0.704173	0.659139	4	3	3	4	2	4	2	3	4
Berzosertib	ATP5O	P48047	FALSE	FALSE	NA	FALSE	1.76082	8.75428	1.20895	8.91759	-0.838767	1.17254	0.654587	10	0.514287	28.1186	26.731	0.589864	0.686583	171910000	291440000	391840000	154980000	183880000	136690000	190090000	222560000	334830000	157550000	145980000	1	1.3445	0.531773	0.630936	0.469016	0.652244	0.763656	1.14888	0.540592	0.500892	6	6	6	5	4	6	7	7	9
Berzosertib	ATXN2L	Q8WWM7-6;Q8WWM7-8;Q8WWM7-5;Q8WWM7-4;Q8WWM7-9;Q8WWM7-2;Q8WWM7;Q8WWM7-3;Q8WWM7-7	FALSE	FALSE	NA	FALSE	3.0006	8.52279	8.20912	8.0857	-0.752932	3.11987	1.8513	10	0.204545	25.9113	8.6249	2.73583	2.73583	172650000	63107000	330660000	156890000	74909000	126310000	87652000	120690000	112610000	153080000	142570000	1	5.23967	2.4861	1.18702	2.00152	1.38894	1.91247	1.78443	2.42572	2.25918	1	3	1	1	1	2	2	1	0
Berzosertib	AZI2	Q9H6S1;Q9H6S1-3;Q9H6S1-5;Q9H6S1-4	FALSE	FALSE	NA	FALSE	0.475924	9.32246	0.285435	9.54449	-0.368863	0.999899	0.392479	1.96831	0.669717	30.2092	90.676	0.232337	0.59975	288400000	1241300000	624660000	558310000	235950000	518910000	341000000	501670000	837680000	598820000	331180000	1	0.50323	0.449778	0.190083	0.418038	0.274712	0.404149	0.674841	0.482414	0.266801	16	2	8	2	9	3	6	5	7
Berzosertib	B2M	P61769	FALSE	FALSE	NA	FALSE	2.18116	8.66131	NA	NA	-2.03403	4.93231	1.20396	10	0.307013	25.4668	21.924	NA	NA	0	46374000	411170000	60720000	43872000	224760000	0	28328000	95680000	0	0	1	8.86639	1.30935	0.946047	4.84668	0	0.61086	2.06323	0	0	0	6	4	1	6	0	0	4	0
Berzosertib	BAIAP2L1	Q9UHR4	FALSE	FALSE	NA	FALSE	1.94987	8.70999	1.0146	8.99371	-1.7947	2.92683	0.84285	10	0.442915	27.5045	147.35	0.591019	0.520341	112530000	190400000	924570000	130490000	98822000	192630000	99414000	176610000	341690000	127900000	120610000	1	4.85593	0.685347	0.519023	1.01171	0.522132	0.927574	1.79459	0.671744	0.633456	4	17	1	1	3	1	2	7	2
Berzosertib	BCAP31	P51572;P51572-2	FALSE	FALSE	NA	FALSE	2029.52	5.69261	1542.04	5.8119	-1.02484	1.10172	0.541455	10	0.442693	28.5376	34.539	0.737989	0.759807	287550000	389640000	628730000	325940000	344030000	436550000	441430000	302730000	565180000	209330000	216680000	1	1.61362	0.836516	0.882943	1.12039	1.13292	0.776948	1.45052	0.53724	0.556103	8	9	8	7	10	11	8	10	3
Berzosertib	BCLAF1	Q9NYF8;Q9NYF8-2;Q9NYF8-4	FALSE	FALSE	NA	FALSE	0.881759	9.05465	0.824066	9.08404	-0.204293	1	0.592581	10	0.244719	28.401	38.331	0.334988	0.93457	118740000	354460000	242000000	187570000	216550000	131930000	102570000	254280000	398930000	222420000	166120000	1	0.682729	0.529171	0.610929	0.3722	0.28937	0.717373	1.12546	0.62749	0.468657	10	3	4	5	2	2	8	9	7
Berzosertib	BET1	O15155-2;O15155	FALSE	FALSE	NA	FALSE	0.443146	9.35345	NA	NA	-1.97065	0.999998	0.0001	10	1	23.7347	2.8864	NA	NA	0	13959000	0	0	0	0	0	0	0	0	0	1	0	0	0	0	0	0	0	0	0	0	0	0	0	0	0	1	0	0
Berzosertib	BRIX1	Q8TDN6	FALSE	FALSE	NA	FALSE	1.76726	8.7527	1.35136	8.86923	-0.252804	0.998377	0.807096	2.52494	0.580254	28.4363	28.548	0.743847	0.764663	270180000	363220000	348280000	309420000	283170000	285480000	293500000	316980000	299870000	328720000	243900000	1	0.958868	0.85188	0.77961	0.78597	0.80805	0.872694	0.825588	0.905016	0.671494	5	3	8	5	3	5	5	2	6
Berzosertib	BTF3	P20290-2;P20290	FALSE	FALSE	NA	FALSE	1.85046	8.73272	1.6965	8.77045	-1.55329	3.80268	1.29388	10	0.291897	26.2647	93.685	0.824591	0.916801	66481000	80623000	533080000	44744000	107680000	143860000	41244000	131650000	288570000	77419000	0	1	6.61201	0.554978	1.3356	1.78435	0.511566	1.63291	3.57925	0.960259	0	1	10	1	4	4	1	2	5	1
Berzosertib	BZW1	Q7L1Q6-2;Q7L1Q6;Q7L1Q6-4;Q7L1Q6-3	FALSE	FALSE	NA	FALSE	186.006	6.73047	226.005	6.64588	0.877638	0.810918	1.48995	10	0.325651	25.1916	5.5104	1.50642	1.21504	57726000	38320000	31296000	26849000	60406000	29502000	0	64452000	84314000	44637000	34886000	1	0.816701	0.700652	1.57636	0.769885	0	1.68194	2.20026	1.16485	0.910386	1	1	2	2	1	1	3	3	2
Berzosertib	BZW2	Q9Y6E2;Q9Y6E2-2	FALSE	FALSE	NA	FALSE	187.752	6.72642	311.789	6.50614	0.855067	0.7271	1.31521	10	0.200647	25.5566	8.6817	1.26899	1.66064	62627000	49352000	87029000	34452000	44391000	0	0	71911000	102520000	49380000	35689000	1	1.76343	0.698087	0.899477	0	0	1.4571	2.07732	1.00057	0.723152	3	2	1	1	1	0	4	2	2
Berzosertib	C11orf98	E9PRG8	FALSE	FALSE	NA	FALSE	1.80754	8.74291	1.69496	8.77084	-0.353405	1.08075	0.845449	10	0.473009	26.4947	8.258	0.900906	0.937716	85187000	94557000	109810000	76788000	84089000	73385000	62851000	86825000	93645000	89998000	72062000	1	1.16131	0.812082	0.889294	0.776093	0.664689	0.918229	0.990355	0.951786	0.762101	4	2	3	6	5	3	4	4	5
Berzosertib	C2CD5	Q86YS7-3;Q86YS7;Q86YS7-2;Q86YS7-4;Q86YS7-5	FALSE	FALSE	NA	FALSE	1.54185	8.81196	0.673219	9.17184	-0.679051	0.99938	0.575292	3.43078	0.63632	31.0933	276.12	0.271902	0.436631	622900000	2290900000	2107900000	1415500000	1126500000	1444200000	1052800000	1434300000	1967700000	1254700000	940090000	1	0.920119	0.617879	0.491728	0.630407	0.459557	0.626086	0.85892	0.547689	0.410358	44	28	37	26	28	23	29	27	32
Berzosertib	C2orf47	Q8WWC4	FALSE	FALSE	NA	FALSE	63.0193	7.20053	71.5767	7.14523	1.33205	0.402989	1.01456	10	0.227672	24.9929	4.8248	1.13579	1.13579	37924000	33390000	0	33885000	0	0	34506000	64325000	0	28671000	41696000	1	0	1.01482	0	0	1.03342	1.92647	0	0.85867	1.24876	0	0	2	1	0	1	2	0	1
Berzosertib	C7orf50	Q9BRJ6	FALSE	FALSE	NA	FALSE	3165.03	5.49962	2322.39	5.63407	-0.436294	0.967645	0.715119	10	0.244732	27.4932	49.456	0.803568	0.733765	151810000	188920000	215750000	177150000	146660000	169830000	170670000	154910000	238570000	165190000	135100000	1	1.14202	0.937698	0.776307	0.898952	0.903398	0.819977	1.26281	0.874391	0.715118	6	2	5	4	7	6	3	2	7
[truncated: 3,508 more rows]
[truncated: 11 more columns]
