# Supplementary material for: Gemcitabine and ATR inhibitors synergize to kill PDAC cells by blocking DNA damage response
Source: Mol Syst Biol. 2025 Jan 21;21(3):231–53. doi: 10.1038/s44320-025-00085-6 (PMC11876601; doi:10.1038/s44320-025-00085-6)
Supplement: Supplementary file 12 — Dataset EV10 [file 44320_2025_85_MOESM12_ESM.xlsx]

## Sheet: Information
Dataset EV10: Results of dose-dependent phosphoproteomic profiling of four clinical ATR inhibitors in GEM-pre-treated AsPC-1 cells.
Dataset EV10_Raw_Ratios
Column names	Description
Cell line	Name of cell line
Drug	Name of ATR inhibitor
Proteins	Uniprot IDs of proteins in protein group
Protein names	Protein name of major protein ID in group
Gene names	Gene names
P-site	Phosphorylated site(s)
Site sequence window	Sequence window around the p-site (+/- 7 amino acids)
SQTQ	Is true if phosphorylation site is pSQ/pTQ
PEP	PEP (median PEP of peptides aggregated into single site, from evidence.txt)
Score	Score (median Score of peptides aggregated into single site, from evidence.txt)
Delta score	Delta score (median Delta score of peptides aggregated into single site, from evidence.txt)
Transferred spectra count	Count of spectra transferred in SIMSI-Transfer
Intensity TMT 1	Normalized TMT corrected ion reporter intensity channel 1: 1,000 nM GEM + 10,000 nM ATRi
Intensity TMT 2	Normalized TMT corrected ion reporter intensity channel 2: 1,000 nM GEM + 3,000 nM ATRi
Intensity TMT 3	Normalized TMT corrected ion reporter intensity channel 3: 1,000 nM GEM + 1,000 nM ATRi
Intensity TMT 4	Normalized TMT corrected ion reporter intensity channel 4: 1,000 nM GEM + 300 nM ATRi
Intensity TMT 5	Normalized TMT corrected ion reporter intensity channel 5: 1,000 nM GEM + 100 nM ATRi
Intensity TMT 6	Normalized TMT corrected ion reporter intensity channel 6: 1,000 nM GEM + 30 nM ATRi
Intensity TMT 7	Normalized TMT corrected ion reporter intensity channel 7: 1,000 nM GEM + 10 nM ATRi
Intensity TMT 8	Normalized TMT corrected ion reporter intensity channel 8: 1,000 nM GEM + 3 nM ATRi
Intensity TMT 9	Normalized TMT corrected ion reporter intensity channel 9: 1,000 nM GEM + 1 nM ATRi
Intensity TMT 10	Normalized TMT corrected ion reporter intensity channel 10: 1,000 nM GEM (control for decryptM)
Intensity TMT 11	Normalized TMT corrected ion reporter intensity channel 11: no drug (control for 1,000 nM GEM)
Ratio TMT 1	PTM response normalized to 1,000 nM GEM (channel 1/channel 10)
Ratio TMT 2	PTM response normalized to 1,000 nM GEM (channel 2/channel 10)
Ratio TMT 3	PTM response normalized to 1,000 nM GEM (channel 3/channel 10)
Ratio TMT 4	PTM response normalized to 1,000 nM GEM (channel 4/channel 10)
Ratio TMT 5	PTM response normalized to 1,000 nM GEM (channel 5/channel 10)
Ratio TMT 6	PTM response normalized to 1,000 nM GEM (channel 6/channel 10)
Ratio TMT 7	PTM response normalized to 1,000 nM GEM (channel 7/channel 10)
Ratio TMT 8	PTM response normalized to 1,000 nM GEM (channel 8/channel 10)
Ratio TMT 9	PTM response normalized to 1,000 nM GEM (channel 9/channel 10)
Ratio TMT 10	PTM response normalized to 1,000 nM GEM (channel 10/channel 10)
Modified sequence	Modified sequences that were aggregated into a single site (from evidence.txt)
Dataset EV10_CurveFit
Column names	Description
Cell line	Name of cell line
Drug	Name of ATR inhibitor
Proteins	Uniprot IDs of proteins in protein group
Protein names	Protein name of major protein ID in group
Gene names	Gene names
P-site	Phosphorylated site(s)
Site sequence window	Sequence window around the p-site (+/- 7 amino acids)
SQTQ	Is true if phosphorylation site is pSQ/pTQ
ATRi Regulation (Curve)	Dose-dependent regulation of p-site by ATRi in GEM-pretreated cells (up, down, or not as classified by CurveCurator)
ATRi Count	Count of ATRi that regulate the p-site
GEM Regulation	Regulation of p-site by GEM in replicate experiment (with direction)
Combi Regulation	Annotation of p-site regulation either by GEM or at least 3 ATRi, or both (with direction)
Substrate of	Annotation of kinase-substrate-relationships according to PhosphoSitePlus
EC50 [nM]	Half-maximum effect concentration [nM]
pEC50	-log10 of half-maximum effect concentration [M]
Curve Log2 Fold Change	Log2 fold change of fitted dose-response curve
Curve Front	Front plateau of fitted dose-response curve
Curve Back	Back plateau of fitted dose-response curve
Curve Slope	Slope of fitted dose-response curve
Curve R2	Goodness of fit (R2) of of fitted dose-response curve
Null Model	Null model of fitted dose-response curve (used to classify as "not")
Null RMSE	Root-mean-squared error, or variance around the null model
Signal Quality	Signal Quality as extracted by CurveCurator
Curve F_Value	F-value for classification of curve regulation as calculated by CurveCurator
Curve P_Value	p-value for classification of curve regulationas calculated by CurveCurator
Curve Log P_Value	Log p-value for classification of curve regulationas calculated by CurveCurator
Curve F_Value SAM Corrected	SAM-corrected F-value for classification of curve regulationas calculated by CurveCurator
Curve Relevance Score	Curve relevance score for classification of curve regulationas calculated by CurveCurator
Curve q_Value	q-value for classification of curve regulation as calculated by CurveCurator
GEM_pvalue	p-value obtained from two-sided t-test (1,000 nM GEM vs. vehicle, n=4) as calculated in Perseus
GEM_qvalue	Benjamini-Hochberg-corrected p-value obtained from two-sided t-test (1,000 nM GEM vs. vehicle, n=4) as calculated in Perseus
GEM_statistics	statistics output obtained from two-sided t-test (1,000 nM GEM vs. vehicle, n=4) as calculated in Perseus
GEM_log2FC	Log2 fold change obtained from two-sided t-test (1,000 nM GEM vs. vehicle, n=4) as calculated in Perseus

## Sheet: Dataset EV10_Raw_Ratios
Cell line	Drug	Proteins	Protein names	Gene names	P-site	Site sequence window	SQTQ	PEP	Score	Delta score	Transferred spectra count	Intensity TMT 1	Intensity TMT 2	Intensity TMT 3	Intensity TMT 4	Intensity TMT 5	Intensity TMT 6	Intensity TMT 7	Intensity TMT 8	Intensity TMT 9	Intensity TMT 10	Intensity TMT 11	Ratio TMT 1	Ratio TMT 2	Ratio TMT 3	Ratio TMT 4	Ratio TMT 5	Ratio TMT 6	Ratio TMT 7	Ratio TMT 8	Ratio TMT 9	Ratio TMT 10	Modified sequence
AsPC-1	Elimusertib	Q9NRG9-2;Q9NRG9	Aladin	AAAS	S495	NAQFPRFsPVLGRAQ	FALSE	0.00394355	167.135	108.595	0	1.23083e+06	1.34284e+06	1.31607e+06	1.26042e+06	1.20672e+06	1.29524e+06	1.31661e+06	1.541e+06	1.31285e+06	1.27913e+06	1.19611e+06	0.962236	1.0498	1.02888	0.98537	0.943391	1.0126	1.0293	1.20472	1.02636	1	FS(ph)PVLGR;FS(ph)PVLGR;FS(ph)PVLGR;FS(ph)PVLGR
AsPC-1	Berzosertib	Q9NRG9-2;Q9NRG9	Aladin	AAAS	S495	NAQFPRFsPVLGRAQ	FALSE	0.0034845	167.04	104.57	0	785629	929208	777947	918854	756156	824862	912898	799125	773426	826953	696280	0.950029	1.12365	0.940739	1.11113	0.914388	0.997471	1.10393	0.966349	0.935272	1	FS(ph)PVLGR;FS(ph)PVLGR;FS(ph)PVLGR;FS(ph)PVLGR;FS(ph)PVLGR
AsPC-1	Ceralasertib	Q9NRG9-2;Q9NRG9	Aladin	AAAS	S495	NAQFPRFsPVLGRAQ	FALSE	0.0072236	140.695	87.912	0	1.66817e+06	2.07444e+06	1.96285e+06	2.00499e+06	1.5873e+06	1.62968e+06	1.89492e+06	1.68036e+06	1.62059e+06	1.72623e+06	1.73358e+06	0.966367	1.20172	1.13708	1.16149	0.919521	0.944068	1.09772	0.973428	0.938803	1	FS(ph)PVLGR;FS(ph)PVLGR;FS(ph)PVLGR;FS(ph)PVLGR;FS(ph)PVLGR;FS(ph)PVLGR
AsPC-1	Gartisertib	Q9NRG9-2;Q9NRG9	Aladin	AAAS	S495	NAQFPRFsPVLGRAQ	FALSE	0.00547185	154.2	92.487	0	1023807	942053	1042654	1049468	912878	943221	1033854	1113470	948944	937783	947436	1.09173	1.00455	1.11183	1.11909	0.973443	1.0058	1.10244	1.18734	1.0119	1	FS(ph)PVLGR;FS(ph)PVLGR;FS(ph)PVLGR;FS(ph)PVLGR
AsPC-1	Ceralasertib	Q6PD74-2;Q6PD74	Alpha- and gamma-adaptin-binding protein p34	AAGAB	S310;S311	RDEIEGLsSDEEH__	FALSE	0.0188379	69.677	59.4385	0	49068.4	34261.7	41883	38333.6	39344.3	47921.4	41462.5	45648.8	40972.5	37794.9	35089.6	1.29828	0.906517	1.10817	1.01425	1.04099	1.26793	1.09704	1.2078	1.08407	1	AFWMAIGGDRDEIEGLS(ph)S(ph)DEEH;AFWMAIGGDRDEIEGLS(ph)S(ph)DEEH
AsPC-1	Berzosertib	Q6PD74-2;Q6PD74	Alpha- and gamma-adaptin-binding protein p34	AAGAB	S310;S311	RDEIEGLsSDEEH__	FALSE	2.1204e-07	140.8	138.96	0	125500	126319	118737	107213	111581	120888	127991	122935	132420	130081	115341	0.96478	0.97108	0.912795	0.824201	0.857779	0.929329	0.983932	0.945066	1.01798	1	AFWMAIGGDRDEIEGLS(ph)S(ph)DEEH;AFWMAIGGDRDEIEGLS(ph)S(ph)DEEH;AFWMAIGGDRDEIEGLS(ph)S(ph)DEEH
AsPC-1	Gartisertib	Q6PD74-2;Q6PD74	Alpha- and gamma-adaptin-binding protein p34	AAGAB	S310;S311	RDEIEGLsSDEEH__	FALSE	0.0208195	145.34	143.55	1	55221.4	47565.9	49853.1	53673.7	62237.7	64789.7	60170.3	61081.6	60734.6	50363.8	52296.4	1.09645	0.944445	0.989859	1.06572	1.23576	1.28643	1.19471	1.21281	1.20592	1	AFWMAIGGDRDEIEGLS(ph)S(ph)DEEH;AFWMAIGGDRDEIEGLS(ph)S(ph)DEEH
AsPC-1	Elimusertib	Q2M2I8-2;Q2M2I8	AP2-associated protein kinase 1	AAK1	S637	AGHRRILsDVTHSAV	FALSE	8.2552e-19	277.6	239.58	1	3.8362e+06	4.18872e+06	4.48483e+06	4.74247e+06	3.60085e+06	4.9254e+06	4.69137e+06	4.90596e+06	4.25282e+06	3.6435e+06	4.42256e+06	1.05289	1.14964	1.23091	1.30162	0.988294	1.35183	1.2876	1.3465	1.16723	1	ILS(ph)DVTHSAVFGVPASK;ILS(ph)DVTHSAVFGVPASK;ILS(ph)DVTHSAVFGVPASK;ILS(ph)DVTHSAVFGVPASK;ILS(ph)DVTHSAVFGVPASK;ILS(ph)DVTHSAVFGVPASK;ILS(ph)DVTHSAVFGVPASK
AsPC-1	Ceralasertib	Q2M2I8-2;Q2M2I8	AP2-associated protein kinase 1	AAK1	S637	AGHRRILsDVTHSAV	FALSE	1.31722e-20	257.2	219.62	0	1940292	1772765	2349328	1811332	2235764	2253728	2182615	2659173	2348999	2132365	1863319	0.909925	0.831361	1.10175	0.849447	1.04849	1.05692	1.02357	1.24705	1.10159	1	ILS(ph)DVTHSAVFGVPASK;ILS(ph)DVTHSAVFGVPASK;ILS(ph)DVTHSAVFGVPASK;ILS(ph)DVTHSAVFGVPASK;ILS(ph)DVTHSAVFGVPASK;ILS(ph)DVTHSAVFGVPASK
AsPC-1	Berzosertib	Q2M2I8-2;Q2M2I8	AP2-associated protein kinase 1	AAK1	S637	AGHRRILsDVTHSAV	FALSE	1.0441e-25	279.53	230.14	0	2842958	3386462	3423589	3500105	3407353	3696531	2665666	3054259	2458969	3343037	3290301	0.850412	1.01299	1.0241	1.04698	1.01924	1.10574	0.797379	0.913618	0.735549	1	ILS(ph)DVTHSAVFGVPASK;ILS(ph)DVTHSAVFGVPASK;ILS(ph)DVTHSAVFGVPASK;ILS(ph)DVTHSAVFGVPASK;ILS(ph)DVTHSAVFGVPASK
AsPC-1	Gartisertib	Q2M2I8-2;Q2M2I8	AP2-associated protein kinase 1	AAK1	S637	AGHRRILsDVTHSAV	FALSE	1.0445e-16	231.42	194.78	0	1463399	2697049	2895014	3177747	2520734	1235195	1956745	1347196	2493541	2732585	2457181	0.535536	0.986995	1.05944	1.16291	0.922472	0.452024	0.716078	0.493012	0.912521	1	ILS(ph)DVTHSAVFGVPASK;ILS(ph)DVTHSAVFGVPASK;ILS(ph)DVTHSAVFGVPASK;ILS(ph)DVTHSAVFGVPASK;ILS(ph)DVTHSAVFGVPASK;ILS(ph)DVTHSAVFGVPASK
AsPC-1	Elimusertib	Q2M2I8-2;Q2M2I8	AP2-associated protein kinase 1	AAK1	S678	ATTTPSGsPRTSQQN	FALSE	0.00303132	145.64	110.749	0	1.09084e+06	1.04529e+06	1.07947e+06	1.07024e+06	1.19397e+06	1.19358e+06	1.17167e+06	1.34252e+06	1.07038e+06	1.22671e+06	1.0797e+06	0.889241	0.852109	0.879974	0.872449	0.973306	0.972995	0.955132	1.09441	0.872562	1	SATTTPSGS(ph)PR;SATTTPSGS(ph)PR;SATTTPSGS(ph)PR;SATTTPSGS(ph)PR;SATTTPSGS(ph)PR;SATTTPSGS(ph)PR
AsPC-1	Ceralasertib	Q2M2I8-2;Q2M2I8	AP2-associated protein kinase 1	AAK1	S678	ATTTPSGsPRTSQQN	FALSE	0.00016168	199.51	155.7	0	1219882	1284957	1397682	1403089	1649470	1678647	1632853	1495792	1282299	1521803	1414862	0.801603	0.844365	0.918438	0.921991	1.08389	1.10306	1.07297	0.982908	0.842618	1	SATTTPSGS(ph)PR;SATTTPSGS(ph)PR;SATTTPSGS(ph)PR;SATTTPSGS(ph)PR;SATTTPSGS(ph)PR;SATTTPSGS(ph)PR;SATTTPSGS(ph)PR
AsPC-1	Berzosertib	Q2M2I8-2;Q2M2I8	AP2-associated protein kinase 1	AAK1	S678	ATTTPSGsPRTSQQN	FALSE	0.0002349	168.23	130.5	0	2150455	2808617	2154590	2160465	1916206	2113492	2901635	2041232	2314953	2449820	2235670	0.877801	1.14646	0.879489	0.881887	0.782182	0.862713	1.18443	0.833217	0.944948	1	SATTTPSGS(ph)PR;SATTTPSGS(ph)PR;SATTTPSGS(ph)PR;SATTTPSGS(ph)PR;SATTTPSGS(ph)PR;SATTTPSGS(ph)PR;SATTTPSGS(ph)PR;SATTTPSGS(ph)PR;SATTTPSGS(ph)PR
AsPC-1	Gartisertib	Q2M2I8-2;Q2M2I8	AP2-associated protein kinase 1	AAK1	S678	ATTTPSGsPRTSQQN	FALSE	0.000932184	192.64	163.06	0	873311	976029	908346	965783	767695	890497	804734	786819	628967	662841	593477	1.31753	1.47249	1.37038	1.45704	1.15819	1.34346	1.21407	1.18704	0.948896	1	SATTTPSGS(ph)PR;SATTTPSGS(ph)PR;SATTTPSGS(ph)PR;SATTTPSGS(ph)PR
AsPC-1	Elimusertib	Q2M2I8-2;Q2M2I8	AP2-associated protein kinase 1	AAK1	S652	FGVPASKsTQLLQAA	FALSE	1.4478e-07	167.63	134.22	0	20597.3	22503.5	24073.5	26650	21717.5	22651.9	23305.7	24941.6	22596.7	22537	22552.1	0.913932	0.998515	1.06818	1.1825	0.963638	1.0051	1.03411	1.1067	1.00265	1	S(ph)TQLLQAAAAEASLNK
AsPC-1	Elimusertib	Q2M2I8-2;Q2M2I8	AP2-associated protein kinase 1	AAK1	T620	GQKVGSLtPPSSPKT	FALSE	0.002667	128.85	94.039	0	160486	146046	115028	129543	108820	143362	122916	193972	99752.8	124990	95690.6	1.28399	1.16847	0.920296	1.03643	0.870633	1.14699	0.98341	1.55191	0.798088	1	VGSLT(ph)PPSSPK
AsPC-1	Ceralasertib	Q2M2I8-2;Q2M2I8	AP2-associated protein kinase 1	AAK1	T620	GQKVGSLtPPSSPKT	FALSE	0.00118782	167.035	115.621	0	490356	419013	430583	408706	546748	535297	755788	531381	388110	551030	677238	0.88989	0.760418	0.781415	0.741713	0.992228	0.971448	1.37159	0.964341	0.704335	1	VGSLT(ph)PPSSPK;VGSLT(ph)PPSSPK
AsPC-1	Berzosertib	Q2M2I8-2;Q2M2I8	AP2-associated protein kinase 1	AAK1	T620	GQKVGSLtPPSSPKT	FALSE	0.00060798	156.36	112.6	0	512848	591512	476468	458223	455776	465186	912368	633125	693126	535430	530665	0.957823	1.10474	0.889879	0.855804	0.851232	0.868808	1.70399	1.18246	1.29452	1	VGSLT(ph)PPSSPK;VGSLT(ph)PPSSPK;VGSLT(ph)PPSSPK;VGSLT(ph)PPSSPK
AsPC-1	Gartisertib	Q2M2I8-2;Q2M2I8	AP2-associated protein kinase 1	AAK1	T620	GQKVGSLtPPSSPKT	FALSE	1.361e-07	179.35	128.29	0	203847	161778	164195	167934	168173	197805	279344	220502	171571	210685	266003	0.967544	0.767867	0.77934	0.797088	0.798223	0.938868	1.32589	1.0466	0.814349	1	VGSLT(ph)PPSSPK
AsPC-1	Ceralasertib	Q2M2I8-2;Q2M2I8	AP2-associated protein kinase 1	AAK1	S624	GSLTPPSsPKTQRAG	FALSE	0.0252505	121.234	87.1765	0	219310	225613	240304	236871	229832	278246	283298	199228	197450	280743	270708	0.781178	0.803628	0.855959	0.843729	0.818656	0.991107	1.0091	0.709646	0.703311	1	VGSLTPPSS(ph)PK;VGSLTPPSS(ph)PK
AsPC-1	Berzosertib	Q2M2I8-2;Q2M2I8	AP2-associated protein kinase 1	AAK1	S624	GSLTPPSsPKTQRAG	FALSE	0.0003959	NA	NA	1	135301	179049	139851	123931	121325	100657	181210	97860.5	148192	124784	123246	1.08428	1.43486	1.12074	0.993159	0.972274	0.806648	1.45218	0.784237	1.18759	1	VGSLTPPSS(ph)PK
AsPC-1	Gartisertib	Q2M2I8-2;Q2M2I8	AP2-associated protein kinase 1	AAK1	S624	GSLTPPSsPKTQRAG	FALSE	0.00013955	183.99	143.26	0	419494	356567	296208	154177	109737	95667.4	124560	81600.4	83785.1	99942.5	109331	4.19735	3.56772	2.96378	1.54265	1.098	0.957224	1.24632	0.816473	0.838332	1	VGSLTPPSS(ph)PK
AsPC-1	Ceralasertib	Q2M2I8-2;Q2M2I8	AP2-associated protein kinase 1	AAK1	S624;T620	GSLTPPSsPKTQRAG	FALSE	0.0036439	134.61	97.139	0	131743	156676	154076	156497	129326	213111	150036	128439	122110	184653	138113	0.713463	0.848487	0.834406	0.847518	0.700372	1.15412	0.812528	0.69557	0.661292	1	VGSLT(ph)PPSS(ph)PK
AsPC-1	Gartisertib	Q2M2I8-2;Q2M2I8	AP2-associated protein kinase 1	AAK1	S624;T620	GSLTPPSsPKTQRAG	FALSE	0.0117445	116.85	88.5455	0	215948	262061	215673	267780	207349	257441	220101	189898	206069	267948	214618	0.805934	0.97803	0.804909	0.999376	0.773841	0.96079	0.821434	0.708714	0.769064	1	VGSLT(ph)PPSS(ph)PK;VGSLT(ph)PPSS(ph)PK
AsPC-1	Elimusertib	Q2M2I8-2;Q2M2I8	AP2-associated protein kinase 1	AAK1	S678;T674	KSKSATTtPSGSPRT	FALSE	0.0094571	188.71	168.2	0	783570	821841	942266	906771	784948	1.05814e+06	954892	981044	896359	868467	861486	0.902244	0.946312	1.08498	1.0441	0.903832	1.2184	1.09951	1.12963	1.03212	1	SATTT(ph)PSGS(ph)PR;SATTT(ph)PSGS(ph)PR;SATTT(ph)PSGS(ph)PR;SATTT(ph)PSGS(ph)PR;SATTT(ph)PSGS(ph)PR;SATTT(ph)PSGS(ph)PR
AsPC-1	Ceralasertib	Q2M2I8-2;Q2M2I8	AP2-associated protein kinase 1	AAK1	S678;T674	KSKSATTtPSGSPRT	FALSE	0.026623	139.19	121.53	0	343194	348740	421969	336587	362926	395758	351753	380709	364764	386745	325122	0.887391	0.901732	1.09108	0.870308	0.938413	1.02331	0.909523	0.984395	0.943164	1	SATTT(ph)PSGS(ph)PR;SATTT(ph)PSGS(ph)PR;SATTT(ph)PSGS(ph)PR;SATTT(ph)PSGS(ph)PR;SATTT(ph)PSGS(ph)PR
AsPC-1	Berzosertib	Q2M2I8-2;Q2M2I8	AP2-associated protein kinase 1	AAK1	S678;T674	KSKSATTtPSGSPRT	FALSE	0.0064629	116.82	98.036	0	239249	267377	313064	334554	342069	363316	327295	310471	327356	420277	350481	0.569265	0.636193	0.744899	0.796032	0.813912	0.864468	0.778761	0.73873	0.778905	1	SATTT(ph)PSGS(ph)PR;SATTT(ph)PSGS(ph)PR;SATTT(ph)PSGS(ph)PR;SATTT(ph)PSGS(ph)PR
AsPC-1	Gartisertib	Q2M2I8-2;Q2M2I8	AP2-associated protein kinase 1	AAK1	S678;T674	KSKSATTtPSGSPRT	FALSE	0.034945	264.75	233.785	0	208108	322574	335084	587947	593506	513334	715193	523313	758780	785566	683880	0.264914	0.410627	0.42655	0.748437	0.755514	0.653457	0.910417	0.66616	0.965902	1	SATTT(ph)PSGS(ph)PR;SATTT(ph)PSGS(ph)PR;SATTT(ph)PSGS(ph)PR;SATTT(ph)PSGS(ph)PR;SATTT(ph)PSGS(ph)PR
AsPC-1	Gartisertib	Q2M2I8-2;Q2M2I8	AP2-associated protein kinase 1	AAK1	T674	KSKSATTtPSGSPRT	FALSE	0.00102844	241.56	201.49	0	26205.2	44275	49151.1	93491	98561.5	78685.3	88061.8	72211.2	116199	135725	115652	0.193076	0.326211	0.362137	0.688827	0.726185	0.57974	0.648825	0.53204	0.856135	1	SATTT(ph)PSGSPR;SATTT(ph)PSGSPR
AsPC-1	Elimusertib	Q2M2I8-2;Q2M2I8	AP2-associated protein kinase 1	AAK1	T674	KSKSATTtPSGSPRT	FALSE	6.16551e-05	222.43	188.695	0	126992	127509	149055	141181	142596	152571	141249	163365	137511	136880	134643	0.927762	0.93154	1.08894	1.03142	1.04176	1.11463	1.03191	1.19349	1.00461	1	SATTT(ph)PSGSPR;SATTT(ph)PSGSPR
AsPC-1	Ceralasertib	Q2M2I8-2;Q2M2I8	AP2-associated protein kinase 1	AAK1	T674	KSKSATTtPSGSPRT	FALSE	7.02939e-05	230.405	188.52	0	126513	117040	191966	127899	145771	162903	171029	180030	164326	146445	127418	0.863891	0.799208	1.31084	0.873356	0.995393	1.11238	1.16787	1.22934	1.1221	1	SATTT(ph)PSGSPR;SATTT(ph)PSGSPR
AsPC-1	Berzosertib	Q2M2I8-2;Q2M2I8	AP2-associated protein kinase 1	AAK1	T674	KSKSATTtPSGSPRT	FALSE	2.8444e-06	228.61	196	0	158062	162931	222639	209418	194866	204416	205098	154629	189968	209291	263717	0.755225	0.778492	1.06378	1.0006	0.931077	0.976707	0.979965	0.738824	0.907672	1	SATTT(ph)PSGSPR;SATTT(ph)PSGSPR;SATTT(ph)PSGSPR
AsPC-1	Berzosertib	Q2M2I8-2;Q2M2I8	AP2-associated protein kinase 1	AAK1	T389	LPIQPALtPRKRATV	FALSE	0.00045696	119.31	101.21	0	10595.8	9375.46	10298.9	9160.33	11106	10033.9	8388.48	8761.3	6971.68	9718.84	13836.7	1.09023	0.964669	1.05969	0.942533	1.14273	1.03241	0.863115	0.901475	0.717337	1	AGQTQPNPGILPIQPALT(ph)PR
AsPC-1	Elimusertib	Q2M2I8-2;Q2M2I8	AP2-associated protein kinase 1	AAK1	S21	SGLGSGSsGGGGSTS	FALSE	1.4722e-39	261.9	238.865	1	53629.6	82083	64955.3	67536.8	74229.8	85350.4	75030.2	77051.6	79976.4	68781.1	81172.5	0.779714	1.19339	0.944376	0.981908	1.07922	1.2409	1.09085	1.12024	1.16277	1	EQGGSGLGSGSS(ph)GGGGSTSGLGSGYIGR;EQGGSGLGSGSS(ph)GGGGSTSGLGSGYIGR;EQGGSGLGSGSS(ph)GGGGSTSGLGSGYIGR
AsPC-1	Elimusertib	Q2M2I8-2;Q2M2I8	AP2-associated protein kinase 1	AAK1	T606	QQPKVQTtPPPAVQG	FALSE	0.0019205	132.31	80.383	0	539391	556909	636824	525658	527553	584311	540220	578299	484296	455445	512210	1.18432	1.22278	1.39824	1.15416	1.15832	1.28295	1.18614	1.26974	1.06335	1	VQTT(ph)PPPAVQGQK;VQTT(ph)PPPAVQGQK;VQTT(ph)PPPAVQGQK
AsPC-1	Ceralasertib	Q2M2I8-2;Q2M2I8	AP2-associated protein kinase 1	AAK1	T606	QQPKVQTtPPPAVQG	FALSE	0.00395937	196.48	132.78	0	282185	304695	358468	318068	338259	344433	357348	287686	308828	313069	323148	0.901353	0.973252	1.14501	1.01597	1.08046	1.10018	1.14144	0.918924	0.986454	1	VQTT(ph)PPPAVQGQK;VQTT(ph)PPPAVQGQK
AsPC-1	Berzosertib	Q2M2I8-2;Q2M2I8	AP2-associated protein kinase 1	AAK1	T606	QQPKVQTtPPPAVQG	FALSE	0.0079184	151.105	97.283	0	308912	388179	322646	344752	283872	345186	329638	287306	269053	380541	297248	0.811771	1.02007	0.84786	0.905952	0.74597	0.907093	0.866235	0.754993	0.707028	1	VQTT(ph)PPPAVQGQK;VQTT(ph)PPPAVQGQK;VQTT(ph)PPPAVQGQK
AsPC-1	Gartisertib	Q2M2I8-2;Q2M2I8	AP2-associated protein kinase 1	AAK1	T606	QQPKVQTtPPPAVQG	FALSE	0.0079184	176.56	114.09	0	377707	439514	447238	481933	393416	315983	418008	350284	366113	416594	461167	0.906654	1.05502	1.07356	1.15684	0.944362	0.758491	1.00339	0.840827	0.878824	1	VQTT(ph)PPPAVQGQK;VQTT(ph)PPPAVQGQK;VQTT(ph)PPPAVQGQK;VQTT(ph)PPPAVQGQK
AsPC-1	Berzosertib	Q2M2I8-2;Q2M2I8	AP2-associated protein kinase 1	AAK1	S21	SGLGSGSsGGGGSTS	FALSE	6.0845e-40	285.63	261.405	0	29031.3	40724.9	41455.5	74692.1	87903.8	104569	83487.7	89140.6	83880.8	100200	89589.2	0.289732	0.406434	0.413726	0.745426	0.877279	1.04359	0.833206	0.889622	0.837129	1	EQGGSGLGSGSS(ph)GGGGSTSGLGSGYIGR;EQGGSGLGSGSS(ph)GGGGSTSGLGSGYIGR
AsPC-1	Ceralasertib	Q2M2I8-2;Q2M2I8	AP2-associated protein kinase 1	AAK1	S21	SGLGSGSsGGGGSTS	FALSE	2.3565e-50	259.84	222.67	0	72862.5	135344	103859	124484	99237.9	104675	97172.1	83944.3	108618	119932	101469	0.607534	1.12851	0.865983	1.03796	0.827455	0.872794	0.81023	0.699935	0.905664	1	EQGGSGLGSGSS(ph)GGGGSTSGLGSGYIGR;EQGGSGLGSGSS(ph)GGGGSTSGLGSGYIGR;EQGGSGLGSGSS(ph)GGGGSTSGLGSGYIGR
AsPC-1	Gartisertib	Q2M2I8-2;Q2M2I8	AP2-associated protein kinase 1	AAK1	S21	SGLGSGSsGGGGSTS	FALSE	0.00254755	320.95	294.59	0	29642.2	31521.7	41795.6	45636.3	46296.3	34508.6	38392.9	47996	40510.4	37885.3	35559.6	0.782421	0.832029	1.10322	1.20459	1.22201	0.910871	1.0134	1.26688	1.06929	1	EQGGSGLGSGSS(ph)GGGGSTSGLGSGYIGR;EQGGSGLGSGSS(ph)GGGGSTSGLGSGYIGR
AsPC-1	Ceralasertib	Q2M2I8-2;Q2M2I8	AP2-associated protein kinase 1	AAK1	S623;T620	VGSLTPPsSPKTQRA	FALSE	0.00017998	171.26	144.58	0	171546	126226	207443	130288	164982	142372	186021	120320	167901	149660	185693	1.14624	0.843414	1.38609	0.870555	1.10237	0.951303	1.24295	0.803955	1.12188	1	VGSLT(ph)PPS(ph)SPK
AsPC-1	Elimusertib	Q2M2I8-2;Q2M2I8	AP2-associated protein kinase 1	AAK1	S623;T620	VGSLTPPsSPKTQRA	FALSE	0.0038287	131.17	93.697	0	284745	290314	261876	307368	254677	374176	280205	350033	248787	304283	242255	0.93579	0.954091	0.860631	1.01014	0.836971	1.22969	0.92087	1.15035	0.817616	1	VGSLT(ph)PPS(ph)SPK
AsPC-1	Gartisertib	Q2M2I8-2;Q2M2I8	AP2-associated protein kinase 1	AAK1	S623;T620	VGSLTPPsSPKTQRA	FALSE	0.000375	160.56	120.94	0	108430	124331	131048	128021	105388	92721.4	116937	80715.7	112976	117835	121539	0.920184	1.05513	1.11214	1.08645	0.894369	0.786878	0.992384	0.684992	0.958766	1	VGSLT(ph)PPS(ph)SPK
AsPC-1	Gartisertib	Q9NRN7	L-aminoadipate-semialdehyde dehydrogenase-phosphopantetheinyl transferase	AASDHPPT	S258	SRHQDVPsQDDSKPT	TRUE	3.57435e-05	164.94	136.07	0	340217	376042	502496	634074	725742	685227	876162	828749	1108679	1215157	205826	0.279977	0.30946	0.413524	0.521804	0.597241	0.5639	0.721027	0.682009	0.912375	1	HQDVPS(ph)QDDSKPTQR;HQDVPS(ph)QDDSKPTQR
AsPC-1	Elimusertib	Q9NRN7	L-aminoadipate-semialdehyde dehydrogenase-phosphopantetheinyl transferase	AASDHPPT	S258	SRHQDVPsQDDSKPT	TRUE	0.000144562	116.432	95.5395	2	1.11559e+06	1.22954e+06	1.24486e+06	1.03179e+06	1.26616e+06	1.16671e+06	1.51367e+06	1.52258e+06	2.03825e+06	1.78441e+06	306647	0.625187	0.689045	0.69763	0.578225	0.709567	0.653833	0.848273	0.853264	1.14225	1	HQDVPS(ph)QDDSKPTQR;HQDVPS(ph)QDDSKPTQR;HQDVPS(ph)QDDSKPTQR;HQDVPS(ph)QDDSKPTQR
AsPC-1	Berzosertib	Q9NRN7	L-aminoadipate-semialdehyde dehydrogenase-phosphopantetheinyl transferase	AASDHPPT	S258	SRHQDVPsQDDSKPT	TRUE	3.3845e-05	125.707	104.736	1	517584	533891	686222	970527	1546848	2144982	1890582	2023164	2123776	2223769	354919	0.232751	0.240084	0.308585	0.436433	0.695598	0.964571	0.85017	0.90979	0.955035	1	HQDVPS(ph)QDDSKPTQR;HQDVPS(ph)QDDSKPTQR;HQDVPS(ph)QDDSKPTQR;HQDVPS(ph)QDDSKPTQR
AsPC-1	Ceralasertib	Q9NRN7	L-aminoadipate-semialdehyde dehydrogenase-phosphopantetheinyl transferase	AASDHPPT	S258	SRHQDVPsQDDSKPT	TRUE	3.3845e-05	162.09	148.58	1	274531	291478	321752	385436	400369	452707	465420	532301	517432	502361	159170	0.546481	0.580215	0.640479	0.76725	0.796975	0.901159	0.926466	1.0596	1.03	1	HQDVPS(ph)QDDSKPTQR;HQDVPS(ph)QDDSKPTQR;HQDVPS(ph)QDDSKPTQR
AsPC-1	Elimusertib	Q9NY61	Protein AATF	AATF	S316;S320;S321	AGSEEISsEDDELVE	FALSE	2.5023e-10	130.56	112.26	0	263482	232692	287050	251269	272881	260503	276689	240230	295174	270949	275555	0.972442	0.858802	1.05942	0.927367	1.00713	0.961444	1.02119	0.886624	1.08941	1	YLVDGTKPNAGS(ph)EEIS(ph)S(ph)EDDELVEEK;YLVDGTKPNAGS(ph)EEIS(ph)S(ph)EDDELVEEK;YLVDGTKPNAGS(ph)EEIS(ph)S(ph)EDDELVEEK
AsPC-1	Ceralasertib	Q9NY61	Protein AATF	AATF	S316;S320;S321	AGSEEISsEDDELVE	FALSE	3.481e-10	157.47	134.98	0	366779	323589	325178	332885	286370	292571	350293	294692	353641	356430	353224	1.02904	0.907862	0.912319	0.933942	0.803439	0.820839	0.982783	0.826787	0.992175	1	YLVDGTKPNAGS(ph)EEIS(ph)S(ph)EDDELVEEK;YLVDGTKPNAGS(ph)EEIS(ph)S(ph)EDDELVEEK
AsPC-1	Berzosertib	Q9NY61	Protein AATF	AATF	S316;S320;S321	AGSEEISsEDDELVE	FALSE	1.4158e-06	140.776	124.801	0	322620	350572	362560	373526	379974	356645	393880	331823	418710	387271	377145	0.833059	0.905238	0.936194	0.964509	0.981159	0.920918	1.01707	0.856824	1.08118	1	YLVDGTKPNAGS(ph)EEIS(ph)S(ph)EDDELVEEK;YLVDGTKPNAGS(ph)EEIS(ph)S(ph)EDDELVEEK
AsPC-1	Gartisertib	Q9NY61	Protein AATF	AATF	S316;S320;S321	AGSEEISsEDDELVE	FALSE	8.3431e-10	155.79	139.815	1	274319	232046	240627	226998	251711	264064	272603	242997	259296	259071	266012	1.05886	0.895687	0.928808	0.8762	0.97159	1.01927	1.05223	0.937954	1.00087	1	YLVDGTKPNAGS(ph)EEIS(ph)S(ph)EDDELVEEK;YLVDGTKPNAGS(ph)EEIS(ph)S(ph)EDDELVEEK;YLVDGTKPNAGS(ph)EEIS(ph)S(ph)EDDELVEEK
AsPC-1	Elimusertib	Q9NY61	Protein AATF	AATF	S320;S321	AGSEEISsEDDELVE	FALSE	7.3867e-10	213.08	180.23	0	156636	160983	168596	168868	192299	174344	188532	165089	196411	213528	181309	0.733564	0.753919	0.789572	0.790845	0.900581	0.816491	0.882939	0.773148	0.919836	1	YLVDGTKPNAGSEEIS(ph)S(ph)EDDELVEEK;YLVDGTKPNAGSEEIS(ph)S(ph)EDDELVEEK;YLVDGTKPNAGSEEIS(ph)S(ph)EDDELVEEK
AsPC-1	Ceralasertib	Q9NY61	Protein AATF	AATF	S320;S321	AGSEEISsEDDELVE	FALSE	3.69336e-10	162.79	144.1	0	168659	177288	127757	192494	161602	189551	169779	168633	133982	194544	170876	0.866948	0.911304	0.656701	0.989465	0.830669	0.974338	0.872704	0.866811	0.688697	1	YLVDGTKPNAGSEEIS(ph)S(ph)EDDELVEEK;YLVDGTKPNAGSEEIS(ph)S(ph)EDDELVEEK
AsPC-1	Berzosertib	Q9NY61	Protein AATF	AATF	S320;S321	AGSEEISsEDDELVE	FALSE	3.69335e-10	186.23	151.92	0	145535	178876	148934	188006	156559	184678	193807	190671	198006	204031	145626	0.713296	0.876711	0.729959	0.921457	0.767328	0.905143	0.949888	0.934518	0.970467	1	YLVDGTKPNAGSEEIS(ph)S(ph)EDDELVEEK;YLVDGTKPNAGSEEIS(ph)S(ph)EDDELVEEK
AsPC-1	Gartisertib	Q9NY61	Protein AATF	AATF	S320;S321	AGSEEISsEDDELVE	FALSE	7.3867e-10	NA	NA	1	65262.7	55937.2	58243.8	58144.7	59897.4	66661.1	71101.4	67765	61770.2	66409.5	70750.5	0.982731	0.842308	0.877041	0.875547	0.901941	1.00379	1.07065	1.02041	0.93014	1	YLVDGTKPNAGSEEIS(ph)S(ph)EDDELVEEK;YLVDGTKPNAGSEEIS(ph)S(ph)EDDELVEEK;YLVDGTKPNAGSEEIS(ph)S(ph)EDDELVEEK;YLVDGTKPNAGSEEIS(ph)S(ph)EDDELVEEK;YLVDGTKPNAGSEEIS(ph)S(ph)EDDELVEEK
AsPC-1	Elimusertib	Q9NY61	Protein AATF	AATF	S203	DRAGDRNsEDDGVVM	FALSE	6.3962e-06	205.505	164.89	0	1.36639e+06	1.34753e+06	1.34877e+06	1.38322e+06	1.30912e+06	1.29314e+06	1.32736e+06	1.25365e+06	1.39012e+06	1.28696e+06	1.2677e+06	1.06172	1.04706	1.04802	1.07479	1.01722	1.0048	1.03139	0.974116	1.08016	1	AGDRNS(ph)EDDGVVMTFSSVK;AGDRNS(ph)EDDGVVMTFSSVK;AGDRNS(ph)EDDGVVMTFSSVK;AGDRNS(ph)EDDGVVMTFSSVK;AGDRNS(ph)EDDGVVMTFSSVK;AGDRNS(ph)EDDGVVMTFSSVK;AGDRNS(ph)EDDGVVMTFSSVK;AGDRNS(ph)EDDGVVMTFSSVK;AGDRNS(ph)EDDGVVMTFSSVK;AGDRNS(ph)EDDGVVMTFSSVK;AGDRNS(ph)EDDGVVMTFSSVK;NS(ph)EDDGVVMTFSSVK;NS(ph)EDDGVVMTFSSVK
AsPC-1	Ceralasertib	Q9NY61	Protein AATF	AATF	S203	DRAGDRNsEDDGVVM	FALSE	3.7427e-06	197.66	161.41	0	1.37638e+06	1.21471e+06	1.32597e+06	1.14798e+06	1.22711e+06	1.23086e+06	1.23324e+06	1.36168e+06	1.27607e+06	1.1696e+06	1.11932e+06	1.17679	1.03856	1.13369	0.981511	1.04917	1.05237	1.05441	1.16422	1.09102	1	AGDRNS(ph)EDDGVVMTFSSVK;AGDRNS(ph)EDDGVVMTFSSVK;AGDRNS(ph)EDDGVVMTFSSVK;AGDRNS(ph)EDDGVVMTFSSVK;AGDRNS(ph)EDDGVVMTFSSVK;AGDRNS(ph)EDDGVVMTFSSVK;AGDRNS(ph)EDDGVVMTFSSVK;AGDRNS(ph)EDDGVVMTFSSVK;AGDRNS(ph)EDDGVVMTFSSVK;AGDRNS(ph)EDDGVVMTFSSVK;AGDRNS(ph)EDDGVVMTFSSVK;NS(ph)EDDGVVMTFSSVK;NS(ph)EDDGVVMTFSSVK
AsPC-1	Berzosertib	Q9NY61	Protein AATF	AATF	S203	DRAGDRNsEDDGVVM	FALSE	2.1315e-06	206.03	153.14	0	1210774	1289840	1336635	1235261	1330246	1411622	1236335	1473229	1209565	1258016	1140558	0.962447	1.0253	1.06249	0.981912	1.05742	1.1221	0.982766	1.17107	0.961486	1	AGDRNS(ph)EDDGVVMTFSSVK;AGDRNS(ph)EDDGVVMTFSSVK;AGDRNS(ph)EDDGVVMTFSSVK;AGDRNS(ph)EDDGVVMTFSSVK;AGDRNS(ph)EDDGVVMTFSSVK;AGDRNS(ph)EDDGVVMTFSSVK;AGDRNS(ph)EDDGVVMTFSSVK;AGDRNS(ph)EDDGVVMTFSSVK;AGDRNS(ph)EDDGVVMTFSSVK
AsPC-1	Gartisertib	Q9NY61	Protein AATF	AATF	S203	DRAGDRNsEDDGVVM	FALSE	6.3597e-13	223.465	185.415	0	1278688	1310134	1317301	1400523	1467839	1323370	1448284	1444956	1527617	1368528	1259774	0.934353	0.95733	0.962567	1.02338	1.07257	0.967002	1.05828	1.05585	1.11625	1	AGDRNS(ph)EDDGVVMTFSSVK;AGDRNS(ph)EDDGVVMTFSSVK;AGDRNS(ph)EDDGVVMTFSSVK;AGDRNS(ph)EDDGVVMTFSSVK;AGDRNS(ph)EDDGVVMTFSSVK;AGDRNS(ph)EDDGVVMTFSSVK;NS(ph)EDDGVVMTFSSVK
AsPC-1	Berzosertib	Q86UK0-2;Q86UK0	ATP-binding cassette sub-family A member 12	ABCA12	S1954	FLLRVNMsKYDAARH	FALSE	0.052339	53.034	14.159	0	133815	155804	122425	109351	111897	89429.3	122149	139460	162563	107494	109177	1.24486	1.44942	1.1389	1.01728	1.04096	0.831946	1.13633	1.29737	1.5123	1	VNMS(ph)KYDAAR
AsPC-1	Ceralasertib	Q9BZC7;Q9BZC7-3;Q9BZC7-4	ATP-binding cassette sub-family A member 2	ABCA2	T2412	DEPEDLDtEDEGLIS	FALSE	3.9968e-41	273.46	252.52	0	22014.8	21550.5	32809.8	27790.1	21380.4	25005.1	23083.6	23217.9	29152.4	33104.3	26140.4	0.665014	0.650989	0.991104	0.839471	0.64585	0.755344	0.697299	0.701356	0.880624	1	ALVADEPEDLDT(ph)EDEGLISFEEER
AsPC-1	Berzosertib	Q9BZC7;Q9BZC7-3;Q9BZC7-4	ATP-binding cassette sub-family A member 2	ABCA2	T2412	DEPEDLDtEDEGLIS	FALSE	2.5219e-22	237.09	212.2	0	21680.4	17653.5	18150.3	29756.9	24935.2	12994.3	16107	19260	36272.1	28468.7	24581.4	0.761552	0.620103	0.637552	1.04525	0.875881	0.456441	0.565781	0.676534	1.2741	1	ALVADEPEDLDT(ph)EDEGLISFEEER
AsPC-1	Gartisertib	Q9BZC7;Q9BZC7-3;Q9BZC7-4	ATP-binding cassette sub-family A member 2	ABCA2	T2412	DEPEDLDtEDEGLIS	FALSE	2.6776e-12	162.33	147.24	0	4125.06	5174.38	6903.14	5068.43	4798.37	6708.81	9050.75	8397.61	5712.25	6172.4	5719.3	0.668308	0.83831	1.11839	0.821145	0.777392	1.0869	1.46633	1.36051	0.925451	1	ALVADEPEDLDT(ph)EDEGLISFEEER
AsPC-1	Elimusertib	P33527-8;P33527-6;P33527-7;P33527-5;P33527-4;P33527-2;P33527-3;P33527;P33527-9	Multidrug resistance-associated protein 1	ABCC1	S930	DISRHHNsTAELQKA	FALSE	0.000628399	170.32	97.9625	0	8.37999e+06	1.06155e+07	8.68406e+06	7.04688e+06	8.2926e+06	7.35267e+06	7.41981e+06	6.92411e+06	7.5125e+06	6.49636e+06	9.41646e+06	1.28995	1.63406	1.33676	1.08474	1.2765	1.13181	1.14215	1.06584	1.15642	1	HHNS(ph)TAELQK;HHNS(ph)TAELQK;HHNS(ph)TAELQK;HHNS(ph)TAELQK
AsPC-1	Berzosertib	P33527-8;P33527-6;P33527-7;P33527-5;P33527-4;P33527-2;P33527-3;P33527;P33527-9	Multidrug resistance-associated protein 1	ABCC1	S930	DISRHHNsTAELQKA	FALSE	3.7723e-05	212.11	126.1	0	340354	254868	300025	287762	307724	308534	223138	210303	222422	285529	269135	1.19201	0.892615	1.05077	1.00782	1.07773	1.08057	0.781487	0.736536	0.778981	1	HHNS(ph)TAELQK
AsPC-1	Gartisertib	P33527-8;P33527-6;P33527-7;P33527-5;P33527-4;P33527-2;P33527-3;P33527;P33527-9	Multidrug resistance-associated protein 1	ABCC1	S930	DISRHHNsTAELQKA	FALSE	0.00043139	160.69	71.296	0	753797	721759	1151255	876608	826592	545174	732134	646429	938074	733318	837472	1.02793	0.984237	1.56993	1.1954	1.12719	0.743435	0.998385	0.881512	1.27922	1	HHNS(ph)TAELQK;HHNS(ph)TAELQK;HHNS(ph)TAELQK
AsPC-1	Ceralasertib	P33527-8;P33527-6;P33527-7;P33527-5;P33527-4;P33527-2;P33527-3;P33527;P33527-9	Multidrug resistance-associated protein 1	ABCC1	T931	ISRHHNStAELQKAE	FALSE	0.0012933	193.11	97.712	0	271714	386502	342390	311892	285500	268576	301072	250034	323663	338990	310741	0.801541	1.14016	1.01003	0.920063	0.842209	0.792284	0.888145	0.737586	0.954788	1	HHNST(ph)AELQK
AsPC-1	Gartisertib	P33527-8;P33527-6;P33527-7;P33527-5;P33527-4;P33527-2;P33527-3;P33527;P33527-9	Multidrug resistance-associated protein 1	ABCC1	S915	KQLQRQLsSSSSYSG	FALSE	0.014927	101.53	59.432	0	14822.7	7999.69	9226.6	11524.9	10833	13999.1	18173.6	21302	12769.1	16427.3	15446.1	0.902318	0.486974	0.561661	0.701566	0.659447	0.852182	1.1063	1.29674	0.777309	1	QLS(ph)SSSSYSGDISR
AsPC-1	Berzosertib	P33527-8;P33527-6;P33527-7;P33527-5;P33527-4;P33527-2;P33527-3;P33527;P33527-9	Multidrug resistance-associated protein 1	ABCC1	S917	LQRQLSSsSSYSGDI	FALSE	2.8509e-31	316.37	264.91	0	50094.2	54885.2	49714.7	53619.1	60729.3	58697.7	67319.9	57430	84213.9	57635.7	50421.5	0.869152	0.952277	0.862566	0.93031	1.05367	1.01843	1.16803	0.99643	1.46114	1	QLSSS(ph)SSYSGDISR
AsPC-1	Ceralasertib	P33527-8;P33527-6;P33527-7;P33527-5;P33527-4;P33527-2;P33527-3;P33527;P33527-9	Multidrug resistance-associated protein 1	ABCC1	S921	LSSSSSYsGDISRHH	FALSE	6.1921e-05	159.04	128.47	0	35111.8	49149.4	49598.6	55667.7	53067.7	48348.6	53335.2	53881.7	60464.3	65515.2	44456.6	0.535934	0.750199	0.757055	0.849691	0.810006	0.737975	0.814089	0.822431	0.922906	1	QLSSSSSYS(ph)GDISR
AsPC-1	Ceralasertib	P33527-8;P33527-6;P33527-7;P33527-5;P33527-4;P33527-2;P33527-3;P33527;P33527-9	Multidrug resistance-associated protein 1	ABCC1	S916	QLQRQLSsSSSYSGD	FALSE	5.527e-12	266.27	206.27	0	41155	79839.8	55576.2	75209.7	81825.4	62575.7	87808.7	52125.8	53891.8	68847	87555.4	0.597775	1.15967	0.807242	1.09242	1.18851	0.908909	1.27542	0.757124	0.782775	1	QLSS(ph)SSSYSGDISR
AsPC-1	Ceralasertib	P33527-8;P33527-6;P33527-7;P33527-5;P33527-4;P33527-2;P33527-3;P33527;P33527-9	Multidrug resistance-associated protein 1	ABCC1	S919	RQLSSSSsYSGDISR	FALSE	9.4579e-23	308.42	245.89	0	71797.6	146863	133080	127641	116424	111982	117438	116509	134012	111856	128458	0.641872	1.31296	1.18974	1.14111	1.04083	1.00112	1.0499	1.04159	1.19807	1	QLSSSSS(ph)YSGDISR
AsPC-1	Elimusertib	Q92887	Canalicular multispecific organic anion transporter 1	ABCC2	S283	LNKNQSQsQDALVLE	TRUE	7.1301e-14	235.24	207.59	0	21120.7	39826.3	27658.4	21661.8	27113.1	35350	27819.1	28301.9	23234	21587.1	34137	0.978394	1.84491	1.28125	1.00346	1.25599	1.63755	1.28869	1.31106	1.07629	1	NQSQS(ph)QDALVLEDVEK
AsPC-1	Ceralasertib	Q92887	Canalicular multispecific organic anion transporter 1	ABCC2	S283	LNKNQSQsQDALVLE	TRUE	2.03422e-43	343.01	299.215	0	107521	168644	143887	128557	120071	107307	116689	114254	155446	102848	116014	1.04544	1.63975	1.39903	1.24998	1.16746	1.04335	1.13458	1.1109	1.51141	1	NQSQS(ph)QDALVLEDVEK;NQSQS(ph)QDALVLEDVEK
AsPC-1	Berzosertib	Q92887	Canalicular multispecific organic anion transporter 1	ABCC2	S283	LNKNQSQsQDALVLE	TRUE	2.45055e-44	429.51	376.03	0	203846	160809	180876	174001	161372	156734	110693	87936.2	110356	110488	147315	1.84496	1.45545	1.63707	1.57485	1.46054	1.41856	1.00186	0.795893	0.998804	1	NQSQS(ph)QDALVLEDVEK;NQSQS(ph)QDALVLEDVEK
AsPC-1	Gartisertib	Q92887	Canalicular multispecific organic anion transporter 1	ABCC2	S283	LNKNQSQsQDALVLE	TRUE	7.1301e-14	NA	NA	1	8981.36	11089.5	14255.2	17918.9	16997.9	7099.32	13125.1	12816.4	18927.2	10846.2	15446.2	0.828064	1.02243	1.3143	1.65209	1.56717	0.654544	1.21011	1.18165	1.74506	1	NQSQS(ph)QDALVLEDVEK
AsPC-1	Elimusertib	O15438-2;O15438;O15438-4;O15438-5	Canalicular multispecific organic anion transporter 2	ABCC3	S281	AAPGKNAsGEDEVLL	FALSE	5.853e-06	174.59	147.88	0	41635.1	37258.6	39403.4	34837.6	38912.6	35652.1	35247.8	37416.7	41550.4	43815.3	45319.8	0.950242	0.850356	0.899306	0.7951	0.888104	0.813691	0.804462	0.853963	0.948308	1	NAS(ph)GEDEVLLGAR
AsPC-1	Ceralasertib	O15438-2;O15438;O15438-4;O15438-5	Canalicular multispecific organic anion transporter 2	ABCC3	S281	AAPGKNAsGEDEVLL	FALSE	0.000511866	161.52	126.31	0	111286	135902	120208	140244	111213	118959	132445	98212.9	111830	129418	139724	0.859897	1.0501	0.928841	1.08365	0.859332	0.919186	1.02339	0.758884	0.864103	1	NAS(ph)GEDEVLLGAR;NAS(ph)GEDEVLLGAR
AsPC-1	Berzosertib	O15438-2;O15438;O15438-4;O15438-5	Canalicular multispecific organic anion transporter 2	ABCC3	S281	AAPGKNAsGEDEVLL	FALSE	1.0868e-05	178.03	144.14	0	46066.8	59114.9	49518.3	51796.8	60090.7	56684.7	61443.9	36818.8	44265.5	46258.1	48998.7	0.995865	1.27794	1.07048	1.11973	1.29903	1.2254	1.32828	0.795941	0.956923	1	NAS(ph)GEDEVLLGAR
AsPC-1	Gartisertib	O15438-2;O15438;O15438-4;O15438-5	Canalicular multispecific organic anion transporter 2	ABCC3	S281	AAPGKNAsGEDEVLL	FALSE	0.0024016	128.74	106.59	0	16500	13710.9	15925.8	16492.1	15062.4	13032.3	16470.4	17695.5	14724.4	15714.8	16929.2	1.04996	0.872483	1.01342	1.04946	0.958484	0.829301	1.04808	1.12604	0.936973	1	NAS(ph)GEDEVLLGAR
AsPC-1	Elimusertib	O15438-2;O15438;O15438-4	Canalicular multispecific organic anion transporter 2	ABCC3	S908	KQFMRQLsALSSDGE	FALSE	0.012926	80.702	65.744	0	29221.2	29747.6	32803.5	25073.7	26956.8	32792.1	23769.2	22528.7	29957.6	31745.4	30084.9	0.920484	0.937067	1.03333	0.789835	0.849155	1.03297	0.748745	0.709669	0.943681	1	QLS(ph)ALSSDGEGQGRPVPR
AsPC-1	Gartisertib	O15438-2;O15438;O15438-4	Canalicular multispecific organic anion transporter 2	ABCC3	S908	KQFMRQLsALSSDGE	FALSE	0.0065009	86.182	68.587	0	48157.3	51584.7	47687.3	42896.1	44137.7	45232.1	50277.5	50818.2	48216.7	47287.9	48752.9	1.01839	1.09087	1.00845	0.907127	0.933382	0.956527	1.06322	1.07466	1.01964	1	QLS(ph)ALSSDGEGQGRPVPR
AsPC-1	Elimusertib	O15438-2;O15438;O15438-4	Canalicular multispecific organic anion transporter 2	ABCC3	S908;S911	KQFMRQLsALSSDGE	FALSE	0.0019583	NA	NA	1	37722.9	47444.1	30232.1	34402.9	29925.1	29479.8	29964.9	31117.9	26412.6	31455.6	30706	1.19924	1.50829	0.961104	1.0937	0.951345	0.937188	0.952611	0.989264	0.839677	1	QLS(ph)ALS(ph)SDGEGQGRPVPR
AsPC-1	Ceralasertib	O15438-2;O15438;O15438-4	Canalicular multispecific organic anion transporter 2	ABCC3	S908;S911	KQFMRQLsALSSDGE	FALSE	0.0019583	NA	NA	1	49063.8	53908.4	40857.8	49250.8	42499.8	39924.6	46938.8	36793.5	39312.1	52385.1	42339.2	0.936599	1.02908	0.779952	0.94017	0.811296	0.762136	0.896035	0.702367	0.750445	1	QLS(ph)ALS(ph)SDGEGQGRPVPR
AsPC-1	Berzosertib	O15438-2;O15438;O15438-4	Canalicular multispecific organic anion transporter 2	ABCC3	S908;S911	KQFMRQLsALSSDGE	FALSE	0.0019583	99.838	80.258	0	115792	79990.1	73839	68686.4	89613.5	81451.3	48204.2	58019.8	50187.3	58677.1	52096.8	1.97338	1.36322	1.25839	1.17058	1.52723	1.38813	0.821516	0.988798	0.855312	1	QLS(ph)ALS(ph)SDGEGQGRPVPR
AsPC-1	Gartisertib	O15438-2;O15438;O15438-4	Canalicular multispecific organic anion transporter 2	ABCC3	S908;S911	KQFMRQLsALSSDGE	FALSE	0.0019583	NA	NA	1	19797.6	17679.6	24258.4	13623.7	13426	12286.1	14610.1	12450.5	16148.5	13743.5	17304.7	1.4405	1.28639	1.76508	0.991282	0.976896	0.893957	1.06305	0.905913	1.17499	1	QLS(ph)ALS(ph)SDGEGQGRPVPR
AsPC-1	Elimusertib	O15438-2;O15438;O15438-4	Canalicular multispecific organic anion transporter 2	ABCC3	S884	LLIEDTLsNHTDLTD	FALSE	7.8924e-28	NA	NA	1	42142.7	51650.3	43962.2	35988.2	41782.5	38370.7	40606.9	36818.9	41981	40257.4	51461	1.04683	1.283	1.09203	0.893952	1.03788	0.953134	1.00868	0.914587	1.04281	1	EALLIEDTLS(ph)NHTDLTDNDPVTYVVQK
AsPC-1	Ceralasertib	O15438-2;O15438;O15438-4	Canalicular multispecific organic anion transporter 2	ABCC3	S884	LLIEDTLsNHTDLTD	FALSE	3.1799e-51	279.68	215.65	0	26264.1	38725.8	28381.8	35621.4	24745.4	26290.8	22668.1	22449.2	29169	30054.4	30819.1	0.873883	1.28852	0.944346	1.18523	0.823353	0.874773	0.754236	0.746952	0.97054	1	EALLIEDTLS(ph)NHTDLTDNDPVTYVVQK
AsPC-1	Berzosertib	O15438-2;O15438;O15438-4	Canalicular multispecific organic anion transporter 2	ABCC3	S884	LLIEDTLsNHTDLTD	FALSE	7.8924e-28	238.26	207.92	0	24838.7	23986.8	22399.8	23251	27996.7	31168	16625.8	21890	20265.9	20650	19066.7	1.20284	1.16159	1.08474	1.12596	1.35577	1.50934	0.805123	1.06005	0.981398	1	EALLIEDTLS(ph)NHTDLTDNDPVTYVVQK
AsPC-1	Gartisertib	O15438-2;O15438;O15438-4	Canalicular multispecific organic anion transporter 2	ABCC3	S884	LLIEDTLsNHTDLTD	FALSE	1.4253e-53	289.23	243.9	0	9630.8	6348.67	10646.9	7839.87	7378.82	7691.72	6529.2	8481.72	8563.69	7911.6	9788.92	1.2173	0.80245	1.34574	0.990932	0.932657	0.972207	0.825269	1.07206	1.08242	1	EALLIEDTLS(ph)NHTDLTDNDPVTYVVQK
AsPC-1	Berzosertib	O15438-2;O15438;O15438-4	Canalicular multispecific organic anion transporter 2	ABCC3	S911	MRQLSALsSDGEGQG	FALSE	7.7915e-05	147	124.99	0	80779.8	88306.4	69632.4	55777.2	60842.6	60603.3	71817.6	52892.1	76537.3	68544.8	65062.7	1.1785	1.2883	1.01587	0.813732	0.887632	0.884141	1.04775	0.771642	1.1166	1	QLSALS(ph)SDGEGQGRPVPR
AsPC-1	Gartisertib	O15438-2;O15438;O15438-4	Canalicular multispecific organic anion transporter 2	ABCC3	S911	MRQLSALsSDGEGQG	FALSE	1.1786e-05	156.2	129.72	0	33959.1	31624.6	37140.4	28451.7	22308.6	27285.2	27187.8	28768.1	23444	22475.8	20767.3	1.51092	1.40705	1.65247	1.26588	0.992564	1.21398	1.20965	1.27996	1.04308	1	QLSALS(ph)SDGEGQGRPVPR
AsPC-1	Elimusertib	O15439-2;O15439	Multidrug resistance-associated protein 4	ABCC4	S1118;T1128;T1130	HDLRKKMsIIPQEPV	FALSE	0.048926	54.471	30.62	1	124641	111479	180729	189694	158418	168998	189683	212534	172989	170652	150924	0.730379	0.653254	1.05905	1.11158	0.92831	0.990306	1.11152	1.24543	1.0137	1	KMS(ph)IIPQEPVLFT(ph)GT(ph)MR;KMS(ph)IIPQEPVLFT(ph)GT(ph)MR;KMS(ph)IIPQEPVLFT(ph)GT(ph)MR;KMS(ph)IIPQEPVLFT(ph)GT(ph)MR;KMS(ph)IIPQEPVLFT(ph)GT(ph)MR
AsPC-1	Ceralasertib	O15439-2;O15439	Multidrug resistance-associated protein 4	ABCC4	S1118;T1128;T1130	HDLRKKMsIIPQEPV	FALSE	0.048926	NA	NA	1	78427.9	74155.3	96364.2	74905.1	113203	137124	126836	126097	83835.6	113518	107326	0.690887	0.653249	0.848891	0.659854	0.997231	1.20796	1.11732	1.11081	0.738525	1	KMS(ph)IIPQEPVLFT(ph)GT(ph)MR;KMS(ph)IIPQEPVLFT(ph)GT(ph)MR;KMS(ph)IIPQEPVLFT(ph)GT(ph)MR;KMS(ph)IIPQEPVLFT(ph)GT(ph)MR;KMS(ph)IIPQEPVLFT(ph)GT(ph)MR;KMS(ph)IIPQEPVLFT(ph)GT(ph)MR
AsPC-1	Berzosertib	O15439-2;O15439	Multidrug resistance-associated protein 4	ABCC4	S1118;T1128;T1130	HDLRKKMsIIPQEPV	FALSE	0.048926	NA	NA	1	66257.5	77309.5	77474.8	81554.9	80523	90797.3	87396.7	85524.8	77536.8	117343	102387	0.564647	0.658832	0.660242	0.695012	0.686218	0.773776	0.744796	0.728843	0.66077	1	KMS(ph)IIPQEPVLFT(ph)GT(ph)MR;KMS(ph)IIPQEPVLFT(ph)GT(ph)MR;KMS(ph)IIPQEPVLFT(ph)GT(ph)MR;KMS(ph)IIPQEPVLFT(ph)GT(ph)MR;KMS(ph)IIPQEPVLFT(ph)GT(ph)MR;KMS(ph)IIPQEPVLFT(ph)GT(ph)MR
AsPC-1	Gartisertib	O15439-2;O15439	Multidrug resistance-associated protein 4	ABCC4	S1118;T1128;T1130	HDLRKKMsIIPQEPV	FALSE	0.048926	48.741	23.563	1	139015	178569	115802	155521	139906	189059	137371	152452	183878	155899	119733	0.891698	1.14542	0.742804	0.997575	0.897413	1.2127	0.881156	0.977887	1.17947	1	KMS(ph)IIPQEPVLFT(ph)GT(ph)MR;KMS(ph)IIPQEPVLFT(ph)GT(ph)MR;KMS(ph)IIPQEPVLFT(ph)GT(ph)MR;KMS(ph)IIPQEPVLFT(ph)GT(ph)MR;KMS(ph)IIPQEPVLFT(ph)GT(ph)MR;KMS(ph)IIPQEPVLFT(ph)GT(ph)MR
AsPC-1	Elimusertib	Q8NE71;Q8NE71-2	ATP-binding cassette sub-family F member 1	ABCF1	S140	AALIQDQsEEEEEEE	FALSE	2.47905e-16	NA	NA	1	30162.8	30409	38677.2	30399.3	34661.1	34145.2	32540.1	32468.2	37684.1	35940.3	32683.7	0.839249	0.846098	1.07615	0.845828	0.964409	0.950053	0.905393	0.903393	1.04852	1	GGNVFAALIQDQS(ph)EEEEEEEK;GGNVFAALIQDQS(ph)EEEEEEEKHPPK
AsPC-1	Gartisertib	Q8NE71;Q8NE71-2	ATP-binding cassette sub-family F member 1	ABCF1	S140	AALIQDQsEEEEEEE	FALSE	2.1032e-27	238.94	222.06	1	86493.9	83684.2	92401.6	88044	88838	82499.8	84471.5	86222.5	93752	95134.8	91457.2	0.909173	0.879638	0.971271	0.925466	0.933812	0.867189	0.887915	0.906319	0.985465	1	GGNVFAALIQDQS(ph)EEEEEEEK;GGNVFAALIQDQS(ph)EEEEEEEK;GGNVFAALIQDQS(ph)EEEEEEEKHPPK
AsPC-1	Ceralasertib	Q8NE71;Q8NE71-2	ATP-binding cassette sub-family F member 1	ABCF1	S140	AALIQDQsEEEEEEE	FALSE	2.47905e-16	203.81	183.69	0	19491.1	32322.8	17295.4	29298.2	22720.8	25317.1	16380.7	18733.9	24040.2	21944.7	17311	0.888194	1.47292	0.788137	1.33509	1.03536	1.15368	0.746452	0.853685	1.09549	1	GGNVFAALIQDQS(ph)EEEEEEEK;GGNVFAALIQDQS(ph)EEEEEEEKHPPK
AsPC-1	Berzosertib	Q8NE71;Q8NE71-2	ATP-binding cassette sub-family F member 1	ABCF1	S140	AALIQDQsEEEEEEE	FALSE	4.74555e-24	254.44	227.29	0	146960	126123	157508	206344	186909	157989	164358	155713	172732	169727	155396	0.865859	0.743094	0.928008	1.21574	1.10123	0.930839	0.968365	0.917433	1.0177	1	GGNVFAALIQDQS(ph)EEEEEEEK;GGNVFAALIQDQS(ph)EEEEEEEK;GGNVFAALIQDQS(ph)EEEEEEEKHPPK;GGNVFAALIQDQS(ph)EEEEEEEKHPPK
AsPC-1	Berzosertib	Q8NE71	ATP-binding cassette sub-family F member 1	ABCF1	S228	AKKAEQGsEEEGEGE	FALSE	6.92708e-17	310.71	269.425	1	1466502	944412	1262547	1281816	1460071	1384618	1422456	1252511	1254785	1355291	1043293	1.08206	0.696833	0.931569	0.945786	1.07731	1.02164	1.04956	0.924164	0.925842	1	KAEQGS(ph)EEEGEGEEEEEEGGESK;KAEQGS(ph)EEEGEGEEEEEEGGESK;KAEQGS(ph)EEEGEGEEEEEEGGESK;KAEQGS(ph)EEEGEGEEEEEEGGESK;KAEQGS(ph)EEEGEGEEEEEEGGESK;KAEQGS(ph)EEEGEGEEEEEEGGESK;KAEQGS(ph)EEEGEGEEEEEEGGESK;KAEQGS(ph)EEEGEGEEEEEEGGESK
AsPC-1	Gartisertib	Q8NE71	ATP-binding cassette sub-family F member 1	ABCF1	S228	AKKAEQGsEEEGEGE	FALSE	1.0179e-11	183.49	164.48	1	111634	84671.5	94827.6	86440.5	94115.1	93998.5	94630.1	107036	108639	101036	83939.6	1.10489	0.838033	0.938552	0.855541	0.9315	0.930346	0.936598	1.05939	1.07525	1	KAEQGS(ph)EEEGEGEEEEEEGGESK;KAEQGS(ph)EEEGEGEEEEEEGGESK;KAEQGS(ph)EEEGEGEEEEEEGGESK;KAEQGS(ph)EEEGEGEEEEEEGGESK
AsPC-1	Elimusertib	Q8NE71	ATP-binding cassette sub-family F member 1	ABCF1	S228	AKKAEQGsEEEGEGE	FALSE	3.2719e-22	225.53	199.9	1	324267	409416	316193	303656	330452	381368	364038	372697	380553	363611	366971	0.891798	1.12597	0.869592	0.835113	0.908808	1.04884	1.00117	1.02499	1.0466	1	KAEQGS(ph)EEEGEGEEEEEEGGESK;KAEQGS(ph)EEEGEGEEEEEEGGESK;KAEQGS(ph)EEEGEGEEEEEEGGESK;KAEQGS(ph)EEEGEGEEEEEEGGESK;KAEQGS(ph)EEEGEGEEEEEEGGESK;KAEQGS(ph)EEEGEGEEEEEEGGESK
AsPC-1	Ceralasertib	Q8NE71	ATP-binding cassette sub-family F member 1	ABCF1	S228	AKKAEQGsEEEGEGE	FALSE	7.231e-32	330.67	300.08	1	492231	644944	548728	581201	540089	506188	559415	450758	559558	491873	548618	1.00073	1.3112	1.11559	1.18161	1.09803	1.0291	1.13732	0.916412	1.13761	1	KAEQGS(ph)EEEGEGEEEEEEGGESK;KAEQGS(ph)EEEGEGEEEEEEGGESK;KAEQGS(ph)EEEGEGEEEEEEGGESK;KAEQGS(ph)EEEGEGEEEEEEGGESK;KAEQGS(ph)EEEGEGEEEEEEGGESK;KAEQGS(ph)EEEGEGEEEEEEGGESK
AsPC-1	Elimusertib	Q8NE71;Q8NE71-2	ATP-binding cassette sub-family F member 1	ABCF1	S22	IGDGESTsPSDKVVK	FALSE	3.4366e-29	262.21	188.33	0	55103	56177.3	49256.8	49216.3	45492.6	41482.2	42366.7	42929.5	51248.4	44989.9	47468.8	1.22479	1.24867	1.09484	1.09394	1.01117	0.922034	0.941694	0.954204	1.13911	1	QQPPEPEWIGDGESTS(ph)PSDK
AsPC-1	Berzosertib	Q8NE71;Q8NE71-2	ATP-binding cassette sub-family F member 1	ABCF1	S22	IGDGESTsPSDKVVK	FALSE	2.3994e-09	171.94	134.595	0	45335.8	46148.3	44786.9	49657.6	37663.2	46764.8	42101.9	48163.4	47940.9	48548.9	47244.2	0.933817	0.950553	0.922511	1.02284	0.775779	0.963252	0.867206	0.992059	0.987476	1	QQPPEPEWIGDGESTS(ph)PSDK;QQPPEPEWIGDGESTS(ph)PSDK;QQPPEPEWIGDGESTS(ph)PSDK
AsPC-1	Elimusertib	Q8NE71;Q8NE71-2	ATP-binding cassette sub-family F member 1	ABCF1	S105;T108	MERLKKLsVPTSDEE	FALSE	0.0027659	NA	NA	1	15334.1	13256.7	17878.4	17377.8	15424.8	22576.1	16907.6	18848.4	14831	19034	14707.6	0.805615	0.696475	0.939289	0.912988	0.810383	1.18609	0.888285	0.990247	0.779185	1	KLS(ph)VPT(ph)SDEEDEVPAPK
AsPC-1	Ceralasertib	Q8NE71;Q8NE71-2	ATP-binding cassette sub-family F member 1	ABCF1	S105;T108	MERLKKLsVPTSDEE	FALSE	0.0027659	76.733	64.179	1	68728.1	85603.3	62957.7	73620.8	68419.6	68549.6	73352.2	60903	62453.5	86377.8	80229.2	0.795669	0.991034	0.728865	0.852312	0.792097	0.793602	0.849202	0.705078	0.723027	1	KLS(ph)VPT(ph)SDEEDEVPAPK;KLS(ph)VPT(ph)SDEEDEVPAPK
AsPC-1	Elimusertib	Q8NE71;Q8NE71-2	ATP-binding cassette sub-family F member 1	ABCF1	S109	KKLSVPTsDEEDEVP	FALSE	1.1272e-13	198.56	181.19	0	1.8855e+06	2.23568e+06	1.8544e+06	2.02984e+06	2.09175e+06	2.36369e+06	2.30905e+06	2.52349e+06	2.32961e+06	2.50938e+06	2.176e+06	0.751381	0.890928	0.738988	0.8089	0.833573	0.941944	0.920169	1.00562	0.928359	1	KLSVPTS(ph)DEEDEVPAPK;KLSVPTS(ph)DEEDEVPAPK;KLSVPTS(ph)DEEDEVPAPKPR;KLSVPTS(ph)DEEDEVPAPKPR;KLSVPTS(ph)DEEDEVPAPKPR;KLSVPTS(ph)DEEDEVPAPKPR;LSVPTS(ph)DEEDEVPAPK;LSVPTS(ph)DEEDEVPAPK;LSVPTS(ph)DEEDEVPAPK;LSVPTS(ph)DEEDEVPAPK;LSVPTS(ph)DEEDEVPAPKPR;LSVPTS(ph)DEEDEVPAPKPR;LSVPTS(ph)DEEDEVPAPKPR
AsPC-1	Ceralasertib	Q8NE71;Q8NE71-2	ATP-binding cassette sub-family F member 1	ABCF1	S109	KKLSVPTsDEEDEVP	FALSE	6.1231e-15	210.43	185.87	0	1799722	2398022	1973540	2406776	2184631	2127630	2329637	1997907	2040965	2182299	2292049	0.824691	1.09885	0.90434	1.10286	1.00107	0.974949	1.06751	0.915506	0.935236	1	KLSVPTS(ph)DEEDEVPAPK;KLSVPTS(ph)DEEDEVPAPK;KLSVPTS(ph)DEEDEVPAPK;KLSVPTS(ph)DEEDEVPAPK;KLSVPTS(ph)DEEDEVPAPKPR;KLSVPTS(ph)DEEDEVPAPKPR;KLSVPTS(ph)DEEDEVPAPKPR;KLSVPTS(ph)DEEDEVPAPKPR;KLSVPTS(ph)DEEDEVPAPKPR;LSVPTS(ph)DEEDEVPAPK;LSVPTS(ph)DEEDEVPAPK;LSVPTS(ph)DEEDEVPAPKPR;LSVPTS(ph)DEEDEVPAPKPR
AsPC-1	Berzosertib	Q8NE71;Q8NE71-2	ATP-binding cassette sub-family F member 1	ABCF1	S109	KKLSVPTsDEEDEVP	FALSE	1.4596e-10	221.865	193.965	0	1944844	1694097	1879338	2010447	2082509	2012028	2663629	2216649	2245179	2132417	1889832	0.912037	0.794449	0.881318	0.942802	0.976595	0.943543	1.24911	1.0395	1.05288	1	KLSVPTS(ph)DEEDEVPAPK;KLSVPTS(ph)DEEDEVPAPKPR;KLSVPTS(ph)DEEDEVPAPKPR;KLSVPTS(ph)DEEDEVPAPKPR;KLSVPTS(ph)DEEDEVPAPKPR;LSVPTS(ph)DEEDEVPAPK;LSVPTS(ph)DEEDEVPAPK;LSVPTS(ph)DEEDEVPAPK;LSVPTS(ph)DEEDEVPAPKPR;LSVPTS(ph)DEEDEVPAPKPR;LSVPTS(ph)DEEDEVPAPKPR;LSVPTS(ph)DEEDEVPAPKPR;LSVPTS(ph)DEEDEVPAPKPR;LSVPTS(ph)DEEDEVPAPKPR
AsPC-1	Gartisertib	Q8NE71;Q8NE71-2	ATP-binding cassette sub-family F member 1	ABCF1	S109	KKLSVPTsDEEDEVP	FALSE	1.628e-07	190.41	160.43	0	1992973	1436052	1378483	1473445	1457078	1886735	1604732	2106939	1467748	1466977	1273125	1.35856	0.97892	0.939676	1.00441	0.993253	1.28614	1.0939	1.43625	1.00053	1	KLSVPTS(ph)DEEDEVPAPK;KLSVPTS(ph)DEEDEVPAPK;KLSVPTS(ph)DEEDEVPAPK;KLSVPTS(ph)DEEDEVPAPKPR;KLSVPTS(ph)DEEDEVPAPKPR;KLSVPTS(ph)DEEDEVPAPKPR;KLSVPTS(ph)DEEDEVPAPKPR;LSVPTS(ph)DEEDEVPAPK;LSVPTS(ph)DEEDEVPAPK;LSVPTS(ph)DEEDEVPAPK;LSVPTS(ph)DEEDEVPAPK;LSVPTS(ph)DEEDEVPAPK;LSVPTS(ph)DEEDEVPAPKPR;LSVPTS(ph)DEEDEVPAPKPR;LSVPTS(ph)DEEDEVPAPKPR;LSVPTS(ph)DEEDEVPAPKPR;LSVPTS(ph)DEEDEVPAPKPR
AsPC-1	Elimusertib	Q8NE71;Q8NE71-2	ATP-binding cassette sub-family F member 1	ABCF1	S109;T108	LKKLSVPtSDEEDEV	FALSE	0.00244741	132.71	115.4	1	572977	662517	608448	573851	603195	643751	684288	680867	685943	597582	635741	0.958826	1.10866	1.01818	0.960288	1.00939	1.07726	1.1451	1.13937	1.14786	1	KLSVPT(ph)S(ph)DEEDEVPAPK;KLSVPT(ph)S(ph)DEEDEVPAPK;KLSVPT(ph)S(ph)DEEDEVPAPKPR;KLSVPT(ph)S(ph)DEEDEVPAPKPR;LSVPT(ph)S(ph)DEEDEVPAPK;LSVPT(ph)S(ph)DEEDEVPAPKPR
AsPC-1	Ceralasertib	Q8NE71;Q8NE71-2	ATP-binding cassette sub-family F member 1	ABCF1	S109;T108	LKKLSVPtSDEEDEV	FALSE	0.0042679	98.4915	83.567	1	678689	839762	667879	730184	739143	720153	699432	694805	687784	629443	634138	1.07824	1.33414	1.06106	1.16005	1.17428	1.14411	1.11119	1.10384	1.09269	1	KLSVPT(ph)S(ph)DEEDEVPAPK;KLSVPT(ph)S(ph)DEEDEVPAPK;KLSVPT(ph)S(ph)DEEDEVPAPKPR;KLSVPT(ph)S(ph)DEEDEVPAPKPR;KLSVPT(ph)S(ph)DEEDEVPAPKPR;KLSVPT(ph)S(ph)DEEDEVPAPKPR;KLSVPT(ph)S(ph)DEEDEVPAPKPR;KLSVPT(ph)S(ph)DEEDEVPAPKPR;LSVPT(ph)S(ph)DEEDEVPAPK;LSVPT(ph)S(ph)DEEDEVPAPKPR;LSVPT(ph)S(ph)DEEDEVPAPKPR
AsPC-1	Berzosertib	Q8NE71;Q8NE71-2	ATP-binding cassette sub-family F member 1	ABCF1	S109;T108	LKKLSVPtSDEEDEV	FALSE	0.00039972	115.79	96.415	1	685991	531079	636200	652960	674965	758532	661236	718961	683161	728596	646705	0.941525	0.728908	0.873187	0.89619	0.926391	1.04109	0.907549	0.986776	0.937641	1	KLSVPT(ph)S(ph)DEEDEVPAPK;KLSVPT(ph)S(ph)DEEDEVPAPK;KLSVPT(ph)S(ph)DEEDEVPAPKPR;KLSVPT(ph)S(ph)DEEDEVPAPKPR;KLSVPT(ph)S(ph)DEEDEVPAPKPR;LSVPT(ph)S(ph)DEEDEVPAPK;LSVPT(ph)S(ph)DEEDEVPAPKPR;LSVPT(ph)S(ph)DEEDEVPAPKPR;LSVPT(ph)S(ph)DEEDEVPAPKPR
AsPC-1	Gartisertib	Q8NE71;Q8NE71-2	ATP-binding cassette sub-family F member 1	ABCF1	S109;T108	LKKLSVPtSDEEDEV	FALSE	0.0030983	108.89	98.697	1	327208	342988	356730	341870	339604	310294	329850	334403	367968	355377	350085	0.920735	0.965137	1.00381	0.961992	0.955616	0.87314	0.928168	0.94098	1.03543	1	KLSVPT(ph)S(ph)DEEDEVPAPK;KLSVPT(ph)S(ph)DEEDEVPAPK;KLSVPT(ph)S(ph)DEEDEVPAPKPR;LSVPT(ph)S(ph)DEEDEVPAPK;LSVPT(ph)S(ph)DEEDEVPAPKPR;LSVPT(ph)S(ph)DEEDEVPAPKPR;LSVPT(ph)S(ph)DEEDEVPAPKPR
AsPC-1	Elimusertib	Q8NE71;Q8NE71-2	ATP-binding cassette sub-family F member 1	ABCF1	T108	LKKLSVPtSDEEDEV	FALSE	4.2475e-05	145.02	123.22	0	49713.4	40836.2	37202.6	36529.8	39936.6	37776.8	43977.1	42379.3	34582.4	39171	41106.6	1.26914	1.04251	0.949749	0.932574	1.01955	0.964407	1.1227	1.08191	0.882857	1	LSVPT(ph)SDEEDEVPAPKPR
AsPC-1	Gartisertib	Q8NE71;Q8NE71-2	ATP-binding cassette sub-family F member 1	ABCF1	T108	LKKLSVPtSDEEDEV	FALSE	5.9442e-24	219.52	185.67	0	21915.7	19286.1	14053.4	16094	15093.4	21171.6	16280.4	26228	15255.3	17863	15392.9	1.22687	1.07967	0.78673	0.900965	0.844955	1.18522	0.911405	1.46829	0.854018	1	LSVPT(ph)SDEEDEVPAPK
AsPC-1	Elimusertib	Q8NE71;Q8NE71-2	ATP-binding cassette sub-family F member 1	ABCF1	S105;S109;T108	MERLKKLsVPTSDEE	FALSE	0.0014386	105.16	90.258	0	434399	350383	409895	319624	313724	371681	385163	312315	399097	355268	337950	1.22274	0.986248	1.15376	0.899669	0.883063	1.0462	1.08415	0.879097	1.12337	1	KLS(ph)VPT(ph)S(ph)DEEDEVPAPK;KLS(ph)VPT(ph)S(ph)DEEDEVPAPK;KLS(ph)VPT(ph)S(ph)DEEDEVPAPKPR
AsPC-1	Ceralasertib	Q8NE71;Q8NE71-2	ATP-binding cassette sub-family F member 1	ABCF1	S105;S109;T108	MERLKKLsVPTSDEE	FALSE	0.00198857	81.974	65.289	1	311624	336099	290664	286788	253379	283695	304739	209689	291558	255312	269699	1.22056	1.31642	1.13847	1.12328	0.992426	1.11117	1.19359	0.821304	1.14197	1	KLS(ph)VPT(ph)S(ph)DEEDEVPAPK;KLS(ph)VPT(ph)S(ph)DEEDEVPAPKPR
AsPC-1	Berzosertib	Q8NE71;Q8NE71-2	ATP-binding cassette sub-family F member 1	ABCF1	S105;S109;T108	MERLKKLsVPTSDEE	FALSE	0.0035138	NA	NA	1	72554.5	68012.8	89979.7	88147.6	103658	70847.2	94841.4	60935.6	110148	104880	87546.4	0.691782	0.648479	0.857926	0.840457	0.988342	0.675504	0.904281	0.581001	1.05022	1	KLS(ph)VPT(ph)S(ph)DEEDEVPAPK;KLS(ph)VPT(ph)S(ph)DEEDEVPAPK
AsPC-1	Gartisertib	Q8NE71;Q8NE71-2	ATP-binding cassette sub-family F member 1	ABCF1	S105;S109;T108	MERLKKLsVPTSDEE	FALSE	0.00198857	NA	NA	1	61244	50562	49843.4	45364.1	41237	54818.8	51641.6	42014.7	60799.6	53338.9	55348.8	1.14821	0.947939	0.934467	0.850487	0.773112	1.02774	0.968178	0.787693	1.13987	1	KLS(ph)VPT(ph)S(ph)DEEDEVPAPK;KLS(ph)VPT(ph)S(ph)DEEDEVPAPKPR
AsPC-1	Elimusertib	Q8NE71;Q8NE71-2	ATP-binding cassette sub-family F member 1	ABCF1	S166	NRINKAVsEEQQPAL	FALSE	0.00042095	152.47	121.09	0	70693.3	68136.2	51537	56540.8	58999.1	43044.4	50074.7	77512.6	51099.3	66232.9	59938.7	1.06734	1.02874	0.778117	0.853666	0.890782	0.649895	0.756039	1.1703	0.771509	1	AVS(ph)EEQQPALK
AsPC-1	Ceralasertib	Q8NE71;Q8NE71-2	ATP-binding cassette sub-family F member 1	ABCF1	S166	NRINKAVsEEQQPAL	FALSE	3.7474e-05	225.79	185.3	0	80323	86341.5	67166.1	90925.9	99106.3	76448.6	93826.5	68084.2	60210.4	90470.2	83389.9	0.88784	0.954365	0.742412	1.00504	1.09546	0.845014	1.0371	0.75256	0.665528	1	AVS(ph)EEQQPALK
AsPC-1	Berzosertib	Q8NE71;Q8NE71-2	ATP-binding cassette sub-family F member 1	ABCF1	S166	NRINKAVsEEQQPAL	FALSE	0.000261347	168.365	139.225	0	122994	107331	107358	137406	124666	110849	129068	138960	143777	154186	140317	0.7977	0.696115	0.696289	0.891173	0.808542	0.718931	0.837095	0.901248	0.932495	1	AVS(ph)EEQQPALK;AVS(ph)EEQQPALK
AsPC-1	Gartisertib	Q8NE71;Q8NE71-2	ATP-binding cassette sub-family F member 1	ABCF1	S166	NRINKAVsEEQQPAL	FALSE	0.00099022	149.57	124.72	0	32439.4	31366.5	26933.6	27000.7	30584.2	37959.5	35028.3	41482.8	30312.3	35512.7	30457.8	0.913458	0.883248	0.758422	0.760311	0.861218	1.0689	0.98636	1.16811	0.853561	1	AVS(ph)EEQQPALK
AsPC-1	Elimusertib	Q8IZP0;Q8IZP0-10;Q8IZP0-11;Q8IZP0-12;Q8IZP0-2;Q8IZP0-3;Q8IZP0-4;Q8IZP0-5;Q8IZP0-6;Q8IZP0-7;Q8IZP0-8;Q8IZP0-9	Abl interactor 1	ABI1	S222;S225	ARLGSQHsPGRTASL	TRUE	0.02728	NA	NA	1	59083.6	55440.9	45866.4	54782.7	38716	45863.7	43121.4	48092.4	37988.4	48288	45213.8	1.22357	1.14813	0.94985	1.1345	0.801771	0.949793	0.893004	0.995949	0.786705	1	LGS(ph)QHS(ph)PGR
AsPC-1	Ceralasertib	Q8IZP0-2;Q8IZP0-4;Q8IZP0-3;Q8IZP0-5;Q8IZP0-6;Q8IZP0-9;Q8IZP0-12;Q8IZP0;Q8IZP0-10;Q8IZP0-8;Q8IZP0-7;Q8IZP0-11	Abl interactor 1	ABI1	S222;S225	ARLGSQHsPGRTASL	TRUE	0.02728	77.279	51.542	0	47418.4	31735.8	34423.7	38982.1	39924.4	46938	37828.8	36434.9	39661.8	52274	39936.4	0.907113	0.607105	0.658524	0.745726	0.763752	0.897921	0.723664	0.696999	0.758729	1	LGS(ph)QHS(ph)PGR;LGS(ph)QHS(ph)PGR
AsPC-1	Berzosertib	Q8IZP0-3;Q8IZP0-5;Q8IZP0-9;Q8IZP0-2;Q8IZP0-4;Q8IZP0-6;Q8IZP0-12;Q8IZP0;Q8IZP0-11;Q8IZP0-10;Q8IZP0-8;Q8IZP0-7	Abl interactor 1	ABI1	S222;S225	ARLGSQHsPGRTASL	TRUE	0.0181709	103.85	77.18	0	78023.4	80438.7	80491.2	77351.2	71367.4	63189.2	58918.9	58235.7	74526.3	70422.7	70872.9	1.10793	1.14223	1.14297	1.09838	1.01341	0.897284	0.836647	0.826944	1.05827	1	LGS(ph)QHS(ph)PGR;LGS(ph)QHS(ph)PGR
AsPC-1	Gartisertib	Q8IZP0-2;Q8IZP0-4;Q8IZP0-3;Q8IZP0-5;Q8IZP0-6;Q8IZP0-9;Q8IZP0-12;Q8IZP0;Q8IZP0-11;Q8IZP0-10;Q8IZP0-8;Q8IZP0-7	Abl interactor 1	ABI1	S222;S225	ARLGSQHsPGRTASL	TRUE	0.018485	85.554	64.008	0	33701.2	41549.8	42310.3	33198.6	27160.3	24092.1	27047.7	21498.8	26792.7	28686.8	31070.7	1.1748	1.4484	1.4749	1.15728	0.946788	0.839833	0.942861	0.749432	0.933973	1	LGS(ph)QHS(ph)PGR
AsPC-1	Elimusertib	Q8IZP0-2;Q8IZP0-4;Q8IZP0-3;Q8IZP0-5;Q8IZP0-6;Q8IZP0-9;Q8IZP0-12;Q8IZP0;Q8IZP0-10;Q8IZP0-8;Q8IZP0-7;Q8IZP0-11	Abl interactor 1	ABI1	S225	ARLGSQHsPGRTASL	FALSE	0.012555	110.08	80.238	0	1.18503e+06	1.18002e+06	1.39547e+06	1.30077e+06	1.43672e+06	1.38378e+06	1.42471e+06	1.55231e+06	1.44804e+06	1.46248e+06	1.40109e+06	0.810288	0.80686	0.95418	0.889426	0.982386	0.946184	0.974174	1.06142	0.990123	1	LGSQHS(ph)PGR;LGSQHS(ph)PGR;LGSQHS(ph)PGR;LGSQHS(ph)PGR;LGSQHS(ph)PGR;LGSQHS(ph)PGR;LGSQHS(ph)PGR;LGSQHS(ph)PGR;LGSQHS(ph)PGR
AsPC-1	Ceralasertib	Q8IZP0-2;Q8IZP0-4;Q8IZP0-3;Q8IZP0-5;Q8IZP0-6;Q8IZP0-9;Q8IZP0-12;Q8IZP0;Q8IZP0-10;Q8IZP0-8;Q8IZP0-7;Q8IZP0-11	Abl interactor 1	ABI1	S225	ARLGSQHsPGRTASL	FALSE	0.0079656	112.44	80.12	0	1583479	1375765	1641561	1533256	1722586	1757178	1683009	2609509	1819935	1609478	1860320	0.983846	0.854789	1.01993	0.952642	1.07028	1.09177	1.04569	1.62134	1.13076	1	LGSQHS(ph)PGR;LGSQHS(ph)PGR;LGSQHS(ph)PGR;LGSQHS(ph)PGR;LGSQHS(ph)PGR;LGSQHS(ph)PGR;LGSQHS(ph)PGR
AsPC-1	Berzosertib	Q8IZP0-2;Q8IZP0-4;Q8IZP0-3;Q8IZP0-5;Q8IZP0-6;Q8IZP0-9;Q8IZP0-12;Q8IZP0;Q8IZP0-10;Q8IZP0-8;Q8IZP0-7;Q8IZP0-11	Abl interactor 1	ABI1	S225	ARLGSQHsPGRTASL	FALSE	0.0058172	126.08	98.777	1	2187119	2662872	2210480	2122144	2085395	2186813	2586820	3421898	2471554	2266530	2287319	0.964964	1.17487	0.975271	0.936296	0.920083	0.964829	1.14131	1.50975	1.09046	1	LGSQHS(ph)PGR;LGSQHS(ph)PGR;LGSQHS(ph)PGR;LGSQHS(ph)PGR;LGSQHS(ph)PGR;LGSQHS(ph)PGR;LGSQHS(ph)PGR;LGSQHS(ph)PGR;LGSQHS(ph)PGR;LGSQHS(ph)PGR;LGSQHS(ph)PGR;LGSQHS(ph)PGR
AsPC-1	Gartisertib	Q8IZP0-2;Q8IZP0-4;Q8IZP0-3;Q8IZP0-5;Q8IZP0-6;Q8IZP0-9;Q8IZP0-12;Q8IZP0;Q8IZP0-11;Q8IZP0-10;Q8IZP0-8;Q8IZP0-7	Abl interactor 1	ABI1	S225	ARLGSQHsPGRTASL	FALSE	0.00309185	158.01	124.61	0	1168835	1210830	1088943	1349522	1414955	1308871	1342250	1806385	1139180	1245845	1181730	0.938187	0.971894	0.87406	1.08322	1.13574	1.05059	1.07738	1.44993	0.914383	1	LGSQHS(ph)PGR;LGSQHS(ph)PGR;LGSQHS(ph)PGR;LGSQHS(ph)PGR;LGSQHS(ph)PGR;LGSQHS(ph)PGR
AsPC-1	Elimusertib	Q8IZP0-2;Q8IZP0-4;Q8IZP0-3;Q8IZP0-5;Q8IZP0-6;Q8IZP0-9;Q8IZP0-12;Q8IZP0;Q8IZP0-10;Q8IZP0-8;Q8IZP0-7;Q8IZP0-11	Abl interactor 1	ABI1	T200	GRNTPYKtLEPVKPP	FALSE	0.02732	73.317	56.805	0	21708.3	20762.1	24646.7	24731.7	24593.6	26001.7	24011.2	25129.1	21251	26764.4	20998.1	0.81109	0.775738	0.920875	0.924051	0.918894	0.971504	0.897132	0.938902	0.794002	1	NTPYKT(ph)LEPVKPPTVPNDYMTSPAR
AsPC-1	Ceralasertib	Q8IZP0-2;Q8IZP0-4;Q8IZP0-3;Q8IZP0-5;Q8IZP0-6;Q8IZP0-9;Q8IZP0-12;Q8IZP0;Q8IZP0-10;Q8IZP0-8;Q8IZP0-7;Q8IZP0-11	Abl interactor 1	ABI1	T200	GRNTPYKtLEPVKPP	FALSE	0.0016807	126.673	105.345	0	62699.6	42958	70278.1	63260.3	67758.9	68533.8	63059.3	74031	80392	59659.5	50627.3	1.05096	0.720054	1.17799	1.06036	1.13576	1.14875	1.05699	1.24089	1.34751	1	NTPYKT(ph)LEPVKPPTVPNDYMTSPAR;NTPYKT(ph)LEPVKPPTVPNDYMTSPAR;NTPYKT(ph)LEPVKPPTVPNDYMTSPAR
AsPC-1	Berzosertib	Q8IZP0-3;Q8IZP0-5;Q8IZP0-9;Q8IZP0-2;Q8IZP0-4;Q8IZP0-6;Q8IZP0-12;Q8IZP0;Q8IZP0-11;Q8IZP0-10;Q8IZP0-8;Q8IZP0-7	Abl interactor 1	ABI1	T200	GRNTPYKtLEPVKPP	FALSE	4.6287e-05	145.21	128.94	0	31536.4	40795	43634.8	53871.3	74738.4	97149.6	58954.4	66195.1	66608.2	83045.3	85760.8	0.379749	0.491238	0.525433	0.648697	0.899971	1.16984	0.709906	0.797097	0.80207	1	NTPYKT(ph)LEPVKPPTVPNDYMTSPAR;NTPYKT(ph)LEPVKPPTVPNDYMTSPAR
AsPC-1	Gartisertib	Q8IZP0-2;Q8IZP0-4;Q8IZP0-3;Q8IZP0-5;Q8IZP0-6;Q8IZP0-9;Q8IZP0-12;Q8IZP0;Q8IZP0-11;Q8IZP0-10;Q8IZP0-8;Q8IZP0-7	Abl interactor 1	ABI1	T200	GRNTPYKtLEPVKPP	FALSE	0.0185073	52.268	28.528	0	41115	63824.4	63312.2	82688.3	84904.5	73674.3	87995.5	95872.4	100538	89138.3	86560.2	0.46125	0.716015	0.710269	0.927641	0.952504	0.826517	0.98718	1.07555	1.12789	1	NTPYKT(ph)LEPVKPPTVPNDYMTSPAR;NTPYKT(ph)LEPVKPPTVPNDYMTSPAR
AsPC-1	Gartisertib	Q8IZP0-2;Q8IZP0-4;Q8IZP0-3;Q8IZP0-5;Q8IZP0-6;Q8IZP0-9;Q8IZP0-12;Q8IZP0;Q8IZP0-11;Q8IZP0-10;Q8IZP0-8;Q8IZP0-7	Abl interactor 1	ABI1	T200;T215	GRNTPYKtLEPVKPP	FALSE	0.013171	66.828	52.775	0	22987.8	26434.1	27889	33336	39983	29179.2	30497.5	25144.5	40447.2	40328.5	44526.6	0.570014	0.65547	0.691546	0.826613	0.991434	0.723538	0.756228	0.623492	1.00294	1	NTPYKT(ph)LEPVKPPTVPNDYMT(ph)SPAR
AsPC-1	Elimusertib	Q8IZP0-2;Q8IZP0-4;Q8IZP0-3;Q8IZP0-5;Q8IZP0-6;Q8IZP0-9;Q8IZP0-12;Q8IZP0;Q8IZP0-10;Q8IZP0-8;Q8IZP0-7;Q8IZP0-11	Abl interactor 1	ABI1	S231	HSPGRTAsLNQRPRT	FALSE	0.023975	102.01	57.306	0	1.75325e+06	1.09738e+06	1.10624e+06	954031	920294	867989	996438	1.06961e+06	693049	883860	805691	1.98363	1.24158	1.2516	1.07939	1.04122	0.982043	1.12737	1.21016	0.784116	1	TAS(ph)LNQR;TAS(ph)LNQR;TAS(ph)LNQRPR;TAS(ph)LNQRPR;TAS(ph)LNQRPR;TAS(ph)LNQRPR;TAS(ph)LNQRPR;TAS(ph)LNQRPR
AsPC-1	Ceralasertib	Q8IZP0;Q8IZP0-10;Q8IZP0-11;Q8IZP0-12;Q8IZP0-2;Q8IZP0-3;Q8IZP0-4;Q8IZP0-5;Q8IZP0-6;Q8IZP0-7;Q8IZP0-8;Q8IZP0-9	Abl interactor 1	ABI1	S231	HSPGRTAsLNQRPRT	FALSE	0.025456	117.705	71.788	1	1142482	577568	1050710	1055790	1363183	1313611	1261977	1023802	1263214	1284832	957414	0.889207	0.449528	0.81778	0.821734	1.06098	1.0224	0.982212	0.796838	0.983174	1	TAS(ph)LNQR;TAS(ph)LNQR;TAS(ph)LNQRPR;TAS(ph)LNQRPR;TAS(ph)LNQRPR;TAS(ph)LNQRPR;TAS(ph)LNQRPR;TAS(ph)LNQRPR
AsPC-1	Berzosertib	Q8IZP0-3;Q8IZP0-5;Q8IZP0-9;Q8IZP0-2;Q8IZP0-4;Q8IZP0-6;Q8IZP0-12;Q8IZP0;Q8IZP0-11;Q8IZP0-10;Q8IZP0-8;Q8IZP0-7	Abl interactor 1	ABI1	S231	HSPGRTAsLNQRPRT	FALSE	0.0345595	117.09	65.805	0	755384	740149	821544	805046	782957	855129	750068	791922	699237	715329	800980	1.056	1.0347	1.14848	1.12542	1.09454	1.19544	1.04856	1.10707	0.977505	1	TAS(ph)LNQR;TAS(ph)LNQR;TAS(ph)LNQRPR;TAS(ph)LNQRPR;TAS(ph)LNQRPR;TAS(ph)LNQRPR;TAS(ph)LNQRPR;TAS(ph)LNQRPR
AsPC-1	Gartisertib	Q8IZP0-2;Q8IZP0-4;Q8IZP0-3;Q8IZP0-5;Q8IZP0-6;Q8IZP0-9;Q8IZP0-12;Q8IZP0;Q8IZP0-11;Q8IZP0-10;Q8IZP0-8;Q8IZP0-7	Abl interactor 1	ABI1	S231	HSPGRTAsLNQRPRT	FALSE	0.03247	98.055	57.703	0	864154	1097515	1148507	953237	817878	730648	760852	550578	786277	695196	761536	1.24304	1.57871	1.65206	1.37118	1.17647	1.051	1.09444	0.791976	1.13102	1	TAS(ph)LNQR;TAS(ph)LNQRPR;TAS(ph)LNQRPR;TAS(ph)LNQRPR;TAS(ph)LNQRPR
AsPC-1	Gartisertib	Q8IZP0-2;Q8IZP0-4;Q8IZP0-3;Q8IZP0-5;Q8IZP0-6;Q8IZP0-9;Q8IZP0-12;Q8IZP0	Abl interactor 1	ABI1	S329	NSTTSSTsSGGYRRT	FALSE	0.00028362	147.1	118.34	0	22667.8	24662.1	15519.7	19650.1	26253.8	34638.6	25703.7	31172	21795.9	25543	21317.5	0.887437	0.965511	0.607591	0.769294	1.02783	1.35609	1.00629	1.22037	0.853303	1	HNSTTSSTS(ph)SGGYR
AsPC-1	Ceralasertib	Q8IZP0-2;Q8IZP0-4;Q8IZP0-3;Q8IZP0-5;Q8IZP0-6;Q8IZP0-9;Q8IZP0-12;Q8IZP0;Q8IZP0-10;Q8IZP0-8;Q8IZP0-7;Q8IZP0-11	Abl interactor 1	ABI1	S222	TSPARLGsQHSPGRT	TRUE	0.017298	96.067	63.175	0	231846	154254	198614	285023	332554	318519	276472	206222	324051	344090	235003	0.673796	0.448296	0.577215	0.828341	0.966476	0.925685	0.803489	0.599327	0.941764	1	LGS(ph)QHSPGR
AsPC-1	Ceralasertib	Q8IZP0-3;Q8IZP0-5;Q8IZP0-9	Abl interactor 1	ABI1	S267	PIAVPTPsPPTIGPA	FALSE	0.00069854	NA	NA	1	17281.7	9752.5	19637.3	11610.8	16749.5	15343	16324.5	24739.4	24558.4	15218	13776	1.13561	0.640854	1.2904	0.762966	1.10064	1.00822	1.07271	1.62567	1.61377	1	ENSGSSSIGIPIAVPTPS(ph)PPTIGPAAPGSAPGSQYGTMTR
AsPC-1	Berzosertib	Q8IZP0-3;Q8IZP0-5;Q8IZP0-9	Abl interactor 1	ABI1	S267	PIAVPTPsPPTIGPA	FALSE	0.00069854	79.649	69.766	0	15903.8	21315	18093.8	15838	16588.2	11649.9	16797.5	16105.4	17746.7	15316.2	13704	1.03836	1.39166	1.18134	1.03406	1.08305	0.760622	1.09672	1.05153	1.15868	1	ENSGSSSIGIPIAVPTPS(ph)PPTIGPAAPGSAPGSQYGTMTR
AsPC-1	Gartisertib	Q8IZP0-2;Q8IZP0-4;Q8IZP0-3;Q8IZP0-5;Q8IZP0-6;Q8IZP0-9;Q8IZP0-12;Q8IZP0	Abl interactor 1	ABI1	S323	RQISRHNsTTSSTSS	FALSE	0.000399045	152.34	136.11	0	51732.9	79320	75223.9	141177	173826	87838.9	114606	158174	146193	136991	112123	0.377637	0.579015	0.549114	1.03055	1.26888	0.641201	0.836596	1.15463	1.06717	1	HNS(ph)TTSSTSSGGYR;HNS(ph)TTSSTSSGGYR;HNS(ph)TTSSTSSGGYR;HNS(ph)TTSSTSSGGYR
AsPC-1	Elimusertib	Q8IZP0-2;Q8IZP0-4;Q8IZP0-3;Q8IZP0-5;Q8IZP0-6;Q8IZP0-9;Q8IZP0-12;Q8IZP0;Q8IZP0-10;Q8IZP0-8;Q8IZP0-7;Q8IZP0-11	Abl interactor 1	ABI1	S183	PPTQKPPsPPMSGRG	FALSE	0.0093219	101.685	72.8855	0	5.18249e+06	4.64407e+06	5.17297e+06	5.18074e+06	5.18404e+06	5.44199e+06	5.45643e+06	5.69159e+06	5.71276e+06	5.90992e+06	4.98583e+06	0.876913	0.78581	0.875302	0.876617	0.877176	0.920823	0.923266	0.963057	0.966639	1	TNPPTQKPPS(ph)PPMSGR;TNPPTQKPPS(ph)PPMSGR;TNPPTQKPPS(ph)PPMSGR;TNPPTQKPPS(ph)PPMSGR;TNPPTQKPPS(ph)PPMSGR;TNPPTQKPPS(ph)PPMSGR;TNPPTQKPPS(ph)PPMSGR;TNPPTQKPPS(ph)PPMSGR;TNPPTQKPPS(ph)PPMSGR;TNPPTQKPPS(ph)PPMSGR;TNPPTQKPPS(ph)PPMSGR;TNPPTQKPPS(ph)PPMSGR;TNPPTQKPPS(ph)PPMSGR;TNPPTQKPPS(ph)PPMSGR;TNPPTQKPPS(ph)PPMSGR;TNPPTQKPPS(ph)PPMSGR;TNPPTQKPPS(ph)PPMSGR;TNPPTQKPPS(ph)PPMSGR;TNPPTQKPPS(ph)PPMSGR;…
AsPC-1	Ceralasertib	Q8IZP0-2;Q8IZP0-4;Q8IZP0-3;Q8IZP0-5;Q8IZP0-6;Q8IZP0-9;Q8IZP0-12;Q8IZP0;Q8IZP0-10;Q8IZP0-8;Q8IZP0-7;Q8IZP0-11	Abl interactor 1	ABI1	S183	PPTQKPPsPPMSGRG	FALSE	0.0089795	85.759	59.523	0	5579699	4242386	5177504	4435562	4570360	5446499	4971389	4820077	4752538	5796488	5045562	0.9626	0.731889	0.893214	0.765215	0.78847	0.939621	0.857655	0.831551	0.8199	1	TNPPTQKPPS(ph)PPMSGR;TNPPTQKPPS(ph)PPMSGR;TNPPTQKPPS(ph)PPMSGR;TNPPTQKPPS(ph)PPMSGR;TNPPTQKPPS(ph)PPMSGR;TNPPTQKPPS(ph)PPMSGR;TNPPTQKPPS(ph)PPMSGR;TNPPTQKPPS(ph)PPMSGR;TNPPTQKPPS(ph)PPMSGR;TNPPTQKPPS(ph)PPMSGR;TNPPTQKPPS(ph)PPMSGR;TNPPTQKPPS(ph)PPMSGR;TNPPTQKPPS(ph)PPMSGR;TNPPTQKPPS(ph)PPMSGR;TNPPTQKPPS(ph)PPMSGR;TNPPTQKPPS(ph)PPMSGR;TNPPTQKPPS(ph)PPMSGR
AsPC-1	Berzosertib	Q8IZP0-3;Q8IZP0-5;Q8IZP0-9;Q8IZP0-2;Q8IZP0-4;Q8IZP0-6;Q8IZP0-12;Q8IZP0;Q8IZP0-11;Q8IZP0-10;Q8IZP0-8;Q8IZP0-7	Abl interactor 1	ABI1	S183	PPTQKPPsPPMSGRG	FALSE	0.014558	85.805	61.238	0	3639318	5145958	4214652	4296372	4136296	3935465	5078660	3860773	5232963	5037478	4426864	0.722448	1.02153	0.836659	0.852881	0.821105	0.781237	1.00818	0.76641	1.03881	1	TNPPTQKPPS(ph)PPMSGR;TNPPTQKPPS(ph)PPMSGR;TNPPTQKPPS(ph)PPMSGR;TNPPTQKPPS(ph)PPMSGR;TNPPTQKPPS(ph)PPMSGR;TNPPTQKPPS(ph)PPMSGR;TNPPTQKPPS(ph)PPMSGR;TNPPTQKPPS(ph)PPMSGR;TNPPTQKPPS(ph)PPMSGR;TNPPTQKPPS(ph)PPMSGR;TNPPTQKPPS(ph)PPMSGR;TNPPTQKPPS(ph)PPMSGR;TNPPTQKPPS(ph)PPMSGR;TNPPTQKPPS(ph)PPMSGR;TNPPTQKPPS(ph)PPMSGR;TNPPTQKPPS(ph)PPMSGR;TNPPTQKPPS(ph)PPMSGR;TNPPTQKPPS(ph)PPMSGR;TNPPTQKPPS(ph)PPMSGR
AsPC-1	Gartisertib	Q8IZP0-2;Q8IZP0-4;Q8IZP0-3;Q8IZP0-5;Q8IZP0-6;Q8IZP0-9;Q8IZP0-12;Q8IZP0;Q8IZP0-11;Q8IZP0-10;Q8IZP0-8;Q8IZP0-7	Abl interactor 1	ABI1	S183	PPTQKPPsPPMSGRG	FALSE	0.0119512	90.308	62.595	0	4415115	3949150	3809764	3890874	4033928	4651831	4541700	3872820	4093727	4371497	4068704	1.00998	0.903386	0.871501	0.890055	0.92278	1.06413	1.03893	0.885925	0.936459	1	TNPPTQKPPS(ph)PPMSGR;TNPPTQKPPS(ph)PPMSGR;TNPPTQKPPS(ph)PPMSGR;TNPPTQKPPS(ph)PPMSGR;TNPPTQKPPS(ph)PPMSGR;TNPPTQKPPS(ph)PPMSGR;TNPPTQKPPS(ph)PPMSGR;TNPPTQKPPS(ph)PPMSGR;TNPPTQKPPS(ph)PPMSGR;TNPPTQKPPS(ph)PPMSGR;TNPPTQKPPS(ph)PPMSGR;TNPPTQKPPS(ph)PPMSGR;TNPPTQKPPS(ph)PPMSGR;TNPPTQKPPS(ph)PPMSGR;TNPPTQKPPS(ph)PPMSGR;TNPPTQKPPS(ph)PPMSGR;TNPPTQKPPS(ph)PPMSGR;TNPPTQKPPS(ph)PPMSGR;TNPPTQKPPS(ph)PPMSGR;…
AsPC-1	Berzosertib	Q8IZP0-3;Q8IZP0-5;Q8IZP0-9;Q8IZP0-2;Q8IZP0-4;Q8IZP0-6;Q8IZP0-12;Q8IZP0;Q8IZP0-11;Q8IZP0-10;Q8IZP0-8;Q8IZP0-7	Abl interactor 1	ABI1	S222	TSPARLGsQHSPGRT	TRUE	0.0107801	116.895	84.6415	0	331371	422066	367801	329330	338235	375433	342538	399983	352983	332213	377703	0.997464	1.27047	1.10712	0.991321	1.01813	1.1301	1.03108	1.204	1.06252	1	LGS(ph)QHSPGR;LGS(ph)QHSPGR
AsPC-1	Gartisertib	Q8IZP0-2;Q8IZP0-4;Q8IZP0-3;Q8IZP0-5;Q8IZP0-6;Q8IZP0-9;Q8IZP0-12;Q8IZP0;Q8IZP0-10;Q8IZP0-8;Q8IZP0-7;Q8IZP0-11	Abl interactor 1	ABI1	S222	TSPARLGsQHSPGRT	TRUE	0.017298	NA	NA	1	162353	191083	150926	131369	132609	157746	130409	133595	131948	126807	121205	1.28032	1.50688	1.19021	1.03598	1.04576	1.24399	1.02841	1.05353	1.04054	1	LGS(ph)QHSPGR
AsPC-1	Elimusertib	Q8IZP0-2;Q8IZP0-4;Q8IZP0-3;Q8IZP0-5;Q8IZP0-6;Q8IZP0-9;Q8IZP0-12;Q8IZP0	Abl interactor 1	ABI1	S323	RQISRHNsTTSSTSS	FALSE	0.0194568	170.78	147.9	0	43762.3	56314.6	38806.3	69518.3	78827.6	40867.2	84393.2	102868	81290.1	73079	87501.4	0.598835	0.770599	0.531019	0.951276	1.07866	0.55922	1.15482	1.40762	1.11236	1	HNS(ph)TTSSTSSGGYR;HNS(ph)TTSSTSSGGYR
AsPC-1	Ceralasertib	Q8IZP0;Q8IZP0-12;Q8IZP0-2;Q8IZP0-3;Q8IZP0-4;Q8IZP0-5;Q8IZP0-6;Q8IZP0-9	Abl interactor 1	ABI1	S323	RQISRHNsTTSSTSS	FALSE	0.025016	144.635	126.09	1	76508.5	82049.7	85761.8	102036	148961	102934	95468.4	205674	136566	78923.3	105523	0.969404	1.03961	1.08665	1.29285	1.88741	1.30423	1.20964	2.606	1.73036	1	HNS(ph)TTSSTSSGGYR;HNS(ph)TTSSTSSGGYR;HNS(ph)TTSSTSSGGYR;HNS(ph)TTSSTSSGGYR;HNS(ph)TTSSTSSGGYR
AsPC-1	Berzosertib	Q8IZP0-3;Q8IZP0-5;Q8IZP0-9;Q8IZP0-2;Q8IZP0-4;Q8IZP0-6;Q8IZP0-12;Q8IZP0	Abl interactor 1	ABI1	S323	RQISRHNsTTSSTSS	FALSE	0.024984	171.13	148.55	0	186565	120072	114104	112223	141056	183794	127277	273489	96423.6	66064.3	137029	2.82398	1.81751	1.72716	1.69869	2.13513	2.78205	1.92656	4.13974	1.45954	1	HNS(ph)TTSSTSSGGYR;HNS(ph)TTSSTSSGGYR;HNS(ph)TTSSTSSGGYR;HNS(ph)TTSSTSSGGYR;HNS(ph)TTSSTSSGGYR;HNS(ph)TTSSTSSGGYR;HNS(ph)TTSSTSSGGYR
AsPC-1	Berzosertib	Q8IZP0-3;Q8IZP0-5;Q8IZP0-9;Q8IZP0-2;Q8IZP0-4;Q8IZP0-6;Q8IZP0-12;Q8IZP0;Q8IZP0-11;Q8IZP0-10;Q8IZP0-8;Q8IZP0-7	Abl interactor 1	ABI1	T215	TVPNDYMtSPARLGS	FALSE	4.2017e-05	138.78	111.46	0	77227.5	92833.2	81820.7	65656.8	75060.4	69487.6	69085.3	74851.5	68004.2	64439	104598	1.19846	1.44064	1.26974	1.0189	1.16483	1.07835	1.07211	1.16159	1.05533	1	TLEPVKPPTVPNDYMT(ph)SPAR
AsPC-1	Gartisertib	Q8IZP0-2;Q8IZP0-4;Q8IZP0-3;Q8IZP0-5;Q8IZP0-6;Q8IZP0-9;Q8IZP0-12;Q8IZP0;Q8IZP0-11;Q8IZP0-10;Q8IZP0-8;Q8IZP0-7	Abl interactor 1	ABI1	T215	TVPNDYMtSPARLGS	FALSE	4.2688e-06	154.86	126.05	0	71188.3	77403.4	76793.1	66468.8	78237.8	69404.1	63040.3	64343.6	72576.8	73930.8	81089.6	0.962904	1.04697	1.03872	0.899067	1.05826	0.93877	0.852693	0.870322	0.981685	1	TLEPVKPPTVPNDYMT(ph)SPAR
AsPC-1	Ceralasertib	Q8IZP0-2;Q8IZP0-4;Q8IZP0-3;Q8IZP0-5;Q8IZP0-6;Q8IZP0-9;Q8IZP0-12;Q8IZP0;Q8IZP0-10;Q8IZP0-8;Q8IZP0-7;Q8IZP0-11	Abl interactor 1	ABI1	S216	VPNDYMTsPARLGSQ	FALSE	1.9804e-10	172.32	142.22	0	69583.9	56195.3	61765.7	46978.4	51135.5	53766.6	44760.7	47993.9	49215.8	52283.5	69547.2	1.3309	1.07482	1.18136	0.898533	0.978043	1.02837	0.856115	0.917955	0.941327	1	TLEPVKPPTVPNDYMTS(ph)PAR
AsPC-1	Elimusertib	Q8IZP0-2;Q8IZP0-4;Q8IZP0-3;Q8IZP0-5;Q8IZP0-6;Q8IZP0-9;Q8IZP0-12;Q8IZP0;Q8IZP0-10;Q8IZP0-8;Q8IZP0-7;Q8IZP0-11	Abl interactor 1	ABI1	S216	VPNDYMTsPARLGSQ	FALSE	5.24565e-14	195.18	158.945	0	336439	314886	398668	381947	387405	343799	323409	304804	301627	292851	425781	1.14884	1.07524	1.36133	1.30424	1.32287	1.17397	1.10435	1.04081	1.02997	1	TLEPVKPPTVPNDYMTS(ph)PAR;TLEPVKPPTVPNDYMTS(ph)PAR
AsPC-1	Ceralasertib	Q8IZP0-2;Q8IZP0-4;Q8IZP0-3;Q8IZP0-5;Q8IZP0-6;Q8IZP0-9;Q8IZP0-12;Q8IZP0;Q8IZP0-10;Q8IZP0-8;Q8IZP0-7;Q8IZP0-11	Abl interactor 1	ABI1	T215	TVPNDYMtSPARLGS	FALSE	8.6423e-06	143.25	122.05	0	73235.4	53582	75175.7	55855.2	63359.2	62836.4	54862.6	71259.6	69432.6	57685.5	65757.5	1.26956	0.928865	1.3032	0.968272	1.09836	1.08929	0.951064	1.23531	1.20364	1	TLEPVKPPTVPNDYMT(ph)SPAR
AsPC-1	Berzosertib	Q8IZP0-3;Q8IZP0-5;Q8IZP0-9;Q8IZP0-2;Q8IZP0-4;Q8IZP0-6;Q8IZP0-12;Q8IZP0;Q8IZP0-11;Q8IZP0-10;Q8IZP0-8;Q8IZP0-7	Abl interactor 1	ABI1	S216	VPNDYMTsPARLGSQ	FALSE	3.4679e-13	212.76	171.63	0	125559	161566	129196	121620	110204	89939.2	93006	88117.9	110656	108541	163279	1.15679	1.48852	1.1903	1.1205	1.01532	0.82862	0.856874	0.81184	1.01948	1	TLEPVKPPTVPNDYMTS(ph)PAR
AsPC-1	Gartisertib	Q8IZP0-2;Q8IZP0-4;Q8IZP0-3;Q8IZP0-5;Q8IZP0-6;Q8IZP0-9;Q8IZP0-12;Q8IZP0;Q8IZP0-11;Q8IZP0-10;Q8IZP0-8;Q8IZP0-7	Abl interactor 1	ABI1	S216	VPNDYMTsPARLGSQ	FALSE	1.0979e-05	171.005	142.625	0	266013	292170	271312	270936	257609	219863	210584	189809	181583	179402	279394	1.48278	1.62858	1.51232	1.51022	1.43594	1.22554	1.17382	1.05801	1.01216	1	TLEPVKPPTVPNDYMTS(ph)PAR;TLEPVKPPTVPNDYMTS(ph)PAR
AsPC-1	Ceralasertib	Q9NYB9-3;Q9NYB9-2;Q9NYB9-4;Q9NYB9	Abl interactor 2	ABI2	T200	GRHSPYRtLEPVRPP	FALSE	0.000976592	117.255	81.4085	0	20705.5	16529.5	20312.1	19326.3	24971	20166.7	22761.1	22164.5	23789	24442.7	19838.6	0.847103	0.676256	0.831007	0.790678	1.02161	0.825059	0.931203	0.906794	0.973255	1	HSPYRT(ph)LEPVRPPVVPNDYVPSPTR;T(ph)LEPVRPPVVPNDYVPSPTR
AsPC-1	Berzosertib	Q9NYB9-3;Q9NYB9-2;Q9NYB9-4;Q9NYB9	Abl interactor 2	ABI2	T200	GRHSPYRtLEPVRPP	FALSE	0.0019463	NA	NA	1	30070	23687.9	26505.1	24955.3	20505	29643.1	22262.7	27754.7	23699.2	24690.3	31617.9	1.21789	0.959402	1.0735	1.01073	0.830489	1.2006	0.901677	1.12411	0.959857	1	T(ph)LEPVRPPVVPNDYVPSPTR
AsPC-1	Elimusertib	Q9NYB9-3;Q9NYB9-2;Q9NYB9-4;Q9NYB9	Abl interactor 2	ABI2	S227	NMAPSQQsPVRTASV	FALSE	5.8854e-05	176.58	149.15	0	825773	855875	1.01986e+06	974494	942520	934471	942169	939324	978664	932324	1.00815e+06	0.885715	0.918002	1.09389	1.04523	1.01094	1.0023	1.01056	1.00751	1.0497	1	NMAPSQQS(ph)PVR;NMAPSQQS(ph)PVR;NMAPSQQS(ph)PVR;NMAPSQQS(ph)PVR;NMAPSQQS(ph)PVR;NMAPSQQS(ph)PVR
AsPC-1	Elimusertib	Q9NYB9-3;Q9NYB9-2;Q9NYB9-4;Q9NYB9	Abl interactor 2	ABI2	T361	NRPASRHtPPTIGGS	FALSE	0.0033892	132.15	103.39	0	87045.5	84700.2	101904	109394	113936	127420	105529	98360.4	107520	103362	104126	0.842138	0.819449	0.985888	1.05835	1.10229	1.23275	1.02096	0.951606	1.04023	1	HT(ph)PPTIGGSLPYR
AsPC-1	Ceralasertib	Q9NYB9-3;Q9NYB9-2;Q9NYB9-4;Q9NYB9	Abl interactor 2	ABI2	T361	NRPASRHtPPTIGGS	FALSE	0.00047518	149.6	126.88	0	135331	119176	153267	141747	109898	143595	126742	110460	128202	146320	153344	0.924897	0.814486	1.04748	0.968746	0.751081	0.981378	0.866199	0.754922	0.876178	1	HT(ph)PPTIGGSLPYR
AsPC-1	Berzosertib	Q9NYB9-3;Q9NYB9-2;Q9NYB9-4;Q9NYB9	Abl interactor 2	ABI2	T361	NRPASRHtPPTIGGS	FALSE	0.00035251	165.57	121.89	0	99595.2	144574	135929	138729	129535	100607	130908	88265.8	159361	135435	138658	0.735371	1.06748	1.00365	1.02432	0.956433	0.742841	0.96657	0.65172	1.17666	1	HT(ph)PPTIGGSLPYR
AsPC-1	Gartisertib	Q9NYB9-3;Q9NYB9-2;Q9NYB9-4;Q9NYB9	Abl interactor 2	ABI2	T361	NRPASRHtPPTIGGS	FALSE	0.0025	131.39	100.66	0	124293	121721	120987	132068	137615	163680	140976	99819.5	110334	117751	136275	1.05556	1.03371	1.02748	1.12159	1.16869	1.39005	1.19724	0.847718	0.937016	1	HT(ph)PPTIGGSLPYR
AsPC-1	Elimusertib	Q9NYB9-3;Q9NYB9-2;Q9NYB9-4;Q9NYB9	Abl interactor 2	ABI2	S233	QSPVRTAsVNQRNRT	FALSE	0.0215445	113.345	60.009	0	1.07608e+06	642249	677917	543026	554323	448172	579643	435242	414321	503862	513332	2.13566	1.27465	1.34544	1.07773	1.10015	0.889474	1.1504	0.863812	0.822291	1	TAS(ph)VNQR;TAS(ph)VNQR;TAS(ph)VNQR;TAS(ph)VNQR
AsPC-1	Ceralasertib	Q9NYB9-3;Q9NYB9-2;Q9NYB9-4;Q9NYB9	Abl interactor 2	ABI2	S227	NMAPSQQsPVRTASV	FALSE	7.7415e-05	168.85	135.99	0	1022321	953511	1082669	1053866	981265	1062320	996714	968756	1032049	1108759	1093844	0.922041	0.85998	0.976469	0.950491	0.885012	0.958116	0.898945	0.87373	0.930814	1	NMAPSQQS(ph)PVR;NMAPSQQS(ph)PVR;NMAPSQQS(ph)PVR;NMAPSQQS(ph)PVR;NMAPSQQS(ph)PVR;NMAPSQQS(ph)PVR;NMAPSQQS(ph)PVR;NMAPSQQS(ph)PVR;NMAPSQQS(ph)PVR
AsPC-1	Berzosertib	Q9NYB9-3;Q9NYB9-2;Q9NYB9-4;Q9NYB9	Abl interactor 2	ABI2	S227	NMAPSQQsPVRTASV	FALSE	0.00018247	157.14	125.885	0	1048539	1326419	1181869	1117259	1077040	977960	1138238	863560	1157249	1097562	1182360	0.955335	1.20851	1.07681	1.01795	0.981302	0.891029	1.03706	0.786798	1.05438	1	NMAPSQQS(ph)PVR;NMAPSQQS(ph)PVR;NMAPSQQS(ph)PVR;NMAPSQQS(ph)PVR;NMAPSQQS(ph)PVR;NMAPSQQS(ph)PVR;NMAPSQQS(ph)PVR;NMAPSQQS(ph)PVR;NMAPSQQS(ph)PVR
AsPC-1	Gartisertib	Q9NYB9-3;Q9NYB9-2;Q9NYB9-4;Q9NYB9	Abl interactor 2	ABI2	S227	NMAPSQQsPVRTASV	FALSE	0.0133265	167.77	133.88	0	532528	524099	515189	563335	553349	559266	556790	460528	464348	509888	543566	1.0444	1.02787	1.0104	1.10482	1.08524	1.09684	1.09198	0.903193	0.910685	1	NMAPSQQS(ph)PVR;NMAPSQQS(ph)PVR;NMAPSQQS(ph)PVR;NMAPSQQS(ph)PVR;NMAPSQQS(ph)PVR;NMAPSQQS(ph)PVR
AsPC-1	Elimusertib	Q9NYB9-3;Q9NYB9-2;Q9NYB9-4;Q9NYB9	Abl interactor 2	ABI2	S183	PPTQKPPsPPMSGKG	FALSE	0.00555725	110.565	79.135	1	3.73752e+06	3.64626e+06	4.00763e+06	3.82101e+06	3.79804e+06	3.84611e+06	4.07542e+06	4.0963e+06	4.01825e+06	4.15757e+06	3.80244e+06	0.898968	0.877019	0.963937	0.919048	0.913524	0.925087	0.980241	0.985263	0.96649	1	TTPPTQKPPS(ph)PPMSGK;TTPPTQKPPS(ph)PPMSGK;TTPPTQKPPS(ph)PPMSGK;TTPPTQKPPS(ph)PPMSGK;TTPPTQKPPS(ph)PPMSGK;TTPPTQKPPS(ph)PPMSGK;TTPPTQKPPS(ph)PPMSGK;TTPPTQKPPS(ph)PPMSGK;TTPPTQKPPS(ph)PPMSGK;TTPPTQKPPS(ph)PPMSGK;TTPPTQKPPS(ph)PPMSGK;TTPPTQKPPS(ph)PPMSGK
AsPC-1	Ceralasertib	Q9NYB9-3;Q9NYB9-2;Q9NYB9-4;Q9NYB9	Abl interactor 2	ABI2	S183	PPTQKPPsPPMSGKG	FALSE	0.00210555	117.255	90.3245	1	3180213	2426190	3048154	2725731	2589948	2855127	3018205	2461180	2919882	2990291	3063649	1.06351	0.811356	1.01935	0.911527	0.866119	0.954799	1.00934	0.823057	0.976454	1	TTPPTQKPPS(ph)PPMSGK;TTPPTQKPPS(ph)PPMSGK;TTPPTQKPPS(ph)PPMSGK;TTPPTQKPPS(ph)PPMSGK;TTPPTQKPPS(ph)PPMSGK;TTPPTQKPPS(ph)PPMSGK;TTPPTQKPPS(ph)PPMSGK;TTPPTQKPPS(ph)PPMSGK
AsPC-1	Berzosertib	Q9NYB9-3;Q9NYB9-2;Q9NYB9-4;Q9NYB9	Abl interactor 2	ABI2	S183	PPTQKPPsPPMSGKG	FALSE	0.00460055	107.665	79.9195	1	7261318	10930443	8674867	8744084	8206085	7882252	10442334	7081731	9608637	9296876	8754260	0.781049	1.17571	0.933095	0.94054	0.882671	0.847839	1.12321	0.761732	1.03353	1	TTPPTQKPPS(ph)PPMSGK;TTPPTQKPPS(ph)PPMSGK;TTPPTQKPPS(ph)PPMSGK;TTPPTQKPPS(ph)PPMSGK;TTPPTQKPPS(ph)PPMSGK;TTPPTQKPPS(ph)PPMSGK;TTPPTQKPPS(ph)PPMSGK;TTPPTQKPPS(ph)PPMSGK;TTPPTQKPPS(ph)PPMSGK;TTPPTQKPPS(ph)PPMSGK
AsPC-1	Gartisertib	Q9NYB9-3;Q9NYB9-2;Q9NYB9-4;Q9NYB9	Abl interactor 2	ABI2	S183	PPTQKPPsPPMSGKG	FALSE	0.0039778	110.33	87.341	1	3077456	2878069	2763047	2835048	2923065	3246794	3251778	2684186	2826772	3015921	2864554	1.0204	0.954292	0.916153	0.940027	0.969211	1.07655	1.0782	0.890005	0.937283	1	TTPPTQKPPS(ph)PPMSGK;TTPPTQKPPS(ph)PPMSGK;TTPPTQKPPS(ph)PPMSGK;TTPPTQKPPS(ph)PPMSGK;TTPPTQKPPS(ph)PPMSGK;TTPPTQKPPS(ph)PPMSGK;TTPPTQKPPS(ph)PPMSGK;TTPPTQKPPS(ph)PPMSGK;TTPPTQKPPS(ph)PPMSGK
AsPC-1	Elimusertib	Q9NYB9-3;Q9NYB9-2;Q9NYB9-4;Q9NYB9	Abl interactor 2	ABI2	S368	TPPTIGGsLPYRRPP	FALSE	1.05955e-07	216.475	189.265	0	244946	199532	254906	266644	276605	227938	287546	265540	236521	247289	250938	0.990524	0.806879	1.0308	1.07827	1.11855	0.921749	1.16279	1.07381	0.956456	1	HTPPTIGGS(ph)LPYR;HTPPTIGGS(ph)LPYR;HTPPTIGGS(ph)LPYR;HTPPTIGGS(ph)LPYR
AsPC-1	Ceralasertib	Q9NYB9-3;Q9NYB9-2;Q9NYB9-4;Q9NYB9	Abl interactor 2	ABI2	S233	QSPVRTAsVNQRNRT	FALSE	0.0105001	125.715	72.8535	0	272340	175732	233330	269620	307462	314600	253852	225891	273998	363812	259184	0.748573	0.48303	0.641347	0.741098	0.845112	0.864732	0.697757	0.6209	0.753132	1	TAS(ph)VNQR;TAS(ph)VNQR
AsPC-1	Berzosertib	Q9NYB9-3;Q9NYB9-2;Q9NYB9-4;Q9NYB9	Abl interactor 2	ABI2	S233	QSPVRTAsVNQRNRT	FALSE	0.0139665	114.28	62.006	0	338639	585592	454680	424001	426264	391854	315209	415059	395550	454526	552072	0.745038	1.28836	1.00034	0.932843	0.937822	0.862117	0.693489	0.913169	0.870249	1	TAS(ph)VNQR;TAS(ph)VNQR
AsPC-1	Gartisertib	Q9NYB9-3;Q9NYB9-2;Q9NYB9-4;Q9NYB9	Abl interactor 2	ABI2	S233	QSPVRTAsVNQRNRT	FALSE	0.017937	127.175	72.017	1	287685	468420	405763	326700	288928	275990	269133	195379	294733	316629	395020	0.908588	1.4794	1.28151	1.03181	0.912513	0.871651	0.849996	0.617059	0.930847	1	TAS(ph)VNQR;TAS(ph)VNQR;TAS(ph)VNQR
AsPC-1	Ceralasertib	Q9NYB9-3;Q9NYB9-2;Q9NYB9-4;Q9NYB9	Abl interactor 2	ABI2	S368	TPPTIGGsLPYRRPP	FALSE	6.80945e-08	231.425	199.555	0	310700	233718	319710	295956	303824	333483	276773	347286	300700	348135	279269	0.89247	0.671343	0.918351	0.850117	0.872718	0.957912	0.795015	0.997562	0.863746	1	HTPPTIGGS(ph)LPYR;HTPPTIGGS(ph)LPYR;HTPPTIGGS(ph)LPYR;HTPPTIGGS(ph)LPYR
AsPC-1	Gartisertib	Q9NYB9-3;Q9NYB9-2;Q9NYB9-4;Q9NYB9	Abl interactor 2	ABI2	S216	VPNDYVPsPTRNMAP	FALSE	1.4341e-06	160.43	125.78	0	48736	51626.9	50323.9	47207.8	52626.4	46698.2	35049.8	45583.5	38279.1	37613.4	44010.9	1.29571	1.37257	1.33792	1.25508	1.39914	1.24153	0.931841	1.21189	1.0177	1	TLEPVRPPVVPNDYVPS(ph)PTR
AsPC-1	Berzosertib	Q9NYB9-3;Q9NYB9-2;Q9NYB9-4;Q9NYB9	Abl interactor 2	ABI2	S368	TPPTIGGsLPYRRPP	FALSE	6.20173e-05	187.25	163.41	0	161904	174448	244144	281855	308806	315337	264960	290158	276891	302602	333319	0.53504	0.576494	0.806817	0.931441	1.0205	1.04209	0.875606	0.958877	0.915036	1	HTPPTIGGS(ph)LPYR;HTPPTIGGS(ph)LPYR;HTPPTIGGS(ph)LPYR;HTPPTIGGS(ph)LPYR
AsPC-1	Elimusertib	Q9NYB9-3;Q9NYB9-2;Q9NYB9-4;Q9NYB9	Abl interactor 2	ABI2	S216	VPNDYVPsPTRNMAP	FALSE	0.006957	149.102	120.879	0	89260.8	99116.7	110551	113929	126144	123886	100997	106251	103918	98519.5	121109	0.906021	1.00606	1.12212	1.15641	1.28039	1.25747	1.02515	1.07848	1.0548	1	TLEPVRPPVVPNDYVPS(ph)PTR;TLEPVRPPVVPNDYVPS(ph)PTR
AsPC-1	Gartisertib	Q9NYB9-3;Q9NYB9-2;Q9NYB9-4;Q9NYB9	Abl interactor 2	ABI2	S368	TPPTIGGsLPYRRPP	FALSE	1.28625e-05	188.68	160.805	0	106196	135102	153820	209381	233582	208164	215906	187154	227776	232139	235598	0.457468	0.581985	0.662618	0.901963	1.00622	0.896719	0.930071	0.806213	0.981206	1	HTPPTIGGS(ph)LPYR;HTPPTIGGS(ph)LPYR;HTPPTIGGS(ph)LPYR;HTPPTIGGS(ph)LPYR
AsPC-1	Ceralasertib	Q9NYB9-3;Q9NYB9-2;Q9NYB9-4;Q9NYB9	Abl interactor 2	ABI2	S216	VPNDYVPsPTRNMAP	FALSE	0.017819	121.534	97.5965	0	82988.8	67084.1	71201.6	69787.5	73859.9	73325.3	66008.3	73445.4	64927.8	75902.2	89266.3	1.09336	0.883823	0.93807	0.919439	0.973092	0.966049	0.869649	0.967631	0.855413	1	TLEPVRPPVVPNDYVPS(ph)PTR;TLEPVRPPVVPNDYVPS(ph)PTR
AsPC-1	Berzosertib	Q9NYB9-3;Q9NYB9-2;Q9NYB9-4;Q9NYB9	Abl interactor 2	ABI2	S216	VPNDYVPsPTRNMAP	FALSE	4.9936e-17	223.82	190.12	0	84655.5	100857	86889.8	69870.6	68188.4	62730.9	68113.1	60443.5	76298.4	65884.9	95870.3	1.2849	1.53081	1.31881	1.06049	1.03496	0.952129	1.03382	0.91741	1.15806	1	TLEPVRPPVVPNDYVPS(ph)PTR
AsPC-1	Elimusertib	Q7Z7G0	Target of Nesh-SH3	ABI3BP	S58	LLKFLRPsPNVKLEG	FALSE	0.03831	NA	NA	1	139187	128773	148835	126716	150240	124383	135217	147636	134704	161355	123537	0.862613	0.798076	0.922411	0.785329	0.931115	0.770869	0.838012	0.914976	0.834832	1	FLRPS(ph)PNVK
AsPC-1	Ceralasertib	Q7Z7G0	Target of Nesh-SH3	ABI3BP	S58	LLKFLRPsPNVKLEG	FALSE	0.03831	86.794	9.5114	1	308288	248441	290030	261867	247631	275555	265998	249047	259514	310624	284832	0.992478	0.799812	0.9337	0.843034	0.797205	0.887099	0.856333	0.801762	0.83546	1	FLRPS(ph)PNVK;FLRPS(ph)PNVK;FLRPS(ph)PNVK
AsPC-1	Berzosertib	Q7Z7G0	Target of Nesh-SH3	ABI3BP	S58	LLKFLRPsPNVKLEG	FALSE	0.03831	NA	NA	1	237052	332246	254173	258183	224233	222298	284737	260810	317337	278826	268738	0.850178	1.19159	0.911584	0.925965	0.804203	0.797264	1.0212	0.935386	1.13812	1	FLRPS(ph)PNVK;FLRPS(ph)PNVK
AsPC-1	Gartisertib	Q7Z7G0	Target of Nesh-SH3	ABI3BP	S58	LLKFLRPsPNVKLEG	FALSE	0.03831	NA	NA	1	132705	128055	114732	126417	124773	141506	139539	130479	127489	140156	145034	0.946843	0.913661	0.818604	0.901975	0.890244	1.00963	0.995599	0.930957	0.909625	1	FLRPS(ph)PNVK;FLRPS(ph)PNVK
AsPC-1	Gartisertib	P00519;P00519-2	Tyrosine-protein kinase ABL1	ABL1	T814	GSSPPNLtPKPLRRQ	FALSE	0.0024612	98.21	83.976	0	48092.9	45610.1	49870.5	47510.2	46545.6	40742.3	37520.7	42892.3	49170.8	43750.6	39277.5	1.09925	1.0425	1.13988	1.08593	1.06388	0.931239	0.857605	0.980382	1.12389	1	DIMESSPGSSPPNLT(ph)PKPLR
AsPC-1	Berzosertib	P00519;P00519-2	Tyrosine-protein kinase ABL1	ABL1	S683	SGGSGFRsPHLWKKS	FALSE	0.0040791	109.72	49.089	0	141825	79037.8	104661	84641.7	119197	136554	120982	123345	88063.6	62423.5	87261.4	2.27199	1.26615	1.67663	1.35593	1.90949	2.18754	1.93808	1.97594	1.41074	1	ESGGSGFRS(ph)PHLWK
AsPC-1	Berzosertib	P00519;P00519-2	Tyrosine-protein kinase ABL1	ABL1	T814	GSSPPNLtPKPLRRQ	FALSE	3.1458e-05	142.25	126.66	0	58763.8	75616.7	70024.5	83117	78070	77243.3	67892.7	68590.3	64057.4	87118.8	79731.5	0.674526	0.867973	0.803782	0.954065	0.896133	0.886644	0.779312	0.78732	0.735288	1	DIMESSPGSSPPNLT(ph)PKPLR
AsPC-1	Elimusertib	P00519;P00519-2	Tyrosine-protein kinase ABL1	ABL1	T814	GSSPPNLtPKPLRRQ	FALSE	0.00091185	108.49	95.546	0	71660.4	72055.1	79000.6	89467.9	90774.8	94068	96543.6	89873.6	100450	96743.1	92283.9	0.740729	0.744808	0.816602	0.924799	0.938308	0.972349	0.997938	0.928992	1.03832	1	DIMESSPGSSPPNLT(ph)PKPLR
AsPC-1	Gartisertib	P00519;P00519-2	Tyrosine-protein kinase ABL1	ABL1	T852	PAAAEPVtPTSKAGS	FALSE	2.4838e-25	269.49	244.05	0	56467.9	57415.1	52984.6	44205.1	39274.6	39049.4	34025.3	34710.3	33481.9	31974.5	40604.2	1.76603	1.79565	1.65709	1.38251	1.22831	1.22127	1.06414	1.08556	1.04714	1	GSALGTPAAAEPVT(ph)PTSK
AsPC-1	Ceralasertib	P00519;P00519-2	Tyrosine-protein kinase ABL1	ABL1	S683	SGGSGFRsPHLWKKS	FALSE	0.02038	86.479	36.852	0	70654.5	96236.7	100803	98936.7	131215	102795	127768	154820	137676	66782.7	94141.1	1.05798	1.44104	1.50942	1.48147	1.9648	1.53924	1.91319	2.31827	2.06155	1	ESGGSGFRS(ph)PHLWK
AsPC-1	Ceralasertib	P00519;P00519-2	Tyrosine-protein kinase ABL1	ABL1	S569	LDHEPAVsPLLPRKE	FALSE	0.000134972	154.33	134.78	0	85741.8	105582	116367	105806	120990	97356.7	124576	161329	144407	97569.8	136828	0.878775	1.08212	1.19266	1.08441	1.24004	0.997817	1.27679	1.65348	1.48004	1	GQGESDPLDHEPAVS(ph)PLLPR;GQGESDPLDHEPAVS(ph)PLLPR
AsPC-1	Elimusertib	P00519;P00519-2	Tyrosine-protein kinase ABL1	ABL1	T852	PAAAEPVtPTSKAGS	FALSE	1.0242e-33	289.68	256.42	0	66992.7	78531.4	65736.3	64869.6	56879.8	60987.6	48269.6	51821.3	56649	54901.7	64684.7	1.22023	1.4304	1.19734	1.18156	1.03603	1.11085	0.879201	0.943892	1.03182	1	GSALGTPAAAEPVT(ph)PTSK
AsPC-1	Elimusertib	P00519;P00519-2	Tyrosine-protein kinase ABL1	ABL1	S569	LDHEPAVsPLLPRKE	FALSE	4.5838e-06	145.2	123.95	0	33278.3	47727.1	34537.5	44641.3	49296.8	46379.8	55156.1	58047.9	59845	65794.8	62277.3	0.505789	0.725393	0.524927	0.678493	0.74925	0.704916	0.838304	0.882257	0.909569	1	GQGESDPLDHEPAVS(ph)PLLPR
AsPC-1	Elimusertib	P00519;P00519-2	Tyrosine-protein kinase ABL1	ABL1	S718	KRFLRSCsASCVPHG	FALSE	0.0001182	151.22	121.92	0	90732.4	95817.8	53444.6	102932	104648	79601.8	106332	117972	121981	113605	106044	0.798665	0.843428	0.470442	0.906047	0.92116	0.700689	0.93598	1.03844	1.07372	1	SCS(ph)ASCVPHGAK
AsPC-1	Gartisertib	P00519;P00519-2	Tyrosine-protein kinase ABL1	ABL1	S569	LDHEPAVsPLLPRKE	FALSE	8.3225e-13	200.63	179.5	0	30749.2	27968.4	31123.3	53314.3	63513.6	50460.7	52406.7	100203	65147.7	52109.6	38691.3	0.590086	0.536723	0.597265	1.02312	1.21885	0.968357	1.0057	1.92293	1.25021	1	GQGESDPLDHEPAVS(ph)PLLPR
AsPC-1	Ceralasertib	P00519;P00519-2	Tyrosine-protein kinase ABL1	ABL1	T814	GSSPPNLtPKPLRRQ	FALSE	5.4969e-05	130.15	110.6	0	72880.8	80889.2	78995.4	90072.6	82061.6	85329.8	68994.3	75442.5	88298.3	79114.3	66646.9	0.921209	1.02244	0.998497	1.13851	1.03725	1.07856	0.872084	0.953589	1.11609	1	DIMESSPGSSPPNLT(ph)PKPLR
AsPC-1	Berzosertib	P00519;P00519-2	Tyrosine-protein kinase ABL1	ABL1	S569	LDHEPAVsPLLPRKE	FALSE	0.000134761	147.895	126.434	0	112194	62835.1	87931.8	72589.3	99118.9	113220	99136.1	139654	70775.2	60309.3	84636.9	1.8603	1.04188	1.45801	1.20362	1.64351	1.87733	1.64379	2.31563	1.17354	1	GQGESDPLDHEPAVS(ph)PLLPR;GQGESDPLDHEPAVS(ph)PLLPR
AsPC-1	Elimusertib	P42684-4;P42684-7;P42684-10;P42684-5;P42684-2;P42684-6;P42684-3;P42684	Abelson tyrosine-protein kinase 2	ABL2	S620	GAQASSGsPALPRKQ	FALSE	4.11555e-07	203.755	154.785	0	168439	192085	183877	157022	204421	209151	175445	191607	215571	207023	207891	0.813626	0.927845	0.888194	0.758478	0.987431	1.01028	0.847468	0.925538	1.04129	1	GAQASSGS(ph)PALPR;GAQASSGS(ph)PALPR
AsPC-1	Ceralasertib	P42684-2;P42684-6;P42684-3;P42684;P42684-4;P42684-7;P42684-10;P42684-5	Abelson tyrosine-protein kinase 2	ABL2	S620	GAQASSGsPALPRKQ	FALSE	0.00013599	154.46	100.31	0	42504.4	49880.4	51723.6	58007.4	38144	42744.4	46485.5	42265.9	43442.5	43386.3	36828.7	0.979675	1.14968	1.19216	1.337	0.879172	0.985205	1.07143	0.974177	1.0013	1	GAQASSGS(ph)PALPR
AsPC-1	Berzosertib	P42684-2;P42684-6;P42684-3;P42684;P42684-4;P42684-7;P42684-10;P42684-5	Abelson tyrosine-protein kinase 2	ABL2	S620	GAQASSGsPALPRKQ	FALSE	6.26969e-05	179.6	132.6	0	158899	159268	162855	170420	174411	168768	184486	151285	192168	155195	163005	1.02387	1.02625	1.04936	1.0981	1.12382	1.08746	1.18874	0.974807	1.23824	1	GAQASSGS(ph)PALPR;GAQASSGS(ph)PALPR
AsPC-1	Gartisertib	P42684-4;P42684-7;P42684-10;P42684-5;P42684-2;P42684-6;P42684-3;P42684	Abelson tyrosine-protein kinase 2	ABL2	S620	GAQASSGsPALPRKQ	FALSE	5.06635e-05	168.38	118.31	0	108514	102712	109693	107487	106398	110689	103963	120518	111744	103018	105095	1.05335	0.997032	1.0648	1.04339	1.03281	1.07447	1.00918	1.16987	1.08471	1	GAQASSGS(ph)PALPR;GAQASSGS(ph)PALPR
AsPC-1	Elimusertib	P42684-4;P42684-7;P42684-10;P42684-5;P42684-2;P42684-6;P42684-3;P42684	Abelson tyrosine-protein kinase 2	ABL2	S936	HKVPVLIsPTLKHTP	FALSE	0.00293535	127.62	86.4375	0	136273	139073	110719	106258	97979.2	115356	95930.5	102076	105658	103960	93655.9	1.31083	1.33775	1.06502	1.0221	0.942471	1.10962	0.922764	0.981883	1.01633	1	VPVLIS(ph)PTLK;VPVLIS(ph)PTLK
AsPC-1	Ceralasertib	P42684-2;P42684-6;P42684-3;P42684;P42684-4;P42684-7;P42684-10;P42684-5	Abelson tyrosine-protein kinase 2	ABL2	S936	HKVPVLIsPTLKHTP	FALSE	0.0018549	147.62	95.675	0	115832	122146	112937	103443	99119.6	109148	102289	97976.5	101007	105193	103790	1.10114	1.16116	1.07362	0.983369	0.942266	1.03759	0.972399	0.931399	0.960211	1	VPVLIS(ph)PTLK
AsPC-1	Berzosertib	P42684-2;P42684-6;P42684-3;P42684;P42684-4;P42684-7;P42684-10;P42684-5	Abelson tyrosine-protein kinase 2	ABL2	S936	HKVPVLIsPTLKHTP	FALSE	0.00381544	165.78	113.83	0	163515	190768	125863	127925	118317	106014	117744	104043	118532	122192	114512	1.33817	1.56121	1.03004	1.04691	0.968286	0.867601	0.963593	0.851469	0.970045	1	VPVLIS(ph)PTLK;VPVLIS(ph)PTLK
AsPC-1	Gartisertib	P42684-4;P42684-7;P42684-10;P42684-5;P42684-2;P42684-6;P42684-3;P42684	Abelson tyrosine-protein kinase 2	ABL2	S936	HKVPVLIsPTLKHTP	FALSE	0.00455565	135.41	85.977	0	173220	174375	141062	128442	95243.2	88127.4	94214.2	97534.8	86513.5	97576	89371.4	1.77524	1.78707	1.44567	1.31632	0.976093	0.903168	0.965547	0.999578	0.886627	1	VPVLIS(ph)PTLK;VPVLIS(ph)PTLK
AsPC-1	Elimusertib	P42684-4;P42684-7;P42684-10;P42684-5;P42684-2;P42684-6;P42684-3;P42684	Abelson tyrosine-protein kinase 2	ABL2	S817	LQLERTVsTSSQPEE	FALSE	0.0062146	96.096	65.098	0	15067.8	14973.7	14448.6	14375.5	12210.1	14645.7	13524.7	12390.6	13137.3	14771.8	14072.8	1.02003	1.01366	0.978118	0.973168	0.826577	0.991459	0.915573	0.838799	0.889346	1	TVS(ph)TSSQPEENVDR
AsPC-1	Ceralasertib	P42684-2;P42684-6;P42684-3;P42684;P42684-4;P42684-7;P42684-10;P42684-5	Abelson tyrosine-protein kinase 2	ABL2	S817	LQLERTVsTSSQPEE	FALSE	0.00013761	149.99	116.76	0	23514.9	20215.9	24631.1	30687.7	27392.3	29649.8	26410.8	37190.2	26275.8	30695.3	25144.8	0.766075	0.658601	0.802439	0.999753	0.892393	0.965941	0.86042	1.21159	0.856021	1	TVS(ph)TSSQPEENVDR
AsPC-1	Berzosertib	P42684-2;P42684-6;P42684-3;P42684;P42684-4;P42684-7;P42684-10;P42684-5	Abelson tyrosine-protein kinase 2	ABL2	S817	LQLERTVsTSSQPEE	FALSE	0.0076575	188.75	141.601	0	63717.2	59636.4	60299	73610.8	73492.9	67156.2	55937.4	65425.2	54241.6	61828	58621.2	1.03056	0.964553	0.97527	1.19057	1.18867	1.08618	0.904725	1.05818	0.877298	1	TVS(ph)TSSQPEENVDR;TVS(ph)TSSQPEENVDR
AsPC-1	Elimusertib	P42684-2;P42684-6;P42684-3;P42684	Abelson tyrosine-protein kinase 2	ABL2	S783	KPFPRSNsTSSMSSG	FALSE	0.0011908	NA	NA	1	26639.1	24012.6	22761.2	23004.6	23869	24052.9	24475.4	24150.3	23009.6	21794.1	22082.1	1.22231	1.10179	1.04437	1.05554	1.09521	1.10365	1.12303	1.10811	1.05577	1	SNS(ph)TSSMSSGLPEQDR
AsPC-1	Ceralasertib	P42684-2;P42684-6;P42684-3;P42684	Abelson tyrosine-protein kinase 2	ABL2	S783	KPFPRSNsTSSMSSG	FALSE	0.000598081	161.35	104.75	0	36191.3	43826.7	40103	44545.2	50242.4	48569.8	46457.1	45211.9	45560.4	42746.2	38965.2	0.846657	1.02528	0.938166	1.04209	1.17537	1.13624	1.08681	1.05768	1.06584	1	SNS(ph)TSSMSSGLPEQDR;SNS(ph)TSSMSSGLPEQDR
AsPC-1	Berzosertib	P42684-2;P42684-6;P42684-3;P42684	Abelson tyrosine-protein kinase 2	ABL2	S783	KPFPRSNsTSSMSSG	FALSE	0.0011908	129.05	92.416	0	52149.4	53262.3	54671.3	56013.6	60438.7	65175.5	46232	59753.3	46148.2	53504.1	47470.9	0.97468	0.995481	1.02182	1.0469	1.12961	1.21814	0.864084	1.1168	0.862516	1	SNS(ph)TSSMSSGLPEQDR;SNS(ph)TSSMSSGLPEQDR
AsPC-1	Berzosertib	P42684-2;P42684-6;P42684-3;P42684;P42684-4;P42684-7;P42684-10;P42684-5	Abelson tyrosine-protein kinase 2	ABL2	S633	KQRDKSPsSLLEDAK	FALSE	0.00031146	144.3	89.491	0	71199	51145.1	67982.6	65504.3	66297.9	64811.4	69675.9	59710.2	67100.4	57492.4	71472.3	1.23841	0.889597	1.18246	1.13936	1.15316	1.1273	1.21191	1.03857	1.16712	1	DKSPS(ph)SLLEDAK
AsPC-1	Gartisertib	P42684-4;P42684-7;P42684-10;P42684-5;P42684-2;P42684-6;P42684-3;P42684	Abelson tyrosine-protein kinase 2	ABL2	S631	PRKQRDKsPSSLLED	FALSE	0.00307451	140.47	79.8705	0	113331	113991	96486.1	114603	98168.9	136046	109485	129961	102161	115245	91618.8	0.983387	0.98912	0.837225	0.994432	0.851827	1.18049	0.950021	1.12769	0.886467	1	DKS(ph)PSSLLEDAK;DKS(ph)PSSLLEDAK
AsPC-1	Elimusertib	P42684-4;P42684-7;P42684-10;P42684-5;P42684-2;P42684-6;P42684-3;P42684	Abelson tyrosine-protein kinase 2	ABL2	S631	PRKQRDKsPSSLLED	FALSE	0.00018825	166.48	111.26	0	132464	185852	135782	147153	149370	178848	152425	184785	160316	174440	140742	0.75937	1.06542	0.778389	0.843576	0.856282	1.02527	0.8738	1.05931	0.919031	1	DKS(ph)PSSLLEDAK;DKS(ph)PSSLLEDAK;DKS(ph)PSSLLEDAK
AsPC-1	Ceralasertib	P42684-2;P42684-6;P42684-3;P42684;P42684-4;P42684-7;P42684-10;P42684-5	Abelson tyrosine-protein kinase 2	ABL2	S631	PRKQRDKsPSSLLED	FALSE	0.00012048	146.2	90.545	0	45457.8	44281.4	45976.6	46616.5	44500.3	39028.1	43570.2	43712	44712.8	43339.7	52985.5	1.04887	1.02173	1.06084	1.07561	1.02678	0.900517	1.00532	1.00859	1.03168	1	DKS(ph)PSSLLEDAK
AsPC-1	Berzosertib	P42684-2;P42684-6;P42684-3;P42684;P42684-4;P42684-7;P42684-10;P42684-5	Abelson tyrosine-protein kinase 2	ABL2	S631	PRKQRDKsPSSLLED	FALSE	0.0068142	101.08	65.047	0	66518.5	81809.4	89509.3	82640	74573.5	78797.3	69701.4	69855.1	77552.3	82994.6	75951.3	0.80148	0.98572	1.07849	0.995728	0.898535	0.949426	0.83983	0.841683	0.934425	1	DKS(ph)PSSLLEDAK
AsPC-1	Ceralasertib	P42684-2;P42684-6;P42684-3;P42684;P42684-4;P42684-7;P42684-10;P42684-5	Abelson tyrosine-protein kinase 2	ABL2	S655	RKGGFFSsFMKKRNA	FALSE	0.029092	73.499	30.253	0	275784	325528	297105	333555	339861	339630	318869	284779	325115	329751	295601	0.83634	0.987195	0.901	1.01154	1.03066	1.02996	0.967	0.86362	0.985943	1	GGFFSS(ph)FMK;GGFFSS(ph)FMK
AsPC-1	Berzosertib	P42684-2;P42684-6;P42684-3;P42684;P42684-4;P42684-7;P42684-10;P42684-5	Abelson tyrosine-protein kinase 2	ABL2	S655	RKGGFFSsFMKKRNA	FALSE	0.00829391	111.407	59.0545	0	427237	417104	406842	367614	422347	445866	472983	449997	443540	394674	407910	1.08251	1.05683	1.03083	0.931436	1.07011	1.12971	1.19841	1.14017	1.12381	1	GGFFSS(ph)FMK;GGFFSS(ph)FMK
AsPC-1	Elimusertib	O14639-3;O14639-5;O14639-2;O14639-6;O14639;O14639-4	Actin-binding LIM protein 1	ABLIM1	S540	ALAAQSKsSEDIIKF	FALSE	0.0058528	147.88	19.813	0	772518	1.02318e+06	1.02888e+06	1.08714e+06	1.16744e+06	1.25647e+06	1.20555e+06	1.17895e+06	1.25091e+06	1.21985e+06	1.22963e+06	0.633291	0.838773	0.843451	0.89121	0.957035	1.03002	0.988276	0.966471	1.02547	1	S(ph)SEDIIK;S(ph)SEDIIK
AsPC-1	Ceralasertib	O14639-2;O14639-6;O14639;O14639-5;O14639-3;O14639-4	Actin-binding LIM protein 1	ABLIM1	S540	ALAAQSKsSEDIIKF	FALSE	0.00781265	135.985	23.143	0	1103775	1501769	1393147	1433249	1400391	1299003	1298032	1395169	1459626	1165217	1303790	0.94727	1.28883	1.19561	1.23003	1.20183	1.11482	1.11398	1.19735	1.25266	1	S(ph)SEDIIK;S(ph)SEDIIK;S(ph)SEDIIK;S(ph)SEDIIK
AsPC-1	Berzosertib	O14639-2;O14639-6;O14639;O14639-5;O14639-3;O14639-4	Actin-binding LIM protein 1	ABLIM1	S540	ALAAQSKsSEDIIKF	FALSE	0.0062664	150.17	32.115	0	879104	690428	974093	1108688	1094441	1105449	959308	844166	848080	927154	974760	0.948174	0.744674	1.05063	1.1958	1.18043	1.1923	1.03468	0.910491	0.914712	1	S(ph)SEDIIK;S(ph)SEDIIK;S(ph)SEDIIK
AsPC-1	Gartisertib	O14639-3;O14639-5;O14639-2;O14639-6;O14639;O14639-4	Actin-binding LIM protein 1	ABLIM1	S540	ALAAQSKsSEDIIKF	FALSE	0.006797	152.5	28.342	0	536076	589506	615666	659346	680923	636539	558607	636829	703538	643733	589634	0.832762	0.915763	0.956401	1.02425	1.05777	0.988826	0.867762	0.989276	1.09291	1	S(ph)SEDIIK;S(ph)SEDIIK
AsPC-1	Elimusertib	O14639-2;O14639-6;O14639	Actin-binding LIM protein 1	ABLIM1	S216	CAQPMSSsPKETTFS	FALSE	0.00173585	NA	NA	1	54456	82505.6	62420	59043.8	70340.1	80543.5	66413.9	71443.1	73907.6	67923.6	70529.6	0.801724	1.21468	0.918974	0.869268	1.03558	1.1858	0.977774	1.05182	1.0881	1	DCLCQLCAQPMSSS(ph)PK;DCLCQLCAQPMSSS(ph)PK
AsPC-1	Ceralasertib	O14639-2;O14639-6;O14639	Actin-binding LIM protein 1	ABLIM1	S216	CAQPMSSsPKETTFS	FALSE	0.00173585	NA	NA	1	44921	66579.8	59109.1	65981.7	55329.7	55848.5	61821.8	52879.4	60228	49589.3	50612.8	0.905861	1.34262	1.19197	1.33056	1.11576	1.12622	1.24668	1.06635	1.21454	1	DCLCQLCAQPMSSS(ph)PK;DCLCQLCAQPMSSS(ph)PK
AsPC-1	Berzosertib	O14639-2;O14639-6;O14639	Actin-binding LIM protein 1	ABLIM1	S216	CAQPMSSsPKETTFS	FALSE	3.0002e-09	199.08	172.17	0	202415	142512	151680	138598	160047	178840	157653	113893	134286	149296	122782	1.35579	0.954554	1.01597	0.928342	1.07201	1.19788	1.05597	0.762865	0.899458	1	DCLCQLCAQPMSSS(ph)PK;DCLCQLCAQPMSSS(ph)PK;DCLCQLCAQPMSSS(ph)PK
AsPC-1	Gartisertib	O14639-2;O14639-6;O14639	Actin-binding LIM protein 1	ABLIM1	S216	CAQPMSSsPKETTFS	FALSE	6.1166e-09	NA	NA	1	5479.02	5114.81	4851.69	5482.55	5419.19	5282.78	6661.63	9187.33	6577.35	5786.58	7285.74	0.946849	0.883909	0.838437	0.947459	0.93651	0.912936	1.15122	1.5877	1.13665	1	DCLCQLCAQPMSSS(ph)PK
AsPC-1	Elimusertib	O14639-3;O14639-5;O14639-2;O14639-6;O14639;O14639-4	Actin-binding LIM protein 1	ABLIM1	S422	DDKQERQsLGESPRT	FALSE	0.014182	118.61	24.198	0	349877	341225	357023	351459	329447	370899	352311	388955	338530	359928	352601	0.972076	0.948039	0.991928	0.976472	0.915314	1.03048	0.978839	1.08065	0.940549	1	QS(ph)LGESPR;QS(ph)LGESPR
AsPC-1	Ceralasertib	O14639;O14639-2;O14639-3;O14639-4;O14639-5;O14639-6	Actin-binding LIM protein 1	ABLIM1	S422	DDKQERQsLGESPRT	FALSE	0.00992735	137.55	33.064	1	208495	216360	192098	190917	186232	164446	156035	187094	164840	187910	163450	1.10955	1.1514	1.02229	1.01601	0.99107	0.875136	0.830374	0.995662	0.877228	1	QS(ph)LGESPR;QS(ph)LGESPR
AsPC-1	Berzosertib	O14639-2;O14639-6;O14639;O14639-5;O14639-3;O14639-4	Actin-binding LIM protein 1	ABLIM1	S422	DDKQERQsLGESPRT	FALSE	0.00484055	146.44	42.084	0	345948	286818	270870	304873	259465	263303	212629	259290	263456	257296	233980	1.34456	1.11474	1.05276	1.18491	1.00843	1.02335	0.8264	1.00775	1.02394	1	QS(ph)LGESPR;QS(ph)LGESPR
AsPC-1	Gartisertib	O14639-3;O14639-5;O14639-2;O14639-6;O14639;O14639-4	Actin-binding LIM protein 1	ABLIM1	S422	DDKQERQsLGESPRT	FALSE	0.01409	111.665	23.977	0	232833	244994	225791	203644	187004	164182	170186	178776	196479	186911	205368	1.24569	1.31076	1.20802	1.08952	1.0005	0.878396	0.910519	0.956476	1.05119	1	QS(ph)LGESPR;QS(ph)LGESPR
AsPC-1	Ceralasertib	O14639-2;O14639-6;O14639;O14639-5;O14639-3;O14639-4	Actin-binding LIM protein 1	ABLIM1	S431;S435	GESPRTLsPTPSAEG	FALSE	7.1575e-15	254.56	217.01	0	123514	135593	103286	119496	106138	108136	88070.7	112491	105559	113214	102390	1.09098	1.19767	0.912311	1.05549	0.937507	0.955152	0.777917	0.993619	0.932386	1	TLS(ph)PTPS(ph)AEGYQDVR
AsPC-1	Berzosertib	O14639-2;O14639-6;O14639;O14639-5;O14639-3;O14639-4	Actin-binding LIM protein 1	ABLIM1	S431;S435	GESPRTLsPTPSAEG	FALSE	7.5161e-34	305.54	260.19	0	56625.5	49610.7	49378.8	50983.8	59244.8	55001.4	29095.9	34728.6	43263.1	47370.6	39944.1	1.19537	1.04729	1.04239	1.07628	1.25067	1.16109	0.614219	0.733125	0.91329	1	TLS(ph)PTPS(ph)AEGYQDVR
AsPC-1	Gartisertib	O14639-3;O14639-5;O14639-2;O14639-6;O14639;O14639-4	Actin-binding LIM protein 1	ABLIM1	S431;S435	GESPRTLsPTPSAEG	FALSE	1.6816e-15	250.19	209.25	0	27513.5	27106	28414.3	21708.5	22906.5	23411	20842.7	21325.7	25798.5	28218.2	29147.7	0.975024	0.960586	1.00695	0.769309	0.811762	0.829642	0.738627	0.755741	0.914248	1	TLS(ph)PTPS(ph)AEGYQDVR
AsPC-1	Elimusertib	O14639-3;O14639-5;O14639-2;O14639-6;O14639;O14639-4	Actin-binding LIM protein 1	ABLIM1	S655	IPSSKTAsLPGYGRN	FALSE	7.84145e-07	233.945	181.795	0	942142	964227	1.05038e+06	1.18823e+06	999362	1.06217e+06	1.12677e+06	1.0869e+06	974711	1.06913e+06	1.06411e+06	0.881224	0.901881	0.982459	1.1114	0.934744	0.993493	1.05391	1.01663	0.911686	1	TAS(ph)LPGYGR;TAS(ph)LPGYGR;TAS(ph)LPGYGR;TAS(ph)LPGYGR
AsPC-1	Ceralasertib	O14639-2;O14639-6;O14639;O14639-5;O14639-3;O14639-4	Actin-binding LIM protein 1	ABLIM1	S655	IPSSKTAsLPGYGRN	FALSE	0.00248878	234.22	183.42	0	932514	970586	1002940	1052157	1095166	953479	873721	1071281	1016689	962040	967861	0.969308	1.00888	1.04251	1.09367	1.13838	0.991101	0.908196	1.11355	1.0568	1	TAS(ph)LPGYGR;TAS(ph)LPGYGR;TAS(ph)LPGYGR;TAS(ph)LPGYGR
AsPC-1	Berzosertib	O14639-2;O14639-6;O14639;O14639-5;O14639-3;O14639-4	Actin-binding LIM protein 1	ABLIM1	S655	IPSSKTAsLPGYGRN	FALSE	7.78173e-05	212.685	160.185	0	442320	259299	489050	581598	605813	694594	425136	575886	394790	480087	575330	0.921332	0.540108	1.01867	1.21144	1.26188	1.44681	0.885539	1.19954	0.82233	1	TAS(ph)LPGYGR;TAS(ph)LPGYGR
AsPC-1	Gartisertib	O14639-3;O14639-5;O14639-2;O14639-6;O14639;O14639-4	Actin-binding LIM protein 1	ABLIM1	S655	IPSSKTAsLPGYGRN	FALSE	0.000183325	224.495	173.685	0	347559	451549	457117	506753	490530	423794	465533	429098	523557	536636	525599	0.647662	0.841444	0.851819	0.944314	0.914082	0.789722	0.867502	0.799608	0.975628	1	TAS(ph)LPGYGR;TAS(ph)LPGYGR;TAS(ph)LPGYGR;TAS(ph)LPGYGR
AsPC-1	Elimusertib	O14639-3;O14639-5;O14639-2;O14639-6;O14639;O14639-4	Actin-binding LIM protein 1	ABLIM1	S426	ERQSLGEsPRTLSPT	FALSE	0.011505	120.16	33.8065	0	559145	650917	705128	757051	788196	932437	790906	786421	817039	845144	824700	0.661598	0.770185	0.834329	0.895766	0.932618	1.10329	0.935825	0.930517	0.966746	1	QSLGES(ph)PR;QSLGES(ph)PR
AsPC-1	Ceralasertib	O14639-2;O14639-6;O14639;O14639-5;O14639-3;O14639-4	Actin-binding LIM protein 1	ABLIM1	S426	ERQSLGEsPRTLSPT	FALSE	0.016858	113.01	33.455	0	528309	699988	619827	687964	646139	635678	588898	682707	565096	576027	679743	0.917159	1.2152	1.07604	1.19433	1.12172	1.10355	1.02234	1.1852	0.981024	1	QSLGES(ph)PR;QSLGES(ph)PR
AsPC-1	Berzosertib	O14639-2;O14639-6;O14639;O14639-5;O14639-3;O14639-4	Actin-binding LIM protein 1	ABLIM1	S426	ERQSLGEsPRTLSPT	FALSE	0.0161922	111.362	24.5665	0	242982	267653	290451	374973	361536	384197	393003	338277	382965	430031	417691	0.565032	0.622403	0.675418	0.871966	0.840721	0.893417	0.913893	0.786633	0.890551	1	QSLGES(ph)PR;QSLGES(ph)PR
AsPC-1	Gartisertib	O14639;O14639-2;O14639-3;O14639-4;O14639-5;O14639-6	Actin-binding LIM protein 1	ABLIM1	S426	ERQSLGEsPRTLSPT	FALSE	0.031589	NA	NA	1	13588.1	13060.7	10116.6	10033	11084.2	15875	14353.9	13720	14332.3	15142.7	14709	0.897337	0.862509	0.668081	0.662563	0.731984	1.04836	0.947908	0.906046	0.946481	1	QSLGES(ph)PR
AsPC-1	Elimusertib	O14639-2;O14639-6;O14639;O14639-5;O14639-3;O14639-4	Actin-binding LIM protein 1	ABLIM1	S431	GESPRTLsPTPSAEG	FALSE	1.57063e-06	252.25	215.31	1	714947	741160	674496	700282	672185	786054	769446	759984	758474	785800	785648	0.909834	0.943192	0.858356	0.891171	0.855415	1.00032	0.979188	0.967147	0.965226	1	TLS(ph)PTPSAEGYQDVR;TLS(ph)PTPSAEGYQDVR;TLS(ph)PTPSAEGYQDVR;TLS(ph)PTPSAEGYQDVR;TLS(ph)PTPSAEGYQDVR;TLS(ph)PTPSAEGYQDVR;TLS(ph)PTPSAEGYQDVR;TLS(ph)PTPSAEGYQDVR;TLS(ph)PTPSAEGYQDVR;TLS(ph)PTPSAEGYQDVR;TLS(ph)PTPSAEGYQDVR;TLS(ph)PTPSAEGYQDVR
AsPC-1	Ceralasertib	O14639-2;O14639-6;O14639;O14639-5;O14639-3;O14639-4	Actin-binding LIM protein 1	ABLIM1	S431	GESPRTLsPTPSAEG	FALSE	3.1372e-06	218.34	173.92	1	586430	644928	616429	668107	635379	575735	638573	648091	608526	593451	624590	0.988169	1.08674	1.03872	1.1258	1.07065	0.970147	1.07603	1.09207	1.0254	1	TLS(ph)PTPSAEGYQDVR;TLS(ph)PTPSAEGYQDVR;TLS(ph)PTPSAEGYQDVR;TLS(ph)PTPSAEGYQDVR;TLS(ph)PTPSAEGYQDVR;TLS(ph)PTPSAEGYQDVR;TLS(ph)PTPSAEGYQDVR;TLS(ph)PTPSAEGYQDVR;TLS(ph)PTPSAEGYQDVR;TLS(ph)PTPSAEGYQDVR;TLS(ph)PTPSAEGYQDVR
AsPC-1	Berzosertib	O14639-2;O14639-6;O14639;O14639-5;O14639-3;O14639-4	Actin-binding LIM protein 1	ABLIM1	S431	GESPRTLsPTPSAEG	FALSE	1.5686e-06	294.67	254.18	1	492628	415652	463058	532212	520262	545339	516784	580517	514114	559144	470286	0.881041	0.743373	0.828155	0.951834	0.930462	0.975311	0.924241	1.03823	0.919466	1	TLS(ph)PTPSAEGYQDVR;TLS(ph)PTPSAEGYQDVR;TLS(ph)PTPSAEGYQDVR;TLS(ph)PTPSAEGYQDVR;TLS(ph)PTPSAEGYQDVR;TLS(ph)PTPSAEGYQDVR;TLS(ph)PTPSAEGYQDVR;TLS(ph)PTPSAEGYQDVR;TLS(ph)PTPSAEGYQDVR;TLS(ph)PTPSAEGYQDVR
AsPC-1	Gartisertib	O14639-2;O14639-6;O14639;O14639-5;O14639-3;O14639-4	Actin-binding LIM protein 1	ABLIM1	S431	GESPRTLsPTPSAEG	FALSE	3.1372e-06	222.75	189.3	1	822181	826777	798923	858970	783524	838562	873989	856877	868931	845210	787165	0.972754	0.978192	0.945237	1.01628	0.927017	0.992135	1.03405	1.0138	1.02807	1	TLS(ph)PTPSAEGYQDVR;TLS(ph)PTPSAEGYQDVR;TLS(ph)PTPSAEGYQDVR;TLS(ph)PTPSAEGYQDVR;TLS(ph)PTPSAEGYQDVR;TLS(ph)PTPSAEGYQDVR;TLS(ph)PTPSAEGYQDVR;TLS(ph)PTPSAEGYQDVR;TLS(ph)PTPSAEGYQDVR;TLS(ph)PTPSAEGYQDVR;TLS(ph)PTPSAEGYQDVR;TLS(ph)PTPSAEGYQDVR;TLS(ph)PTPSAEGYQDVR
AsPC-1	Elimusertib	O14639-3;O14639-5;O14639-2;O14639-6;O14639;O14639-4	Actin-binding LIM protein 1	ABLIM1	S431;S435	GESPRTLsPTPSAEG	FALSE	5.7282e-09	184	154.98	0	54399.9	65008.6	63335.5	63452.9	53761.8	54982.6	61535.1	50610.7	60659.5	54467.1	54075.2	0.998767	1.19354	1.16282	1.16498	0.987051	1.00946	1.12977	0.929197	1.11369	1	TLS(ph)PTPS(ph)AEGYQDVR
AsPC-1	Elimusertib	O14639-3;O14639-5;O14639-2;O14639-6;O14639;O14639-4	Actin-binding LIM protein 1	ABLIM1	S586	GPDMKRRsSGREEDD	FALSE	3.3883e-08	228.49	158.75	0	692715	739876	496048	510317	411197	458588	425135	476037	435589	504827	447072	1.37218	1.4656	0.98261	1.01088	0.814531	0.908407	0.842141	0.94297	0.862848	1	RS(ph)SGREEDDEELLR;S(ph)SGREEDDEELLR;S(ph)SGREEDDEELLR
AsPC-1	Ceralasertib	O14639-2;O14639-6;O14639;O14639-5;O14639-3;O14639-4	Actin-binding LIM protein 1	ABLIM1	S586	GPDMKRRsSGREEDD	FALSE	1.1942e-11	263.52	218.78	0	435866	409236	361560	356530	372305	363770	398656	392985	347369	333715	323492	1.3061	1.2263	1.08344	1.06837	1.11564	1.09006	1.1946	1.17761	1.04092	1	RS(ph)SGREEDDEELLR;S(ph)SGREEDDEELLR;S(ph)SGREEDDEELLR
AsPC-1	Berzosertib	O14639-2;O14639-6;O14639;O14639-5;O14639-3;O14639-4	Actin-binding LIM protein 1	ABLIM1	S586	GPDMKRRsSGREEDD	FALSE	1.2136e-40	326.47	278.94	0	170031	155160	171595	174968	166737	167036	168622	167222	132260	155189	163100	1.09563	0.999812	1.10572	1.12745	1.07441	1.07634	1.08656	1.07754	0.852251	1	S(ph)SGREEDDEELLR
AsPC-1	Gartisertib	O14639-3;O14639-5;O14639-2;O14639-6;O14639;O14639-4	Actin-binding LIM protein 1	ABLIM1	S586	GPDMKRRsSGREEDD	FALSE	2.2561e-08	234.455	170.205	0	553406	526072	474071	433464	360827	401233	371530	353941	376701	415944	384853	1.33048	1.26477	1.13975	1.04212	0.86749	0.964634	0.893221	0.850935	0.905654	1	RS(ph)SGREEDDEELLR;RS(ph)SGREEDDEELLR;S(ph)SGREEDDEELLR;S(ph)SGREEDDEELLR
AsPC-1	Elimusertib	O14639-3;O14639-5;O14639-2;O14639-6;O14639;O14639-4	Actin-binding LIM protein 1	ABLIM1	S455	HRSTSQGsINSPVYS	FALSE	1.1972e-08	222.96	191.18	0	65290.7	43662.3	47042	37946.3	56324.3	42067.2	40328	35360.2	44518.8	47585.1	43087.9	1.37208	0.917562	0.988587	0.797441	1.18366	0.884042	0.847493	0.743094	0.935563	1	STSQGS(ph)INSPVYSR
AsPC-1	Ceralasertib	O14639-2;O14639-6;O14639;O14639-5;O14639-3;O14639-4	Actin-binding LIM protein 1	ABLIM1	S455	HRSTSQGsINSPVYS	FALSE	0.0111235	143.199	111.986	0	53640.3	55094.8	53482.3	67451.6	77147.5	66567.8	61761.1	54069.6	70715.9	59796.6	65148.7	0.897046	0.921369	0.894403	1.12802	1.29017	1.11324	1.03285	0.904225	1.18261	1	STSQGS(ph)INSPVYSR;STSQGS(ph)INSPVYSR
AsPC-1	Berzosertib	O14639-2;O14639-6;O14639;O14639-5;O14639-3;O14639-4	Actin-binding LIM protein 1	ABLIM1	S455	HRSTSQGsINSPVYS	FALSE	4.68825e-05	216.86	183.075	0	98835.2	74546.3	86041.8	91394.6	97340.3	90350.2	79729.1	100880	69447.8	73845.6	86796.4	1.3384	1.00949	1.16516	1.23764	1.31816	1.2235	1.07967	1.36609	0.940447	1	STSQGS(ph)INSPVYSR;STSQGS(ph)INSPVYSR
AsPC-1	Elimusertib	O14639-3;O14639-5;O14639-2;O14639-6;O14639	Actin-binding LIM protein 1	ABLIM1	S353	LRPTRTSsESIYSRP	FALSE	0.003637	144.55	110.34	0	79695	58814.4	59238.9	53661	45461.1	45653	47833.5	51409.2	52269.8	52828.2	49181.7	1.50857	1.11332	1.12135	1.01576	0.860547	0.864179	0.905453	0.97314	0.98943	1	TSS(ph)ESIYSR
AsPC-1	Berzosertib	O14639-2;O14639-6;O14639;O14639-5;O14639-3	Actin-binding LIM protein 1	ABLIM1	S353	LRPTRTSsESIYSRP	FALSE	0.035413	91.701	66.825	0	102157	91310.5	109553	95483.6	104412	100768	81981	96725.1	95161.3	116756	111997	0.874962	0.782065	0.938312	0.817807	0.894274	0.86307	0.702158	0.82844	0.815046	1	TSS(ph)ESIYSR
AsPC-1	Gartisertib	O14639-3;O14639-5;O14639-2;O14639-6;O14639	Actin-binding LIM protein 1	ABLIM1	S353	LRPTRTSsESIYSRP	FALSE	0.0095853	102.52	79.17	0	23462.2	32435.2	23798.2	19916.3	13913.2	14763	13730.7	15055.3	14631.7	17553.8	17965.9	1.33658	1.84776	1.35572	1.13458	0.792603	0.841013	0.782206	0.857664	0.833533	1	TSS(ph)ESIYSR
AsPC-1	Gartisertib	O14639-3;O14639-5;O14639-2;O14639-6;O14639	Actin-binding LIM protein 1	ABLIM1	S363	IYSRPGSsIPGSPGH	FALSE	1.3851e-16	212.32	180.49	0	162146	159076	115210	203314	201359	163742	169434	290018	149430	179286	153620	0.904398	0.887275	0.642603	1.13402	1.12311	0.9133	0.945045	1.61762	0.833471	1	PGSS(ph)IPGSPGHTIYAK
AsPC-1	Elimusertib	O14639;O14639-2;O14639-3;O14639-4;O14639-5;O14639-6	Actin-binding LIM protein 1	ABLIM1	S706	MRMDRGVsMPNMLEP	FALSE	0.00116065	146.79	109.81	1	3.13786e+06	2.26608e+06	3.03283e+06	3.25113e+06	2.54234e+06	2.41393e+06	2.93337e+06	2.32821e+06	2.23206e+06	1.93508e+06	2.75402e+06	1.62156	1.17105	1.56728	1.6801	1.31381	1.24745	1.51589	1.20316	1.15347	1	GVS(ph)MPNMLEPK;GVS(ph)MPNMLEPK;GVS(ph)MPNMLEPK;GVS(ph)MPNMLEPK;GVS(ph)MPNMLEPK;GVS(ph)MPNMLEPK;GVS(ph)MPNMLEPK;GVS(ph)MPNMLEPK;GVS(ph)MPNMLEPK;GVS(ph)MPNMLEPK;GVS(ph)MPNMLEPK;GVS(ph)MPNMLEPK
AsPC-1	Ceralasertib	O14639-2;O14639-6;O14639;O14639-5;O14639-3;O14639-4	Actin-binding LIM protein 1	ABLIM1	S706	MRMDRGVsMPNMLEP	FALSE	0.00022585	141.88	111.02	0	2800021	2154001	2972319	2387583	3091337	2369640	2642801	3587048	3258053	1819564	2056888	1.53884	1.1838	1.63353	1.31217	1.69894	1.30231	1.45244	1.97138	1.79057	1	GVS(ph)MPNMLEPK;GVS(ph)MPNMLEPK;GVS(ph)MPNMLEPK;GVS(ph)MPNMLEPK;GVS(ph)MPNMLEPK;GVS(ph)MPNMLEPK;GVS(ph)MPNMLEPK
AsPC-1	Berzosertib	O14639-2;O14639-6;O14639;O14639-5;O14639-3;O14639-4	Actin-binding LIM protein 1	ABLIM1	S706	MRMDRGVsMPNMLEP	FALSE	0.00046087	142.815	111.185	0	2890724	1907036	3373318	3057620	3662998	4385984	2080710	3245775	1567031	2387410	3118096	1.21082	0.798789	1.41296	1.28073	1.5343	1.83713	0.871534	1.35954	0.656373	1	GVS(ph)MPNMLEPK;GVS(ph)MPNMLEPK;GVS(ph)MPNMLEPK;GVS(ph)MPNMLEPK;GVS(ph)MPNMLEPK;GVS(ph)MPNMLEPK;GVS(ph)MPNMLEPK;GVS(ph)MPNMLEPK;GVS(ph)MPNMLEPK;GVS(ph)MPNMLEPK
AsPC-1	Gartisertib	O14639-3;O14639-5;O14639-2;O14639-6;O14639;O14639-4	Actin-binding LIM protein 1	ABLIM1	S706	MRMDRGVsMPNMLEP	FALSE	0.00086264	139.35	107.565	0	916778	1950041	2377904	2098084	1964133	1031367	1363923	981970	2039298	1811764	2122176	0.506014	1.07632	1.31248	1.15803	1.0841	0.569261	0.752815	0.541997	1.12559	1	GVS(ph)MPNMLEPK;GVS(ph)MPNMLEPK;GVS(ph)MPNMLEPK;GVS(ph)MPNMLEPK;GVS(ph)MPNMLEPK;GVS(ph)MPNMLEPK;GVS(ph)MPNMLEPK;GVS(ph)MPNMLEPK;GVS(ph)MPNMLEPK;GVS(ph)MPNMLEPK
AsPC-1	Ceralasertib	O14639-2;O14639-6;O14639;O14639-5;O14639-3;O14639-4	Actin-binding LIM protein 1	ABLIM1	S669	NGLHRPVsTDFAQYN	FALSE	1.8588e-56	304.15	282.35	0	39177.2	36888.4	37683.6	40304.9	45113.3	38146.1	34211.1	39282.5	41136	40114.3	32975.3	0.976641	0.919582	0.939405	1.00475	1.12462	0.950935	0.852842	0.979265	1.02547	1	NGLHRPVS(ph)TDFAQYNSYGDVSGGVR
AsPC-1	Berzosertib	O14639-2;O14639-6;O14639;O14639-5;O14639-3;O14639-4	Actin-binding LIM protein 1	ABLIM1	S669	NGLHRPVsTDFAQYN	FALSE	8.1289e-73	333.27	311.19	0	30064.3	34896.6	28580	30498.4	34395	29217.6	27274.7	28002.7	33398.6	35873	36128.7	0.838075	0.972781	0.796699	0.850177	0.958799	0.814473	0.760311	0.780605	0.931021	1	NGLHRPVS(ph)TDFAQYNSYGDVSGGVR
AsPC-1	Ceralasertib	O14639-2;O14639-6;O14639;O14639-5;O14639-3;O14639-4	Actin-binding LIM protein 1	ABLIM1	S587	PDMKRRSsGREEDDE	FALSE	0.010317	138.81	112.1	0	46387.2	36147.6	35181.2	32891.2	39640.1	35610.7	32415.2	39356.7	31480.6	37012.2	35476.1	1.2533	0.97664	0.950531	0.88866	1.071	0.962134	0.875798	1.06334	0.850546	1	SS(ph)GREEDDEELLR
AsPC-1	Berzosertib	O14639-2;O14639-6;O14639;O14639-5;O14639-3;O14639-4	Actin-binding LIM protein 1	ABLIM1	S587	PDMKRRSsGREEDDE	FALSE	2.4818e-12	248.91	145.31	0	543067	330111	307015	224026	227976	300371	258205	378379	235915	216205	201863	2.51182	1.52684	1.42002	1.03617	1.05445	1.38929	1.19426	1.75009	1.09116	1	RSS(ph)GREEDDEELLR
AsPC-1	Elimusertib	O14639-3;O14639-5;O14639-2;O14639-6;O14639;O14639-4	Actin-binding LIM protein 1	ABLIM1	S452	RMIHRSTsQGSINSP	TRUE	1.36375e-10	270.425	238.385	0	889192	954731	960547	1.03383e+06	915578	869324	952389	842073	950023	902657	1.02203e+06	0.985083	1.05769	1.06413	1.14532	1.01431	0.963072	1.0551	0.932882	1.05247	1	STS(ph)QGSINSPVYSR;STS(ph)QGSINSPVYSR;STS(ph)QGSINSPVYSR;STS(ph)QGSINSPVYSR
AsPC-1	Gartisertib	O14639-3;O14639-5;O14639-2;O14639-6;O14639;O14639-4	Actin-binding LIM protein 1	ABLIM1	S452	RMIHRSTsQGSINSP	TRUE	7.70711e-07	205.66	181.17	0	561400	704980	770650	701468	688641	487725	639412	599741	731275	706801	760074	0.794283	0.997424	1.09034	0.992455	0.974306	0.690045	0.904656	0.848528	1.03463	1	STS(ph)QGSINSPVYSR;STS(ph)QGSINSPVYSR;STS(ph)QGSINSPVYSR;STS(ph)QGSINSPVYSR
AsPC-1	Elimusertib	O14639-2;O14639-6;O14639;O14639-5;O14639-3;O14639-4	Actin-binding LIM protein 1	ABLIM1	S452;S455	RMIHRSTsQGSINSP	TRUE	0.0017965	NA	NA	1	25043	26733.8	26310.5	21190.3	22962	24178.6	25950	20733.6	25235.4	25420.4	27408.6	0.985154	1.05167	1.03502	0.833596	0.903291	0.951149	1.02084	0.815631	0.992725	1	STS(ph)QGS(ph)INSPVYSR
AsPC-1	Ceralasertib	O14639-2;O14639-6;O14639;O14639-5;O14639-3;O14639-4	Actin-binding LIM protein 1	ABLIM1	S452;S455	RMIHRSTsQGSINSP	TRUE	0.0017965	NA	NA	1	130829	100598	113642	97181.2	104000	93953.2	91801.1	106179	102536	121490	108610	1.07686	0.828031	0.935398	0.799909	0.85603	0.773338	0.755625	0.873969	0.843988	1	STS(ph)QGS(ph)INSPVYSR;STS(ph)QGS(ph)INSPVYSR
AsPC-1	Berzosertib	O14639-2;O14639-6;O14639;O14639-5;O14639-3;O14639-4	Actin-binding LIM protein 1	ABLIM1	S452;S455	RMIHRSTsQGSINSP	TRUE	0.000971215	160.09	129.75	1	116791	96451.2	97379.6	105442	119042	118719	76360.8	102773	94107.9	99085.9	99806	1.17868	0.97341	0.98278	1.06415	1.2014	1.19815	0.770652	1.03721	0.94976	1	STS(ph)QGS(ph)INSPVYSR;STS(ph)QGS(ph)INSPVYSR
AsPC-1	Elimusertib	O14639-3;O14639-5;O14639-2;O14639-6;O14639	Actin-binding LIM protein 1	ABLIM1	S367	PGSSIPGsPGHTIYA	FALSE	6.6302e-12	210.09	186.515	0	462394	601308	432883	620661	666021	521871	669950	729210	754800	759839	838598	0.608541	0.791362	0.569704	0.816833	0.876528	0.686817	0.8817	0.95969	0.993368	1	PGSSIPGS(ph)PGHTIYAK;PGSSIPGS(ph)PGHTIYAK;PGSSIPGS(ph)PGHTIYAK
AsPC-1	Ceralasertib	O14639;O14639-2;O14639-3;O14639-5;O14639-6	Actin-binding LIM protein 1	ABLIM1	S367	PGSSIPGsPGHTIYA	FALSE	0.0001214	182.315	145.64	1	842392	959686	798766	904006	1089616	744609	918919	1081580	989054	833737	1206874	1.01038	1.15107	0.958056	1.08428	1.30691	0.893099	1.10217	1.29727	1.18629	1	PGSSIPGS(ph)PGHTIYAK;PGSSIPGS(ph)PGHTIYAK;PGSSIPGS(ph)PGHTIYAK
AsPC-1	Berzosertib	O14639;O14639-2;O14639-3;O14639-5;O14639-6	Actin-binding LIM protein 1	ABLIM1	S367	PGSSIPGsPGHTIYA	FALSE	0.0001214	189.56	174.14	1	927066	628768	583646	630940	691421	681265	719012	887275	493297	434698	630815	2.13267	1.44645	1.34265	1.45144	1.59058	1.56721	1.65405	2.04113	1.1348	1	PGSSIPGS(ph)PGHTIYAK;PGSSIPGS(ph)PGHTIYAK;PGSSIPGS(ph)PGHTIYAK
AsPC-1	Gartisertib	O14639-3;O14639-5;O14639-2;O14639-6;O14639	Actin-binding LIM protein 1	ABLIM1	S367	PGSSIPGsPGHTIYA	FALSE	0.00098275	168.565	134.411	0	334363	256017	256917	310364	363696	253897	325824	361716	311063	289121	307156	1.15648	0.885501	0.888614	1.07348	1.25794	0.878169	1.12695	1.25109	1.07589	1	PGSSIPGS(ph)PGHTIYAK;PGSSIPGS(ph)PGHTIYAK
AsPC-1	Elimusertib	O14639-3;O14639-5;O14639-2;O14639-6;O14639;O14639-4	Actin-binding LIM protein 1	ABLIM1	S677	TDFAQYNsYGDVSGG	FALSE	4.7263e-07	164.02	140.19	0	18280.8	15092.8	20019.4	16187.5	18170.5	17172.7	21172.9	21881.1	16669.9	15546.3	19259	1.1759	0.970833	1.28773	1.04125	1.1688	1.10462	1.36193	1.40748	1.07228	1	PVSTDFAQYNS(ph)YGDVSGGVR
AsPC-1	Ceralasertib	O14639-2;O14639-6;O14639;O14639-5;O14639-3;O14639-4	Actin-binding LIM protein 1	ABLIM1	S677	TDFAQYNsYGDVSGG	FALSE	6.8216e-05	150.69	131.86	1	34192.2	41773.2	41948.9	46735.1	43521.2	38082.4	40114.8	39620.1	38943.3	38322.2	43767.3	0.892231	1.09005	1.09464	1.21953	1.13567	0.993744	1.04678	1.03387	1.01621	1	NGLHRPVSTDFAQYNS(ph)YGDVSGGVR;PVSTDFAQYNS(ph)YGDVSGGVR;PVSTDFAQYNS(ph)YGDVSGGVR
AsPC-1	Elimusertib	O14639-3;O14639-5;O14639-2;O14639-6;O14639;O14639-4	Actin-binding LIM protein 1	ABLIM1	S458	TSQGSINsPVYSRHS	FALSE	1.7846e-19	286.625	240.535	0	67030.4	86745.9	102522	101109	120376	154683	107990	107098	132514	130477	129712	0.513734	0.664836	0.785746	0.774918	0.922585	1.18552	0.827656	0.820822	1.01562	1	STSQGSINS(ph)PVYSR;STSQGSINS(ph)PVYSR
AsPC-1	Gartisertib	O14639-3;O14639-5;O14639-2;O14639-6;O14639;O14639-4	Actin-binding LIM protein 1	ABLIM1	S458	TSQGSINsPVYSRHS	FALSE	0.00883003	153.001	127.364	0	178618	157994	151129	167042	147430	196206	126551	115702	149671	142051	168982	1.25742	1.11223	1.06391	1.17593	1.03787	1.38123	0.890886	0.814511	1.05364	1	STSQGSINS(ph)PVYSR;STSQGSINS(ph)PVYSR
AsPC-1	Gartisertib	O14639-3;O14639-5;O14639-2;O14639-6;O14639	Actin-binding LIM protein 1	ABLIM1	S352	SLQPTRTsSESIYSR	FALSE	0.000228175	194.16	155.615	0	1798115	1570029	1520776	1443534	1455757	1725322	1665057	1776505	1598442	1706105	1717819	1.05393	0.920242	0.891373	0.8461	0.853264	1.01126	0.97594	1.04126	0.936896	1	TS(ph)SESIYSR;TS(ph)SESIYSR;TS(ph)SESIYSR;TS(ph)SESIYSR
AsPC-1	Gartisertib	O14639-3;O14639-5;O14639-4	Actin-binding LIM protein 1	ABLIM1	S185	YTPTTSRsPQHFHRP	FALSE	6.5998e-13	213.82	171.95	0	26840.8	20758.1	29632.7	32330.8	25779.9	30185.8	23914.1	29793.9	24056	28544.5	32193.3	0.940314	0.727219	1.03812	1.13265	0.903148	1.0575	0.837783	1.04377	0.842755	1	S(ph)PQHFHRPDQGINIYR
AsPC-1	Ceralasertib	O14639-2;O14639-6;O14639;O14639-5;O14639-3;O14639-4	Actin-binding LIM protein 1	ABLIM1	S452	RMIHRSTsQGSINSP	TRUE	3.0056e-16	283.49	245.61	0	707706	767212	645949	694841	727317	614531	646908	684479	697182	590103	575033	1.19929	1.30013	1.09464	1.17749	1.23253	1.0414	1.09626	1.15993	1.18146	1	STS(ph)QGSINSPVYSR;STS(ph)QGSINSPVYSR;STS(ph)QGSINSPVYSR;STS(ph)QGSINSPVYSR;STS(ph)QGSINSPVYSR
AsPC-1	Berzosertib	O14639-2;O14639-6;O14639;O14639-5;O14639-3;O14639-4	Actin-binding LIM protein 1	ABLIM1	S452	RMIHRSTsQGSINSP	TRUE	6.7915e-08	312.28	258.19	0	1016404	730991	878336	927547	921306	1007498	657836	1013670	685015	761600	756323	1.33457	0.95981	1.15328	1.21789	1.2097	1.32287	0.863755	1.33098	0.899443	1	STS(ph)QGSINSPVYSR;STS(ph)QGSINSPVYSR;STS(ph)QGSINSPVYSR;STS(ph)QGSINSPVYSR
AsPC-1	Berzosertib	O14639-2;O14639-6;O14639;O14639-5;O14639-3;O14639-4	Actin-binding LIM protein 1	ABLIM1	S677	TDFAQYNsYGDVSGG	FALSE	0.00039685	161.335	140.957	0	41994.2	33224.3	46927.2	51368.2	51945.4	54517.4	42127	43690.4	43257.5	36990.1	42666.8	1.13528	0.898195	1.26864	1.3887	1.40431	1.47384	1.13887	1.18114	1.16944	1	NGLHRPVSTDFAQYNS(ph)YGDVSGGVR;PVSTDFAQYNS(ph)YGDVSGGVR
AsPC-1	Gartisertib	O14639-3;O14639-5;O14639-2;O14639-6;O14639;O14639-4	Actin-binding LIM protein 1	ABLIM1	S677	TDFAQYNsYGDVSGG	FALSE	2.36315e-07	244.46	220.18	0	17978.5	22984.5	26099.7	27727	24530.8	18187.8	22284.8	19636	25834.4	25051	26368.1	0.717674	0.917506	1.04186	1.10682	0.979235	0.726029	0.889576	0.783841	1.03127	1	PVSTDFAQYNS(ph)YGDVSGGVR;PVSTDFAQYNS(ph)YGDVSGGVR
AsPC-1	Elimusertib	O14639-3;O14639-5;O14639-2;O14639-6;O14639	Actin-binding LIM protein 1	ABLIM1	S352	SLQPTRTsSESIYSR	FALSE	0.0018928	170.89	135.38	0	1.94408e+06	1.96182e+06	1.87105e+06	2.12756e+06	2.08496e+06	2.44608e+06	2.07356e+06	2.21062e+06	2.31349e+06	2.54197e+06	2.2097e+06	0.764794	0.771771	0.736064	0.836973	0.820215	0.962278	0.81573	0.869649	0.910118	1	TS(ph)SESIYSR;TS(ph)SESIYSR;TS(ph)SESIYSR;TS(ph)SESIYSR;TS(ph)SESIYSR
AsPC-1	Ceralasertib	O14639-2;O14639-6;O14639;O14639-5;O14639-3	Actin-binding LIM protein 1	ABLIM1	S352	SLQPTRTsSESIYSR	FALSE	4.1094e-20	309.94	246.52	0	2687667	3036285	2553277	2875625	2423835	2386604	2560148	2273153	2672842	2910207	3015438	0.923531	1.04332	0.877353	0.988117	0.832874	0.82008	0.879713	0.781096	0.918437	1	TS(ph)SESIYSR;TS(ph)SESIYSR;TS(ph)SESIYSR
AsPC-1	Ceralasertib	O14639-2;O14639-6;O14639;O14639-5;O14639-3;O14639-4	Actin-binding LIM protein 1	ABLIM1	S458	TSQGSINsPVYSRHS	FALSE	1.27835e-40	354.41	293.125	0	97835.7	163909	145076	152470	138430	148502	129158	139381	160199	120768	140424	0.810112	1.35722	1.20127	1.2625	1.14625	1.22965	1.06947	1.15412	1.3265	1	STSQGSINS(ph)PVYSR;STSQGSINS(ph)PVYSR
AsPC-1	Berzosertib	O14639-2;O14639-6;O14639;O14639-5;O14639-3	Actin-binding LIM protein 1	ABLIM1	S352	SLQPTRTsSESIYSR	FALSE	0.000468268	212.695	169.875	0	1784122	1936378	2092456	2332016	2313309	2032781	2288165	2006702	2481377	2169246	2093279	0.822462	0.89265	0.964601	1.07503	1.06641	0.937091	1.05482	0.925069	1.14389	1	TS(ph)SESIYSR;TS(ph)SESIYSR;TS(ph)SESIYSR;TS(ph)SESIYSR
AsPC-1	Ceralasertib	O14639-2;O14639-6;O14639;O14639-5;O14639-3;O14639-4	Actin-binding LIM protein 1	ABLIM1	T467	VYSRHSYtPTTSRSP	FALSE	0.041784	103.43	72.544	0	51418.6	69089.8	72446	62005.7	55364.4	66234.4	56925.3	51565.4	58113.9	61286.4	54549.8	0.838989	1.12733	1.18209	1.01174	0.903371	1.08074	0.92884	0.841383	0.948235	1	HSYT(ph)PTTSR;HSYT(ph)PTTSR
AsPC-1	Berzosertib	O14639;O14639-2;O14639-3;O14639-4;O14639-5;O14639-6	Actin-binding LIM protein 1	ABLIM1	T467	VYSRHSYtPTTSRSP	FALSE	0.044669	NA	NA	1	44634.9	51841.9	62605.6	53605.6	56580.3	53260.5	47910.2	36362.8	60587.8	76148.6	70128.8	0.586154	0.6808	0.82215	0.70396	0.743025	0.699428	0.629167	0.477523	0.795652	1	HSYT(ph)PTTSR;HSYT(ph)PTTSR
AsPC-1	Gartisertib	O14639-3;O14639-5;O14639-2;O14639-6;O14639;O14639-4	Actin-binding LIM protein 1	ABLIM1	T467	VYSRHSYtPTTSRSP	FALSE	0.044669	93.839	62.95	0	30287.2	40705.2	39213.7	40019.5	36106.7	32901.1	22962	21125.9	31008.7	27708.1	35091.1	1.09309	1.46907	1.41524	1.44433	1.30311	1.18742	0.828713	0.762447	1.11912	1	HSYT(ph)PTTSR
AsPC-1	Berzosertib	O14639-5;O14639-3;O14639-4	Actin-binding LIM protein 1	ABLIM1	S185	YTPTTSRsPQHFHRP	FALSE	8.348e-07	209.18	171.785	0	51901.5	43448.7	53279.3	66752.1	50022.6	45935.8	50208.6	43405.6	44768.7	53136.4	55529.9	0.97676	0.817683	1.00269	1.25624	0.941399	0.864489	0.944901	0.816871	0.842524	1	S(ph)PQHFHRPDQGINIYR;S(ph)PQHFHRPDQGINIYR
AsPC-1	Elimusertib	O14639-3;O14639-4;O14639-5	Actin-binding LIM protein 1	ABLIM1	S185	YTPTTSRsPQHFHRP	FALSE	8.48312e-07	175.23	148.6	1	69452.5	64895.4	78670.1	73841	76213	78962.2	69259.8	71952.7	71256.5	71397.4	83380.7	0.972761	0.908933	1.10186	1.03423	1.06745	1.10595	0.970061	1.00778	0.998026	1	S(ph)PQHFHRPDQGINIYR;S(ph)PQHFHRPDQGINIYR
AsPC-1	Ceralasertib	O14639-5;O14639-3;O14639-4	Actin-binding LIM protein 1	ABLIM1	S185	YTPTTSRsPQHFHRP	FALSE	3.17435e-08	207.84	166.315	0	70735.6	109338	87203.6	104613	89350.9	75692.4	100864	90716.5	110744	108186	128726	0.653835	1.01066	0.806055	0.966972	0.825903	0.699653	0.932322	0.838526	1.02365	1	S(ph)PQHFHRPDQGINIYR;S(ph)PQHFHRPDQGINIYR
AsPC-1	Berzosertib	O14639-2;O14639-6;O14639;O14639-5;O14639-3;O14639-4	Actin-binding LIM protein 1	ABLIM1	S458	TSQGSINsPVYSRHS	FALSE	2.31255e-08	275.47	230.38	0	192892	166267	221546	230413	241195	282016	231802	177829	197229	228554	284648	0.843964	0.727472	0.969336	1.00813	1.05531	1.23391	1.01421	0.778061	0.86294	1	STSQGSINS(ph)PVYSR;STSQGSINS(ph)PVYSR
AsPC-1	Ceralasertib	O94929-2;O94929-3;O94929	Actin-binding LIM protein 3	ABLIM3	S493	EYWTYHGsPKVPRAR	FALSE	8.902e-36	294.65	271.43	0	31214.6	52017.3	44805.7	46128.5	52372.1	50519.4	36471.8	51536.6	52935.5	42011.9	37477.3	0.742994	1.23816	1.0665	1.09799	1.2466	1.2025	0.868131	1.22671	1.26001	1	YSPIYSPDPYYASESEYWTYHGS(ph)PK;YSPIYSPDPYYASESEYWTYHGS(ph)PK
AsPC-1	Berzosertib	O94929-2;O94929-3;O94929	Actin-binding LIM protein 3	ABLIM3	S493	EYWTYHGsPKVPRAR	FALSE	0.024384	72.103	63.486	0	18477.8	8931.77	16328.9	23681.6	22466	22896.5	18800.9	22210.9	6727.87	13864.6	19395.5	1.33273	0.644216	1.17774	1.70807	1.62039	1.65144	1.35604	1.60199	0.485256	1	YSPIYSPDPYYASESEYWTYHGS(ph)PK
AsPC-1	Gartisertib	O94929-2;O94929-3;O94929	Actin-binding LIM protein 3	ABLIM3	S493	EYWTYHGsPKVPRAR	FALSE	5.7611e-15	177.78	163.2	0	3827.07	5900.89	5811.72	5033.6	4884.32	5914.4	6623.81	6249.06	6664.97	5886.44	5417.3	0.65015	1.00245	0.987307	0.855117	0.829757	1.00475	1.12527	1.0616	1.13226	1	YSPIYSPDPYYASESEYWTYHGS(ph)PK
AsPC-1	Elimusertib	O94929-2;O94929-3;O94929	Actin-binding LIM protein 3	ABLIM3	S373	LRQRRASsPGYIDSP	FALSE	5.2802e-06	164.975	140.705	0	532898	618245	586946	636853	627024	651603	688807	634485	767139	617671	710536	0.862754	1.00093	0.950256	1.03106	1.01514	1.05494	1.11517	1.02722	1.24199	1	ASS(ph)PGYIDSPTYSR;ASS(ph)PGYIDSPTYSR;ASS(ph)PGYIDSPTYSR;ASS(ph)PGYIDSPTYSR;ASS(ph)PGYIDSPTYSR;ASS(ph)PGYIDSPTYSR
AsPC-1	Ceralasertib	O94929-2;O94929-3;O94929	Actin-binding LIM protein 3	ABLIM3	S373	LRQRRASsPGYIDSP	FALSE	7.8755e-41	378.37	346.85	0	430642	539890	496341	489686	460112	408631	463744	484072	493389	388681	438982	1.10796	1.38903	1.27699	1.25987	1.18378	1.05133	1.19312	1.24542	1.26939	1	ASS(ph)PGYIDSPTYSR;ASS(ph)PGYIDSPTYSR;ASS(ph)PGYIDSPTYSR
AsPC-1	Gartisertib	O94929-2;O94929-3;O94929	Actin-binding LIM protein 3	ABLIM3	S503;S504	PRARRFSsGGEEDDF	FALSE	0.0030634	109.07	96.547	0	103850	95738.9	92244.2	81963.6	73453.3	80746.6	72328.2	79844.4	83735.6	83364.1	66951	1.24574	1.14844	1.10652	0.9832	0.881115	0.968602	0.867619	0.957779	1.00446	1	RFS(ph)S(ph)GGEEDDFDR;RFS(ph)S(ph)GGEEDDFDR
AsPC-1	Berzosertib	O94929-2;O94929-3;O94929	Actin-binding LIM protein 3	ABLIM3	S373	LRQRRASsPGYIDSP	FALSE	6.8135e-24	318.07	292.88	0	351667	293898	328699	374937	391719	460072	302766	410686	290311	334846	300116	1.05023	0.877713	0.981642	1.11973	1.16985	1.37398	0.904194	1.22649	0.866998	1	ASS(ph)PGYIDSPTYSR;ASS(ph)PGYIDSPTYSR;ASS(ph)PGYIDSPTYSR;ASS(ph)PGYIDSPTYSR
AsPC-1	Gartisertib	O94929-2;O94929-3;O94929	Actin-binding LIM protein 3	ABLIM3	S373	LRQRRASsPGYIDSP	FALSE	1.85865e-21	295.73	257.555	0	260716	300650	333953	330084	331508	329966	356304	399293	424802	367819	361585	0.708814	0.817386	0.907928	0.897409	0.90128	0.897086	0.968693	1.08557	1.15492	1	ASS(ph)PGYIDSPTYSR;ASS(ph)PGYIDSPTYSR;ASS(ph)PGYIDSPTYSR;ASS(ph)PGYIDSPTYSR
AsPC-1	Elimusertib	O94929-2;O94929-3;O94929	Actin-binding LIM protein 3	ABLIM3	S373;S379	LRQRRASsPGYIDSP	FALSE	6.668e-06	NA	NA	1	69326.3	56238.8	73029	50166.7	67671.1	61320.6	62775.3	61672.2	68929.7	52012.9	66454.4	1.33287	1.08125	1.40405	0.964504	1.30104	1.17895	1.20692	1.18571	1.32524	1	ASS(ph)PGYIDS(ph)PTYSR
AsPC-1	Berzosertib	O94929-2;O94929-3;O94929	Actin-binding LIM protein 3	ABLIM3	S373;S379	LRQRRASsPGYIDSP	FALSE	6.668e-06	183.31	170.57	0	107494	96332	105639	95978.4	92671.7	81502.2	100074	70119.6	80104	90770.9	93449.3	1.18424	1.06127	1.1638	1.05737	1.02094	0.897889	1.10249	0.77249	0.882486	1	ASS(ph)PGYIDS(ph)PTYSR
AsPC-1	Elimusertib	O94929-2;O94929-3;O94929	Actin-binding LIM protein 3	ABLIM3	S394	MSPTFSRsPHHYYRS	FALSE	0.047414	82.535	52.935	0	40489.9	44866.1	46885.2	46085.8	39885.6	47816.7	43743.7	55865.1	58663.3	42446.4	55150.3	0.953908	1.05701	1.10458	1.08574	0.939669	1.12652	1.03056	1.31613	1.38206	1	S(ph)PHHYYR;S(ph)PHHYYR;S(ph)PHHYYR
AsPC-1	Ceralasertib	O94929-2;O94929-3;O94929	Actin-binding LIM protein 3	ABLIM3	S394	MSPTFSRsPHHYYRS	FALSE	0.028942	93.551	66.436	0	8574.59	9316.89	13792.4	8805.52	8616.41	6010.12	7625.23	9426.28	9479.83	6150.14	9078.56	1.39421	1.51491	2.24261	1.43176	1.40101	0.977233	1.23985	1.53269	1.5414	1	S(ph)PHHYYR
AsPC-1	Berzosertib	O94929-2;O94929-3;O94929	Actin-binding LIM protein 3	ABLIM3	S394	MSPTFSRsPHHYYRS	FALSE	0.0359995	92.838	56.894	1	33590.6	25607.7	27327.8	30488	33432.7	29199.8	29783.7	32046.6	28278.6	24968	26162.8	1.34535	1.02562	1.09451	1.22109	1.33902	1.16949	1.19288	1.28351	1.1326	1	S(ph)PHHYYR;S(ph)PHHYYR
AsPC-1	Gartisertib	O94929-2;O94929-3;O94929	Actin-binding LIM protein 3	ABLIM3	S394	MSPTFSRsPHHYYRS	FALSE	0.047414	112.84	79.579	1	35449	49491.6	48272.2	47758.9	44884.7	48658.7	43428.1	45341.4	47800	42916.8	52058.4	0.825993	1.1532	1.12478	1.11282	1.04585	1.13379	1.01191	1.05649	1.11378	1	S(ph)PHHYYR;S(ph)PHHYYR;S(ph)PHHYYR
AsPC-1	Ceralasertib	O94929-2;O94929-3;O94929;O94929-4	Actin-binding LIM protein 3	ABLIM3	S599	NGLHRTPsADLFHYD	FALSE	0.0001035	111.11	92.23	0	14321	13376	13744.7	12781.9	14481.5	14415.9	16302.7	18995.9	13278.2	12608.8	13783.8	1.1358	1.06085	1.09009	1.01373	1.14853	1.14332	1.29296	1.50656	1.0531	1	TPS(ph)ADLFHYDSMNAVNWGMR
AsPC-1	Elimusertib	O94929-2;O94929-3;O94929;O94929-4	Actin-binding LIM protein 3	ABLIM3	S585	PLISKSAsLPAYRRN	FALSE	0.0066952	139.255	87.732	0	150558	155133	129325	165042	152217	160901	162735	153696	163125	156794	162375	0.960227	0.989411	0.824808	1.05261	0.970813	1.0262	1.03789	0.980246	1.04038	1	SAS(ph)LPAYR;SAS(ph)LPAYR
AsPC-1	Ceralasertib	O94929-2;O94929-3;O94929;O94929-4	Actin-binding LIM protein 3	ABLIM3	S585	PLISKSAsLPAYRRN	FALSE	0.001573	184.87	118.6	0	47024	51134.7	61927.6	53930.8	68113.5	58915	51887.4	51326.7	59824.9	50894.2	58646.1	0.923957	1.00473	1.21679	1.05967	1.33834	1.1576	1.01952	1.0085	1.17548	1	SAS(ph)LPAYR
AsPC-1	Berzosertib	O94929-2;O94929-3;O94929;O94929-4	Actin-binding LIM protein 3	ABLIM3	S585	PLISKSAsLPAYRRN	FALSE	0.0051601	137.95	80.095	0	30270.9	30341.2	44459.2	49382.5	55526.5	57876.5	46685.7	51806	54922.3	52377.7	61467.4	0.577935	0.579276	0.848819	0.942814	1.06012	1.10498	0.891327	0.989083	1.04858	1	SAS(ph)LPAYR
AsPC-1	Gartisertib	O94929-2;O94929-3;O94929;O94929-4	Actin-binding LIM protein 3	ABLIM3	S585	PLISKSAsLPAYRRN	FALSE	0.025986	108.515	58.2275	0	147290	191683	165040	173944	201561	179150	192767	193792	205456	207928	177172	0.708373	0.921871	0.793739	0.836562	0.969379	0.861597	0.927086	0.932015	0.988114	1	SAS(ph)LPAYR;SAS(ph)LPAYR;SAS(ph)LPAYR
AsPC-1	Elimusertib	O94929-2;O94929-3;O94929	Actin-binding LIM protein 3	ABLIM3	S503;S504	PRARRFSsGGEEDDF	FALSE	0.000773545	126.505	112.275	0	279081	293183	243986	241393	215064	243819	200799	213270	243921	230857	205839	1.20889	1.26998	1.05687	1.04564	0.931589	1.05615	0.869799	0.923821	1.05659	1	RFS(ph)S(ph)GGEEDDFDR;RFS(ph)S(ph)GGEEDDFDR
AsPC-1	Ceralasertib	O94929-2;O94929-3;O94929	Actin-binding LIM protein 3	ABLIM3	S503;S504	PRARRFSsGGEEDDF	FALSE	0.000282211	145.53	129.435	0	517492	425393	364077	534850	442439	528964	331460	360692	410066	415118	361940	1.24661	1.02475	0.877045	1.28843	1.06581	1.27425	0.798472	0.868891	0.987829	1	RFS(ph)S(ph)GGEEDDFDR;RFS(ph)S(ph)GGEEDDFDR
AsPC-1	Berzosertib	O94929-2;O94929-3;O94929	Actin-binding LIM protein 3	ABLIM3	S503;S504	PRARRFSsGGEEDDF	FALSE	0.0022973	120.9	101.11	0	222637	184309	176224	186909	179653	177118	157396	160167	135347	147504	126357	1.50936	1.24952	1.1947	1.26714	1.21795	1.20077	1.06706	1.08584	0.917579	1	RFS(ph)S(ph)GGEEDDFDR;RFS(ph)S(ph)GGEEDDFDR
AsPC-1	Elimusertib	O94929-2;O94929-3;O94929	Actin-binding LIM protein 3	ABLIM3	S282	RTSETSIsPPGSSIG	FALSE	3.91955e-19	277.04	229.625	0	50702.2	66470.2	70615.7	72595.9	80730.3	90459.8	86575	92430.8	104444	104929	92716.3	0.483205	0.633478	0.672985	0.691858	0.76938	0.862105	0.825082	0.880889	0.995381	1	TSETSIS(ph)PPGSSIGSPNR;TSETSIS(ph)PPGSSIGSPNR
AsPC-1	Ceralasertib	O94929-2;O94929-3;O94929	Actin-binding LIM protein 3	ABLIM3	S282	RTSETSIsPPGSSIG	FALSE	3.9631e-13	229.505	189.68	0	69637.4	117259	98380.9	115159	93529.1	84155.7	100602	88783.6	97891	85342.1	108051	0.815979	1.37399	1.15278	1.34938	1.09593	0.986098	1.17881	1.04033	1.14704	1	TSETSIS(ph)PPGSSIGSPNR;TSETSIS(ph)PPGSSIGSPNR
AsPC-1	Elimusertib	O94929-2;O94929-3;O94929	Actin-binding LIM protein 3	ABLIM3	S503	VPRARRFsSGGEEDD	FALSE	0.00172606	222.28	194.87	0	196147	205260	251418	252713	239099	259115	288078	274483	290677	253992	291228	0.772255	0.808134	0.989865	0.994964	0.941364	1.02017	1.1342	1.08068	1.14443	1	RFS(ph)SGGEEDDFDR;RFS(ph)SGGEEDDFDR
AsPC-1	Ceralasertib	O94929-2;O94929-3;O94929	Actin-binding LIM protein 3	ABLIM3	S503	VPRARRFsSGGEEDD	FALSE	0.0034521	124.2	102.97	0	67466.2	75371.2	72392	58016.8	74385.8	80378.7	73861.7	68767.6	71796.4	61384.1	62611.2	1.09908	1.22786	1.17933	0.945144	1.21181	1.30944	1.20327	1.12028	1.16962	1	RFS(ph)SGGEEDDFDR
AsPC-1	Gartisertib	O94929-2;O94929-3;O94929	Actin-binding LIM protein 3	ABLIM3	S503	VPRARRFsSGGEEDD	FALSE	7.8741e-11	182.17	152.84	0	16022.4	14286.9	11382.9	16970.2	17111.2	22358.6	17999.3	19875.6	19132.1	19219.8	18478	0.833641	0.743343	0.592248	0.882959	0.890291	1.16331	0.936501	1.03412	0.995438	1	RFS(ph)SGGEEDDFDR
AsPC-1	Berzosertib	O94929-2;O94929-3;O94929	Actin-binding LIM protein 3	ABLIM3	S282	RTSETSIsPPGSSIG	FALSE	2.9563e-39	363.95	319.085	0	87827.9	102414	111954	140392	139669	143384	173180	119238	157740	136410	125455	0.64385	0.750781	0.820713	1.02919	1.02389	1.05112	1.26955	0.874113	1.15636	1	TSETSIS(ph)PPGSSIGSPNR;TSETSIS(ph)PPGSSIGSPNR;TSETSIS(ph)PPGSSIGSPNR
AsPC-1	Gartisertib	O94929-2;O94929-3;O94929	Actin-binding LIM protein 3	ABLIM3	S282	RTSETSIsPPGSSIG	FALSE	2.0905e-05	333.645	291.875	0	73124	61290.7	56761.8	79454.3	84824.5	119357	105816	125619	102335	103638	107442	0.705571	0.591392	0.547693	0.766652	0.818469	1.15167	1.02102	1.21209	0.987423	1	TSETSIS(ph)PPGSSIGSPNR;TSETSIS(ph)PPGSSIGSPNR
AsPC-1	Berzosertib	O94929-2;O94929-3;O94929	Actin-binding LIM protein 3	ABLIM3	S503	VPRARRFsSGGEEDD	FALSE	3.60894e-06	195.545	170.14	0	328661	239028	374350	352385	411629	419095	354206	394868	313599	366573	404830	0.896578	0.652063	1.02122	0.961295	1.12291	1.14328	0.966264	1.07719	0.85549	1	RFS(ph)SGGEEDDFDR;RFS(ph)SGGEEDDFDR
AsPC-1	Berzosertib	O94929-2;O94929-3;O94929;O94929-4	Actin-binding LIM protein 3	ABLIM3	S567	YEMSLNGsPRSHYLA	FALSE	4.8822e-10	204.635	193.285	0	92713.9	90695.8	91944.8	76856.7	78374.7	79560.1	93948.8	82408.7	90648.2	82813.2	87520.7	1.11955	1.09518	1.11027	0.928072	0.946403	0.960718	1.13447	0.995115	1.09461	1	EALHTAGYEMSLNGS(ph)PR;EALHTAGYEMSLNGS(ph)PR
AsPC-1	Elimusertib	O94929-2;O94929-3;O94929	Actin-binding LIM protein 3	ABLIM3	S388	TYSRQGMsPTFSRSP	FALSE	0.0098163	92.247	46.649	0	127516	120620	129641	143663	139118	133281	137850	115116	147368	120907	145221	1.05466	0.997631	1.07224	1.18821	1.15062	1.10235	1.14013	0.952108	1.21885	1	QGMS(ph)PTFSR;QGMS(ph)PTFSR
AsPC-1	Berzosertib	O94929-2;O94929-3;O94929	Actin-binding LIM protein 3	ABLIM3	S388	TYSRQGMsPTFSRSP	FALSE	0.0093354	101.71	52.293	0	1407136	1121221	1245340	1276830	1453059	1689323	874720	1221572	862063	1103647	1196785	1.27499	1.01592	1.12839	1.15692	1.3166	1.53067	0.792573	1.10685	0.781104	1	QGMS(ph)PTFSR;QGMS(ph)PTFSR;QGMS(ph)PTFSR
AsPC-1	Gartisertib	O94929-2;O94929-3;O94929	Actin-binding LIM protein 3	ABLIM3	S388	TYSRQGMsPTFSRSP	FALSE	0.0241093	181.44	127	1	41431.5	53236.5	57310.1	52140.1	49259.9	24754.2	46130.9	40397.7	60269.7	51907.2	54480.1	0.798184	1.02561	1.10409	1.00449	0.949	0.476893	0.88872	0.778268	1.16111	1	QGMS(ph)PTFSR;QGMS(ph)PTFSR
AsPC-1	Gartisertib	O94929-2;O94929-3;O94929;O94929-4	Actin-binding LIM protein 3	ABLIM3	S567	YEMSLNGsPRSHYLA	FALSE	3.8417e-05	159.67	144.7	0	11705.9	9350.63	7424.87	8802.03	8744.81	10877.4	9719.97	12310.3	10677.1	11111.2	9982.28	1.05352	0.841552	0.668234	0.792178	0.787028	0.978957	0.874791	1.10792	0.96093	1	EALHTAGYEMSLNGS(ph)PR
AsPC-1	Ceralasertib	O94929-2;O94929-3;O94929;O94929-4	Actin-binding LIM protein 3	ABLIM3	S567	YEMSLNGsPRSHYLA	FALSE	9.1396e-09	174.55	155	0	137244	115248	142750	120826	96240.4	109742	111766	118605	107148	108477	119787	1.2652	1.06242	1.31595	1.11385	0.8872	1.01167	1.03032	1.09337	0.987756	1	EALHTAGYEMSLNGS(ph)PR
AsPC-1	Elimusertib	O94929-2;O94929-3;O94929;O94929-4	Actin-binding LIM protein 3	ABLIM3	S567	YEMSLNGsPRSHYLA	FALSE	0.0022648	114.63	96.265	0	14030	13524.2	15835.4	18462.9	16817.9	20874.5	13465.3	19141.2	17558.4	23654.8	22254.8	0.593113	0.571733	0.669437	0.780513	0.710973	0.882463	0.569243	0.809186	0.742277	1	EALHTAGYEMSLNGS(ph)PR
AsPC-1	Ceralasertib	Q13085	Acetyl-CoA carboxylase 1;Biotin carboxylase	ACACA	S5	___MDEPsPLAQPLE	FALSE	7.7972e-05	86.497	76.739	0	5954.99	5560.25	7111.25	5607.96	5229.81	5424.87	5969.51	6583.61	7122.15	6315.02	4944.75	0.942988	0.88048	1.12609	0.888036	0.828154	0.859042	0.945288	1.04253	1.12781	1	MDEPS(ph)PLAQPLELNQHSR
AsPC-1	Berzosertib	Q13085	Acetyl-CoA carboxylase 1;Biotin carboxylase	ACACA	S5	___MDEPsPLAQPLE	FALSE	6.39197e-05	105.684	92.7705	0	25898	22086.2	30031.6	36556.5	27243.8	33640.9	28740.6	35716.3	27469.6	50801.3	46937	0.509791	0.434756	0.591158	0.719599	0.536282	0.662206	0.565746	0.70306	0.540726	1	MDEPS(ph)PLAQPLELNQHSR;MDEPS(ph)PLAQPLELNQHSR
AsPC-1	Gartisertib	Q13085	Acetyl-CoA carboxylase 1;Biotin carboxylase	ACACA	S5	___MDEPsPLAQPLE	FALSE	0.00572052	66.335	49.762	0	56861.5	54096.1	49511	48987	50450.1	56640.9	54399.6	62248.1	63341.2	58614.2	48602.9	0.970098	0.922917	0.844693	0.835753	0.860715	0.966334	0.928096	1.062	1.08065	1	MDEPS(ph)PLAQPLELNQHSR;MDEPS(ph)PLAQPLELNQHSR
AsPC-1	Gartisertib	Q13085;Q13085-4	Acetyl-CoA carboxylase 1;Biotin carboxylase	ACACA	S23;S29	HSRFIIGsVSEDNSE	FALSE	4.6477e-14	212.47	184.05	0	90998.4	79368.6	89427.5	66275.6	59286.7	48523	50201.8	46696.1	53330.1	49190.2	46179.7	1.84993	1.6135	1.818	1.34733	1.20525	0.986438	1.02057	0.949298	1.08416	1	FIIGS(ph)VSEDNS(ph)EDEISNLVK
AsPC-1	Elimusertib	Q13085-4;Q13085	Acetyl-CoA carboxylase 1;Biotin carboxylase	ACACA	S29	GSVSEDNsEDEISNL	FALSE	3.0354e-34	316.07	271.87	0	140833	208858	177042	183429	203660	224370	207820	225150	215220	211768	218784	0.665033	0.986258	0.836016	0.866179	0.961712	1.05951	0.981356	1.06319	1.0163	1	FIIGSVSEDNS(ph)EDEISNLVK;FIIGSVSEDNS(ph)EDEISNLVK;FIIGSVSEDNS(ph)EDEISNLVK;FIIGSVSEDNS(ph)EDEISNLVK;FIIGSVSEDNS(ph)EDEISNLVK;FIIGSVSEDNS(ph)EDEISNLVK
AsPC-1	Ceralasertib	Q13085;Q13085-4	Acetyl-CoA carboxylase 1;Biotin carboxylase	ACACA	S29	GSVSEDNsEDEISNL	FALSE	8.398e-05	267.93	242.225	0	182533	210481	193069	211426	199795	183349	204709	194420	195709	174032	198434	1.04885	1.20944	1.10939	1.21487	1.14804	1.05354	1.17627	1.11715	1.12456	1	FIIGSVSEDNS(ph)EDEISNLVK;FIIGSVSEDNS(ph)EDEISNLVK;FIIGSVSEDNS(ph)EDEISNLVK;FIIGSVSEDNS(ph)EDEISNLVK;FIIGSVSEDNS(ph)EDEISNLVK;FIIGSVSEDNS(ph)EDEISNLVK;FIIGSVSEDNS(ph)EDEISNLVK;FIIGSVSEDNS(ph)EDEISNLVK
AsPC-1	Berzosertib	Q13085;Q13085-4	Acetyl-CoA carboxylase 1;Biotin carboxylase	ACACA	S29	GSVSEDNsEDEISNL	FALSE	0.000190175	160.78	126.644	0	146578	151718	147457	145722	151121	151031	204301	160452	175034	179532	151536	0.816447	0.845078	0.82134	0.811676	0.841752	0.841249	1.13796	0.893724	0.974946	1	FIIGSVSEDNS(ph)EDEISNLVK;FIIGSVSEDNS(ph)EDEISNLVK;FIIGSVSEDNS(ph)EDEISNLVK;FIIGSVSEDNS(ph)EDEISNLVK;FIIGSVSEDNS(ph)EDEISNLVK;FIIGSVSEDNS(ph)EDEISNLVK;FIIGSVSEDNS(ph)EDEISNLVK;FIIGSVSEDNS(ph)EDEISNLVK
AsPC-1	Gartisertib	Q13085;Q13085-4	Acetyl-CoA carboxylase 1;Biotin carboxylase	ACACA	S29	GSVSEDNsEDEISNL	FALSE	9.50775e-05	404.8	364.07	0	121902	93011.7	104861	116346	120252	161131	138745	173256	120254	109149	115599	1.11684	0.852151	0.96071	1.06594	1.10172	1.47625	1.27114	1.58733	1.10174	1	FIIGSVSEDNS(ph)EDEISNLVK;FIIGSVSEDNS(ph)EDEISNLVK;FIIGSVSEDNS(ph)EDEISNLVK;FIIGSVSEDNS(ph)EDEISNLVK;FIIGSVSEDNS(ph)EDEISNLVK;FIIGSVSEDNS(ph)EDEISNLVK
AsPC-1	Elimusertib	Q13085-4;Q13085	Acetyl-CoA carboxylase 1;Biotin carboxylase	ACACA	S23	HSRFIIGsVSEDNSE	FALSE	0.000102335	212.55	181.99	0	26552.3	28236.6	17119	16345.3	17068.7	16795.7	14666.4	14484.5	19744.9	17548.5	15467.8	1.51308	1.60906	0.975525	0.931431	0.972658	0.9571	0.835761	0.825395	1.12516	1	FIIGS(ph)VSEDNSEDEISNLVK;FIIGS(ph)VSEDNSEDEISNLVK
AsPC-1	Ceralasertib	Q13085;Q13085-4	Acetyl-CoA carboxylase 1;Biotin carboxylase	ACACA	S23	HSRFIIGsVSEDNSE	FALSE	9.8603e-27	205.31	186.1	0	9080.68	7003.11	8292.16	8583.66	8671.98	7169.36	8173.34	9257.25	9326.55	8945.58	5172.27	1.0151	0.782857	0.926956	0.959542	0.969415	0.801442	0.913674	1.03484	1.04259	1	FIIGS(ph)VSEDNSEDEISNLVK
AsPC-1	Berzosertib	Q13085;Q13085-4	Acetyl-CoA carboxylase 1;Biotin carboxylase	ACACA	S23	HSRFIIGsVSEDNSE	FALSE	0.00020467	NA	NA	1	45001	37048.4	34050	35869.4	34947.6	31736.5	25822.6	35544.5	31056.2	30657.2	27778.1	1.46788	1.20847	1.11067	1.17002	1.13995	1.03521	0.842301	1.15942	1.01301	1	FIIGS(ph)VSEDNSEDEISNLVK;FIIGS(ph)VSEDNSEDEISNLVK;FIIGS(ph)VSEDNSEDEISNLVK
AsPC-1	Gartisertib	Q13085;Q13085-4	Acetyl-CoA carboxylase 1;Biotin carboxylase	ACACA	S23	HSRFIIGsVSEDNSE	FALSE	0.00020467	128.26	111.38	0	8440.55	11606.2	9911.2	8777.21	6041.28	4276.12	8627.78	7851.42	6518.2	6761.64	4826.06	1.2483	1.71648	1.4658	1.29809	0.893465	0.63241	1.27599	1.16117	0.963998	1	FIIGS(ph)VSEDNSEDEISNLVK
AsPC-1	Elimusertib	Q13085-4;Q13085	Acetyl-CoA carboxylase 1;Biotin carboxylase	ACACA	S23;S29	HSRFIIGsVSEDNSE	FALSE	4.4666e-29	253.31	226.54	0	134456	140474	112579	101913	92942	96419	97095.8	83530.3	100626	90965.9	86781.4	1.47809	1.54425	1.23759	1.12034	1.02172	1.05995	1.06739	0.918259	1.1062	1	FIIGS(ph)VSEDNS(ph)EDEISNLVK
AsPC-1	Elimusertib	Q13085-4;Q13085;Q13085-2	Acetyl-CoA carboxylase 1;Biotin carboxylase	ACACA	S80	MLQRSSMsGLHLVKQ	FALSE	0.00100915	133.515	70.8395	0	236191	256134	242479	293286	406947	274042	362680	354787	402168	320730	412108	0.736417	0.798596	0.756023	0.914434	1.26882	0.854433	1.1308	1.10619	1.25391	1	SSMS(ph)GLHLVK;SSMS(ph)GLHLVK
AsPC-1	Ceralasertib	Q13085;Q13085-4;Q13085-2	Acetyl-CoA carboxylase 1;Biotin carboxylase	ACACA	S80	MLQRSSMsGLHLVKQ	FALSE	0.0016921	134.46	95.8255	0	451678	585907	605387	598489	923984	638787	762496	1080068	861727	583373	763930	0.774253	1.00434	1.03774	1.02591	1.58386	1.09499	1.30705	1.85142	1.47714	1	SSMS(ph)GLHLVK;SSMS(ph)GLHLVK
AsPC-1	Berzosertib	Q13085;Q13085-4;Q13085-2	Acetyl-CoA carboxylase 1;Biotin carboxylase	ACACA	S80	MLQRSSMsGLHLVKQ	FALSE	0.0012388	134.79	69.9615	0	760779	467066	449453	454383	513373	653772	541358	1124900	384849	290186	414167	2.6217	1.60954	1.54885	1.56584	1.76912	2.25295	1.86556	3.87649	1.32622	1	SSMS(ph)GLHLVK;SSMS(ph)GLHLVK
AsPC-1	Gartisertib	Q13085;Q13085-4;Q13085-2	Acetyl-CoA carboxylase 1;Biotin carboxylase	ACACA	S80	MLQRSSMsGLHLVKQ	FALSE	0.0025289	125.36	58.205	0	141636	183580	176631	340818	326700	290540	279122	633732	270866	270023	200621	0.524534	0.679868	0.654132	1.26218	1.2099	1.07598	1.0337	2.34695	1.00312	1	SSMS(ph)GLHLVK
AsPC-1	Elimusertib	Q15057	Arf-GAP with coiled-coil, ANK repeat and PH domain-containing protein 2	ACAP2	S521	DKYSISLsPPEQQKK	FALSE	1.9815e-11	257.835	199.57	0	249094	250073	254693	239293	252070	263396	243859	237795	263533	240683	257116	1.03495	1.03901	1.05821	0.994224	1.04731	1.09437	1.0132	0.988002	1.09494	1	YSISLS(ph)PPEQQK;YSISLS(ph)PPEQQK;YSISLS(ph)PPEQQK;YSISLS(ph)PPEQQK
AsPC-1	Ceralasertib	Q15057	Arf-GAP with coiled-coil, ANK repeat and PH domain-containing protein 2	ACAP2	S521	DKYSISLsPPEQQKK	FALSE	1.5915e-05	191.06	147.52	0	195311	197448	185406	198206	187526	193320	195564	165207	192723	185716	219535	1.05167	1.06317	0.998331	1.06725	1.00975	1.04094	1.05303	0.889567	1.03773	1	YSISLS(ph)PPEQQK;YSISLS(ph)PPEQQK;YSISLS(ph)PPEQQK
AsPC-1	Berzosertib	Q15057	Arf-GAP with coiled-coil, ANK repeat and PH domain-containing protein 2	ACAP2	S521	DKYSISLsPPEQQKK	FALSE	4.45235e-10	268.245	216.015	0	426905	428418	409342	437994	422190	407111	489272	391700	452843	417046	412426	1.02364	1.02727	0.981526	1.05023	1.01233	0.976178	1.17318	0.939226	1.08583	1	YSISLS(ph)PPEQQK;YSISLS(ph)PPEQQK;YSISLS(ph)PPEQQK;YSISLS(ph)PPEQQK
AsPC-1	Gartisertib	Q15057	Arf-GAP with coiled-coil, ANK repeat and PH domain-containing protein 2	ACAP2	S521	DKYSISLsPPEQQKK	FALSE	0.0012632	183.415	144.145	1	170813	147523	163955	147754	153505	166953	183989	173833	161601	151964	147350	1.12404	0.970779	1.07891	0.972296	1.01015	1.09864	1.21074	1.14391	1.06342	1	YSISLS(ph)PPEQQK;YSISLS(ph)PPEQQK;YSISLS(ph)PPEQQK;YSISLS(ph)PPEQQK
AsPC-1	Gartisertib	Q15057	Arf-GAP with coiled-coil, ANK repeat and PH domain-containing protein 2	ACAP2	S379	EKLDKKSsPSTGSLD	FALSE	3.7711e-16	245.61	200.4	0	311877	294510	329027	357891	323732	362875	353576	393992	348318	319263	257270	0.976866	0.922468	1.03058	1.12099	1.014	1.1366	1.10747	1.23407	1.09101	1	KSS(ph)PSTGSLDSGNESK
AsPC-1	Elimusertib	Q15057	Arf-GAP with coiled-coil, ANK repeat and PH domain-containing protein 2	ACAP2	S384	KSSPSTGsLDSGNES	FALSE	3.0305e-12	303.315	255.595	0	331446	378817	336403	332222	352470	392514	366335	381039	370920	403760	351590	0.820899	0.938224	0.833175	0.822821	0.87297	0.972146	0.907308	0.943725	0.918665	1	SSPSTGS(ph)LDSGNESK;SSPSTGS(ph)LDSGNESK;SSPSTGS(ph)LDSGNESK;SSPSTGS(ph)LDSGNESK
AsPC-1	Ceralasertib	Q15057	Arf-GAP with coiled-coil, ANK repeat and PH domain-containing protein 2	ACAP2	S384	KSSPSTGsLDSGNES	FALSE	2.859e-11	220.64	184.4	0	387718	519368	481583	484420	474162	435290	479357	451002	465043	466509	495192	0.831104	1.11331	1.03231	1.03839	1.0164	0.93308	1.02754	0.966759	0.996857	1	SSPSTGS(ph)LDSGNESK;SSPSTGS(ph)LDSGNESK;SSPSTGS(ph)LDSGNESK
AsPC-1	Berzosertib	Q15057	Arf-GAP with coiled-coil, ANK repeat and PH domain-containing protein 2	ACAP2	S384	KSSPSTGsLDSGNES	FALSE	3.0773e-15	252.36	219.16	0	86328.2	86322.9	88202.4	91007.6	73677.8	73806.3	90678	81359.4	86737.6	79966.5	61508.5	1.07955	1.07949	1.10299	1.13807	0.921358	0.922965	1.13395	1.01742	1.08467	1	SSPSTGS(ph)LDSGNESK
AsPC-1	Berzosertib	Q15057	Arf-GAP with coiled-coil, ANK repeat and PH domain-containing protein 2	ACAP2	S381	LDKKSSPsTGSLDSG	FALSE	0.0027461	126.77	93.085	0	14497.9	11854.5	12553.6	13056.6	11686.5	14744.6	9500.79	12985.3	13186.8	11755.7	10256.2	1.23327	1.00841	1.06788	1.11066	0.994112	1.25425	0.808186	1.1046	1.12174	1	SSPS(ph)TGSLDSGNESK
AsPC-1	Ceralasertib	Q15057	Arf-GAP with coiled-coil, ANK repeat and PH domain-containing protein 2	ACAP2	S381;S384	KSSPSTGsLDSGNES	FALSE	0.0037409	108.63	80.665	0	85064.9	90981.1	89753.5	90713	82416	77956.1	78117.8	93641.1	81216.3	103292	89304.5	0.823542	0.880819	0.868934	0.878224	0.797898	0.75472	0.756286	0.906572	0.786283	1	SSPS(ph)TGS(ph)LDSGNESK
AsPC-1	Berzosertib	Q15057	Arf-GAP with coiled-coil, ANK repeat and PH domain-containing protein 2	ACAP2	S381;S384	KSSPSTGsLDSGNES	FALSE	0.00039031	149.095	125.37	0	194359	195147	203798	201612	207897	194673	167545	181338	179977	208918	171445	0.930311	0.934083	0.975492	0.965031	0.995114	0.931816	0.801966	0.867987	0.861469	1	SSPS(ph)TGS(ph)LDSGNESK;SSPS(ph)TGS(ph)LDSGNESK
AsPC-1	Gartisertib	Q15057	Arf-GAP with coiled-coil, ANK repeat and PH domain-containing protein 2	ACAP2	S384	KSSPSTGsLDSGNES	FALSE	3.36105e-32	369.12	310.09	0	222199	185206	214550	215806	212707	231105	244349	271493	220680	209142	211813	1.06243	0.885551	1.02585	1.03186	1.01704	1.10501	1.16834	1.29813	1.05516	1	SSPSTGS(ph)LDSGNESK;SSPSTGS(ph)LDSGNESK
AsPC-1	Ceralasertib	Q15057	Arf-GAP with coiled-coil, ANK repeat and PH domain-containing protein 2	ACAP2	S387	PSTGSLDsGNESKEK	FALSE	8.0607e-31	242.9	198.47	0	51285.8	57927.4	53498.4	58824.2	54183.4	53014.1	54519.8	49330.8	57949.2	58647.2	58018.8	0.874479	0.987726	0.912207	1.00302	0.923887	0.903949	0.929622	0.841145	0.988097	1	SSPSTGSLDS(ph)GNESK
AsPC-1	Ceralasertib	Q96P50-4;Q96P50-1;Q96P50	Arf-GAP with coiled-coil, ANK repeat and PH domain-containing protein 3	ACAP3	S383	ERLDRTAsPSTSSID	FALSE	0.0016519	125.67	94.598	0	33088.8	34312.8	39001.5	37981.6	37880.2	37292.5	32776.1	45863.5	40651.3	36369.8	38847.1	0.909788	0.943443	1.07236	1.04432	1.04153	1.02537	0.901191	1.26103	1.11772	1	TAS(ph)PSTSSIDSATDTR;TAS(ph)PSTSSIDSATDTR
AsPC-1	Berzosertib	Q96P50-4;Q96P50-1;Q96P50	Arf-GAP with coiled-coil, ANK repeat and PH domain-containing protein 3	ACAP3	S383	ERLDRTAsPSTSSID	FALSE	0.0016519	NA	NA	1	20580.5	24536.3	25308.6	21077	22432.9	24633.2	29668.9	29124.8	28692.9	32785.8	23844.2	0.627725	0.74838	0.771936	0.64287	0.684225	0.751338	0.904931	0.888336	0.875162	1	TAS(ph)PSTSSIDSATDTR
AsPC-1	Berzosertib	Q96P50-4;Q96P50-1;Q96P50	Arf-GAP with coiled-coil, ANK repeat and PH domain-containing protein 3	ACAP3	S544	KCLRPHSsPRAPTAR	FALSE	0.032709	75.566	24.474	0	58603.2	59273.2	63028.5	69721.3	66680.9	65552.6	66949.8	56297.8	66290	61682.6	69540.8	0.950078	0.960939	1.02182	1.13033	1.08103	1.06274	1.08539	0.912702	1.0747	1	CLRPHSS(ph)PR
AsPC-1	Elimusertib	Q9H3P7	Golgi resident protein GCP60	ACBD3	S43	PPPLPPPsPPGSGRG	FALSE	2.0522e-08	326.72	306.37	0	393079	486107	384436	361853	422807	427645	362317	376975	392129	397899	397346	0.987886	1.22168	0.966164	0.909407	1.0626	1.07476	0.910575	0.947412	0.985499	1	LEVSVDGLTLSPDPEERPGAEGAPLLPPPLPPPS(ph)PPGSGR;LEVSVDGLTLSPDPEERPGAEGAPLLPPPLPPPS(ph)PPGSGR;LEVSVDGLTLSPDPEERPGAEGAPLLPPPLPPPS(ph)PPGSGR;LEVSVDGLTLSPDPEERPGAEGAPLLPPPLPPPS(ph)PPGSGR;LEVSVDGLTLSPDPEERPGAEGAPLLPPPLPPPS(ph)PPGSGR;LEVSVDGLTLSPDPEERPGAEGAPLLPPPLPPPS(ph)PPGSGR;LEVSVDGLTLSPDPEERPGAEGAPLLPPPLPPPS(ph)PPGSGR;LEVSVDGLTLSPDPEERPGAEGAPLLPPPLPPPS(ph)PPGSGR;PGAEGAPLLPPPLPPPS(ph)PPGSGR
AsPC-1	Ceralasertib	Q9H3P7	Golgi resident protein GCP60	ACBD3	S43	PPPLPPPsPPGSGRG	FALSE	8.9903e-13	210.26	191.79	0	350288	413027	379668	383543	376072	376102	364434	405028	395291	354326	459763	0.988602	1.16567	1.07152	1.08246	1.06137	1.06146	1.02853	1.14309	1.11561	1	LEVSVDGLTLSPDPEERPGAEGAPLLPPPLPPPS(ph)PPGSGR;LEVSVDGLTLSPDPEERPGAEGAPLLPPPLPPPS(ph)PPGSGR;LEVSVDGLTLSPDPEERPGAEGAPLLPPPLPPPS(ph)PPGSGR;LEVSVDGLTLSPDPEERPGAEGAPLLPPPLPPPS(ph)PPGSGR;LEVSVDGLTLSPDPEERPGAEGAPLLPPPLPPPS(ph)PPGSGR;LEVSVDGLTLSPDPEERPGAEGAPLLPPPLPPPS(ph)PPGSGR;LEVSVDGLTLSPDPEERPGAEGAPLLPPPLPPPS(ph)PPGSGR;LEVSVDGLTLSPDPEERPGAEGAPLLPPPLPPPS(ph)PPGSGR;PGAEGAPLLPPPLPPPS(ph)PPGSGR
AsPC-1	Berzosertib	Q9H3P7	Golgi resident protein GCP60	ACBD3	S43	PPPLPPPsPPGSGRG	FALSE	7.45576e-06	191.74	170.77	0	455518	364210	395339	381767	407808	397221	430967	394441	424978	415092	427089	1.09739	0.87742	0.952414	0.919718	0.982452	0.956947	1.03825	0.950251	1.02382	1	LEVSVDGLTLSPDPEERPGAEGAPLLPPPLPPPS(ph)PPGSGR;LEVSVDGLTLSPDPEERPGAEGAPLLPPPLPPPS(ph)PPGSGR;LEVSVDGLTLSPDPEERPGAEGAPLLPPPLPPPS(ph)PPGSGR;LEVSVDGLTLSPDPEERPGAEGAPLLPPPLPPPS(ph)PPGSGR;LEVSVDGLTLSPDPEERPGAEGAPLLPPPLPPPS(ph)PPGSGR;LEVSVDGLTLSPDPEERPGAEGAPLLPPPLPPPS(ph)PPGSGR;LEVSVDGLTLSPDPEERPGAEGAPLLPPPLPPPS(ph)PPGSGR;LEVSVDGLTLSPDPEERPGAEGAPLLPPPLPPPS(ph)PPGSGR;LEVSVDGLTLSPDPEERPGAEGAPLLPPPLPPPS(ph)P…
AsPC-1	Gartisertib	Q9H3P7	Golgi resident protein GCP60	ACBD3	S43	PPPLPPPsPPGSGRG	FALSE	9.5523e-09	128.085	111.05	1	387186	365903	375788	355540	348205	400824	414208	491249	381012	427537	426146	0.905621	0.855838	0.87896	0.8316	0.814445	0.937519	0.968823	1.14902	0.891179	1	LEVSVDGLTLSPDPEERPGAEGAPLLPPPLPPPS(ph)PPGSGR;LEVSVDGLTLSPDPEERPGAEGAPLLPPPLPPPS(ph)PPGSGR;LEVSVDGLTLSPDPEERPGAEGAPLLPPPLPPPS(ph)PPGSGR;LEVSVDGLTLSPDPEERPGAEGAPLLPPPLPPPS(ph)PPGSGR;LEVSVDGLTLSPDPEERPGAEGAPLLPPPLPPPS(ph)PPGSGR;LEVSVDGLTLSPDPEERPGAEGAPLLPPPLPPPS(ph)PPGSGR;LEVSVDGLTLSPDPEERPGAEGAPLLPPPLPPPS(ph)PPGSGR;LEVSVDGLTLSPDPEERPGAEGAPLLPPPLPPPS(ph)PPGSGR;LEVSVDGLTLSPDPEERPGAEGAPLLPPPLPPPS(ph)P…
AsPC-1	Berzosertib	Q9H3P7	Golgi resident protein GCP60	ACBD3	S519	YSLWRSKsVYYRVYY	FALSE	0.039411	72.928	26.084	0	111804	133824	147439	157291	169916	145399	161911	128484	187074	173867	172542	0.643046	0.769692	0.848	0.904665	0.977275	0.836268	0.931236	0.73898	1.07596	1	SKS(ph)VYYR;SKS(ph)VYYR;SKS(ph)VYYR
AsPC-1	Gartisertib	Q9H3P7	Golgi resident protein GCP60	ACBD3	S519	YSLWRSKsVYYRVYY	FALSE	0.039411	NA	NA	1	11666.7	12061.5	11304.4	7524.61	10003.4	11288.1	11711.5	11902.1	10246.5	9066.14	10369.2	1.28685	1.33039	1.24688	0.829969	1.10338	1.24509	1.29178	1.31281	1.13019	1	SKS(ph)VYYR
AsPC-1	Ceralasertib	Q9H3P7	Golgi resident protein GCP60	ACBD3	S519	YSLWRSKsVYYRVYY	FALSE	0.039411	NA	NA	1	29692.7	38030.9	38340.9	30085	30660	29056.3	34188.2	22336.8	34861.7	33732.6	43643.8	0.880239	1.12742	1.13661	0.891868	0.908912	0.861371	1.01351	0.662173	1.03347	1	SKS(ph)VYYR
AsPC-1	Elimusertib	Q9H3P7	Golgi resident protein GCP60	ACBD3	S519	YSLWRSKsVYYRVYY	FALSE	0.039411	NA	NA	1	116554	132450	152050	138915	151837	177655	146748	161478	160844	167377	173924	0.696354	0.791326	0.908425	0.829952	0.907153	1.06141	0.87675	0.964754	0.96097	1	SKS(ph)VYYR;SKS(ph)VYYR
AsPC-1	Ceralasertib	Q8NC06;Q8NC06-2	Acyl-CoA-binding domain-containing protein 4	ACBD4	S166	PKEPAPPsPESHSPR	FALSE	0.0050311	106.31	93.274	0	100783	79107.2	115438	111228	102849	112136	116782	120767	103611	113320	112768	0.889368	0.698086	1.01869	0.981535	0.907599	0.989555	1.03055	1.06571	0.914325	1	EPAPPS(ph)PESHSPR
AsPC-1	Berzosertib	Q8NC06;Q8NC06-2	Acyl-CoA-binding domain-containing protein 4	ACBD4	S166	PKEPAPPsPESHSPR	FALSE	0.0036581	108.18	87.282	0	93349.3	113605	102968	99968	112107	104305	116290	96968.4	150513	116874	130004	0.798721	0.972031	0.881025	0.855352	0.959219	0.892458	0.995004	0.829687	1.28783	1	EPAPPS(ph)PESHSPR
AsPC-1	Gartisertib	Q8NC06;Q8NC06-2	Acyl-CoA-binding domain-containing protein 4	ACBD4	S166	PKEPAPPsPESHSPR	FALSE	0.0082895	99.813	85.607	0	189858	176715	153010	138406	182873	190304	164668	170296	166392	167378	132554	1.13431	1.05579	0.914158	0.826908	1.09258	1.13697	0.983812	1.01744	0.99411	1	EPAPPS(ph)PESHSPR
AsPC-1	Elimusertib	Q5T8D3-4;Q5T8D3-2;Q5T8D3-3;Q5T8D3	Acyl-CoA-binding domain-containing protein 5	ACBD5	S215	EVKGAEQsDNDKKMM	FALSE	0.0017994	135.465	102.478	0	181792	179729	231502	214224	186626	204879	171178	120281	245361	316249	266708	0.574839	0.568314	0.732023	0.67739	0.590122	0.64784	0.541275	0.380335	0.775848	1	GAEQS(ph)DNDKK;GAEQS(ph)DNDKK
AsPC-1	Ceralasertib	Q5T8D3-4;Q5T8D3-2;Q5T8D3-3;Q5T8D3	Acyl-CoA-binding domain-containing protein 5	ACBD5	S215	EVKGAEQsDNDKKMM	FALSE	0.0337	98.105	72.888	0	13889.9	8518.12	7213.65	10046.8	8384.87	11001.3	6346.37	7987.57	10492	16649	13912.5	0.834275	0.511629	0.433277	0.603447	0.503625	0.660775	0.381185	0.479762	0.630185	1	GAEQS(ph)DNDKK
AsPC-1	Berzosertib	Q5T8D3-4;Q5T8D3-2;Q5T8D3-3;Q5T8D3	Acyl-CoA-binding domain-containing protein 5	ACBD5	S215	EVKGAEQsDNDKKMM	FALSE	0.0032721	107.6	72.847	0	118675	1502034	224036	292342	218156	154694	179637	158306	292582	390636	380436	0.303801	3.8451	0.573516	0.748374	0.558464	0.396006	0.459858	0.405252	0.748989	1	GAEQS(ph)DNDKK;GAEQS(ph)DNDKK
AsPC-1	Gartisertib	Q5T8D3-4;Q5T8D3-2;Q5T8D3-3;Q5T8D3	Acyl-CoA-binding domain-containing protein 5	ACBD5	S215	EVKGAEQsDNDKKMM	FALSE	0.0337	NA	NA	1	7823.78	8287.03	7122.95	6113.52	6568.21	8238.34	6950.52	5365.58	5172.11	10744.9	12289.3	0.72814	0.771254	0.662916	0.56897	0.611287	0.766722	0.646868	0.499362	0.481356	1	GAEQS(ph)DNDKK
AsPC-1	Elimusertib	Q5T8D3-4;Q5T8D3-2;Q5T8D3-3;Q5T8D3	Acyl-CoA-binding domain-containing protein 5	ACBD5	S418	GHRMQHLsEGTKGRQ	FALSE	0.00487305	135.275	111.246	0	1.30045e+06	1.16853e+06	1.1325e+06	1.32096e+06	1.13417e+06	1.10463e+06	1.14811e+06	1.11982e+06	1.06668e+06	1.10307e+06	909374	1.17893	1.05934	1.02668	1.19753	1.0282	1.00141	1.04082	1.01518	0.967006	1	MQHLS(ph)EGTK;MQHLS(ph)EGTK
AsPC-1	Ceralasertib	Q5T8D3-4;Q5T8D3-2;Q5T8D3-3;Q5T8D3	Acyl-CoA-binding domain-containing protein 5	ACBD5	S418	GHRMQHLsEGTKGRQ	FALSE	0.0061517	122.51	94.334	0	2251771	1867238	1810453	1638107	1662578	1731349	1547578	1711181	1553459	1780753	1490261	1.2645	1.04857	1.01668	0.919896	0.933638	0.972257	0.869059	0.960931	0.872361	1	MQHLS(ph)EGTK;MQHLS(ph)EGTK;MQHLS(ph)EGTK
AsPC-1	Berzosertib	Q5T8D3-4;Q5T8D3-2;Q5T8D3-3;Q5T8D3	Acyl-CoA-binding domain-containing protein 5	ACBD5	S418	GHRMQHLsEGTKGRQ	FALSE	0.0040912	113.01	84.832	0	1047095	1330271	1324415	1298692	1235706	1198669	1206463	1391588	1359275	1247302	1387824	0.839488	1.06652	1.06182	1.0412	0.990703	0.961009	0.967258	1.11568	1.08977	1	MQHLS(ph)EGTK;MQHLS(ph)EGTK;MQHLS(ph)EGTK
AsPC-1	Gartisertib	Q5T8D3-4;Q5T8D3-2;Q5T8D3-3;Q5T8D3	Acyl-CoA-binding domain-containing protein 5	ACBD5	S418	GHRMQHLsEGTKGRQ	FALSE	0.0046007	113.07	92.938	0	279374	368855	322438	531174	614949	688595	797046	770569	729497	814373	728578	0.343054	0.452932	0.395934	0.65225	0.75512	0.845552	0.978724	0.946211	0.895778	1	MQHLS(ph)EGTK
AsPC-1	Elimusertib	Q5T8D3-4;Q5T8D3-2;Q5T8D3-3	Acyl-CoA-binding domain-containing protein 5	ACBD5	T137	LGNVLTStPNAKTVN	FALSE	9.4725e-65	352.83	303.405	0	195955	180364	210690	209249	208508	186996	168077	150408	169344	175243	300064	1.11819	1.02922	1.20228	1.19405	1.18982	1.06707	0.959109	0.858285	0.966337	1	SSDITSDLGNVLTST(ph)PNAK;SSDITSDLGNVLTST(ph)PNAK
AsPC-1	Ceralasertib	Q5T8D3-4;Q5T8D3-2;Q5T8D3-3	Acyl-CoA-binding domain-containing protein 5	ACBD5	T137	LGNVLTStPNAKTVN	FALSE	1.6007e-78	451.685	399.23	0	396190	321141	341938	261866	280315	323058	251780	290078	289855	321826	482851	1.23107	0.99787	1.06249	0.813686	0.871014	1.00383	0.782346	0.901351	0.900658	1	SSDITSDLGNVLTST(ph)PNAK;SSDITSDLGNVLTST(ph)PNAK
AsPC-1	Berzosertib	Q5T8D3-4;Q5T8D3-2;Q5T8D3-3	Acyl-CoA-binding domain-containing protein 5	ACBD5	T137	LGNVLTStPNAKTVN	FALSE	0.010916	97.284	77.569	0	13092.4	19459.2	18136.7	13779.2	18354.5	13753	13137.1	11279.9	13817	15673.8	22577.8	0.835302	1.24151	1.15713	0.879122	1.17103	0.877449	0.838155	0.719663	0.881537	1	SSDITSDLGNVLTST(ph)PNAK
AsPC-1	Gartisertib	Q5T8D3-4;Q5T8D3-2;Q5T8D3-3	Acyl-CoA-binding domain-containing protein 5	ACBD5	T137	LGNVLTStPNAKTVN	FALSE	3.4511e-31	263.08	237.63	0	227120	242562	239401	244629	246813	208694	197447	189080	168245	178644	321138	1.27135	1.3578	1.3401	1.36936	1.38159	1.16821	1.10525	1.05842	0.941789	1	SSDITSDLGNVLTST(ph)PNAK;SSDITSDLGNVLTST(ph)PNAK;SSDITSDLGNVLTST(ph)PNAK
AsPC-1	Elimusertib	Q5T8D3-4;Q5T8D3-2;Q5T8D3-3;Q5T8D3	Acyl-CoA-binding domain-containing protein 5	ACBD5	S262	SSSLNGRsTEEVKPI	FALSE	7.9141e-12	192.24	171.88	0	12330.1	15813.6	20320.6	13056.7	19835.1	16848.8	12259.5	13832.8	15468.9	19875.9	16045.6	0.620354	0.795619	1.02237	0.656911	0.997947	0.847702	0.616803	0.695958	0.778276	1	S(ph)TEEVKPIDENLGQTGK
AsPC-1	Berzosertib	Q5T8D3-4;Q5T8D3-2;Q5T8D3-3;Q5T8D3	Acyl-CoA-binding domain-containing protein 5	ACBD5	S441	RWGSDRGsRGSLNEQ	FALSE	0.049117	64.82	48.044	0	51921.7	55559.8	40273.3	34086.7	33805.1	33003.4	45493.3	43024	52095.1	38905.7	33304.1	1.33455	1.42806	1.03515	0.876136	0.868898	0.848292	1.16932	1.10585	1.33901	1	WGSDRGS(ph)R
AsPC-1	Elimusertib	Q5T8D3-4;Q5T8D3-2;Q5T8D3-3;Q5T8D3	Acyl-CoA-binding domain-containing protein 5	ACBD5	S444	SDRGSRGsLNEQIAL	FALSE	0.022708	85.988	62.612	0	89458.5	76538.5	79556.9	75891.6	78941.7	75104.7	76396.1	74134.5	70609.4	77552.5	70262.5	1.15352	0.986925	1.02585	0.978583	1.01791	0.968437	0.985089	0.955927	0.910473	1	GS(ph)LNEQIALVLMR
AsPC-1	Ceralasertib	Q5T8D3-4;Q5T8D3-2;Q5T8D3-3;Q5T8D3	Acyl-CoA-binding domain-containing protein 5	ACBD5	S444	SDRGSRGsLNEQIAL	FALSE	2.441e-05	161.24	131.04	0	66889.6	53745.1	57100.4	48812.7	57686.4	63722.8	60557.2	61832.1	57693.7	59392.4	56185.9	1.12623	0.904915	0.96141	0.821867	0.971276	1.07291	1.01961	1.04108	0.971398	1	GS(ph)LNEQIALVLMR
AsPC-1	Berzosertib	Q5T8D3-4;Q5T8D3-2;Q5T8D3-3;Q5T8D3	Acyl-CoA-binding domain-containing protein 5	ACBD5	S444	SDRGSRGsLNEQIAL	FALSE	2.3486e-05	171.44	134.76	0	66186.2	82737.2	71415	74410.2	61282.4	68415.9	89593	75597.3	86216.5	69432.6	72780.3	0.953245	1.19162	1.02855	1.07169	0.882617	0.985358	1.29036	1.08879	1.24173	1	GS(ph)LNEQIALVLMR
AsPC-1	Gartisertib	Q5T8D3-4;Q5T8D3-2;Q5T8D3-3;Q5T8D3	Acyl-CoA-binding domain-containing protein 5	ACBD5	S444	SDRGSRGsLNEQIAL	FALSE	0.00022027	148.52	138.56	0	33583.4	30875.8	32924.1	30919.1	39855.7	33340.2	43312.7	39110.9	32460.4	34854	34687.5	0.963547	0.885862	0.944628	0.887103	1.14351	0.956568	1.24269	1.12214	0.931326	1	GS(ph)LNEQIALVLMR
AsPC-1	Ceralasertib	Q5T8D3-4;Q5T8D3-2;Q5T8D3-3;Q5T8D3	Acyl-CoA-binding domain-containing protein 5	ACBD5	S262	SSSLNGRsTEEVKPI	FALSE	2.5653e-14	301.19	279.9	0	768364	564317	680804	654765	622678	690680	586522	585878	642571	711213	803831	1.08036	0.793457	0.957243	0.920631	0.875514	0.971129	0.824679	0.823773	0.903485	1	S(ph)TEEVKPIDENLGQTGK;S(ph)TEEVKPIDENLGQTGK;S(ph)TEEVKPIDENLGQTGK
AsPC-1	Berzosertib	Q5T8D3-4;Q5T8D3-2;Q5T8D3-3;Q5T8D3	Acyl-CoA-binding domain-containing protein 5	ACBD5	S262	SSSLNGRsTEEVKPI	FALSE	1.28265e-14	247.46	215.77	0	361336	547749	423614	425348	387920	329648	491999	404358	517351	479940	573000	0.752876	1.14129	0.882638	0.886252	0.808267	0.686853	1.02513	0.842517	1.07795	1	S(ph)TEEVKPIDENLGQTGK;S(ph)TEEVKPIDENLGQTGK
AsPC-1	Gartisertib	Q5T8D3-4;Q5T8D3-2;Q5T8D3-3;Q5T8D3	Acyl-CoA-binding domain-containing protein 5	ACBD5	S428	TKGRQVGsGGDGERW	FALSE	0.048856	NA	NA	1	448186	493547	418786	274493	201712	342304	301587	146701	250321	261229	245954	1.71568	1.88932	1.60314	1.05077	0.772162	1.31036	1.15449	0.561579	0.958241	1	QVGS(ph)GGDGER;QVGS(ph)GGDGER
AsPC-1	Elimusertib	Q5T8D3-4;Q5T8D3-2;Q5T8D3-3;Q5T8D3	Acyl-CoA-binding domain-containing protein 5	ACBD5	S441	RWGSDRGsRGSLNEQ	FALSE	0.049117	NA	NA	1	6068.45	6327.79	7679.49	8567.6	6867.08	6744.27	9421.41	8538.57	7832.96	8284.91	6836.71	0.73247	0.763773	0.926926	1.03412	0.828866	0.814043	1.13718	1.03062	0.945449	1	WGSDRGS(ph)R
AsPC-1	Ceralasertib	Q5T8D3-4;Q5T8D3-2;Q5T8D3-3;Q5T8D3	Acyl-CoA-binding domain-containing protein 5	ACBD5	S441	RWGSDRGsRGSLNEQ	FALSE	0.047815	67.113	49.882	0	41474.5	45510.7	38865.5	46369.5	38919.3	33969.9	47211.7	41798.9	31760.5	35953.1	36140.8	1.15357	1.26583	1.081	1.28972	1.0825	0.944837	1.31314	1.16259	0.883387	1	WGSDRGS(ph)R
AsPC-1	Berzosertib	Q5T8D3-4;Q5T8D3-2;Q5T8D3-3;Q5T8D3	Acyl-CoA-binding domain-containing protein 5	ACBD5	S428	TKGRQVGsGGDGERW	FALSE	0.048856	85.402	52.56	0	175806	487162	278115	195620	211683	261719	318950	113526	235762	446990	247775	0.39331	1.08987	0.622194	0.437637	0.473575	0.585513	0.71355	0.253979	0.527444	1	QVGS(ph)GGDGER
AsPC-1	Elimusertib	Q5T8D3-4;Q5T8D3-2;Q5T8D3-3;Q5T8D3	Acyl-CoA-binding domain-containing protein 5	ACBD5	S428	TKGRQVGsGGDGERW	FALSE	0.048856	NA	NA	1	227441	176038	232362	193795	151924	269902	197752	173849	151595	168702	143183	1.34818	1.04348	1.37735	1.14874	0.900543	1.59987	1.17219	1.03051	0.898595	1	QVGS(ph)GGDGER
AsPC-1	Ceralasertib	Q5T8D3-4;Q5T8D3-2;Q5T8D3-3;Q5T8D3	Acyl-CoA-binding domain-containing protein 5	ACBD5	S428	TKGRQVGsGGDGERW	FALSE	0.048856	NA	NA	1	264850	194577	296190	167016	199048	345670	288007	147410	153210	237381	187483	1.11572	0.81968	1.24774	0.70358	0.838517	1.45618	1.21327	0.620987	0.645418	1	QVGS(ph)GGDGER
AsPC-1	Elimusertib	Q96AP0-2;Q96AP0	Adrenocortical dysplasia protein homolog	ACD	S339	HASRTPSsPLQSCTP	FALSE	1.963e-11	195.66	127.66	0	32970.3	30315.7	32801.4	34578.6	32926.5	32761.3	33199.8	29738.4	35298.8	33321.6	27566.2	0.989457	0.909791	0.98439	1.03772	0.988142	0.983184	0.996344	0.892467	1.05934	1	TPSS(ph)PLQSCTPSLSPR
AsPC-1	Berzosertib	Q96AP0-2;Q96AP0	Adrenocortical dysplasia protein homolog	ACD	S25	LGSETPSsPRAGQLL	FALSE	1.91665e-23	266.475	193.595	0	203828	230915	192343	197921	195961	193050	209288	200272	248545	216247	210249	0.942573	1.06783	0.889458	0.915255	0.906192	0.892728	0.96782	0.926125	1.14936	1	ELILGSETPSS(ph)PR;ELILGSETPSS(ph)PR
AsPC-1	Berzosertib	Q96AP0-2;Q96AP0	Adrenocortical dysplasia protein homolog	ACD	S349	QSCTPSLsPRSHVPS	FALSE	0.0012341	NA	NA	1	68171.6	45167.7	71526.1	49246.5	58709.9	63400.8	56736	52051	60335.8	49441.2	57095	1.37884	0.913563	1.44669	0.996062	1.18747	1.28235	1.14755	1.05279	1.22036	1	TPSSPLQSCTPSLS(ph)PR;TPSSPLQSCTPSLS(ph)PR
AsPC-1	Ceralasertib	Q96AP0-2;Q96AP0	Adrenocortical dysplasia protein homolog	ACD	S339	HASRTPSsPLQSCTP	FALSE	1.3446e-11	209.31	163.52	0	30671.6	37540.9	37093.7	32454.3	37861.8	37204.4	38341.5	39770.3	35028.5	40365.3	33633.1	0.75985	0.930028	0.918951	0.804014	0.937978	0.921692	0.949863	0.985259	0.867787	1	TPSS(ph)PLQSCTPSLSPR
AsPC-1	Ceralasertib	Q96AP0-2;Q96AP0	Adrenocortical dysplasia protein homolog	ACD	S25	LGSETPSsPRAGQLL	FALSE	3.5567e-07	217.16	138.09	0	101426	95030.1	91598.8	100567	102534	98513.7	90633.3	90845.1	96408.4	109458	102761	0.926625	0.868189	0.836841	0.918777	0.936749	0.900015	0.82802	0.829955	0.880781	1	ELILGSETPSS(ph)PR
AsPC-1	Elimusertib	Q96AP0-2;Q96AP0	Adrenocortical dysplasia protein homolog	ACD	S25	LGSETPSsPRAGQLL	FALSE	1.87745e-18	264.355	175.8	0	210162	219928	218899	190311	210111	208957	208024	209110	222798	215899	201776	0.973427	1.01866	1.01389	0.881481	0.973191	0.967844	0.96352	0.968551	1.03195	1	ELILGSETPSS(ph)PR;ELILGSETPSS(ph)PR
AsPC-1	Ceralasertib	Q96AP0-2;Q96AP0	Adrenocortical dysplasia protein homolog	ACD	S349	QSCTPSLsPRSHVPS	FALSE	0.000642898	146.86	119.89	0	37363	39787.9	47128.6	41050.9	45340.8	43307.6	50704.3	50427.8	40604.6	47419.7	44079.5	0.787923	0.839058	0.993861	0.865694	0.95616	0.913283	1.06927	1.06344	0.856281	1	TPSSPLQSCTPSLS(ph)PR;TPSSPLQSCTPSLS(ph)PR
AsPC-1	Gartisertib	Q96AP0-2;Q96AP0	Adrenocortical dysplasia protein homolog	ACD	S25	LGSETPSsPRAGQLL	FALSE	1.77835e-07	302.85	203.29	0	165954	148970	143330	150492	153112	157408	163515	162036	148167	152026	153165	1.09161	0.979898	0.9428	0.989904	1.00714	1.0354	1.07557	1.06584	0.974612	1	ELILGSETPSS(ph)PR;ELILGSETPSS(ph)PR
AsPC-1	Elimusertib	Q96AP0-2;Q96AP0	Adrenocortical dysplasia protein homolog	ACD	S349	QSCTPSLsPRSHVPS	FALSE	0.0012341	106.93	80.571	0	10724.6	10562.8	17603.2	9553.9	10777.9	16343.2	15036.2	10913.5	15528.9	10384.7	15111.6	1.03273	1.01716	1.69512	0.92	1.03787	1.57378	1.44792	1.05092	1.49536	1	TPSSPLQSCTPSLS(ph)PR
AsPC-1	Berzosertib	Q96AP0-2;Q96AP0	Adrenocortical dysplasia protein homolog	ACD	S339	HASRTPSsPLQSCTP	FALSE	8.4576e-13	226.73	150.66	0	31329.6	35127.1	28267.1	29602	31180.6	31186.8	35773.8	31849.6	34022.9	34030	30306.6	0.920647	1.03224	0.830652	0.86988	0.916267	0.916451	1.05124	0.935928	0.999791	1	TPSS(ph)PLQSCTPSLSPR
AsPC-1	Elimusertib	Q9UKV3;Q9UKV3-5	Apoptotic chromatin condensation inducer in the nucleus	ACIN1	S243	AAKLSEGsQPAEEEE	TRUE	6.743e-06	246.995	221.76	0	56226.5	51251	58163.3	60165.9	56729.6	58416.7	52872.7	43811.7	52335.6	49857.1	17155.3	1.12775	1.02796	1.1666	1.20677	1.13784	1.17168	1.06048	0.878744	1.04971	1	LSEGS(ph)QPAEEEEDQETPSR;LSEGS(ph)QPAEEEEDQETPSR
AsPC-1	Ceralasertib	Q9UKV3;Q9UKV3-5	Apoptotic chromatin condensation inducer in the nucleus	ACIN1	S243	AAKLSEGsQPAEEEE	TRUE	2.2938e-39	346.19	304	0	93704.4	68995.4	88211.6	77340.7	80343.3	69149.6	68810.3	80726.4	91452.4	76881.3	31412.3	1.21882	0.897427	1.14737	1.00598	1.04503	0.899433	0.89502	1.05001	1.18953	1	LSEGS(ph)QPAEEEEDQETPSR;LSEGS(ph)QPAEEEEDQETPSR
AsPC-1	Berzosertib	Q9UKV3;Q9UKV3-5	Apoptotic chromatin condensation inducer in the nucleus	ACIN1	S243	AAKLSEGsQPAEEEE	TRUE	1.3486e-05	413.81	367.69	1	59789.1	53787.6	68620.7	87746.5	102218	125583	79831.2	104836	69130.9	109234	27508	0.54735	0.492409	0.628201	0.803291	0.935777	1.14967	0.730829	0.959745	0.632871	1	LSEGS(ph)QPAEEEEDQETPSR;LSEGS(ph)QPAEEEEDQETPSR;LSEGS(ph)QPAEEEEDQETPSR
AsPC-1	Gartisertib	Q9UKV3;Q9UKV3-5	Apoptotic chromatin condensation inducer in the nucleus	ACIN1	S243	AAKLSEGsQPAEEEE	TRUE	6.376e-45	333.05	295.36	0	14767.1	23932.3	29821.2	34306	39166.6	27093.8	32204.2	22388.7	33596.2	38279.8	10162.1	0.385767	0.625194	0.779031	0.89619	1.02317	0.707782	0.841284	0.584869	0.877648	1	LSEGS(ph)QPAEEEEDQETPSR;LSEGS(ph)QPAEEEEDQETPSR
AsPC-1	Gartisertib	Q9UKV3;Q9UKV3-5	Apoptotic chromatin condensation inducer in the nucleus	ACIN1	S410	ALPEQTAsEEETPPP	FALSE	2.9363e-53	300.06	277.84	0	40079.6	43678	40183.5	42094.1	39698.6	57098.4	44860.5	44343.8	43286.5	53703.7	42647.4	0.74631	0.813315	0.748244	0.783822	0.739216	1.06321	0.835334	0.825712	0.806025	1	ASLVALPEQTAS(ph)EEETPPPLLTK
AsPC-1	Elimusertib	Q9UKV3;Q9UKV3-5	Apoptotic chromatin condensation inducer in the nucleus	ACIN1	S410	ALPEQTAsEEETPPP	FALSE	2.4579e-58	328.18	306.38	0	41094	50489.6	50086.9	45632.7	45223	48171.5	44851.3	44698.9	51763.3	50237	39779.2	0.818004	1.00503	0.997012	0.908349	0.900193	0.958886	0.892794	0.889762	1.03038	1	ASLVALPEQTAS(ph)EEETPPPLLTK
AsPC-1	Elimusertib	Q9UKV3;Q9UKV3-5	Apoptotic chromatin condensation inducer in the nucleus	ACIN1	S655	ASSNSRKsLSPGVSR	FALSE	0.0140045	117.7	60.058	0	306139	230019	342114	251912	264277	289574	273723	205470	287147	273612	251983	1.11888	0.840677	1.25036	0.920691	0.965884	1.05834	1.00041	0.750953	1.04947	1	S(ph)LSPGVSR;S(ph)LSPGVSR
AsPC-1	Berzosertib	Q9UKV3;Q9UKV3-5	Apoptotic chromatin condensation inducer in the nucleus	ACIN1	S655	ASSNSRKsLSPGVSR	FALSE	0.00512155	143.51	52.847	0	202475	211126	229192	228385	209925	225396	257900	282234	275718	233593	215670	0.866787	0.903822	0.981162	0.977705	0.898679	0.964913	1.10406	1.20823	1.18034	1	S(ph)LSPGVSR;S(ph)LSPGVSR
AsPC-1	Gartisertib	Q9UKV3;Q9UKV3-5	Apoptotic chromatin condensation inducer in the nucleus	ACIN1	S655	ASSNSRKsLSPGVSR	FALSE	0.013682	128.945	51.7725	0	130845	135919	126027	107110	129148	143867	126396	115773	140683	126946	131223	1.03071	1.07068	0.992764	0.84375	1.01735	1.13329	0.995668	0.911987	1.10821	1	S(ph)LSPGVSR;S(ph)LSPGVSR
AsPC-1	Elimusertib	Q9UKV3;Q9UKV3-3;Q9UKV3-2;Q9UKV3-5	Apoptotic chromatin condensation inducer in the nucleus	ACIN1	S863	ATTQKKPsISITTES	FALSE	5.0687e-08	235.95	166.62	0	155314	116472	114763	117049	90592.5	99716.1	144034	125465	151017	153621	124052	1.01102	0.758175	0.747048	0.761931	0.589713	0.649102	0.937589	0.816715	0.983049	1	KPS(ph)ISITTESLK
AsPC-1	Ceralasertib	Q9UKV3;Q9UKV3-3;Q9UKV3-2;Q9UKV3-5	Apoptotic chromatin condensation inducer in the nucleus	ACIN1	S863	ATTQKKPsISITTES	FALSE	1.1449e-05	200.58	155.44	0	95284.8	58532.6	54304	76820.6	84604	81444.9	95247	101902	79949	87440.9	54307.7	1.0897	0.669396	0.621036	0.878543	0.967556	0.931428	1.08927	1.16538	0.914321	1	KPS(ph)ISITTESLK
AsPC-1	Berzosertib	Q9UKV3;Q9UKV3-2;Q9UKV3-5;Q9UKV3-3	Apoptotic chromatin condensation inducer in the nucleus	ACIN1	S863	ATTQKKPsISITTES	FALSE	1.0393e-05	195.89	144	0	93320.4	77207.9	61956.8	66116.2	77869.5	89951.8	69952.7	125012	84933.9	82630.1	50100.7	1.12938	0.93438	0.74981	0.800147	0.942387	1.08861	0.846577	1.51291	1.02788	1	KPS(ph)ISITTESLK
AsPC-1	Gartisertib	Q9UKV3;Q9UKV3-5	Apoptotic chromatin condensation inducer in the nucleus	ACIN1	S698	CEPKERTsTSSSSVQ	FALSE	0.00377276	169.925	106.12	0	128021	146688	127423	108070	100317	79564.7	78794	70515.6	83318.8	82206.1	110084	1.55732	1.7844	1.55004	1.31463	1.22031	0.967869	0.958494	0.857791	1.01354	1	TS(ph)TSSSSVQAR;TS(ph)TSSSSVQAR
AsPC-1	Berzosertib	Q9UKV3;Q9UKV3-5	Apoptotic chromatin condensation inducer in the nucleus	ACIN1	S698	CEPKERTsTSSSSVQ	FALSE	0.00029653	158.34	101.3	0	146950	148598	106684	111797	87670.4	85293	64496.1	90353.9	67653.4	84809.9	108864	1.7327	1.75213	1.25792	1.31821	1.03373	1.0057	0.760479	1.06537	0.797706	1	TS(ph)TSSSSVQAR;TS(ph)TSSSSVQAR;TS(ph)TSSSSVQAR
AsPC-1	Elimusertib	Q9UKV3;Q9UKV3-5	Apoptotic chromatin condensation inducer in the nucleus	ACIN1	S698	CEPKERTsTSSSSVQ	FALSE	0.00033398	155.88	96.816	0	77434.3	59749.6	70295.4	73520.4	62022.3	58611.5	59292.6	46232.8	53269.2	57483.6	66753.9	1.34707	1.03942	1.22288	1.27898	1.07896	1.01962	1.03147	0.804278	0.926685	1	TS(ph)TSSSSVQAR
AsPC-1	Elimusertib	Q9UKV3;Q9UKV3-3;Q9UKV3-2;Q9UKV3-5	Apoptotic chromatin condensation inducer in the nucleus	ACIN1	S815	DEEKKESsLPKSFKR	FALSE	0.016675	88.6525	45.408	0	433237	428708	386719	472413	512559	557111	491916	463849	475113	541866	532662	0.799528	0.791169	0.71368	0.871826	0.945915	1.02813	0.907819	0.85602	0.876808	1	KESS(ph)LPK;KESS(ph)LPK
AsPC-1	Berzosertib	Q9UKV3;Q9UKV3-2;Q9UKV3-5;Q9UKV3-3	Apoptotic chromatin condensation inducer in the nucleus	ACIN1	S815	DEEKKESsLPKSFKR	FALSE	0.013909	91.855	36.288	0	231418	235255	235177	285040	302727	350271	305744	268672	259738	293207	303700	0.789265	0.802351	0.802083	0.972144	1.03247	1.19462	1.04276	0.916323	0.88585	1	KESS(ph)LPK
AsPC-1	Ceralasertib	Q9UKV3;Q9UKV3-5	Apoptotic chromatin condensation inducer in the nucleus	ACIN1	S328	DERPKTRsQEQEVLE	TRUE	3.1413e-05	193.32	150.14	0	70514.9	62297.5	76081.2	70991.2	74434.8	82137.4	84098.8	84891.8	73652.6	78412.1	59099.9	0.899285	0.794488	0.970274	0.905361	0.949277	1.04751	1.07252	1.08264	0.939302	1	TRS(ph)QEQEVLER
AsPC-1	Berzosertib	Q9UKV3;Q9UKV3-5	Apoptotic chromatin condensation inducer in the nucleus	ACIN1	S328	DERPKTRsQEQEVLE	TRUE	1.6508e-06	219.53	164.21	0	74629.3	83383.3	80653.2	82261.9	65133.2	76176.1	87671.8	87906.3	90447	71384.3	48056.6	1.04546	1.16809	1.12984	1.15238	0.91243	1.06713	1.22817	1.23145	1.26704	1	TRS(ph)QEQEVLER
AsPC-1	Elimusertib	Q9UKV3;Q9UKV3-5	Apoptotic chromatin condensation inducer in the nucleus	ACIN1	T563	EGRRASHtLLPSHRL	FALSE	0.0032498	106.975	73.3865	0	130753	126373	74055.3	77162.8	62216.2	72693.6	72498.7	82306.6	64705.4	78114.3	69892.4	1.67386	1.6178	0.948038	0.98782	0.796477	0.930606	0.928111	1.05367	0.828342	1	RASHT(ph)LLPSHR;RASHT(ph)LLPSHR
AsPC-1	Ceralasertib	Q9UKV3;Q9UKV3-5	Apoptotic chromatin condensation inducer in the nucleus	ACIN1	T563	EGRRASHtLLPSHRL	FALSE	0.00051731	138.87	105.98	0	118200	58613.8	50626.6	47205.4	54517.4	51608.9	52381.4	60150.6	46783.2	54996.9	48754.8	2.14922	1.06577	0.920534	0.858327	0.99128	0.938396	0.952442	1.09371	0.850651	1	RASHT(ph)LLPSHR
AsPC-1	Berzosertib	Q9UKV3;Q9UKV3-5	Apoptotic chromatin condensation inducer in the nucleus	ACIN1	T563	EGRRASHtLLPSHRL	FALSE	0.00074227	134.2	95.047	0	105503	89859	44313.3	39953.8	36806	38960.1	40586	70637.1	52687.2	34853	29234.3	3.02709	2.57823	1.27143	1.14635	1.05604	1.11784	1.16449	2.02671	1.5117	1	RASHT(ph)LLPSHR
AsPC-1	Gartisertib	Q9UKV3;Q9UKV3-5	Apoptotic chromatin condensation inducer in the nucleus	ACIN1	S365	EKEMKTTsPLEEEER	FALSE	4.9756e-22	296.75	198.35	0	1130416	1030335	944338	1000056	1050402	1272663	1180601	1190969	1053748	1046132	926525	1.08057	0.984899	0.902694	0.955955	1.00408	1.21654	1.12854	1.13845	1.00728	1	TTS(ph)PLEEEER;TTS(ph)PLEEEER;TTS(ph)PLEEEER
AsPC-1	Elimusertib	Q9UKV3;Q9UKV3-5	Apoptotic chromatin condensation inducer in the nucleus	ACIN1	S365	EKEMKTTsPLEEEER	FALSE	1.1772e-23	307.05	208.16	0	1.73182e+06	1.6592e+06	1.63842e+06	1.79336e+06	1.7557e+06	1.74148e+06	1.90694e+06	1.85203e+06	1.77593e+06	2.03334e+06	1.63174e+06	0.851712	0.815998	0.805775	0.881975	0.863456	0.856459	0.937832	0.91083	0.873405	1	TTS(ph)PLEEEER;TTS(ph)PLEEEER;TTS(ph)PLEEEER
AsPC-1	Ceralasertib	Q9UKV3;Q9UKV3-5	Apoptotic chromatin condensation inducer in the nucleus	ACIN1	S365	EKEMKTTsPLEEEER	FALSE	1.56888e-19	303.86	187.95	0	2239916	1884378	1857662	2091276	2035112	2116429	1847944	2233007	1929945	2153743	1882180	1.04001	0.874932	0.862527	0.970996	0.944919	0.982675	0.858015	1.0368	0.896089	1	TTS(ph)PLEEEER;TTS(ph)PLEEEER;TTS(ph)PLEEEER;TTS(ph)PLEEEER
AsPC-1	Berzosertib	Q9UKV3;Q9UKV3-5	Apoptotic chromatin condensation inducer in the nucleus	ACIN1	S365	EKEMKTTsPLEEEER	FALSE	2.7304e-14	297.32	198.44	0	1879965	1995686	1983747	1932548	1944801	1835391	2290214	2296616	2320244	2166377	1823300	0.867792	0.921209	0.915698	0.892065	0.897721	0.847217	1.05716	1.06012	1.07102	1	TTS(ph)PLEEEER;TTS(ph)PLEEEER;TTS(ph)PLEEEER;TTS(ph)PLEEEER
AsPC-1	Ceralasertib	Q9UKV3;Q9UKV3-5	Apoptotic chromatin condensation inducer in the nucleus	ACIN1	S388	KEKSKSPsPPRLTED	FALSE	0.042665	68.132	28.585	0	151917	152236	150345	134084	172758	149501	151019	222587	132740	116905	158017	1.2995	1.30222	1.28604	1.14695	1.47777	1.27882	1.29181	1.904	1.13545	1	SKSPS(ph)PPR
AsPC-1	Berzosertib	Q9UKV3;Q9UKV3-5	Apoptotic chromatin condensation inducer in the nucleus	ACIN1	S388	KEKSKSPsPPRLTED	FALSE	0.028065	71.221	26.468	0	102889	79482.3	104464	71454.6	81177.3	68092.8	111614	92154.9	80208.2	86511.1	89279.3	1.18931	0.918753	1.20752	0.825958	0.938345	0.787099	1.29017	1.06524	0.927143	1	SKSPS(ph)PPR
AsPC-1	Elimusertib	Q9UKV3;Q9UKV3-5	Apoptotic chromatin condensation inducer in the nucleus	ACIN1	S386	GLKEKSKsPSPPRLT	FALSE	0.018155	87.777	36.664	0	79099.3	98336	78053	111945	78142.1	103671	73120.3	131225	70636.7	107765	60153.1	0.733997	0.912503	0.724288	1.03879	0.725115	0.962006	0.678515	1.21769	0.655469	1	SKS(ph)PSPPR
AsPC-1	Berzosertib	Q9UKV3;Q9UKV3-5	Apoptotic chromatin condensation inducer in the nucleus	ACIN1	S386	GLKEKSKsPSPPRLT	FALSE	0.0028146	122.69	61.78	0	123922	139654	116535	146622	134703	146822	126964	158138	120847	135486	127262	0.914649	1.03076	0.860125	1.0822	0.99422	1.08367	0.937103	1.16719	0.891953	1	SKS(ph)PSPPR
AsPC-1	Gartisertib	Q9UKV3;Q9UKV3-5	Apoptotic chromatin condensation inducer in the nucleus	ACIN1	S386	GLKEKSKsPSPPRLT	FALSE	0.0026462	122.69	62.672	0	128915	117072	122481	107712	103409	125360	109746	109920	113215	111188	102576	1.15943	1.05292	1.10157	0.968738	0.930037	1.12746	0.987039	0.988603	1.01824	1	SKS(ph)PSPPR
AsPC-1	Elimusertib	Q9UKV3-5	Apoptotic chromatin condensation inducer in the nucleus	ACIN1	S885	HADDSRIsEDETERN	FALSE	1.1047e-14	235.8	209.53	0	308387	398585	243916	337125	366230	318562	329529	379552	335468	310247	242350	0.994004	1.28473	0.786199	1.08663	1.18045	1.0268	1.06215	1.22339	1.08129	1	EAVVDLHADDSRIS(ph)EDETER;EAVVDLHADDSRIS(ph)EDETER
AsPC-1	Ceralasertib	Q9UKV3-5	Apoptotic chromatin condensation inducer in the nucleus	ACIN1	S885	HADDSRIsEDETERN	FALSE	1.7907e-15	234.685	214.43	0	256909	330047	317084	286663	399281	344017	395214	432931	365586	185529	209560	1.38474	1.77895	1.70908	1.54511	2.15212	1.85425	2.1302	2.33349	1.9705	1	EAVVDLHADDSRIS(ph)EDETER;EAVVDLHADDSRIS(ph)EDETER
AsPC-1	Berzosertib	Q9UKV3;Q9UKV3-2;Q9UKV3-5;Q9UKV3-3	Apoptotic chromatin condensation inducer in the nucleus	ACIN1	S898	HADDSRIsEDETERN	FALSE	2.8772e-06	179.42	128.39	0	264960	224827	246163	247015	276826	284502	283677	316141	267818	285916	242315	0.926709	0.78634	0.860964	0.863943	0.96821	0.995056	0.992172	1.10572	0.936705	1	IS(ph)EDETER;IS(ph)EDETER;SLIPDIKPLAGQEAVVDLHADDSRIS(ph)EDETER;SLIPDIKPLAGQEAVVDLHADDSRIS(ph)EDETER;SLIPDIKPLAGQEAVVDLHADDSRIS(ph)EDETER
AsPC-1	Gartisertib	Q9UKV3;Q9UKV3-3;Q9UKV3-2;Q9UKV3-5	Apoptotic chromatin condensation inducer in the nucleus	ACIN1	S898	HADDSRIsEDETERN	FALSE	0.00012875	225.87	189.76	0	602154	389280	530811	394818	532318	485857	548734	443904	574794	440226	561122	1.36783	0.884273	1.20577	0.896851	1.20919	1.10365	1.24648	1.00835	1.30568	1	IS(ph)EDETER;IS(ph)EDETER;SLIPDIKPLAGQEAVVDLHADDSRIS(ph)EDETER;SLIPDIKPLAGQEAVVDLHADDSRIS(ph)EDETER;SLIPDIKPLAGQEAVVDLHADDSRIS(ph)EDETER;SLIPDIKPLAGQEAVVDLHADDSRIS(ph)EDETER
AsPC-1	Gartisertib	Q9UKV3-5	Apoptotic chromatin condensation inducer in the nucleus	ACIN1	S885	HADDSRIsEDETERN	FALSE	1.1373e-37	279.075	254.86	0	256093	215306	260021	265800	293262	301262	294229	370516	328460	239728	189441	1.06826	0.898125	1.08465	1.10875	1.22331	1.25668	1.22734	1.54557	1.37013	1	EAVVDLHADDSRIS(ph)EDETER;EAVVDLHADDSRIS(ph)EDETER
AsPC-1	Elimusertib	Q9UKV3;Q9UKV3-3;Q9UKV3-2;Q9UKV3-5	Apoptotic chromatin condensation inducer in the nucleus	ACIN1	S898	HADDSRIsEDETERN	FALSE	0.00012875	177.36	131.48	0	218649	242027	231653	263621	238411	246358	250514	273651	268796	263241	231696	0.830603	0.919414	0.880004	1.00144	0.905677	0.935864	0.951651	1.03955	1.0211	1	IS(ph)EDETER;IS(ph)EDETER;SLIPDIKPLAGQEAVVDLHADDSRIS(ph)EDETER;SLIPDIKPLAGQEAVVDLHADDSRIS(ph)EDETER;SLIPDIKPLAGQEAVVDLHADDSRIS(ph)EDETER
AsPC-1	Ceralasertib	Q9UKV3;Q9UKV3-3;Q9UKV3-2;Q9UKV3-5	Apoptotic chromatin condensation inducer in the nucleus	ACIN1	S898	HADDSRIsEDETERN	FALSE	0.00181595	190.32	161.52	0	140616	166669	154984	165487	180142	162232	175103	198972	166385	113815	140674	1.23548	1.46439	1.36172	1.454	1.58276	1.4254	1.53849	1.74821	1.46189	1	IS(ph)EDETER;SLIPDIKPLAGQEAVVDLHADDSRIS(ph)EDETER
AsPC-1	Berzosertib	Q9UKV3-5	Apoptotic chromatin condensation inducer in the nucleus	ACIN1	S885	HADDSRIsEDETERN	FALSE	5.129e-24	262.67	242.96	0	1085795	582144	756225	620327	747375	983966	791282	944663	562072	593758	475413	1.82868	0.980441	1.27363	1.04475	1.25872	1.65718	1.33267	1.59099	0.946636	1	EAVVDLHADDSRIS(ph)EDETER;EAVVDLHADDSRIS(ph)EDETER;EAVVDLHADDSRIS(ph)EDETER;EAVVDLHADDSRIS(ph)EDETER
AsPC-1	Ceralasertib	Q9UKV3;Q9UKV3-5	Apoptotic chromatin condensation inducer in the nucleus	ACIN1	S208	HSPRKSSsISEEKGD	FALSE	0.00803245	131.645	83.917	0	379428	270790	262594	282302	280497	251491	242472	247052	265258	336655	331231	1.12705	0.804354	0.780012	0.838551	0.83319	0.747031	0.720239	0.733843	0.787924	1	SSS(ph)ISEEK;SSS(ph)ISEEK
AsPC-1	Ceralasertib	Q9UKV3;Q9UKV3-3;Q9UKV3-2;Q9UKV3-5	Apoptotic chromatin condensation inducer in the nucleus	ACIN1	S1331	HSRSRSRsTPVRDRG	FALSE	0.052218	65.305	28.971	0	23483.5	22962.1	27999.5	21212.6	36959.8	27382.5	34703.5	30757.5	27195.7	18159.6	19793.1	1.29318	1.26446	1.54186	1.16812	2.03528	1.50789	1.91103	1.69374	1.4976	1	S(ph)TPVRDR
AsPC-1	Berzosertib	Q9UKV3;Q9UKV3-5	Apoptotic chromatin condensation inducer in the nucleus	ACIN1	S216	ISEEKGDsDDEKPRK	FALSE	6.1746e-06	180.62	148.185	0	2915597	3667552	3715456	4104240	3994501	3349778	4521013	3174260	5354339	4732169	3980792	0.616123	0.775026	0.785149	0.867306	0.844116	0.707874	0.955379	0.670783	1.13148	1	GDS(ph)DDEKPR;GDS(ph)DDEKPR;GDS(ph)DDEKPR;GDS(ph)DDEKPR;KSSSISEEKGDS(ph)DDEKPR;KSSSISEEKGDS(ph)DDEKPR;SSSISEEKGDS(ph)DDEKPR;SSSISEEKGDS(ph)DDEKPR;SSSISEEKGDS(ph)DDEKPR;SSSISEEKGDS(ph)DDEKPR;SSSISEEKGDS(ph)DDEKPR;SSSISEEKGDS(ph)DDEKPR;SSSISEEKGDS(ph)DDEKPR;SSSISEEKGDS(ph)DDEKPR;SSSISEEKGDS(ph)DDEKPR;SSSISEEKGDS(ph)DDEKPR;SSSISEEKGDS(ph)DDEKPR;SSSISEEKGDS(ph)DDEKPR;SSSISEEKGDS(ph)DDEKPR;SSSISEEKGDS…
AsPC-1	Gartisertib	Q9UKV3;Q9UKV3-5	Apoptotic chromatin condensation inducer in the nucleus	ACIN1	S216	ISEEKGDsDDEKPRK	FALSE	0.000105623	161.915	139.635	0	4080984	3757205	3548032	3521349	3622865	4463496	4226573	3448214	3681852	3828184	3886577	1.06604	0.981459	0.926818	0.919848	0.946366	1.16596	1.10407	0.900744	0.961775	1	GDS(ph)DDEKPR;GDS(ph)DDEKPR;GDS(ph)DDEKPR;GDS(ph)DDEKPR;KSSSISEEKGDS(ph)DDEKPR;KSSSISEEKGDS(ph)DDEKPR;SSSISEEKGDS(ph)DDEKPR;SSSISEEKGDS(ph)DDEKPR;SSSISEEKGDS(ph)DDEKPR;SSSISEEKGDS(ph)DDEKPR;SSSISEEKGDS(ph)DDEKPR;SSSISEEKGDS(ph)DDEKPR;SSSISEEKGDS(ph)DDEKPR;SSSISEEKGDS(ph)DDEKPR;SSSISEEKGDS(ph)DDEKPR;SSSISEEKGDS(ph)DDEKPR;SSSISEEKGDS(ph)DDEKPR;SSSISEEKGDS(ph)DDEKPR;SSSISEEKGDS(ph)DDEKPR;SSSISEEKGDS…
AsPC-1	Gartisertib	Q9UKV3;Q9UKV3-5	Apoptotic chromatin condensation inducer in the nucleus	ACIN1	S208;S216	ISEEKGDsDDEKPRK	FALSE	4.8247e-10	193.42	163.98	0	471914	495468	472008	334829	345825	359398	377209	262189	353113	376948	399956	1.25194	1.31442	1.25218	0.888265	0.917434	0.953443	1.00069	0.695557	0.93677	1	SSS(ph)ISEEKGDS(ph)DDEKPR
AsPC-1	Elimusertib	Q9UKV3;Q9UKV3-5	Apoptotic chromatin condensation inducer in the nucleus	ACIN1	S216	ISEEKGDsDDEKPRK	FALSE	5.2472e-05	164.42	133.985	0	3.31694e+06	3.09068e+06	3.47993e+06	3.2089e+06	3.35745e+06	3.63643e+06	3.59087e+06	3.62222e+06	3.57941e+06	3.81787e+06	3.17867e+06	0.868795	0.809529	0.911485	0.840496	0.879403	0.952476	0.940543	0.948754	0.937542	1	GDS(ph)DDEKPR;GDS(ph)DDEKPR;GDS(ph)DDEKPR;GDS(ph)DDEKPR;GDS(ph)DDEKPR;KSSSISEEKGDS(ph)DDEKPR;KSSSISEEKGDS(ph)DDEKPR;KSSSISEEKGDS(ph)DDEKPR;SSSISEEKGDS(ph)DDEKPR;SSSISEEKGDS(ph)DDEKPR;SSSISEEKGDS(ph)DDEKPR;SSSISEEKGDS(ph)DDEKPR;SSSISEEKGDS(ph)DDEKPR;SSSISEEKGDS(ph)DDEKPR;SSSISEEKGDS(ph)DDEKPR;SSSISEEKGDS(ph)DDEKPR;SSSISEEKGDS(ph)DDEKPR;SSSISEEKGDS(ph)DDEKPR;SSSISEEKGDS(ph)DDEKPR;SSSISEEKGDS(ph)DDE…
AsPC-1	Ceralasertib	Q9UKV3;Q9UKV3-5	Apoptotic chromatin condensation inducer in the nucleus	ACIN1	S216	ISEEKGDsDDEKPRK	FALSE	0.00022847	156.71	132.32	0	3.01064e+06	2.49439e+06	2.88138e+06	2.53877e+06	2.51102e+06	2.71395e+06	2.78555e+06	2.01026e+06	2.72197e+06	2.82426e+06	2.70757e+06	1.06599	0.883201	1.02022	0.898913	0.889089	0.96094	0.986292	0.711783	0.963779	1	GDS(ph)DDEKPR;GDS(ph)DDEKPR;GDS(ph)DDEKPR;GDS(ph)DDEKPR;GDS(ph)DDEKPR;KSSSISEEKGDS(ph)DDEKPR;KSSSISEEKGDS(ph)DDEKPR;KSSSISEEKGDS(ph)DDEKPR;KSSSISEEKGDS(ph)DDEKPR;SSSISEEKGDS(ph)DDEKPR;SSSISEEKGDS(ph)DDEKPR;SSSISEEKGDS(ph)DDEKPR;SSSISEEKGDS(ph)DDEKPR;SSSISEEKGDS(ph)DDEKPR;SSSISEEKGDS(ph)DDEKPR;SSSISEEKGDS(ph)DDEKPR;SSSISEEKGDS(ph)DDEKPR;SSSISEEKGDS(ph)DDEKPR;SSSISEEKGDS(ph)DDEKPR;SSSISEEKGDS(ph)DD…
AsPC-1	Ceralasertib	Q9UKV3;Q9UKV3-5	Apoptotic chromatin condensation inducer in the nucleus	ACIN1	S208;S216	ISEEKGDsDDEKPRK	FALSE	6.4266e-18	240.37	209.6	0	226790	157510	154894	141348	126583	137732	135705	110921	133566	184309	148743	1.23049	0.854597	0.840404	0.766912	0.686799	0.747288	0.736292	0.601824	0.724687	1	SSS(ph)ISEEKGDS(ph)DDEKPR
AsPC-1	Elimusertib	Q9UKV3;Q9UKV3-5	Apoptotic chromatin condensation inducer in the nucleus	ACIN1	S386;S388	KEKSKSPsPPRLTED	FALSE	0.0230265	81.125	64.5605	0	439963	363608	450088	418290	433748	384138	446753	383585	455784	436397	406179	1.00817	0.833205	1.03137	0.958509	0.993929	0.880248	1.02373	0.878982	1.04443	1	SKS(ph)PS(ph)PPR;SKS(ph)PS(ph)PPR
AsPC-1	Berzosertib	Q9UKV3;Q9UKV3-5	Apoptotic chromatin condensation inducer in the nucleus	ACIN1	S386;S388	KEKSKSPsPPRLTED	FALSE	0.0328985	69.48	49.801	0	185094	155156	205248	169971	202717	144295	237578	153768	249969	215084	220102	0.860568	0.721374	0.95427	0.790257	0.942501	0.67088	1.10458	0.714924	1.1622	1	SKS(ph)PS(ph)PPR;SKS(ph)PS(ph)PPR
AsPC-1	Elimusertib	Q9UKV3;Q9UKV3-5	Apoptotic chromatin condensation inducer in the nucleus	ACIN1	T414	QTASEEEtPPPLLTK	FALSE	7.2071e-09	160.3	147.74	0	21410.8	26042.6	25584.9	28326.1	29834	33268.1	25378.1	40983.8	33469.9	22502	27174.3	0.951506	1.15734	1.13701	1.25883	1.32584	1.47845	1.12781	1.82134	1.48742	1	ASLVALPEQTASEEET(ph)PPPLLTK
AsPC-1	Ceralasertib	Q9UKV3;Q9UKV3-5	Apoptotic chromatin condensation inducer in the nucleus	ACIN1	T414	QTASEEEtPPPLLTK	FALSE	4.5092e-25	228.68	211.67	0	30529.5	37730.4	37009.4	30036.4	32404.8	43826.1	36898.3	47607.9	39594.8	43673.1	37329.1	0.699045	0.863926	0.847418	0.687753	0.741985	1.0035	0.844873	1.0901	0.906616	1	ASLVALPEQTASEEET(ph)PPPLLTK
AsPC-1	Gartisertib	Q9UKV3;Q9UKV3-3;Q9UKV3-2;Q9UKV3-5	Apoptotic chromatin condensation inducer in the nucleus	ACIN1	S838	KGVPAGNsDTEGGQP	FALSE	2.70843e-16	261.175	227.11	0	54616.2	60786.8	55489.4	53717.3	55160.6	56388.3	54449.6	47841.6	56303.9	60524.5	64082.5	0.902381	1.00433	0.916809	0.88753	0.911376	0.931661	0.899628	0.790449	0.930266	1	GVPAGNS(ph)DTEGGQPGR;GVPAGNS(ph)DTEGGQPGR
AsPC-1	Elimusertib	Q9UKV3;Q9UKV3-3;Q9UKV3-2;Q9UKV3-5	Apoptotic chromatin condensation inducer in the nucleus	ACIN1	S838	KGVPAGNsDTEGGQP	FALSE	1.993e-29	305.14	270.9	0	126402	113710	124030	121919	123373	112843	132217	99336.7	125299	113358	132134	1.11507	1.00311	1.09415	1.07552	1.08835	0.995461	1.16637	0.876312	1.10534	1	GVPAGNS(ph)DTEGGQPGR;GVPAGNS(ph)DTEGGQPGR
AsPC-1	Ceralasertib	Q9UKV3;Q9UKV3-3;Q9UKV3-2;Q9UKV3-5	Apoptotic chromatin condensation inducer in the nucleus	ACIN1	S838	KGVPAGNsDTEGGQP	FALSE	1.13745e-12	236.685	199.81	0	118200	106722	103219	108289	101297	94408.8	91911.3	92684.9	94082.6	97076.5	92250.6	1.2176	1.09936	1.06328	1.1155	1.04347	0.972519	0.946793	0.954762	0.969159	1	GVPAGNS(ph)DTEGGQPGR;GVPAGNS(ph)DTEGGQPGR;GVPAGNS(ph)DTEGGQPGR;GVPAGNS(ph)DTEGGQPGR
AsPC-1	Berzosertib	Q9UKV3;Q9UKV3-2;Q9UKV3-5;Q9UKV3-3	Apoptotic chromatin condensation inducer in the nucleus	ACIN1	S838	KGVPAGNsDTEGGQP	FALSE	4.59305e-10	250.67	217.96	0	130255	125502	135911	133300	144987	126439	98002.2	114316	106159	121262	133148	1.07416	1.03497	1.12081	1.09927	1.19565	1.04269	0.808186	0.942719	0.875451	1	GVPAGNS(ph)DTEGGQPGR;GVPAGNS(ph)DTEGGQPGR;GVPAGNS(ph)DTEGGQPGR;GVPAGNS(ph)DTEGGQPGR
AsPC-1	Gartisertib	Q9UKV3;Q9UKV3-3;Q9UKV3-2;Q9UKV3-5	Apoptotic chromatin condensation inducer in the nucleus	ACIN1	S865;S870;T867;T868	KPSISITtESLKEAV	FALSE	0.049371	NA	NA	1	266511	242324	194221	211901	204652	226680	237756	216099	180963	238780	268317	1.11614	1.01484	0.81339	0.887432	0.857073	0.949327	0.99571	0.905014	0.757864	1	KPSIS(ph)IT(ph)T(ph)ES(ph)LK;KPSIS(ph)IT(ph)T(ph)ES(ph)LK;KPSIS(ph)IT(ph)T(ph)ES(ph)LK
AsPC-1	Elimusertib	Q9UKV3;Q9UKV3-3;Q9UKV3-2;Q9UKV3-5	Apoptotic chromatin condensation inducer in the nucleus	ACIN1	S865;S870;T867;T868	KPSISITtESLKEAV	FALSE	0.049371	51.463	8.9077	1	382354	285722	335254	265397	258213	272234	271164	262975	314043	314379	345862	1.21622	0.908846	1.0664	0.844197	0.821344	0.865944	0.86254	0.836492	0.998934	1	KPSIS(ph)IT(ph)T(ph)ES(ph)LK;KPSIS(ph)IT(ph)T(ph)ES(ph)LK;KPSIS(ph)IT(ph)T(ph)ES(ph)LK;KPSIS(ph)IT(ph)T(ph)ES(ph)LK
AsPC-1	Ceralasertib	Q9UKV3;Q9UKV3-3;Q9UKV3-2;Q9UKV3-5	Apoptotic chromatin condensation inducer in the nucleus	ACIN1	S865;S870;T867;T868	KPSISITtESLKEAV	FALSE	0.049371	NA	NA	1	34275.2	24396.9	29415.9	30561.5	28012	34160	33187.8	25104.2	27837.7	35063.7	37896.6	0.977513	0.695787	0.838927	0.871599	0.798889	0.974228	0.946501	0.715959	0.793919	1	KPSIS(ph)IT(ph)T(ph)ES(ph)LK
AsPC-1	Berzosertib	Q9UKV3;Q9UKV3-3;Q9UKV3-2;Q9UKV3-5	Apoptotic chromatin condensation inducer in the nucleus	ACIN1	S865;S870;T867;T868	KPSISITtESLKEAV	FALSE	0.049371	NA	NA	1	199886	290842	258622	275781	243773	200939	215398	231343	327737	314473	354514	0.635623	0.924855	0.822397	0.876962	0.77518	0.638969	0.684951	0.735653	1.04218	1	KPSIS(ph)IT(ph)T(ph)ES(ph)LK;KPSIS(ph)IT(ph)T(ph)ES(ph)LK;KPSIS(ph)IT(ph)T(ph)ES(ph)LK
AsPC-1	Ceralasertib	Q9UKV3;Q9UKV3-5	Apoptotic chromatin condensation inducer in the nucleus	ACIN1	S665	PGVSRDSsTSYTETK	FALSE	2.9519e-05	233.13	166.21	0	73502.1	67038.6	56777.9	61292.8	55438.1	58414.3	63763.9	61245.8	51737	74980.3	108424	0.980285	0.894082	0.757238	0.817451	0.739369	0.779061	0.850409	0.816824	0.690008	1	DSS(ph)TSYTETK
AsPC-1	Elimusertib	Q9UKV3;Q9UKV3-5	Apoptotic chromatin condensation inducer in the nucleus	ACIN1	S665	PGVSRDSsTSYTETK	FALSE	3.2668e-23	304.365	206.815	0	533133	439827	545664	519486	507319	493185	554222	510127	574661	602699	333627	0.884576	0.729762	0.905366	0.861933	0.841746	0.818293	0.919566	0.846405	0.953478	1	DSS(ph)TSYTETK;DSS(ph)TSYTETK
AsPC-1	Berzosertib	Q9UKV3;Q9UKV3-5	Apoptotic chromatin condensation inducer in the nucleus	ACIN1	S665	PGVSRDSsTSYTETK	FALSE	0.000196035	235.925	157.65	0	288722	403970	352404	384426	354223	291139	346419	353512	464699	378536	408633	0.762735	1.06719	0.930966	1.01556	0.935773	0.76912	0.915156	0.933895	1.22762	1	DSS(ph)TSYTETK;DSS(ph)TSYTETK
AsPC-1	Gartisertib	Q9UKV3;Q9UKV3-5	Apoptotic chromatin condensation inducer in the nucleus	ACIN1	S665	PGVSRDSsTSYTETK	FALSE	0.00278395	197.165	122.924	0	223404	219197	212548	224258	227152	241088	246632	231601	224758	254334	176965	0.87839	0.861847	0.835705	0.881748	0.893124	0.94792	0.969718	0.910617	0.883712	1	DSS(ph)TSYTETK;DSS(ph)TSYTETK
AsPC-1	Berzosertib	Q9UKV3;Q9UKV3-2;Q9UKV3-3	Apoptotic chromatin condensation inducer in the nucleus	ACIN1	S825	KSFKRKIsVVSATKG	FALSE	0.0052435	105.17	65.103	0	1070262	695918	633074	666285	1127963	1513802	1058918	2309811	1031725	1218919	511808	0.878042	0.57093	0.519373	0.546619	0.925379	1.24192	0.868735	1.89497	0.846426	1	KIS(ph)VVSATK;KIS(ph)VVSATK;KIS(ph)VVSATK;KIS(ph)VVSTK;KIS(ph)VVSTK
AsPC-1	Elimusertib	Q9UKV3;Q9UKV3-3;Q9UKV3-2	Apoptotic chromatin condensation inducer in the nucleus	ACIN1	S825	KSFKRKIsVVSATKG	FALSE	0.0042519	110.64	76.676	0	1.20301e+06	751408	843281	976392	552017	572727	1.25039e+06	1.31179e+06	1.39335e+06	1.25244e+06	859743	0.960526	0.599953	0.673308	0.779589	0.440752	0.457288	0.998356	1.04738	1.11251	1	KIS(ph)VVSATK;KIS(ph)VVSATK;KIS(ph)VVSTK
AsPC-1	Ceralasertib	Q9UKV3;Q9UKV3-3;Q9UKV3-2	Apoptotic chromatin condensation inducer in the nucleus	ACIN1	S825	KSFKRKIsVVSATKG	FALSE	0.011773	91.62	65.501	0	1679456	540063	626425	966354	1668926	1418776	2152067	2255248	1949357	1554877	793275	1.08012	0.347335	0.402877	0.621498	1.07335	0.912468	1.38407	1.45043	1.25371	1	KIS(ph)VVSATK;KIS(ph)VVSATK;KIS(ph)VVSTK
AsPC-1	Gartisertib	Q9UKV3;Q9UKV3-3;Q9UKV3-2	Apoptotic chromatin condensation inducer in the nucleus	ACIN1	S825	KSFKRKIsVVSATKG	FALSE	0.017398	77.593	48.868	0	294450	436866	429920	288983	314775	260351	469645	346008	649656	798999	549398	0.368523	0.546767	0.538073	0.361681	0.393962	0.325847	0.587791	0.433051	0.813087	1	KIS(ph)VVSATK;KIS(ph)VVSATK;KIS(ph)VVSATK;KIS(ph)VVSTK
AsPC-1	Elimusertib	Q9UKV3;Q9UKV3-5	Apoptotic chromatin condensation inducer in the nucleus	ACIN1	S490	PSDTKAEsPAEKVPE	FALSE	0.004728	154.49	104.63	0	3.33708e+06	2.68311e+06	4.08737e+06	3.96484e+06	3.29112e+06	3.80695e+06	3.55475e+06	2.54126e+06	3.99032e+06	4.79499e+06	4.47006e+06	0.69595	0.559565	0.852425	0.82687	0.686367	0.793943	0.741347	0.529981	0.832185	1	AES(ph)PAEK;AES(ph)PAEK;AES(ph)PAEKVPEESVLPLVQK;AES(ph)PAEKVPEESVLPLVQK;AES(ph)PAEKVPEESVLPLVQK
AsPC-1	Ceralasertib	Q9UKV3;Q9UKV3-5	Apoptotic chromatin condensation inducer in the nucleus	ACIN1	S561	QKEGRRAsHTLLPSH	FALSE	0.0066724	97.273	67.595	0	329732	147992	134524	123447	131973	120431	136810	154641	126622	144621	113510	2.27997	1.02331	0.930184	0.853586	0.91254	0.832732	0.945989	1.06928	0.875541	1	RAS(ph)HTLLPSHR;RAS(ph)HTLLPSHR;RAS(ph)HTLLPSHR
AsPC-1	Elimusertib	Q9UKV3;Q9UKV3-5	Apoptotic chromatin condensation inducer in the nucleus	ACIN1	S561	QKEGRRAsHTLLPSH	FALSE	0.0070114	105.031	71.2395	0	180048	175293	97656.3	110116	87697	106899	99944.2	114145	93594.8	96065.5	95873.4	1.87422	1.82472	1.01656	1.14626	0.912888	1.11277	1.04038	1.1882	0.974282	1	RAS(ph)HTLLPSHR;RAS(ph)HTLLPSHR
AsPC-1	Berzosertib	Q9UKV3;Q9UKV3-5	Apoptotic chromatin condensation inducer in the nucleus	ACIN1	S561	QKEGRRAsHTLLPSH	FALSE	0.008331	94.717	58.632	0	340074	258699	142421	117398	114011	109709	124775	217336	130891	100978	96872.3	3.36779	2.56193	1.41041	1.1626	1.12906	1.08646	1.23566	2.15231	1.29622	1	RAS(ph)HTLLPSHR;RAS(ph)HTLLPSHR;RAS(ph)HTLLPSHR
AsPC-1	Berzosertib	Q9UKV3;Q9UKV3-5	Apoptotic chromatin condensation inducer in the nucleus	ACIN1	T326	MMDERPKtRSQEQEV	FALSE	0.0019822	127.3	88.931	0	43110.4	59771.3	43125.7	53544.1	46565.5	34916.4	58197	36784.4	58245.2	49124.7	68501	0.877572	1.21673	0.877883	1.08996	0.947904	0.710772	1.18468	0.748797	1.18566	1	T(ph)RSQEQEVLER
AsPC-1	Berzosertib	Q9UKV3;Q9UKV3-5	Apoptotic chromatin condensation inducer in the nucleus	ACIN1	S655;S657	SNSRKSLsPGVSRDS	FALSE	0.0059808	112.15	51.729	0	1615420	1827404	1826113	1858067	1918467	1815467	2337986	1932583	2537073	2043694	1912091	0.790441	0.894167	0.893535	0.909171	0.938725	0.888326	1.144	0.945632	1.24141	1	KS(ph)LS(ph)PGVSR;KS(ph)LS(ph)PGVSR;KS(ph)LS(ph)PGVSR;S(ph)LS(ph)PGVSR;S(ph)LS(ph)PGVSR;S(ph)LS(ph)PGVSR;S(ph)LS(ph)PGVSR;S(ph)LS(ph)PGVSR;S(ph)LS(ph)PGVSR
AsPC-1	Gartisertib	Q9UKV3;Q9UKV3-5	Apoptotic chromatin condensation inducer in the nucleus	ACIN1	S655;S657	SNSRKSLsPGVSRDS	FALSE	0.0039446	131.83	67.006	0	1183627	1017392	1029590	1038098	1065073	1389164	1203873	1150562	1130617	1027872	963164	1.15153	0.989804	1.00167	1.00995	1.03619	1.35149	1.17123	1.11936	1.09996	1	S(ph)LS(ph)PGVSR;S(ph)LS(ph)PGVSR;S(ph)LS(ph)PGVSR;S(ph)LS(ph)PGVSR;S(ph)LS(ph)PGVSR
AsPC-1	Elimusertib	Q9UKV3;Q9UKV3-5	Apoptotic chromatin condensation inducer in the nucleus	ACIN1	S655;S657	SNSRKSLsPGVSRDS	FALSE	0.0034214	132.87	67.222	0	1.21079e+06	1.05837e+06	1.33337e+06	1.23897e+06	1.17469e+06	1.33902e+06	1.28289e+06	1.192e+06	1.21559e+06	1.3746e+06	1.08393e+06	0.880825	0.769943	0.969999	0.901326	0.854569	0.974109	0.933279	0.867156	0.884317	1	S(ph)LS(ph)PGVSR;S(ph)LS(ph)PGVSR;S(ph)LS(ph)PGVSR;S(ph)LS(ph)PGVSR;S(ph)LS(ph)PGVSR
AsPC-1	Berzosertib	Q9UKV3;Q9UKV3-5	Apoptotic chromatin condensation inducer in the nucleus	ACIN1	S657	SNSRKSLsPGVSRDS	FALSE	0.00277954	173.63	83.509	0	1711778	1885841	1808298	1885244	1763098	1764355	2241922	2098123	1990047	1843565	1588086	0.928515	1.02293	0.98087	1.02261	0.956352	0.957034	1.21608	1.13808	1.07946	1	SLS(ph)PGVSR;SLS(ph)PGVSR;SLS(ph)PGVSR;SLS(ph)PGVSR
AsPC-1	Ceralasertib	Q9UKV3;Q9UKV3-5	Apoptotic chromatin condensation inducer in the nucleus	ACIN1	S410;T414	QTASEEEtPPPLLTK	FALSE	5.9737e-07	NA	NA	1	10631.2	12262.7	13879.9	10874.4	11121.6	13692.5	14295.2	13390	16732.5	15451.1	11555	0.68805	0.793643	0.898307	0.703791	0.719795	0.886184	0.925187	0.866601	1.08293	1	ASLVALPEQTAS(ph)EEET(ph)PPPLLTK
AsPC-1	Berzosertib	Q9UKV3;Q9UKV3-5	Apoptotic chromatin condensation inducer in the nucleus	ACIN1	S410;T414	QTASEEEtPPPLLTK	FALSE	5.9737e-07	144.92	131.49	0	23100.1	23940	28379.6	20413.8	26313.7	25744.8	31221.9	28760.9	23689.1	19206.5	20962.7	1.20273	1.24646	1.47761	1.06286	1.37005	1.34043	1.62559	1.49746	1.23339	1	ASLVALPEQTAS(ph)EEET(ph)PPPLLTK
AsPC-1	Gartisertib	Q9UKV3;Q9UKV3-5	Apoptotic chromatin condensation inducer in the nucleus	ACIN1	S410;T414	QTASEEEtPPPLLTK	FALSE	5.9737e-07	NA	NA	1	15185.8	12524.5	16189.1	14578.2	16052.1	11477.7	13477.3	21308.2	16099	17172.4	16346.6	0.884318	0.729338	0.94274	0.848933	0.934763	0.668384	0.784825	1.24084	0.937493	1	ASLVALPEQTAS(ph)EEET(ph)PPPLLTK;ASLVALPEQTAS(ph)EEET(ph)PPPLLTK
AsPC-1	Gartisertib	Q9UKV3;Q9UKV3-5	Apoptotic chromatin condensation inducer in the nucleus	ACIN1	T414	QTASEEEtPPPLLTK	FALSE	0.010849	NA	NA	1	6458.95	8101.78	3583.31	3199.39	3789.32	6206.91	2996.51	3291.56	5293.27	6935.92	5365.97	0.931232	1.16809	0.516632	0.461278	0.546332	0.894894	0.432028	0.474567	0.763168	1	ASLVALPEQTASEEET(ph)PPPLLTK
AsPC-1	Berzosertib	Q9UKV3;Q9UKV3-5	Apoptotic chromatin condensation inducer in the nucleus	ACIN1	T414	QTASEEEtPPPLLTK	FALSE	0.0054245	174.63	160.67	0	95505.8	80210.7	96853.2	75922.8	85332.1	85962.5	113314	92098.9	82675.8	81766.7	98096.3	1.16803	0.98097	1.18451	0.928529	1.0436	1.05131	1.38582	1.12636	1.01112	1	ASLVALPEQTASEEET(ph)PPPLLTK;ASLVALPEQTASEEET(ph)PPPLLTK;ASLVALPEQTASEEET(ph)PPPLLTK;ASLVALPEQTASEEET(ph)PPPLLTK
AsPC-1	Ceralasertib	Q9UKV3;Q9UKV3-3;Q9UKV3-2;Q9UKV3-5	Apoptotic chromatin condensation inducer in the nucleus	ACIN1	S1329;S1331;T1332	SRSRSRStPVRDRGG	FALSE	0.0495385	86.463	42.145	0	2371940	2097478	2035964	1769096	1549481	2145123	1939848	1443764	1758847	1788917	1800748	1.32591	1.17248	1.1381	0.98892	0.866156	1.19912	1.08437	0.80706	0.983191	1	S(ph)RS(ph)T(ph)PVR;S(ph)RS(ph)T(ph)PVR
AsPC-1	Ceralasertib	Q9UKV3;Q9UKV3-5	Apoptotic chromatin condensation inducer in the nucleus	ACIN1	S601	RSPDSSGsRSHSPLR	FALSE	0.040007	NA	NA	1	78568.6	78541.1	72211.3	86674.6	67431.9	67015.4	86375.7	76814.7	71526.1	74570.4	79375.4	1.05362	1.05325	0.968364	1.16232	0.904272	0.898686	1.15831	1.0301	0.959175	1	SRSPDSSGS(ph)R;SRSPDSSGS(ph)R
AsPC-1	Ceralasertib	Q9UKV3;Q9UKV3-3;Q9UKV3-2;Q9UKV3-5	Apoptotic chromatin condensation inducer in the nucleus	ACIN1	S987	RSISQQKsGVSITID	FALSE	0.00018584	135.65	102.65	0	14080.7	10867.5	16026.9	15689.1	24354.6	21928.2	29701.3	31198.2	28995.1	23612.2	11197.9	0.596332	0.460247	0.678755	0.664448	1.03144	0.928681	1.25788	1.32127	1.22797	1	S(ph)GVSITIDDPVR
AsPC-1	Berzosertib	Q9UKV3;Q9UKV3-5	Apoptotic chromatin condensation inducer in the nucleus	ACIN1	S601	RSPDSSGsRSHSPLR	FALSE	0.040007	127.78	105.77	0	47748.7	50424.3	45700.3	40593.6	42885.4	42513.2	60171.3	54654.5	56570.8	50593.5	45138.7	0.94377	0.996656	0.903283	0.802348	0.847647	0.840289	1.18931	1.08027	1.11814	1	SRSPDSSGS(ph)R;SRSPDSSGS(ph)R
AsPC-1	Elimusertib	Q9UKV3;Q9UKV3-5	Apoptotic chromatin condensation inducer in the nucleus	ACIN1	S601	RSPDSSGsRSHSPLR	FALSE	0.040007	NA	NA	1	15864.3	12693.1	11022.7	13398.1	17010.7	14354.8	16994	16190	16786.4	18166	14156.3	0.873297	0.698727	0.606774	0.737535	0.936403	0.790202	0.935485	0.891226	0.924057	1	SRSPDSSGS(ph)R;SRSPDSSGS(ph)R
AsPC-1	Ceralasertib	Q9UKV3;Q9UKV3-5	Apoptotic chromatin condensation inducer in the nucleus	ACIN1	S490	PSDTKAEsPAEKVPE	FALSE	0.00146792	178.01	118.795	0	8.04299e+06	7.54723e+06	7.19896e+06	7.99667e+06	6.89404e+06	7.0893e+06	5.36031e+06	5.03632e+06	6.65446e+06	1.18235e+07	1.04873e+07	0.680252	0.638322	0.608866	0.676334	0.583077	0.599592	0.453359	0.425957	0.562814	1	AES(ph)PAEK;AES(ph)PAEK;AES(ph)PAEK;AES(ph)PAEK;AES(ph)PAEKVPEESVLPLVQK;AES(ph)PAEKVPEESVLPLVQK;AES(ph)PAEKVPEESVLPLVQK;AES(ph)PAEKVPEESVLPLVQK
AsPC-1	Berzosertib	Q9UKV3;Q9UKV3-5	Apoptotic chromatin condensation inducer in the nucleus	ACIN1	S490	PSDTKAEsPAEKVPE	FALSE	0.00200775	165.09	112.825	0	2146396	6464689	3965873	4308487	3683518	2567076	4011166	3296979	5218360	4557525	5439004	0.470957	1.41847	0.870181	0.945357	0.808228	0.563261	0.880119	0.723414	1.145	1	AES(ph)PAEK;AES(ph)PAEK;AES(ph)PAEK;AES(ph)PAEK;AES(ph)PAEKVPEESVLPLVQK;AES(ph)PAEKVPEESVLPLVQK
AsPC-1	Gartisertib	Q9UKV3;Q9UKV3-5	Apoptotic chromatin condensation inducer in the nucleus	ACIN1	S490	PSDTKAEsPAEKVPE	FALSE	0.0034076	183.27	119.7	0	2273579	2517243	2236057	2097202	1946797	2522780	2205219	2174081	2050981	2774425	2943531	0.819477	0.907302	0.805953	0.755905	0.701694	0.909298	0.794838	0.783615	0.739245	1	AES(ph)PAEK;AES(ph)PAEK;AES(ph)PAEK;AES(ph)PAEKVPEESVLPLVQK;AES(ph)PAEKVPEESVLPLVQK;AES(ph)PAEKVPEESVLPLVQK;AES(ph)PAEKVPEESVLPLVQK
AsPC-1	Ceralasertib	Q9UKV3;Q9UKV3-5	Apoptotic chromatin condensation inducer in the nucleus	ACIN1	S240;S243	QARAAKLsEGSQPAE	TRUE	0.015587	NA	NA	1	21663.1	15390.1	12618.1	13980.6	17082.9	14026.2	16623.4	13983.2	19986	15916.5	14703.2	1.36104	0.966929	0.79277	0.878374	1.07328	0.881235	1.04442	0.878536	1.25568	1	AAKLS(ph)EGS(ph)QPAEEEEDQETPSR
AsPC-1	Berzosertib	Q9UKV3;Q9UKV3-5	Apoptotic chromatin condensation inducer in the nucleus	ACIN1	S240;S243	QARAAKLsEGSQPAE	TRUE	0.015587	69.016	59.795	1	88122.8	45972.9	41873.6	38187.9	45270.1	47768.3	40900	38743.2	41297.7	52069.8	38100.7	1.6924	0.882908	0.804181	0.733398	0.86941	0.917389	0.785484	0.744063	0.793121	1	AAKLS(ph)EGS(ph)QPAEEEEDQETPSR;AAKLS(ph)EGS(ph)QPAEEEEDQETPSR
AsPC-1	Gartisertib	Q9UKV3;Q9UKV3-5	Apoptotic chromatin condensation inducer in the nucleus	ACIN1	T364	QEKEMKTtSPLEEEE	FALSE	1.4281e-22	306.58	180.55	0	143152	121854	117629	117936	128869	146225	136321	148113	133511	128274	122829	1.11598	0.94995	0.917013	0.919405	1.00463	1.13994	1.06273	1.15466	1.04082	1	TT(ph)SPLEEEER
AsPC-1	Berzosertib	Q9UKV3;Q9UKV3-2;Q9UKV3-5;Q9UKV3-3	Apoptotic chromatin condensation inducer in the nucleus	ACIN1	S1329;S1331;T1332	SRSRSRStPVRDRGG	FALSE	0.04192	84.821	44.205	0	1861047	1542801	1780846	1819488	1791628	1818124	2044991	1452632	2202715	2285030	1837535	0.814452	0.675178	0.779354	0.796264	0.784072	0.795667	0.894951	0.635717	0.963976	1	S(ph)RS(ph)T(ph)PVR;S(ph)RS(ph)T(ph)PVR
AsPC-1	Gartisertib	Q9UKV3;Q9UKV3-2;Q9UKV3-3;Q9UKV3-5	Apoptotic chromatin condensation inducer in the nucleus	ACIN1	S1329;S1331;T1332	SRSRSRStPVRDRGG	FALSE	0.046352	88.338	46.095	1	1277244	1084788	1016116	952107	897184	1178343	1014873	895853	1132861	919331	1095946	1.38932	1.17997	1.10528	1.03565	0.97591	1.28174	1.10393	0.974462	1.23227	1	S(ph)RS(ph)T(ph)PVR;S(ph)RS(ph)T(ph)PVR
AsPC-1	Berzosertib	Q9UKV3;Q9UKV3-2;Q9UKV3-5;Q9UKV3-3	Apoptotic chromatin condensation inducer in the nucleus	ACIN1	T1332	SRSRSRStPVRDRGG	FALSE	0.010473	112.01	48.589	1	85536	64172.7	105153	86965.5	89180.1	76877.2	191658	99358.2	117367	113230	98885.4	0.75542	0.566748	0.928669	0.768045	0.787603	0.678949	1.69265	0.877493	1.03654	1	SRST(ph)PVR;SRST(ph)PVR;SRST(ph)PVR;SRST(ph)PVR
AsPC-1	Ceralasertib	Q9UKV3;Q9UKV3-2;Q9UKV3-5;Q9UKV3-3	Apoptotic chromatin condensation inducer in the nucleus	ACIN1	T1332	SRSRSRStPVRDRGG	FALSE	0.010473	NA	NA	1	67184.7	70125.4	59856.3	66654.9	71163.3	63565.4	82751.3	67689.3	61729.8	63051.7	65982.4	1.06555	1.11219	0.949321	1.05715	1.12865	1.00815	1.31244	1.07355	0.979035	1	SRST(ph)PVR;SRST(ph)PVR
AsPC-1	Gartisertib	Q9UKV3;Q9UKV3-5	Apoptotic chromatin condensation inducer in the nucleus	ACIN1	S561	QKEGRRAsHTLLPSH	FALSE	0.010508	91.812	60.94	0	60196.1	52791.1	42922.6	34156	27333.8	25278.5	26867.6	29341.3	22778.5	26811.5	32244.5	2.24516	1.96897	1.60091	1.27393	1.01948	0.942825	1.00209	1.09436	0.849583	1	RAS(ph)HTLLPSHR
AsPC-1	Gartisertib	Q9UKV3;Q9UKV3-5	Apoptotic chromatin condensation inducer in the nucleus	ACIN1	S657	SNSRKSLsPGVSRDS	FALSE	0.0031839	171.67	66.758	0	1644944	1350094	1380968	1266633	1433578	1573770	1481873	1494564	1433178	1314188	1370658	1.25168	1.02732	1.05081	0.963814	1.09085	1.19752	1.12759	1.13725	1.09054	1	SLS(ph)PGVSR;SLS(ph)PGVSR;SLS(ph)PGVSR;SLS(ph)PGVSR
AsPC-1	Ceralasertib	Q9UKV3;Q9UKV3-5	Apoptotic chromatin condensation inducer in the nucleus	ACIN1	S384;S386;S388	SQGLKEKsKSPSPPR	FALSE	0.044394	42.556	27.354	0	85289.2	71470.8	83492.8	86390.1	68976.6	75395.6	81734.1	66043.8	84674.8	97302.8	78010.9	0.876534	0.734519	0.858071	0.887848	0.708885	0.774856	0.839997	0.678744	0.870219	1	S(ph)KS(ph)PS(ph)PPR
AsPC-1	Berzosertib	Q9UKV3;Q9UKV3-5	Apoptotic chromatin condensation inducer in the nucleus	ACIN1	S384;S386;S388	SQGLKEKsKSPSPPR	FALSE	0.040041	48.741	33.539	0	15987.3	18397.2	19113.8	20052.3	20452.5	20607.8	25798.9	20833.1	26941.3	31013.6	26398.2	0.515494	0.593199	0.616304	0.646567	0.659471	0.664477	0.83186	0.671743	0.868696	1	S(ph)KS(ph)PS(ph)PPR
AsPC-1	Elimusertib	Q9UKV3;Q9UKV3-3;Q9UKV3-2;Q9UKV3-5	Apoptotic chromatin condensation inducer in the nucleus	ACIN1	S1329;S1331;T1332	SRSRSRStPVRDRGG	FALSE	0.035061	71.951	38.432	0	1.22559e+06	1.15155e+06	1.17452e+06	1.15012e+06	1.12952e+06	1.51486e+06	1.22888e+06	1.11553e+06	1.18023e+06	1.17606e+06	958850	1.04212	0.979157	0.998689	0.977942	0.960429	1.28808	1.04491	0.948533	1.00355	1	S(ph)RS(ph)T(ph)PVR;S(ph)RS(ph)T(ph)PVR
AsPC-1	Elimusertib	Q9UKV3;Q9UKV3-5	Apoptotic chromatin condensation inducer in the nucleus	ACIN1	S710;S714	SVQARRLsQPESAEK	TRUE	0.045989	NA	NA	1	69193	71808.1	65906.8	76571.7	61065.9	64626.2	56045.4	56581.9	56509.2	63748.3	65367.1	1.08541	1.12643	1.03386	1.20116	0.957923	1.01377	0.879167	0.887583	0.886443	1	RLS(ph)QPES(ph)AEK
AsPC-1	Elimusertib	Q9UKV3;Q9UKV3-5	Apoptotic chromatin condensation inducer in the nucleus	ACIN1	S714	RRLSQPEsAEKHVTQ	FALSE	0.035291	95.401	33.751	0	31273.8	30013.2	45038	46452.9	48697.5	54346.4	34866	29754.9	37319.3	46894.5	65869.7	0.666897	0.640016	0.960411	0.990583	1.03845	1.15891	0.743499	0.634506	0.795815	1	LSQPES(ph)AEK
AsPC-1	Berzosertib	Q9UKV3;Q9UKV3-5	Apoptotic chromatin condensation inducer in the nucleus	ACIN1	S714	RRLSQPEsAEKHVTQ	FALSE	0.0014483	122.39	72.1	0	19803.8	21115.5	28801.3	33177.8	30103.8	30740.1	29923.6	26585.5	25555.3	31490.3	50450.2	0.628887	0.670541	0.914609	1.05359	0.95597	0.976177	0.950249	0.844245	0.811531	1	LSQPES(ph)AEK
AsPC-1	Elimusertib	Q9UKV3;Q9UKV3-5	Apoptotic chromatin condensation inducer in the nucleus	ACIN1	S657	SNSRKSLsPGVSRDS	FALSE	0.0060981	136.84	75.061	0	1.49023e+06	1.4365e+06	1.57394e+06	1.47236e+06	1.46126e+06	1.48623e+06	1.50981e+06	1.63896e+06	1.57651e+06	1.69524e+06	1.39736e+06	0.879066	0.847373	0.928449	0.868528	0.861982	0.876712	0.890617	0.9668	0.929964	1	SLS(ph)PGVSR;SLS(ph)PGVSR;SLS(ph)PGVSR
AsPC-1	Elimusertib	Q9UKV3;Q9UKV3-5	Apoptotic chromatin condensation inducer in the nucleus	ACIN1	S664	SPGVSRDsSTSYTET	FALSE	0.013936	105.17	59.517	0	33701.4	28917	41459	31068	39450.8	41835.3	33436.1	37035.9	41767	49007.7	45040.6	0.687675	0.590052	0.845971	0.633942	0.804992	0.853648	0.682264	0.755717	0.852255	1	DS(ph)STSYTETK
AsPC-1	Berzosertib	Q9UKV3;Q9UKV3-5	Apoptotic chromatin condensation inducer in the nucleus	ACIN1	S710;S714	SVQARRLsQPESAEK	TRUE	0.045989	63.709	49.018	0	99986.2	79641.5	88028.5	96695.7	70201.3	74335.3	82802.4	69425.8	89228	101559	102324	0.984513	0.784189	0.866771	0.952113	0.691236	0.731941	0.815312	0.6836	0.878582	1	RLS(ph)QPES(ph)AEK
AsPC-1	Elimusertib	Q9UKV3;Q9UKV3-5	Apoptotic chromatin condensation inducer in the nucleus	ACIN1	S710	SVQARRLsQPESAEK	TRUE	0.000305895	164.65	132.91	0	1.65533e+07	1.40948e+07	1.112e+07	7.9814e+06	6.8861e+06	6.53409e+06	6.9462e+06	6.25396e+06	7.01902e+06	6.96217e+06	5.9467e+06	2.3776	2.02449	1.5972	1.1464	0.989075	0.938514	0.997707	0.898278	1.00817	1	RLS(ph)QPESAEK;RLS(ph)QPESAEK;RLS(ph)QPESAEK;RLS(ph)QPESAEK;RLS(ph)QPESAEK;RLS(ph)QPESAEK
AsPC-1	Gartisertib	Q9UKV3;Q9UKV3-2;Q9UKV3-5;Q9UKV3-3	Apoptotic chromatin condensation inducer in the nucleus	ACIN1	T1332	SRSRSRStPVRDRGG	FALSE	0.010473	NA	NA	1	108500	66434.4	36531.4	59983.6	49980.4	83092.6	90954.1	115436	57562.2	83780.1	89840.8	1.29506	0.792962	0.436039	0.715965	0.596566	0.991794	1.08563	1.37784	0.687063	1	SRST(ph)PVR
AsPC-1	Elimusertib	Q9UKV3;Q9UKV3-2;Q9UKV3-5;Q9UKV3-3	Apoptotic chromatin condensation inducer in the nucleus	ACIN1	T1332	SRSRSRStPVRDRGG	FALSE	0.012832	117.31	69.221	1	127849	133458	99166.8	104529	130040	157533	139496	206768	174831	146273	134596	0.874042	0.912393	0.677958	0.714619	0.889026	1.07698	0.953673	1.41358	1.19524	1	SRST(ph)PVR;ST(ph)PVRDR
AsPC-1	Berzosertib	Q9UKV3;Q9UKV3-5	Apoptotic chromatin condensation inducer in the nucleus	ACIN1	S400	TEDRKKAsLVALPEQ	FALSE	1.5e-25	NA	NA	1	15107.1	17010.1	17092.9	11976	15623.7	16742	15253.7	17680.4	19130.2	20396.7	19298.6	0.740666	0.833963	0.838025	0.587156	0.765991	0.820818	0.747851	0.866826	0.937906	1	KAS(ph)LVALPEQTASEEETPPPLLTK
AsPC-1	Ceralasertib	Q9UKV3;Q9UKV3-5	Apoptotic chromatin condensation inducer in the nucleus	ACIN1	S400	TEDRKKAsLVALPEQ	FALSE	1.5e-25	NA	NA	1	36857.2	26149.3	31705.6	30464.5	34885.3	32762.8	32674.6	35105.8	36386.4	36071.4	30947	1.02178	0.724931	0.878968	0.84456	0.967119	0.908276	0.90583	0.973229	1.00873	1	KAS(ph)LVALPEQTASEEETPPPLLTK
AsPC-1	Ceralasertib	Q9UKV3;Q9UKV3-5	Apoptotic chromatin condensation inducer in the nucleus	ACIN1	S657	SNSRKSLsPGVSRDS	FALSE	0.0035902	162.92	76.7935	0	1638859	1557511	1528262	1568521	1475457	1577742	1540141	1612628	1388469	1474152	1407952	1.11173	1.05655	1.03671	1.06402	1.00089	1.07027	1.04476	1.09394	0.941877	1	SLS(ph)PGVSR;SLS(ph)PGVSR;SLS(ph)PGVSR;SLS(ph)PGVSR
AsPC-1	Ceralasertib	Q9UKV3;Q9UKV3-5	Apoptotic chromatin condensation inducer in the nucleus	ACIN1	S655;S657	SNSRKSLsPGVSRDS	FALSE	0.0036978	130.01	65.276	0	1625740	1358817	1526995	1323377	1301737	1384594	1473951	1229731	1377638	1337052	1397002	1.21591	1.01628	1.14206	0.989773	0.973588	1.03556	1.10239	0.919733	1.03036	1	KS(ph)LS(ph)PGVSR;S(ph)LS(ph)PGVSR;S(ph)LS(ph)PGVSR;S(ph)LS(ph)PGVSR;S(ph)LS(ph)PGVSR
AsPC-1	Ceralasertib	Q9UKV3;Q9UKV3-5	Apoptotic chromatin condensation inducer in the nucleus	ACIN1	S478	VQLVGGLsPLSSPSD	FALSE	0.005757	216.2	194.08	1	38227.3	47798.5	47575.8	49858.5	70094.1	55403.5	56623.2	144377	61408.8	48580.2	60279.7	0.78689	0.983909	0.979325	1.02631	1.44285	1.14045	1.16556	2.97193	1.26407	1	ELLVSQHTVQLVGGLS(ph)PLSSPSDTK;ELLVSQHTVQLVGGLS(ph)PLSSPSDTK
AsPC-1	Elimusertib	Q9UKV3;Q9UKV3-5	Apoptotic chromatin condensation inducer in the nucleus	ACIN1	S478	VQLVGGLsPLSSPSD	FALSE	2.4615e-31	NA	NA	1	54379.9	61484.4	53845.8	55805.4	69601.5	59424.5	65930.2	71552.8	80005.6	73864	80188.9	0.736217	0.832401	0.728987	0.755516	0.942293	0.804513	0.892589	0.96871	1.08315	1	ELLVSQHTVQLVGGLS(ph)PLSSPSDTK;ELLVSQHTVQLVGGLS(ph)PLSSPSDTK
AsPC-1	Gartisertib	Q9UKV3;Q9UKV3-5	Apoptotic chromatin condensation inducer in the nucleus	ACIN1	S478	VQLVGGLsPLSSPSD	FALSE	0.011514	76.97	61.028	1	39936.5	32529.9	33535.2	34140.5	38409.1	41744.2	39447.2	48776.6	39711.9	39747.2	38655.4	1.00476	0.81842	0.843713	0.858941	0.966336	1.05025	0.992453	1.22717	0.999112	1	ELLVSQHTVQLVGGLS(ph)PLSSPSDTK;ELLVSQHTVQLVGGLS(ph)PLSSPSDTK
AsPC-1	Ceralasertib	Q9UKV3;Q9UKV3-5	Apoptotic chromatin condensation inducer in the nucleus	ACIN1	S710	SVQARRLsQPESAEK	TRUE	0.00044541	188.215	141.125	0	11331626	7313407	5340418	5034659	4927087	4371338	4881280	5316035	4559584	4395599	3728665	2.57795	1.6638	1.21495	1.14539	1.12091	0.994481	1.11049	1.2094	1.03731	1	RLS(ph)QPESAEK;RLS(ph)QPESAEK;RLS(ph)QPESAEK;RLS(ph)QPESAEK
AsPC-1	Berzosertib	Q9UKV3;Q9UKV3-5	Apoptotic chromatin condensation inducer in the nucleus	ACIN1	S710	SVQARRLsQPESAEK	TRUE	0.000134741	190.6	151.935	0	13129951	10069077	8267252	5836009	5457053	4960201	4626123	6433790	4406432	4074501	3924262	3.22247	2.47124	2.02902	1.43233	1.33932	1.21738	1.13538	1.57904	1.08146	1	RLS(ph)QPESAEK;RLS(ph)QPESAEK;RLS(ph)QPESAEK;RLS(ph)QPESAEK
AsPC-1	Gartisertib	Q9UKV3;Q9UKV3-5	Apoptotic chromatin condensation inducer in the nucleus	ACIN1	S710	SVQARRLsQPESAEK	TRUE	0.00028747	167.815	132.445	0	7986012	8557226	7607142	4947507	4144005	3436427	3925753	3584736	3347598	3910704	3574782	2.04209	2.18816	1.94521	1.26512	1.05966	0.878723	1.00385	0.916647	0.856009	1	RLS(ph)QPESAEK;RLS(ph)QPESAEK;RLS(ph)QPESAEK;RLS(ph)QPESAEK;RLS(ph)QPESAEK;RLS(ph)QPESAEK
AsPC-1	Elimusertib	Q9UKV3;Q9UKV3-5	Apoptotic chromatin condensation inducer in the nucleus	ACIN1	S400	TEDRKKAsLVALPEQ	FALSE	1.5e-25	208.15	191.43	0	38919.1	30568.7	33663.2	35018.8	38645	30962.1	34749.1	33234.1	47154.9	38867.3	40746.1	1.00133	0.786489	0.866108	0.900985	0.994281	0.796611	0.894047	0.855067	1.21323	1	KAS(ph)LVALPEQTASEEETPPPLLTK
AsPC-1	Berzosertib	Q9UKV3;Q9UKV3-5	Apoptotic chromatin condensation inducer in the nucleus	ACIN1	S478	VQLVGGLsPLSSPSD	FALSE	0.005757	361.34	318.18	1	133977	91107.3	88009.2	94254	116437	145030	123150	397754	112101	83944.2	112232	1.59603	1.08533	1.04842	1.12282	1.38708	1.7277	1.46704	4.73831	1.33542	1	ELLVSQHTVQLVGGLS(ph)PLSSPSDTK;ELLVSQHTVQLVGGLS(ph)PLSSPSDTK
AsPC-1	Gartisertib	Q9UKV3;Q9UKV3-5	Apoptotic chromatin condensation inducer in the nucleus	ACIN1	S667	VSRDSSTsYTETKDP	FALSE	0.0139574	172.407	130.763	0	188652	209214	162969	183366	163749	205765	166708	181032	148192	178119	219148	1.05914	1.17458	0.914949	1.02946	0.919328	1.15521	0.935938	1.01636	0.831984	1	DSSTS(ph)YTETK;DSSTS(ph)YTETK
AsPC-1	Elimusertib	Q9UKV3;Q9UKV3-5	Apoptotic chromatin condensation inducer in the nucleus	ACIN1	S667	VSRDSSTsYTETKDP	FALSE	0.000200187	206.555	154.235	0	418218	371955	429658	432149	391193	444147	378461	378301	398956	468678	506422	0.892335	0.793625	0.916743	0.922058	0.834672	0.947659	0.807507	0.807165	0.851237	1	DSSTS(ph)YTETK;DSSTS(ph)YTETK
AsPC-1	Ceralasertib	Q9UKV3;Q9UKV3-5	Apoptotic chromatin condensation inducer in the nucleus	ACIN1	S667	VSRDSSTsYTETKDP	FALSE	2.1683e-27	317.55	228.37	0	340677	311861	322601	322722	285004	298715	270573	273953	284885	385901	411326	0.882808	0.808138	0.835967	0.836281	0.738542	0.774071	0.701145	0.709905	0.738232	1	DSSTS(ph)YTETK
AsPC-1	Elimusertib	Q9UKV3;Q9UKV3-3;Q9UKV3-2;Q9UKV3-5	Apoptotic chromatin condensation inducer in the nucleus	ACIN1	S1004	VRTAQVPsPPRGKIS	FALSE	0.0039683	142.55	114.96	0	4.56384e+06	5.16317e+06	4.8458e+06	4.8861e+06	4.65207e+06	5.23649e+06	4.76706e+06	4.92167e+06	5.08515e+06	5.4404e+06	4.87129e+06	0.83888	0.949043	0.890706	0.898114	0.855097	0.962519	0.876233	0.904652	0.934701	1	TAQVPS(ph)PPR;TAQVPS(ph)PPR;TAQVPS(ph)PPR;TAQVPS(ph)PPR;TAQVPS(ph)PPR
AsPC-1	Ceralasertib	Q9UKV3;Q9UKV3-2;Q9UKV3-3;Q9UKV3-5	Apoptotic chromatin condensation inducer in the nucleus	ACIN1	S1004	VRTAQVPsPPRGKIS	FALSE	0.0052145	128.315	98.133	1	4356979	5113708	4540849	5035790	4410151	4240308	4527936	4565791	4648042	3760491	4469064	1.15862	1.35985	1.20751	1.33913	1.17276	1.12759	1.20408	1.21415	1.23602	1	TAQVPS(ph)PPR;TAQVPS(ph)PPR;TAQVPS(ph)PPR;TAQVPS(ph)PPR
AsPC-1	Gartisertib	Q9UKV3;Q9UKV3-3;Q9UKV3-2;Q9UKV3-5	Apoptotic chromatin condensation inducer in the nucleus	ACIN1	S1004	VRTAQVPsPPRGKIS	FALSE	0.005403	133.39	102.875	0	4319738	3943646	3922357	3669194	3823982	4230923	4045141	4356563	3866823	3998665	3892806	1.0803	0.986241	0.980917	0.917605	0.956315	1.05808	1.01162	1.0895	0.967029	1	TAQVPS(ph)PPR;TAQVPS(ph)PPR;TAQVPS(ph)PPR;TAQVPS(ph)PPR;TAQVPS(ph)PPR
AsPC-1	Berzosertib	Q9UKV3;Q9UKV3-2;Q9UKV3-5;Q9UKV3-3	Apoptotic chromatin condensation inducer in the nucleus	ACIN1	S1004	VRTAQVPsPPRGKIS	FALSE	0.003869	136.175	108.875	0	5808749	4784167	5680432	5832100	5860992	5814318	6557571	5715035	5459692	5373354	5080413	1.08103	0.89035	1.05715	1.08537	1.09075	1.08207	1.22039	1.06359	1.01607	1	TAQVPS(ph)PPR;TAQVPS(ph)PPR;TAQVPS(ph)PPR;TAQVPS(ph)PPR;TAQVPS(ph)PPR
AsPC-1	Ceralasertib	P25106	Atypical chemokine receptor 3	ACKR3	S350	LIDASRVsETEYSAL	FALSE	1.2741e-05	284.51	240.14	1	61080.4	67183.6	63509.9	57377.2	62044.4	58998.8	53886.6	56438.8	67609.2	55279	59714.1	1.10495	1.21535	1.1489	1.03796	1.12239	1.06729	0.974811	1.02098	1.22305	1	VS(ph)ETEYSALEQSTK;VS(ph)ETEYSALEQSTK
AsPC-1	Berzosertib	P25106	Atypical chemokine receptor 3	ACKR3	S350	LIDASRVsETEYSAL	FALSE	1.56305e-12	365.87	302.8	0	82893.6	70573.9	72319.7	78245.7	82025.7	78075.5	65531	72703.4	81863.9	67181.1	81473.1	1.23388	1.0505	1.07649	1.1647	1.22096	1.16216	0.975437	1.0822	1.21855	1	VS(ph)ETEYSALEQSTK;VS(ph)ETEYSALEQSTK
AsPC-1	Gartisertib	P25106	Atypical chemokine receptor 3	ACKR3	S350	LIDASRVsETEYSAL	FALSE	1.2741e-05	219.69	181.55	0	33270.8	36080	40023.8	32498	34700.7	27308.8	35847.8	31591	39216.7	37342.9	33125.5	0.890953	0.966179	1.07179	0.870259	0.929242	0.731296	0.959961	0.845969	1.05018	1	VS(ph)ETEYSALEQSTK;VS(ph)ETEYSALEQSTK
AsPC-1	Elimusertib	P53396	ATP-citrate synthase	ACLY	S481	MPQDSVPsPRSLQGK	FALSE	0.0046937	129.845	109.335	0	1.27944e+06	1.76281e+06	1.24614e+06	1.19367e+06	1.40587e+06	1.64758e+06	1.41093e+06	1.72809e+06	1.50121e+06	1.33035e+06	1.60163e+06	0.961732	1.32507	0.936701	0.89726	1.05677	1.23845	1.06057	1.29897	1.12843	1	AKPAMPQDSVPS(ph)PR;AKPAMPQDSVPS(ph)PR;AKPAMPQDSVPS(ph)PR;AKPAMPQDSVPS(ph)PR;AKPAMPQDSVPS(ph)PR;AKPAMPQDSVPS(ph)PR;AKPAMPQDSVPS(ph)PR;AKPAMPQDSVPS(ph)PR;AKPAMPQDSVPS(ph)PR;PAMPQDSVPS(ph)PR
AsPC-1	Ceralasertib	P53396	ATP-citrate synthase	ACLY	S481	MPQDSVPsPRSLQGK	FALSE	0.00323019	130.85	114.205	0	1.63247e+06	2.3849e+06	1.9007e+06	1.98864e+06	1.95901e+06	1.69143e+06	2.1431e+06	1.58513e+06	1.96145e+06	1.8364e+06	2.09502e+06	0.888948	1.29868	1.03502	1.0829	1.06677	0.921057	1.16701	0.863173	1.0681	1	AKPAMPQDSVPS(ph)PR;AKPAMPQDSVPS(ph)PR;AKPAMPQDSVPS(ph)PR;AKPAMPQDSVPS(ph)PR;AKPAMPQDSVPS(ph)PR;AKPAMPQDSVPS(ph)PR;AKPAMPQDSVPS(ph)PR;AKPAMPQDSVPS(ph)PR;AKPAMPQDSVPS(ph)PR;AKPAMPQDSVPS(ph)PR;AKPAMPQDSVPS(ph)PR;PAMPQDSVPS(ph)PR
AsPC-1	Berzosertib	P53396	ATP-citrate synthase	ACLY	S481	MPQDSVPsPRSLQGK	FALSE	0.0022006	110.55	92.351	0	2427996	1792545	1878033	1945859	1977835	1934079	2194131	1761822	1998938	1789087	1665524	1.35711	1.00193	1.04972	1.08763	1.1055	1.08104	1.2264	0.98476	1.11729	1	AKPAMPQDSVPS(ph)PR;AKPAMPQDSVPS(ph)PR;AKPAMPQDSVPS(ph)PR;AKPAMPQDSVPS(ph)PR;AKPAMPQDSVPS(ph)PR;AKPAMPQDSVPS(ph)PR;AKPAMPQDSVPS(ph)PR;AKPAMPQDSVPS(ph)PR;AKPAMPQDSVPS(ph)PR;PAMPQDSVPS(ph)PR
AsPC-1	Gartisertib	P53396	ATP-citrate synthase	ACLY	S481	MPQDSVPsPRSLQGK	FALSE	0.0016505	119.59	100.995	0	1364628	935684	1364157	1199753	1145515	1080144	1386615	1675915	1287698	1119421	1231576	1.21905	0.835864	1.21863	1.07176	1.02331	0.964912	1.23869	1.49713	1.15033	1	AKPAMPQDSVPS(ph)PR;AKPAMPQDSVPS(ph)PR;AKPAMPQDSVPS(ph)PR;AKPAMPQDSVPS(ph)PR;AKPAMPQDSVPS(ph)PR;AKPAMPQDSVPS(ph)PR;AKPAMPQDSVPS(ph)PR
AsPC-1	Berzosertib	P53396;P53396-2;P53396-3	ATP-citrate synthase	ACLY	S446	LNASGSTsTPAPSRT	FALSE	4.3707e-25	213.43	186.48	0	10345.7	8223.9	13290.3	10966.9	13664.5	13549.1	8661	15670.5	9253.34	9295.75	13004.1	1.11295	0.884695	1.42972	1.17977	1.46998	1.45756	0.931716	1.68577	0.995437	1	PIPNQPPTAAHTANFLLNASGSTS(ph)TPAPSR
AsPC-1	Ceralasertib	P53396;P53396-2;P53396-3	ATP-citrate synthase	ACLY	T447	NASGSTStPAPSRTA	FALSE	0.00019623	119.94	101.06	0	22332.3	20163.5	21154.6	21586.5	18925	15932.6	22833.4	24053.4	22993.9	22441.6	22396.1	0.995129	0.89849	0.942651	0.961897	0.843298	0.70996	1.01746	1.07182	1.02461	1	PIPNQPPTAAHTANFLLNASGSTST(ph)PAPSR
AsPC-1	Elimusertib	P53396;P53396-2;P53396-3	ATP-citrate synthase	ACLY	S455	PAPSRTAsFSESRAD	FALSE	0.00067519	192.21	109.78	0	3.14064e+06	4.10357e+06	2.38924e+06	3.21958e+06	2.85992e+06	4.63466e+06	3.12682e+06	4.77299e+06	2.95244e+06	2.87769e+06	2.83326e+06	1.09138	1.426	0.830266	1.11881	0.993827	1.61055	1.08658	1.65862	1.02598	1	TAS(ph)FSESR;TAS(ph)FSESR;TAS(ph)FSESR
AsPC-1	Ceralasertib	P53396;P53396-2;P53396-3	ATP-citrate synthase	ACLY	S455	PAPSRTAsFSESRAD	FALSE	0.01772	107.21	50.139	0	230497	361212	255310	494102	775862	270648	370848	348940	263844	253849	266021	0.908009	1.42294	1.00576	1.94644	3.0564	1.06618	1.4609	1.3746	1.03937	1	TAS(ph)FSESR;TAS(ph)FSESR;TAS(ph)FSESRADEVAPAKK
AsPC-1	Berzosertib	P53396;P53396-2;P53396-3	ATP-citrate synthase	ACLY	S455	PAPSRTAsFSESRAD	FALSE	0.00288064	169.195	99.4255	0	9257710	5464431	6469096	7285301	7525133	8117051	5902015	6608761	4663708	5958083	5768368	1.55381	0.917146	1.08577	1.22276	1.26301	1.36236	0.99059	1.10921	0.782753	1	TAS(ph)FSESR;TAS(ph)FSESR
AsPC-1	Gartisertib	P53396;P53396-2;P53396-3	ATP-citrate synthase	ACLY	S455	PAPSRTAsFSESRAD	FALSE	0.0033285	170.47	84.059	0	354094	470192	523468	536888	412549	344957	478954	559812	441269	445120	381604	0.795503	1.05632	1.17602	1.20616	0.926825	0.774976	1.07601	1.25767	0.991349	1	TAS(ph)FSESR;TAS(ph)FSESR;TAS(ph)FSESR
AsPC-1	Elimusertib	Q15067-2;Q15067	Peroxisomal acyl-coenzyme A oxidase 1	ACOX1	S26	LTHILDGsPEKTRRR	FALSE	6.2462e-14	197.54	174.64	0	20355.9	22949.7	19133.6	22818.8	21033.1	23033.3	25277.6	22695.1	25500.5	24491.9	23352.9	0.831128	0.937032	0.781218	0.931686	0.858777	0.940444	1.03208	0.926637	1.04118	1	DSASFNPELLTHILDGS(ph)PEK
AsPC-1	Berzosertib	Q15067-2;Q15067	Peroxisomal acyl-coenzyme A oxidase 1	ACOX1	S26	LTHILDGsPEKTRRR	FALSE	1.2987e-55	340.62	300	0	118886	125704	112417	121123	128850	131258	157218	105743	130560	118576	126145	1.00261	1.06011	0.948056	1.02148	1.08665	1.10695	1.32588	0.891772	1.10106	1	DSASFNPELLTHILDGS(ph)PEK
AsPC-1	Elimusertib	O15254-2;O15254	Peroxisomal acyl-coenzyme A oxidase 3	ACOX3	S386	ELQRGLAsGDRSARQ	FALSE	0.046774	NA	NA	1	41281.8	41256.7	43058.7	34683.5	43345.4	44863.4	42354.9	42706	52157.1	47915.6	41817.8	0.861553	0.861028	0.898636	0.723846	0.904621	0.936301	0.883948	0.891275	1.08852	1	GLAS(ph)GDR
AsPC-1	Ceralasertib	O15254-2;O15254	Peroxisomal acyl-coenzyme A oxidase 3	ACOX3	S386	ELQRGLAsGDRSARQ	FALSE	0.046774	NA	NA	1	212803	229082	222038	302450	303708	265515	271220	248973	242775	262167	256512	0.81171	0.873804	0.846933	1.15365	1.15846	1.01277	1.03453	0.949674	0.926032	1	GLAS(ph)GDR;GLAS(ph)GDR
AsPC-1	Berzosertib	O15254-2;O15254	Peroxisomal acyl-coenzyme A oxidase 3	ACOX3	S386	ELQRGLAsGDRSARQ	FALSE	0.046774	91.853	23.956	1	266092	267572	314384	348309	322390	291195	262399	350188	279225	246839	253817	1.078	1.084	1.27364	1.41108	1.30608	1.1797	1.06304	1.41869	1.1312	1	GLAS(ph)GDR;GLAS(ph)GDR
AsPC-1	Gartisertib	O15254-2;O15254	Peroxisomal acyl-coenzyme A oxidase 3	ACOX3	S386	ELQRGLAsGDRSARQ	FALSE	0.046774	NA	NA	1	23672.8	25247.9	27931.6	20596.4	24880.3	23715.4	27381.3	26495.3	24253.2	25502	22905.7	0.928272	0.990035	1.09527	0.807639	0.975621	0.92994	1.07369	1.03895	0.951029	1	GLAS(ph)GDR
AsPC-1	Elimusertib	P10323	Acrosin;Acrosin light chain;Acrosin heavy chain	ACR	S240	IDTCQGDsGGPLMCK	FALSE	0.043488	66.335	37.277	0	11345.4	10907	16451.8	14831.9	17197.6	17676.9	14298.7	13930.5	16839.6	16658.5	15925.3	0.681057	0.654741	0.987596	0.890352	1.03237	1.06113	0.858346	0.83624	1.01087	1	IDTCQGDS(ph)GGPLMCKDSK
AsPC-1	Elimusertib	O95573	Long-chain-fatty-acid--CoA ligase 3	ACSL3	S683	IPVKIRLsPEPWTPE	FALSE	1.91345e-14	260.685	229.69	0	127038	145373	122533	116824	131696	158889	133536	163752	135058	134040	131996	0.947757	1.08455	0.914152	0.871558	0.982513	1.18538	0.996239	1.22166	1.00759	1	IRLS(ph)PEPWTPETGLVTDAFK;IRLS(ph)PEPWTPETGLVTDAFK
AsPC-1	Ceralasertib	O95573	Long-chain-fatty-acid--CoA ligase 3	ACSL3	S683	IPVKIRLsPEPWTPE	FALSE	1.795e-32	289.24	251.695	0	53618.9	72589.8	60211.1	59531	56680	63182.1	63489.6	63385.8	54492.7	60923.9	63034.4	0.880096	1.19148	0.9883	0.977138	0.930342	1.03707	1.04211	1.04041	0.894439	1	IRLS(ph)PEPWTPETGLVTDAFK;IRLS(ph)PEPWTPETGLVTDAFK;IRLS(ph)PEPWTPETGLVTDAFK
AsPC-1	Berzosertib	O95573	Long-chain-fatty-acid--CoA ligase 3	ACSL3	S683	IPVKIRLsPEPWTPE	FALSE	3.9537e-32	295.335	252.215	0	83053.6	80429.2	82079.3	82070.6	83426.3	82131.9	98934.7	82947.1	93256.7	84103.3	78474.1	0.987519	0.956315	0.975934	0.975831	0.99195	0.976559	1.17635	0.986252	1.10883	1	IRLS(ph)PEPWTPETGLVTDAFK;IRLS(ph)PEPWTPETGLVTDAFK
AsPC-1	Ceralasertib	O95573	Long-chain-fatty-acid--CoA ligase 3	ACSL3	Y717	QADIERMyGRK____	FALSE	0.043064	NA	NA	1	248223	256785	256581	266865	221265	211413	248651	194685	241602	241905	294476	1.02612	1.06151	1.06067	1.10318	0.914678	0.873952	1.02789	0.804799	0.998749	1	ELKTHYQADIERMY(ph)GRK;ELKTHYQADIERMY(ph)GRK
AsPC-1	Gartisertib	O95573	Long-chain-fatty-acid--CoA ligase 3	ACSL3	Y717	QADIERMyGRK____	FALSE	0.043064	43.024	19.458	0	101059	96592.2	96562.7	107319	94497.2	96173.1	96401.4	100906	88833.5	95035.4	103310	1.06339	1.01638	1.01607	1.12925	0.994337	1.01197	1.01437	1.06178	0.934741	1	ELKTHYQADIERMY(ph)GRK
AsPC-1	Ceralasertib	O95573;O60488-2;O60488	Long-chain-fatty-acid--CoA ligase 3;Long-chain-fatty-acid--CoA ligase 4	ACSL3;ACSL4	T688	RLSPEPWtPETGLVT	FALSE	3.9832e-59	356.46	316.22	0	94576.2	116236	94229.1	101070	108275	98465.1	113162	94501.2	104452	103994	108376	0.909436	1.11772	0.906098	0.97188	1.04116	0.946831	1.08816	0.908715	1.0044	1	LSPEPWT(ph)PETGLVTDAFK
AsPC-1	Berzosertib	O95573;O60488-2;O60488	Long-chain-fatty-acid--CoA ligase 3;Long-chain-fatty-acid--CoA ligase 4	ACSL3;ACSL4	T688	RLSPEPWtPETGLVT	FALSE	4.9049e-60	354.1	318.77	0	100905	85349.4	97408.2	101466	97279	102026	103014	103660	97636.9	100078	101165	1.00827	0.852833	0.973327	1.01387	0.972036	1.01947	1.02934	1.0358	0.975612	1	LSPEPWT(ph)PETGLVTDAFK
AsPC-1	Gartisertib	O95573;O60488-2;O60488	Long-chain-fatty-acid--CoA ligase 3;Long-chain-fatty-acid--CoA ligase 4	ACSL3;ACSL4	T688	RLSPEPWtPETGLVT	FALSE	0.00030882	140.84	117.7	0	17105.6	15029.5	18945.1	18208.1	16845.9	20723	21441.6	21547.9	19129.7	17749	17037.6	0.963753	0.846781	1.06739	1.02587	0.949118	1.16756	1.20805	1.21403	1.07779	1	LSPEPWT(ph)PETGLVTDAFK
AsPC-1	Elimusertib	O95573;O60488-2;O60488	Long-chain-fatty-acid--CoA ligase 3;Long-chain-fatty-acid--CoA ligase 4	ACSL3;ACSL4	T688	RLSPEPWtPETGLVT	FALSE	9.7734e-35	306.77	278.56	0	65231.6	79093.9	61139.6	64709.4	70665.7	93776.2	72675.8	85049.8	72261	71334.2	74022.7	0.91445	1.10878	0.857087	0.90713	0.990628	1.3146	1.01881	1.19227	1.01299	1	LSPEPWT(ph)PETGLVTDAFK
AsPC-1	Ceralasertib	Q9ULC5-3	Long-chain-fatty-acid--CoA ligase 5	ACSL5	S28	DSCGRKNsEPGSPHS	FALSE	1.8423e-06	164.94	141.61	0	71415.4	85778.7	84414.1	76102	101804	69145	105676	122975	102609	74475.8	116739	0.958907	1.15177	1.13344	1.02184	1.36694	0.928422	1.41893	1.6512	1.37775	1	KNS(ph)EPGSPHSLEALR
AsPC-1	Berzosertib	Q9ULC5-3	Long-chain-fatty-acid--CoA ligase 5	ACSL5	S28	DSCGRKNsEPGSPHS	FALSE	1.7076e-05	169.45	136.05	0	73268.4	60707.6	55843.3	60282.8	62772.3	78632	63887.2	90621.2	47313.6	47791.3	63844.1	1.53309	1.27026	1.16848	1.26137	1.31347	1.64532	1.33679	1.89619	0.990003	1	KNS(ph)EPGSPHSLEALR
AsPC-1	Gartisertib	Q9ULC5-3	Long-chain-fatty-acid--CoA ligase 5	ACSL5	S28	DSCGRKNsEPGSPHS	FALSE	0.001705	104.35	83.891	0	40448.5	39404.1	39886	48582.8	47498.8	47046.2	44502.1	67366.4	47150.7	53806	45484	0.751748	0.732336	0.741293	0.902926	0.88278	0.874368	0.827085	1.25203	0.87631	1	KNS(ph)EPGSPHSLEALR
AsPC-1	Ceralasertib	Q08AH3	Acyl-coenzyme A synthetase ACSM2A, mitochondrial	ACSM2A	S513;S517	KAFVVLAsQFLSHDP	TRUE	0.030361	NA	NA	1	207742	177792	201169	153048	164966	140862	195330	73163.2	192083	136254	212089	1.52467	1.30486	1.47643	1.12325	1.21072	1.03382	1.43358	0.536962	1.40974	1	AFVVLAS(ph)QFLS(ph)HDPEQLTK
AsPC-1	Berzosertib	Q08AH3	Acyl-coenzyme A synthetase ACSM2A, mitochondrial	ACSM2A	S513;S517	KAFVVLAsQFLSHDP	TRUE	0.030361	60.133	7.2347	0	189322	231107	198554	250564	205329	222891	223424	121478	215513	244494	196184	0.774343	0.945247	0.8121	1.02483	0.839814	0.911643	0.913821	0.496853	0.881467	1	AFVVLAS(ph)QFLS(ph)HDPEQLTK
AsPC-1	Gartisertib	Q08AH3	Acyl-coenzyme A synthetase ACSM2A, mitochondrial	ACSM2A	S513;S517	KAFVVLAsQFLSHDP	TRUE	0.030361	NA	NA	1	193512	175122	197828	184275	171052	200264	200139	137820	181250	184749	215538	1.04743	0.947892	1.07079	0.997434	0.925864	1.08398	1.0833	0.745988	0.981064	1	AFVVLAS(ph)QFLS(ph)HDPEQLTK
AsPC-1	Elimusertib	Q9NR19;Q9NR19-2	Acetyl-coenzyme A synthetase, cytoplasmic	ACSS2	S30	GGRARSWsPPPEVSR	FALSE	0.0009059	171.58	139.12	0	757235	904479	756579	739180	850786	927609	819851	967797	897990	811127	897583	0.933559	1.11509	0.93275	0.9113	1.04889	1.1436	1.01076	1.19315	1.10709	1	SWS(ph)PPPEVSR;SWS(ph)PPPEVSR;SWS(ph)PPPEVSR;SWS(ph)PPPEVSR
AsPC-1	Ceralasertib	Q9NR19;Q9NR19-2	Acetyl-coenzyme A synthetase, cytoplasmic	ACSS2	S30	GGRARSWsPPPEVSR	FALSE	0.0012049	160.88	127.99	0	751585	940596	834186	801516	830199	758559	875454	722532	822353	757248	871604	0.992522	1.24212	1.1016	1.05846	1.09634	1.00173	1.1561	0.954155	1.08598	1	SWS(ph)PPPEVSR;SWS(ph)PPPEVSR;SWS(ph)PPPEVSR;SWS(ph)PPPEVSR;SWS(ph)PPPEVSR
AsPC-1	Berzosertib	Q9NR19;Q9NR19-2	Acetyl-coenzyme A synthetase, cytoplasmic	ACSS2	S30	GGRARSWsPPPEVSR	FALSE	0.0022383	134.2	100.77	0	879268	760396	818972	847821	899781	858462	1032942	849251	905508	814750	779420	1.07919	0.933287	1.00518	1.04059	1.10436	1.05365	1.2678	1.04235	1.11139	1	SWS(ph)PPPEVSR;SWS(ph)PPPEVSR;SWS(ph)PPPEVSR;SWS(ph)PPPEVSR;SWS(ph)PPPEVSR
AsPC-1	Gartisertib	Q9NR19;Q9NR19-2	Acetyl-coenzyme A synthetase, cytoplasmic	ACSS2	S30	GGRARSWsPPPEVSR	FALSE	0.00718525	135.24	106.868	0	750040	587414	704763	697493	634279	730771	758476	946151	708554	713294	663834	1.05152	0.823523	0.98804	0.977847	0.889226	1.0245	1.06334	1.32645	0.993355	1	SWS(ph)PPPEVSR;SWS(ph)PPPEVSR;SWS(ph)PPPEVSR;SWS(ph)PPPEVSR;SWS(ph)PPPEVSR;SWS(ph)PPPEVSR
AsPC-1	Elimusertib	Q9NR19;Q9NR19-2	Acetyl-coenzyme A synthetase, cytoplasmic	ACSS2	S267	MGDSTSQsPPIKRSC	FALSE	8.09483e-09	181.93	154.025	0	774751	1.12664e+06	763122	704926	876753	974134	823104	964908	956176	777089	1.0109e+06	0.996991	1.44982	0.982026	0.907137	1.12825	1.25357	1.05921	1.2417	1.23046	1	AELGMGDSTSQS(ph)PPIK;AELGMGDSTSQS(ph)PPIK;AELGMGDSTSQS(ph)PPIK;AELGMGDSTSQS(ph)PPIKR;AELGMGDSTSQS(ph)PPIKR;AELGMGDSTSQS(ph)PPIKR;AELGMGDSTSQS(ph)PPIKR;AELGMGDSTSQS(ph)PPIKR
AsPC-1	Ceralasertib	Q9NR19;Q9NR19-2	Acetyl-coenzyme A synthetase, cytoplasmic	ACSS2	S267	MGDSTSQsPPIKRSC	FALSE	0.0032618	119.432	94.591	0	1.1791e+06	1.73619e+06	1.31441e+06	1.443e+06	1.39145e+06	1.26997e+06	1.45536e+06	1.26981e+06	1.37137e+06	1.24676e+06	1.49847e+06	0.945734	1.39256	1.05426	1.1574	1.11605	1.01861	1.16732	1.01849	1.09995	1	AELGMGDSTSQS(ph)PPIK;AELGMGDSTSQS(ph)PPIK;AELGMGDSTSQS(ph)PPIK;AELGMGDSTSQS(ph)PPIK;AELGMGDSTSQS(ph)PPIKR;AELGMGDSTSQS(ph)PPIKR;AELGMGDSTSQS(ph)PPIKR;AELGMGDSTSQS(ph)PPIKR;AELGMGDSTSQS(ph)PPIKR;AELGMGDSTSQS(ph)PPIKR;AELGMGDSTSQS(ph)PPIKR;AELGMGDSTSQS(ph)PPIKR;AELGMGDSTSQS(ph)PPIKR
AsPC-1	Berzosertib	Q9NR19;Q9NR19-2	Acetyl-coenzyme A synthetase, cytoplasmic	ACSS2	S267	MGDSTSQsPPIKRSC	FALSE	0.0014917	134.44	118.375	0	1352978	1068905	1112652	1205692	1131858	1261382	1273485	1141907	1133540	1079471	1085149	1.25337	0.990212	1.03074	1.11693	1.04853	1.16852	1.17973	1.05784	1.05009	1	AELGMGDSTSQS(ph)PPIK;AELGMGDSTSQS(ph)PPIK;AELGMGDSTSQS(ph)PPIK;AELGMGDSTSQS(ph)PPIKR;AELGMGDSTSQS(ph)PPIKR;AELGMGDSTSQS(ph)PPIKR;AELGMGDSTSQS(ph)PPIKR;AELGMGDSTSQS(ph)PPIKR;AELGMGDSTSQS(ph)PPIKR;AELGMGDSTSQS(ph)PPIKR;AELGMGDSTSQS(ph)PPIKR
AsPC-1	Gartisertib	Q9NR19;Q9NR19-2	Acetyl-coenzyme A synthetase, cytoplasmic	ACSS2	S267	MGDSTSQsPPIKRSC	FALSE	0.00093562	138.06	123.205	0	663023	538955	660870	627274	584547	583799	685240	889144	622150	580687	597885	1.14179	0.928133	1.13808	1.08023	1.00665	1.00536	1.18005	1.53119	1.0714	1	AELGMGDSTSQS(ph)PPIK;AELGMGDSTSQS(ph)PPIK;AELGMGDSTSQS(ph)PPIK;AELGMGDSTSQS(ph)PPIKR;AELGMGDSTSQS(ph)PPIKR;AELGMGDSTSQS(ph)PPIKR;AELGMGDSTSQS(ph)PPIKR;AELGMGDSTSQS(ph)PPIKR
AsPC-1	Ceralasertib	P60709	Actin, cytoplasmic 1;Actin, cytoplasmic 1, N-terminally processed	ACTB	S14	ALVVDNGsGMCKAGF	FALSE	1.8776e-18	113.22	93.646	0	15250.5	14843	17842.2	13242	19953.1	13356.3	13349.3	17460.2	13547.5	18681.8	15154.1	0.816327	0.794517	0.955059	0.708821	1.06805	0.714934	0.714563	0.934608	0.72517	1	DDDIAALVVDNGS(ph)GMCK
AsPC-1	Ceralasertib	P60709;P63261	Actin, cytoplasmic 1;Actin, cytoplasmic 1, N-terminally processed;Actin, cytoplasmic 2;Actin, cytoplasmic 2, N-terminally processed	ACTB;ACTG1	S199	ILTERGYsFTTTAER	FALSE	0.018055	101.35	62.599	0	22206.7	17270.2	19316.2	17577.6	18704.2	22835.5	18540.5	18089.5	17152	17548.6	19317.8	1.26544	0.984133	1.10072	1.00165	1.06585	1.30127	1.05652	1.03082	0.977397	1	GYS(ph)FTTTAER
AsPC-1	Berzosertib	P60709;P63261	Actin, cytoplasmic 1;Actin, cytoplasmic 1, N-terminally processed;Actin, cytoplasmic 2;Actin, cytoplasmic 2, N-terminally processed	ACTB;ACTG1	S199	ILTERGYsFTTTAER	FALSE	0.0117964	108.88	76.2265	0	53623.5	65282.5	63249	56470.9	60571.2	59124	71517.4	60492.6	71145.4	75023.8	71805.6	0.714753	0.870157	0.843053	0.752707	0.807359	0.78807	0.953263	0.806312	0.948304	1	GYS(ph)FTTTAER;GYS(ph)FTTTAER
AsPC-1	Elimusertib	P60709;P63261;P68133;P68032;P63267;P62736	Actin, cytoplasmic 1;Actin, cytoplasmic 1, N-terminally processed;Actin, cytoplasmic 2;Actin, cytoplasmic 2, N-terminally processed;Actin, alpha skeletal muscle;Actin, alpha cardiac muscle 1;Actin, gamma-enteric smooth muscle;Actin, aortic smooth muscle	ACTB;ACTG1;ACTA1;ACTC1;ACTG2;ACTA2	S60	YVGDEAQsKRGILTL	FALSE	0.0013885	126.1	100.66	0	49281.1	46263.8	51612.4	54262.2	53920	58688.1	57938.8	53716.7	60448.8	63708.5	56669.2	0.773541	0.72618	0.810134	0.851726	0.846354	0.921197	0.909436	0.843164	0.948835	1	DSYVGDEAQS(ph)K
AsPC-1	Ceralasertib	P60709;P63261;P68133;P68032;P63267;P62736	Actin, cytoplasmic 1;Actin, cytoplasmic 1, N-terminally processed;Actin, cytoplasmic 2;Actin, cytoplasmic 2, N-terminally processed;Actin, alpha skeletal muscle;Actin, alpha cardiac muscle 1;Actin, gamma-enteric smooth muscle;Actin, aortic smooth muscle	ACTB;ACTG1;ACTA1;ACTC1;ACTG2;ACTA2	S60	YVGDEAQsKRGILTL	FALSE	0.00043601	134.635	97.1985	0	71603.7	62302.5	63096	71155.3	65628.2	64388.7	66305.5	57420.4	68421.2	82006.9	78573.4	0.873141	0.759722	0.769398	0.867675	0.800276	0.785161	0.808535	0.700189	0.834334	1	DSYVGDEAQS(ph)K;DSYVGDEAQS(ph)K
AsPC-1	Berzosertib	P60709;P63261;P68133;P68032;P63267;P62736	Actin, cytoplasmic 1;Actin, cytoplasmic 1, N-terminally processed;Actin, cytoplasmic 2;Actin, cytoplasmic 2, N-terminally processed;Actin, alpha skeletal muscle;Actin, alpha cardiac muscle 1;Actin, gamma-enteric smooth muscle;Actin, aortic smooth muscle	ACTB;ACTG1;ACTA1;ACTC1;ACTG2;ACTA2	S60	YVGDEAQsKRGILTL	FALSE	7.0284e-05	180.28	142.94	0	33604.4	52646	42208.9	43967.3	44687.2	37798.8	45114.3	34865.6	50084.1	42805.8	52515.4	0.785044	1.22988	0.986055	1.02713	1.04395	0.883028	1.05393	0.814506	1.17003	1	DSYVGDEAQS(ph)K
AsPC-1	Berzosertib	P60709;P63261;P68133;P68032;P63267;P62736	Actin, cytoplasmic 1;Actin, cytoplasmic 1, N-terminally processed;Actin, cytoplasmic 2;Actin, cytoplasmic 2, N-terminally processed;Actin, alpha skeletal muscle;Actin, alpha cardiac muscle 1;Actin, gamma-enteric smooth muscle;Actin, aortic smooth muscle	ACTB;ACTG1;ACTA1;ACTC1;ACTG2;ACTA2	S52	VGMGQKDsYVGDEAQ	FALSE	1.6985e-06	231.52	199.45	0	35748.2	41783.5	47408.2	45496.3	44270.6	40097.5	36578.8	41490.1	41482.5	42773.6	57063.7	0.835755	0.976852	1.10835	1.06365	1.035	0.937435	0.855171	0.969993	0.969816	1	DS(ph)YVGDEAQSK
AsPC-1	Elimusertib	P60709;P63261;P68133;P68032;P63267;P62736	Actin, cytoplasmic 1;Actin, cytoplasmic 1, N-terminally processed;Actin, cytoplasmic 2;Actin, cytoplasmic 2, N-terminally processed;Actin, alpha skeletal muscle;Actin, alpha cardiac muscle 1;Actin, gamma-enteric smooth muscle;Actin, aortic smooth muscle	ACTB;ACTG1;ACTA1;ACTC1;ACTG2;ACTA2	S52	VGMGQKDsYVGDEAQ	FALSE	5.4547e-07	237.32	197.69	0	38362.2	34360.1	40306.7	43915.6	40512.1	45887	44491.6	71334.2	48658.4	89151.1	54365	0.430305	0.385415	0.452116	0.492597	0.454421	0.51471	0.499058	0.800149	0.545797	1	DS(ph)YVGDEAQSK
AsPC-1	Elimusertib	P60709;P63267-2;P63261;P68133;P68032;P63267;P62736	Actin, cytoplasmic 1;Actin, cytoplasmic 1, N-terminally processed;Actin, gamma-enteric smooth muscle;Actin, cytoplasmic 2;Actin, cytoplasmic 2, N-terminally processed;Actin, alpha skeletal muscle;Actin, alpha cardiac muscle 1;Actin, aortic smooth muscle	ACTB;ACTG2;ACTG1;ACTA1;ACTC1;ACTA2	S323	EITALAPsTMKIKII	FALSE	0.00021996	148.52	84.656	0	965749	858537	1.0187e+06	998955	1.01224e+06	1.06992e+06	1.03377e+06	1.07315e+06	1.06107e+06	971927	1.06038e+06	0.993644	0.883335	1.04813	1.02781	1.04148	1.10082	1.06363	1.10415	1.09172	1	EITALAPS(ph)TMK;EITALAPS(ph)TMK;EITALAPS(ph)TMK;EITALAPS(ph)TMK;EITALAPS(ph)TMK
AsPC-1	Ceralasertib	P60709;P63267-2;P63261;P68133;P68032;P63267;P62736	Actin, cytoplasmic 1;Actin, cytoplasmic 1, N-terminally processed;Actin, gamma-enteric smooth muscle;Actin, cytoplasmic 2;Actin, cytoplasmic 2, N-terminally processed;Actin, alpha skeletal muscle;Actin, alpha cardiac muscle 1;Actin, aortic smooth muscle	ACTB;ACTG2;ACTG1;ACTA1;ACTC1;ACTA2	S323	EITALAPsTMKIKII	FALSE	4.7297e-05	239.805	165.305	0	810819	418517	806683	544745	776310	606383	696438	892149	869000	546836	603331	1.48275	0.765344	1.47518	0.996176	1.41964	1.10889	1.27358	1.63148	1.58914	1	EITALAPS(ph)TMK;EITALAPS(ph)TMK;EITALAPS(ph)TMK
AsPC-1	Berzosertib	P60709;P63267-2;P63261;P68133;P68032;P63267;P62736	Actin, cytoplasmic 1;Actin, cytoplasmic 1, N-terminally processed;Actin, gamma-enteric smooth muscle;Actin, cytoplasmic 2;Actin, cytoplasmic 2, N-terminally processed;Actin, alpha skeletal muscle;Actin, alpha cardiac muscle 1;Actin, aortic smooth muscle	ACTB;ACTG2;ACTG1;ACTA1;ACTC1;ACTA2	S323	EITALAPsTMKIKII	FALSE	1.69214e-05	219.485	150.18	0	633206	505253	602137	494671	628270	638132	377176	566782	344731	465710	618212	1.35966	1.08491	1.29294	1.06219	1.34906	1.37023	0.809895	1.21703	0.740225	1	EITALAPS(ph)TMK;EITALAPS(ph)TMK
AsPC-1	Gartisertib	P60709;P63267-2;P63261;P68133;P68032;P63267;P62736	Actin, cytoplasmic 1;Actin, cytoplasmic 1, N-terminally processed;Actin, gamma-enteric smooth muscle;Actin, cytoplasmic 2;Actin, cytoplasmic 2, N-terminally processed;Actin, alpha skeletal muscle;Actin, alpha cardiac muscle 1;Actin, aortic smooth muscle	ACTB;ACTG2;ACTG1;ACTA1;ACTC1;ACTA2	S323	EITALAPsTMKIKII	FALSE	0.0042172	132.444	80.693	0	229652	527320	581272	549869	536436	276575	440947	300516	510936	528153	563483	0.434821	0.998423	1.10058	1.04112	1.01568	0.523664	0.834886	0.568994	0.967401	1	EITALAPS(ph)TMK;EITALAPS(ph)TMK;EITALAPS(ph)TMK
AsPC-1	Elimusertib	P60709;Q6S8J3;P63261	Actin, cytoplasmic 1;Actin, cytoplasmic 1, N-terminally processed;POTE ankyrin domain family member E;Actin, cytoplasmic 2;Actin, cytoplasmic 2, N-terminally processed	ACTB;POTEE;ACTG1	S233	EMATAASsSSLEKSY	FALSE	1.2468e-42	269.85	251.25	0	108080	110175	107806	102502	108451	95711.6	102541	99993.4	111602	101956	104414	1.06007	1.08061	1.05738	1.00535	1.06371	0.938756	1.00574	0.980754	1.09461	1	LCYVALDFEQEMATAASS(ph)SSLEK
AsPC-1	Ceralasertib	P60709;Q6S8J3;P63261	Actin, cytoplasmic 1;Actin, cytoplasmic 1, N-terminally processed;POTE ankyrin domain family member E;Actin, cytoplasmic 2;Actin, cytoplasmic 2, N-terminally processed	ACTB;POTEE;ACTG1	S233	EMATAASsSSLEKSY	FALSE	1.663e-13	182.39	155.97	0	33626.8	30786.9	29074.4	33629	29199.2	30996.6	27474.9	35953.1	33140	37472	28947.2	0.897383	0.821596	0.775895	0.897442	0.779226	0.827192	0.73321	0.959464	0.884394	1	LCYVALDFEQEMATAASS(ph)SSLEK
AsPC-1	Berzosertib	P60709;Q6S8J3;P63261	Actin, cytoplasmic 1;Actin, cytoplasmic 1, N-terminally processed;POTE ankyrin domain family member E;Actin, cytoplasmic 2;Actin, cytoplasmic 2, N-terminally processed	ACTB;POTEE;ACTG1	S233	EMATAASsSSLEKSY	FALSE	3.6697e-28	259.45	235.04	0	149523	167520	138474	133522	126737	138716	113516	139433	106827	122373	122567	1.22186	1.36893	1.13157	1.09111	1.03566	1.13355	0.927621	1.13941	0.872962	1	LCYVALDFEQEMATAASS(ph)SSLEK
AsPC-1	Gartisertib	P60709;Q6S8J3;P63261	Actin, cytoplasmic 1;Actin, cytoplasmic 1, N-terminally processed;POTE ankyrin domain family member E;Actin, cytoplasmic 2;Actin, cytoplasmic 2, N-terminally processed	ACTB;POTEE;ACTG1	S233	EMATAASsSSLEKSY	FALSE	2.2079e-53	269.85	240.71	0	36476.6	40218.9	43422.7	40650.5	42296.8	36493.7	44099.2	35123.6	42244.2	36073.4	37250.9	1.01118	1.11492	1.20373	1.12688	1.17252	1.01165	1.22249	0.97367	1.17106	1	LCYVALDFEQEMATAASS(ph)SSLEK
AsPC-1	Ceralasertib	P60709;Q6S8J3;P63267-2;A5A3E0;Q562R1;Q9BYX7;P63261;P68133;P68032;P63267;P62736	Actin, cytoplasmic 1;Actin, cytoplasmic 1, N-terminally processed;POTE ankyrin domain family member E;Actin, gamma-enteric smooth muscle;POTE ankyrin domain family member F;Beta-actin-like protein 2;Putative beta-actin-like protein 3;Putative beta-actin-like protein 3, N-terminally processed;Actin, cytoplasmic 2;Actin, cytoplasmic 2, N-terminally processed;Actin, alpha skeletal muscle;Actin, alph…	ACTB;POTEE;ACTG2;POTEF;ACTBL2;POTEKP;ACTG1;ACTA1;ACTC1;ACTA2	S239	SSSSLEKsYELPDGQ	FALSE	2.66961e-09	200.79	145.085	0	193548	155627	148857	151295	155740	160966	168202	149185	147780	176377	181531	1.09735	0.882351	0.843971	0.857795	0.882992	0.912627	0.953649	0.845828	0.837865	1	S(ph)YELPDGQVITIGNER;S(ph)YELPDGQVITIGNER;S(ph)YELPDGQVITIGNER;S(ph)YELPDGQVITIGNER
AsPC-1	Berzosertib	P60709;Q6S8J3;P63267-2;A5A3E0;Q562R1;Q9BYX7;P63261;P68133;P68032;P63267;P62736	Actin, cytoplasmic 1;Actin, cytoplasmic 1, N-terminally processed;POTE ankyrin domain family member E;Actin, gamma-enteric smooth muscle;POTE ankyrin domain family member F;Beta-actin-like protein 2;Putative beta-actin-like protein 3;Putative beta-actin-like protein 3, N-terminally processed;Actin, cytoplasmic 2;Actin, cytoplasmic 2, N-terminally processed;Actin, alpha skeletal muscle;Actin, alph…	ACTB;POTEE;ACTG2;POTEF;ACTBL2;POTEKP;ACTG1;ACTA1;ACTC1;ACTA2	S239	SSSSLEKsYELPDGQ	FALSE	3.9296e-05	167.71	123.41	0	141030	178486	174384	143085	141559	146069	168891	166309	213422	154161	165124	0.914825	1.15779	1.13118	0.928155	0.918252	0.947508	1.09555	1.0788	1.38441	1	S(ph)YELPDGQVITIGNER;S(ph)YELPDGQVITIGNER;S(ph)YELPDGQVITIGNER;S(ph)YELPDGQVITIGNER;S(ph)YELPDGQVITIGNER
AsPC-1	Elimusertib	P60709;Q6S8J3;A5A3E0;P63267-2;Q9BYX7;Q562R1;P63261;P68133;P68032;P63267;P62736	Actin, cytoplasmic 1;Actin, cytoplasmic 1, N-terminally processed;POTE ankyrin domain family member E;POTE ankyrin domain family member F;Actin, gamma-enteric smooth muscle;Putative beta-actin-like protein 3;Putative beta-actin-like protein 3, N-terminally processed;Beta-actin-like protein 2;Actin, cytoplasmic 2;Actin, cytoplasmic 2, N-terminally processed;Actin, alpha skeletal muscle;Actin, alph…	ACTB;POTEE;POTEF;ACTG2;POTEKP;ACTBL2;ACTG1;ACTA1;ACTC1;ACTA2	S239	SSSSLEKsYELPDGQ	FALSE	1.42335e-17	290.01	226.605	0	122795	120940	115664	114331	118353	120278	124685	142952	134056	126965	123122	0.967157	0.952547	0.910994	0.900495	0.932169	0.947334	0.982049	1.12592	1.05586	1	S(ph)YELPDGQVITIGNER;S(ph)YELPDGQVITIGNER
AsPC-1	Gartisertib	P60709;Q6S8J3;A5A3E0;P63267-2;Q9BYX7;Q562R1;P63261;P68133;P68032;P63267;P62736	Actin, cytoplasmic 1;Actin, cytoplasmic 1, N-terminally processed;POTE ankyrin domain family member E;POTE ankyrin domain family member F;Actin, gamma-enteric smooth muscle;Putative beta-actin-like protein 3;Putative beta-actin-like protein 3, N-terminally processed;Beta-actin-like protein 2;Actin, cytoplasmic 2;Actin, cytoplasmic 2, N-terminally processed;Actin, alpha skeletal muscle;Actin, alph…	ACTB;POTEE;POTEF;ACTG2;POTEKP;ACTBL2;ACTG1;ACTA1;ACTC1;ACTA2	S239	SSSSLEKsYELPDGQ	FALSE	1.40837e-15	250.45	191.515	0	57474.2	53381.6	53672.4	53804.3	60383.6	56659.8	77978.9	81679	52492.7	65675.6	64849.5	0.875122	0.812807	0.817235	0.819243	0.919422	0.862722	1.18734	1.24367	0.799273	1	S(ph)YELPDGQVITIGNER;S(ph)YELPDGQVITIGNER
AsPC-1	Elimusertib	P60709;Q6S8J3;A5A3E0;P0CG39;Q9BYX7;P63261;P0CG38	Actin, cytoplasmic 1;Actin, cytoplasmic 1, N-terminally processed;POTE ankyrin domain family member E;POTE ankyrin domain family member F;POTE ankyrin domain family member J;Putative beta-actin-like protein 3;Putative beta-actin-like protein 3, N-terminally processed;Actin, cytoplasmic 2;Actin, cytoplasmic 2, N-terminally processed;POTE ankyrin domain family member I	ACTB;POTEE;POTEF;POTEJ;POTEKP;ACTG1;POTEI	S368	EYDESGPsIVHRKCF	FALSE	0.010632	89.506	68.636	0	48397.5	45655.4	50959.2	46871.1	55519.4	56837.7	50407.6	56730.4	56104.9	51039.5	47033.6	0.948236	0.89451	0.998425	0.918329	1.08777	1.1136	0.987619	1.1115	1.09924	1	QEYDESGPS(ph)IVHR
AsPC-1	Berzosertib	O96019-2;O96019	Actin-like protein 6A	ACTL6A	S233	KEAVREGsPANWKRK	FALSE	0.029913	113.822	66.7485	0	1004971	1337691	1150176	1039424	1124890	941579	1328340	883180	1354868	1159835	1169796	0.866478	1.15335	0.991672	0.896182	0.969871	0.811821	1.14528	0.76147	1.16816	1	EGS(ph)PANWK;EGS(ph)PANWK;EGS(ph)PANWK
AsPC-1	Ceralasertib	O96019-2;O96019	Actin-like protein 6A	ACTL6A	S233	KEAVREGsPANWKRK	FALSE	0.0099532	126.03	70.882	0	3.05614e+06	2.96954e+06	2.85319e+06	2.84306e+06	2.65315e+06	3.05395e+06	2.74037e+06	2.62608e+06	2.75894e+06	3.25483e+06	2.83984e+06	0.938955	0.912349	0.876601	0.873489	0.815142	0.938283	0.841939	0.806823	0.847645	1	EGS(ph)PANWK;EGS(ph)PANWK;EGS(ph)PANWK;EGS(ph)PANWK
AsPC-1	Berzosertib	O96019-2;O96019	Actin-like protein 6A	ACTL6A	S86	RENMEAIsPLKNGMV	FALSE	0.010503	99.941	70.594	0	218375	290442	254918	241533	248210	229792	277195	213501	270337	281718	257583	0.775152	1.03096	0.904867	0.857355	0.881058	0.815681	0.983942	0.757852	0.9596	1	ENMEAIS(ph)PLK
AsPC-1	Elimusertib	O96019-2;O96019	Actin-like protein 6A	ACTL6A	S233	KEAVREGsPANWKRK	FALSE	0.023685	102.475	67.361	0	2.46768e+06	2.16024e+06	2.29766e+06	2.34625e+06	2.25261e+06	2.37128e+06	2.38799e+06	2.60062e+06	2.37178e+06	2.52606e+06	2.11162e+06	0.976889	0.855183	0.909585	0.92882	0.891748	0.938726	0.945342	1.02952	0.938926	1	EGS(ph)PANWK;EGS(ph)PANWK
AsPC-1	Gartisertib	O96019-2;O96019	Actin-like protein 6A	ACTL6A	S233	KEAVREGsPANWKRK	FALSE	0.0180483	113.3	69.5955	0	1510872	1440201	1504332	1521742	1555929	1787705	1787459	1606220	1520913	1556546	1461014	0.970657	0.925254	0.966455	0.97764	0.999603	1.14851	1.14835	1.03191	0.977108	1	EGS(ph)PANWK;EGS(ph)PANWK
AsPC-1	Elimusertib	O96019-2;O96019	Actin-like protein 6A	ACTL6A	S86	RENMEAIsPLKNGMV	FALSE	0.010503	NA	NA	1	263348	264409	302100	315036	276971	308694	280993	282693	292821	323166	274279	0.814899	0.818181	0.934813	0.974841	0.857054	0.955218	0.869498	0.87476	0.906099	1	ENMEAIS(ph)PLK
AsPC-1	Gartisertib	P12814;P12814-3	Alpha-actinin-1	ACTN1	T765	FDRDHSGtLGPEEFK	FALSE	0.022119	103.88	61.834	0	55405.7	65957.2	56693.8	61013.1	53685.7	60270.2	62019.3	50998.5	62138.7	67410.1	59887	0.82192	0.978447	0.841028	0.905103	0.796404	0.894082	0.920029	0.756541	0.921801	1	DHSGT(ph)LGPEEFK
AsPC-1	Elimusertib	P12814-2;P12814;P12814-3;P12814-4;P35609-2;P35609;Q08043;O43707	Alpha-actinin-1;Alpha-actinin-2;Alpha-actinin-3;Alpha-actinin-4	ACTN1;ACTN2;ACTN3;ACTN4	S140	RFAIQDIsVEETSAK	FALSE	3.9959e-08	213.795	181.93	0	94221	106402	104281	91149.4	97864.5	96533.9	103064	93165.9	105342	101356	105631	0.929606	1.04979	1.02886	0.899301	0.965553	0.952426	1.01685	0.919196	1.03933	1	FAIQDIS(ph)VEETSAK;FAIQDIS(ph)VEETSAK
AsPC-1	Elimusertib	O43707;P12814;P12814-2;P12814-3;P12814-4;P35609;P35609-2;Q08043	Alpha-actinin-1;Alpha-actinin-2;Alpha-actinin-3;Alpha-actinin-4	ACTN1;ACTN2;ACTN3;ACTN4	S159	RFAIQDIsVEETSAK	FALSE	0.0011757	NA	NA	1	48347.9	37116.4	41730.1	38096	49708.9	41542.3	48409.9	40100.7	48356.3	42965.6	49295.2	1.12527	0.863864	0.971245	0.886664	1.15695	0.966873	1.12671	0.933321	1.12547	1	FAIQDIS(ph)VEETSAK
AsPC-1	Ceralasertib	O43707;P12814;P12814-2;P12814-3;P12814-4;P35609;P35609-2;Q08043	Alpha-actinin-1;Alpha-actinin-2;Alpha-actinin-3;Alpha-actinin-4	ACTN1;ACTN2;ACTN3;ACTN4	S159	RFAIQDIsVEETSAK	FALSE	0.0011757	NA	NA	1	116727	107716	106063	113415	100512	125039	104995	105821	105663	142271	110080	0.820455	0.757121	0.745499	0.797174	0.70648	0.878881	0.737993	0.7438	0.742692	1	FAIQDIS(ph)VEETSAK
AsPC-1	Ceralasertib	O43707;O43707-2	Alpha-actinin-4	ACTN4	T445	HRDYETAtLSDIKAL	FALSE	0.045277	90.861	51.595	0	27091	31816.9	29558.9	32336.9	24823.9	37435.2	28942.3	28411.5	26572.7	35842.3	31133.5	0.75584	0.887692	0.824695	0.902201	0.692587	1.04444	0.80749	0.792681	0.741379	1	DYETAT(ph)LSDIK
AsPC-1	Ceralasertib	O43707;P12814-2;P12814;P12814-3;P12814-4;P35609-2;P35609;Q08043	Alpha-actinin-4;Alpha-actinin-1;Alpha-actinin-2;Alpha-actinin-3	ACTN4;ACTN1;ACTN2;ACTN3	S159	RFAIQDIsVEETSAK	FALSE	6.4615e-08	241.09	202.705	0	170540	164208	171219	153709	149466	180327	149864	159116	189388	172143	176617	0.990687	0.953906	0.994633	0.892917	0.868268	1.04754	0.87058	0.924324	1.10018	1	FAIQDIS(ph)VEETSAK;FAIQDIS(ph)VEETSAK
AsPC-1	Gartisertib	O43707;P12814;P12814-3;P12814-2;P12814-4;P35609-2;P35609;Q08043	Alpha-actinin-4;Alpha-actinin-1;Alpha-actinin-2;Alpha-actinin-3	ACTN4;ACTN1;ACTN2;ACTN3	S159	RFAIQDIsVEETSAK	FALSE	0.0011757	135.37	114.51	0	174500	174025	178723	181039	190192	190059	199985	176556	182347	188525	189614	0.92561	0.923088	0.948007	0.960293	1.00884	1.00814	1.06079	0.936514	0.967234	1	FAIQDIS(ph)VEETSAK;FAIQDIS(ph)VEETSAK;FAIQDIS(ph)VEETSAK
AsPC-1	Berzosertib	O43707;P35609-2;P35609;Q08043;P12814-2;P12814;P12814-3;P12814-4	Alpha-actinin-4;Alpha-actinin-2;Alpha-actinin-3;Alpha-actinin-1	ACTN4;ACTN2;ACTN3;ACTN1	S159	RFAIQDIsVEETSAK	FALSE	3.3631e-09	227.705	191.535	0	299821	373270	336507	351472	336663	352223	306389	329906	363212	391221	340198	0.766373	0.954115	0.860144	0.898396	0.860542	0.900317	0.783161	0.843271	0.928405	1	FAIQDIS(ph)VEETSAK;FAIQDIS(ph)VEETSAK
AsPC-1	Elimusertib	Q9NZ32	Actin-related protein 10	ACTR10	S414	PLMKRAFsTEK____	FALSE	0.0284241	87.1065	47.753	0	88624.6	73165.9	84657.2	70059.3	67534.8	80684.6	77669.4	90006.2	69478.9	61165.9	53530.5	1.44892	1.19619	1.38406	1.1454	1.10413	1.31911	1.26982	1.47151	1.13591	1	RAFS(ph)TEK;RAFS(ph)TEK
AsPC-1	Ceralasertib	Q9NZ32	Actin-related protein 10	ACTR10	S414	PLMKRAFsTEK____	FALSE	0.0052594	115.41	59.154	0	299936	281881	336486	388527	501619	455632	481455	385249	349091	377370	304805	0.794807	0.746961	0.891662	1.02957	1.32925	1.20739	1.27582	1.02088	0.925063	1	RAFS(ph)TEK
AsPC-1	Berzosertib	Q9NZ32	Actin-related protein 10	ACTR10	S414	PLMKRAFsTEK____	FALSE	0.00342935	119.38	61.0895	0	395425	494211	446344	524319	468405	397604	450987	422173	441586	398741	375463	0.991683	1.23943	1.11938	1.31494	1.17471	0.997149	1.13103	1.05876	1.10745	1	RAFS(ph)TEK;RAFS(ph)TEK
AsPC-1	Gartisertib	Q9NZ32	Actin-related protein 10	ACTR10	S414	PLMKRAFsTEK____	FALSE	0.00825935	105.2	57.997	0	591795	688291	694329	626064	548512	550967	665453	433523	571433	542660	465246	1.09055	1.26837	1.27949	1.1537	1.01078	1.01531	1.22628	0.798887	1.05302	1	RAFS(ph)TEK;RAFS(ph)TEK;RAFS(ph)TEK;RAFS(ph)TEK
AsPC-1	Gartisertib	Q9H981;Q9H981-2;Q9H981-3	Actin-related protein 8	ACTR8	S412	MTTLQHRsQGDPEDP	TRUE	9.9781e-07	NA	NA	1	34335.4	41585.6	38748.7	49358.9	37653.1	40758.2	41707.4	87568.2	43412.7	50740.5	28133.6	0.676686	0.819574	0.763664	0.972772	0.742071	0.803268	0.821975	1.72581	0.855583	1	S(ph)QGDPEDPHDEHYLLATQSK;S(ph)QGDPEDPHDEHYLLATQSK
AsPC-1	Ceralasertib	Q9H981;Q9H981-2	Actin-related protein 8	ACTR8	S132	GTRRIPVsPEQARSY	FALSE	0.0104808	169.4	100.12	1	83894.1	82297.6	80856.5	92334	90818.6	94811.3	105812	95505	82721.9	92354.7	115816	0.90839	0.891103	0.8755	0.999775	0.983367	1.0266	1.14571	1.03411	0.895697	1	IPVS(ph)PEQAR;RIPVS(ph)PEQAR
AsPC-1	Ceralasertib	Q9H981;Q9H981-2;Q9H981-3	Actin-related protein 8	ACTR8	S412	MTTLQHRsQGDPEDP	TRUE	4.99139e-07	166.35	140.41	1	114456	151201	127268	146295	145519	114709	125523	185519	149828	123446	73509.8	0.927169	1.22483	1.03095	1.18509	1.17881	0.929223	1.01682	1.50283	1.21371	1	S(ph)QGDPEDPHDEHYLLATQSK;S(ph)QGDPEDPHDEHYLLATQSK
AsPC-1	Berzosertib	Q9H981;Q9H981-2;Q9H981-3	Actin-related protein 8	ACTR8	S412	MTTLQHRsQGDPEDP	TRUE	9.9781e-07	162.91	136.7	1	179805	139355	152026	160238	175342	224420	138293	244110	149381	160065	78119.9	1.12333	0.870613	0.949773	1.00108	1.09544	1.40205	0.863982	1.52507	0.93325	1	S(ph)QGDPEDPHDEHYLLATQSK;S(ph)QGDPEDPHDEHYLLATQSK
AsPC-1	Gartisertib	Q9H981-2;Q9H981	Actin-related protein 8	ACTR8	S132	GTRRIPVsPEQARSY	FALSE	0.00054718	142.67	93.191	0	23337.8	26727	25725.6	23494.8	24325.4	28463.4	29949	31212.8	27189.8	23640.7	21788.2	0.987188	1.13055	1.08819	0.993827	1.02896	1.204	1.26684	1.3203	1.15013	1	RIPVS(ph)PEQAR
AsPC-1	Elimusertib	Q9H981;Q9H981-2	Actin-related protein 8	ACTR8	S132	GTRRIPVsPEQARSY	FALSE	0.011486	113.7	74.898	1	159696	146697	156189	143932	162388	156764	153437	150778	158310	165725	157162	0.96362	0.885182	0.94246	0.868497	0.979866	0.945926	0.925852	0.909807	0.955256	1	IPVS(ph)PEQAR;RIPVS(ph)PEQAR
AsPC-1	Berzosertib	Q9H981;Q9H981-2	Actin-related protein 8	ACTR8	S132	GTRRIPVsPEQARSY	FALSE	0.0059976	122.86	90.827	0	110351	103169	118465	123886	112647	116551	105245	117750	129996	143537	145125	0.768794	0.718763	0.825323	0.863094	0.784794	0.811994	0.733222	0.820345	0.905663	1	IPVS(ph)PEQAR;IPVS(ph)PEQAR;RIPVS(ph)PEQAR
AsPC-1	Elimusertib	Q8TDG2	Actin-related protein T1	ACTRT1	T189	CMAGRDItEHLTRLL	FALSE	0.049212	NA	NA	1	2.37288e+06	2.18709e+06	2.31298e+06	2.30007e+06	2.27774e+06	2.76429e+06	2.46764e+06	2.73712e+06	2.51221e+06	2.38783e+06	2.19853e+06	0.993739	0.91593	0.968653	0.963245	0.953895	1.15766	1.03342	1.14628	1.05209	1	DIT(ph)EHLTR;DIT(ph)EHLTR;DIT(ph)EHLTR
AsPC-1	Ceralasertib	Q8TDG2	Actin-related protein T1	ACTRT1	T189	CMAGRDItEHLTRLL	FALSE	0.049212	90.709	52.548	1	2.88088e+06	2.76631e+06	3.05e+06	2.7141e+06	2.73236e+06	3.2141e+06	2.82571e+06	2.91051e+06	2.52601e+06	3.3724e+06	2.85629e+06	0.854251	0.820278	0.904401	0.804798	0.810213	0.95306	0.837893	0.86304	0.749024	1	DIT(ph)EHLTR;DIT(ph)EHLTR;DIT(ph)EHLTR;DIT(ph)EHLTR;DIT(ph)EHLTR;DIT(ph)EHLTR
AsPC-1	Berzosertib	Q8TDG2	Actin-related protein T1	ACTRT1	T189	CMAGRDItEHLTRLL	FALSE	0.049212	88.819	43.955	1	2377234	3680614	2861123	3441365	3083317	3136030	3617529	3576689	3676305	3490825	3110381	0.680995	1.05437	0.819612	0.985831	0.883263	0.898364	1.0363	1.0246	1.05313	1	DIT(ph)EHLTR;DIT(ph)EHLTR;DIT(ph)EHLTR;DIT(ph)EHLTR;DIT(ph)EHLTR;DIT(ph)EHLTR
AsPC-1	Gartisertib	Q8TDG2	Actin-related protein T1	ACTRT1	T189	CMAGRDItEHLTRLL	FALSE	0.049212	NA	NA	1	1838907	1607200	1838871	1698290	1419617	1610301	1835150	1827121	1595015	1708431	1439692	1.07637	0.940746	1.07635	0.994064	0.830948	0.942561	1.07417	1.06947	0.933614	1	DIT(ph)EHLTR;DIT(ph)EHLTR;DIT(ph)EHLTR;DIT(ph)EHLTR
AsPC-1	Berzosertib	P37023	Serine/threonine-protein kinase receptor R3	ACVRL1	S493;S495;T488	KKTLQKIsNSPEKPK	FALSE	0.016663	96.756	32.362	0	65039.2	53984.2	59658.3	62174.3	68914.9	73426.9	63598.1	61908.9	56756.2	52755.6	50713.5	1.23284	1.02329	1.13084	1.17853	1.3063	1.39183	1.20552	1.1735	1.07583	1	T(ph)LQKIS(ph)NS(ph)PEK
AsPC-1	Gartisertib	P37023	Serine/threonine-protein kinase receptor R3	ACVRL1	S493;S495;T488	KKTLQKIsNSPEKPK	FALSE	0.0053558	117.27	17.327	0	52920.9	50802.1	47867.3	51224.8	49030.7	50702.4	51981	56443.9	47708.2	42984.4	37706.7	1.23117	1.18187	1.1136	1.19171	1.14066	1.17955	1.2093	1.31313	1.1099	1	T(ph)LQKIS(ph)NS(ph)PEK
AsPC-1	Ceralasertib	O14672-2;O14672	Disintegrin and metalloproteinase domain-containing protein 10	ADAM10	S740	QRQRPREsYQMGHMR	FALSE	0.049123	58.4655	39.5755	0	226205	162417	214269	224768	303015	282863	285408	269739	280658	271667	209246	0.832654	0.597854	0.78872	0.827365	1.11539	1.04121	1.05058	0.992904	1.03309	1	ES(ph)YQMGHMR;ES(ph)YQMGHMR;ES(ph)YQMGHMR;ES(ph)YQMGHMR
AsPC-1	Berzosertib	O14672-2;O14672	Disintegrin and metalloproteinase domain-containing protein 10	ADAM10	S740	QRQRPREsYQMGHMR	FALSE	0.049123	NA	NA	1	259794	235331	263276	242024	274460	232156	239822	253897	235802	225184	243175	1.15369	1.04506	1.16916	1.07478	1.21882	1.03096	1.065	1.12751	1.04715	1	ES(ph)YQMGHMR;ES(ph)YQMGHMR;ES(ph)YQMGHMR;ES(ph)YQMGHMR;ES(ph)YQMGHMR;ES(ph)YQMGHMR
AsPC-1	Gartisertib	O14672-2;O14672	Disintegrin and metalloproteinase domain-containing protein 10	ADAM10	S740	QRQRPREsYQMGHMR	FALSE	0.04389	55.899	38.313	0	112487	142566	168782	140042	128763	117944	112030	104540	136921	108141	130364	1.04019	1.31834	1.56076	1.295	1.1907	1.09066	1.03596	0.966705	1.26614	1	ES(ph)YQMGHMR;ES(ph)YQMGHMR
AsPC-1	Elimusertib	O14672-2;O14672	Disintegrin and metalloproteinase domain-containing protein 10	ADAM10	T719	PPKPLPGtLKRRRPP	FALSE	0.029384	95.347	56.982	0	144173	77758.3	113064	79416	72428.9	68279.7	105804	97809.5	65654.3	67960.3	92044.2	2.12143	1.14417	1.66368	1.16857	1.06575	1.0047	1.55685	1.43921	0.966068	1	LPPPKPLPGT(ph)LK
AsPC-1	Ceralasertib	O14672-2;O14672	Disintegrin and metalloproteinase domain-containing protein 10	ADAM10	T719	PPKPLPGtLKRRRPP	FALSE	0.010787	106.36	80.639	0	57056.1	39616.7	48367.3	45949.8	61956.2	59707.9	68355.8	67084.5	62222.8	54716.3	54753.5	1.04276	0.724038	0.883965	0.839782	1.13232	1.09123	1.24928	1.22604	1.13719	1	LPPPKPLPGT(ph)LKR
AsPC-1	Berzosertib	O14672-2;O14672	Disintegrin and metalloproteinase domain-containing protein 10	ADAM10	T719	PPKPLPGtLKRRRPP	FALSE	0.0050621	108.34	76.811	0	167077	198308	180877	195601	192958	196672	176718	217409	158858	164018	195226	1.01865	1.20906	1.10278	1.19256	1.17644	1.19909	1.07743	1.32551	0.968537	1	LPPPKPLPGT(ph)LK;LPPPKPLPGT(ph)LK;LPPPKPLPGT(ph)LKR
AsPC-1	Gartisertib	O14672-2;O14672	Disintegrin and metalloproteinase domain-containing protein 10	ADAM10	T719	PPKPLPGtLKRRRPP	FALSE	0.0175141	107.653	77.572	0	117135	163092	178665	159497	157539	136653	160026	104848	150936	156877	216917	0.74667	1.03962	1.13889	1.0167	1.00422	0.871085	1.02008	0.668344	0.962129	1	LPPPKPLPGT(ph)LK;LPPPKPLPGT(ph)LKR
AsPC-1	Ceralasertib	O75078	Disintegrin and metalloproteinase domain-containing protein 11	ADAM11	S687	SGERRICsHHGVCSN	FALSE	0.047674	NA	NA	1	175455	152328	150544	143080	146074	168769	148126	170866	157326	177616	153852	0.987835	0.857626	0.847585	0.80556	0.822418	0.950191	0.833969	0.961997	0.885764	1	RICS(ph)HHGVCSNEGK;RICS(ph)HHGVCSNEGK
AsPC-1	Elimusertib	O75078	Disintegrin and metalloproteinase domain-containing protein 11	ADAM11	S687	SGERRICsHHGVCSN	FALSE	0.047674	NA	NA	1	79633.7	72610.9	75976.8	77981.4	76888.6	78399.6	90680.5	83553.6	89780.9	93611.6	71768	0.850681	0.775662	0.811617	0.833031	0.821358	0.837499	0.968688	0.892555	0.959078	1	RICS(ph)HHGVCSNEGK;RICS(ph)HHGVCSNEGK
AsPC-1	Berzosertib	O75078	Disintegrin and metalloproteinase domain-containing protein 11	ADAM11	S687	SGERRICsHHGVCSN	FALSE	0.047674	78.95	40.151	1	140719	194022	179216	181502	194499	197145	208232	232255	218982	206989	177710	0.67984	0.937357	0.865822	0.876867	0.939658	0.952444	1.006	1.12207	1.05794	1	RICS(ph)HHGVCSNEGK;RICS(ph)HHGVCSNEGK;RICS(ph)HHGVCSNEGK
AsPC-1	Gartisertib	O75078	Disintegrin and metalloproteinase domain-containing protein 11	ADAM11	S687	SGERRICsHHGVCSN	FALSE	0.047674	61.127	31.799	0	68061.9	52685.6	54009.3	53062.1	53305.1	73986	64300.1	61342.7	59317.3	64903.8	50966	1.04866	0.811749	0.832143	0.81755	0.821293	1.13993	0.990698	0.945132	0.913927	1	RICS(ph)HHGVCSNEGK;RICS(ph)HHGVCSNEGK
AsPC-1	Ceralasertib	P78536	Disintegrin and metalloproteinase domain-containing protein 17	ADAM17	T735	KPFPAPQtPGRLQPA	FALSE	0.032716	88.781	58.609	1	229027	135797	175101	139373	164195	162217	137482	179009	183654	178003	148961	1.28665	0.762889	0.983695	0.782977	0.922424	0.911314	0.772356	1.00565	1.03174	1	IIKPFPAPQT(ph)PGR;IIKPFPAPQT(ph)PGR
AsPC-1	Berzosertib	P78536	Disintegrin and metalloproteinase domain-containing protein 17	ADAM17	T735	KPFPAPQtPGRLQPA	FALSE	0.0214215	91.9995	65.6195	0	179542	210149	173487	162332	137067	139203	103074	139644	140251	134058	123279	1.33928	1.56759	1.29412	1.2109	1.02244	1.03838	0.768873	1.04167	1.04619	1	IIKPFPAPQT(ph)PGR;IIKPFPAPQT(ph)PGR
AsPC-1	Gartisertib	P78536	Disintegrin and metalloproteinase domain-containing protein 17	ADAM17	T735	KPFPAPQtPGRLQPA	FALSE	0.00044247	143.43	104.44	0	139884	234925	231548	190807	180625	78434.3	97228.1	75140.1	128146	138121	141312	1.01276	1.70087	1.67642	1.38145	1.30773	0.567867	0.703935	0.544017	0.927782	1	IIKPFPAPQT(ph)PGR
AsPC-1	Elimusertib	P78536	Disintegrin and metalloproteinase domain-containing protein 17	ADAM17	S791	NSSTAAKsFEDLTDH	FALSE	1.6184e-05	223.79	192.005	0	370434	410730	436639	440659	381741	447219	450371	510242	449030	442958	405789	0.836272	0.927243	0.985734	0.994809	0.861798	1.00962	1.01673	1.1519	1.01371	1	S(ph)FEDLTDHPVTR;S(ph)FEDLTDHPVTR;S(ph)FEDLTDHPVTR;S(ph)FEDLTDHPVTR;S(ph)FEDLTDHPVTR
AsPC-1	Ceralasertib	P78536	Disintegrin and metalloproteinase domain-containing protein 17	ADAM17	S791	NSSTAAKsFEDLTDH	FALSE	1.3219e-06	271.89	236.535	0	551615	360570	461458	402374	432213	466144	499658	529920	473395	500872	444310	1.10131	0.719885	0.92131	0.803349	0.862922	0.930665	0.997577	1.058	0.945143	1	S(ph)FEDLTDHPVTR;S(ph)FEDLTDHPVTR;S(ph)FEDLTDHPVTR
AsPC-1	Elimusertib	P78536	Disintegrin and metalloproteinase domain-containing protein 17	ADAM17	T735	KPFPAPQtPGRLQPA	FALSE	0.0020509	124.77	84.532	0	196875	151161	203061	180987	134034	125613	140011	121109	141497	123093	123424	1.5994	1.22803	1.64966	1.47033	1.08888	1.02047	1.13744	0.98388	1.14952	1	IIKPFPAPQT(ph)PGR
AsPC-1	Berzosertib	P78536	Disintegrin and metalloproteinase domain-containing protein 17	ADAM17	S791	NSSTAAKsFEDLTDH	FALSE	8.7955e-06	227.39	192.035	0	422970	640426	516491	584567	490284	426341	568877	507835	611002	490856	402113	0.861698	1.30471	1.05222	1.19091	0.998833	0.868566	1.15895	1.03459	1.24477	1	S(ph)FEDLTDHPVTR;S(ph)FEDLTDHPVTR;S(ph)FEDLTDHPVTR;S(ph)FEDLTDHPVTR
AsPC-1	Gartisertib	P78536	Disintegrin and metalloproteinase domain-containing protein 17	ADAM17	S791	NSSTAAKsFEDLTDH	FALSE	3.2236e-10	271.03	237.68	0	220045	244054	230692	277794	303206	285546	333050	244507	248325	275885	210095	0.797597	0.884623	0.836188	1.00692	1.09903	1.03502	1.20721	0.886264	0.900103	1	S(ph)FEDLTDHPVTR;S(ph)FEDLTDHPVTR
AsPC-1	Elimusertib	P78536	Disintegrin and metalloproteinase domain-containing protein 17	ADAM17	S819	QRQNRVDsKETEC__	FALSE	0.045031	NA	NA	1	1.43762e+06	1.11339e+06	1.21825e+06	1.0535e+06	1.09213e+06	991676	1.0602e+06	1.1609e+06	1.05978e+06	942840	732583	1.52478	1.18089	1.29211	1.11737	1.15834	1.0518	1.12447	1.23128	1.12403	1	VDS(ph)KETEC;VDS(ph)KETEC
AsPC-1	Ceralasertib	P78536	Disintegrin and metalloproteinase domain-containing protein 17	ADAM17	S819	QRQNRVDsKETEC__	FALSE	0.045031	NA	NA	1	1953619	1285644	1551229	1284896	1156329	1698746	1551592	1153320	1246783	1491998	1102221	1.3094	0.861692	1.0397	0.861191	0.77502	1.13857	1.03994	0.773004	0.835647	1	VDS(ph)KETEC;VDS(ph)KETEC;VDS(ph)KETEC
AsPC-1	Berzosertib	P78536	Disintegrin and metalloproteinase domain-containing protein 17	ADAM17	S819	QRQNRVDsKETEC__	FALSE	0.045031	NA	NA	1	724820	1147090	749122	655824	595701	533593	740691	400159	663047	653579	512613	1.109	1.75509	1.14619	1.00344	0.911445	0.816417	1.13328	0.612258	1.01449	1	VDS(ph)KETEC;VDS(ph)KETEC
AsPC-1	Gartisertib	P78536	Disintegrin and metalloproteinase domain-containing protein 17	ADAM17	S819	QRQNRVDsKETEC__	FALSE	0.045031	105.13	81.78	0	849540	815922	776092	717548	676463	729287	737132	498643	655749	623874	501810	1.36172	1.30783	1.24399	1.15015	1.0843	1.16897	1.18154	0.799269	1.05109	1	VDS(ph)KETEC;VDS(ph)KETEC
AsPC-1	Ceralasertib	Q9H013-2;Q9H013	Disintegrin and metalloproteinase domain-containing protein 19	ADAM19	T779	GKRKVINtPEILRKP	FALSE	0.0088876	120.515	51.1885	0	138323	142397	144866	141699	150416	147426	150393	144483	148391	137970	147312	1.00256	1.03208	1.04998	1.02703	1.09021	1.06853	1.09004	1.04721	1.07553	1	KVINT(ph)PEILR;VINT(ph)PEILR;VINT(ph)PEILR;VINT(ph)PEILR
AsPC-1	Berzosertib	Q9H013-2;Q9H013	Disintegrin and metalloproteinase domain-containing protein 19	ADAM19	T779	GKRKVINtPEILRKP	FALSE	0.0045699	131.17	68.706	0	73357.2	75264.4	66980.4	59989.5	63904.8	64947	61803.6	61951.2	58963.7	75145	78542.9	0.976208	1.00159	0.891349	0.798316	0.850419	0.864289	0.822458	0.824421	0.784666	1	VINT(ph)PEILR;VINT(ph)PEILR;VINT(ph)PEILR
AsPC-1	Gartisertib	Q9H013-2;Q9H013	Disintegrin and metalloproteinase domain-containing protein 19	ADAM19	T779	GKRKVINtPEILRKP	FALSE	0.0060638	120.57	39.868	0	61984.8	63850.4	58487.4	64371.5	63548.1	63347.6	61649.3	57762.6	56789.9	60494.2	62454.8	1.02464	1.05548	0.966827	1.0641	1.05048	1.04717	1.0191	0.954846	0.938767	1	VINT(ph)PEILR;VINT(ph)PEILR;VINT(ph)PEILR
AsPC-1	Elimusertib	Q9H013-2;Q9H013	Disintegrin and metalloproteinase domain-containing protein 19	ADAM19	T779	GKRKVINtPEILRKP	FALSE	0.0059884	138.81	56.159	1	74857.4	70176.7	81911.8	79254.5	79741.4	80120.2	80100.2	76923.8	80464.9	85039.2	83113.8	0.880269	0.825228	0.963224	0.931976	0.937701	0.942156	0.941921	0.904568	0.946209	1	VINT(ph)PEILR;VINT(ph)PEILR;VINT(ph)PEILR
AsPC-1	Ceralasertib	Q9H013-2;Q9H013	Disintegrin and metalloproteinase domain-containing protein 19	ADAM19	S53;S55	PQWKTSEsPVREKHP	FALSE	0.0228415	97.458	45.0625	0	324359	240614	293192	283179	258777	346504	274091	313475	282495	329078	311626	0.985661	0.731178	0.89095	0.860524	0.786369	1.05296	0.832906	0.952586	0.858444	1	TS(ph)ES(ph)PVR;TS(ph)ES(ph)PVR
AsPC-1	Elimusertib	Q9H013-2;Q9H013	Disintegrin and metalloproteinase domain-containing protein 19	ADAM19	S55;T52	LIIPQWKtSESPVRE	FALSE	0.054749	96.948	47.233	0	118978	99691.5	116540	128607	108197	125053	137258	139710	122405	130797	95618.7	0.90964	0.762184	0.890997	0.983256	0.827214	0.956082	1.0494	1.06814	0.93584	1	T(ph)SES(ph)PVR
AsPC-1	Elimusertib	Q9H013-2;Q9H013	Disintegrin and metalloproteinase domain-containing protein 19	ADAM19	S802	PDYLRGGsPPAPLPA	FALSE	0.012186	95.409	76.351	0	55806.8	44718.1	58351.9	47418.7	54241.7	51620.7	56974.7	49620.2	54573.5	59555.2	55446.5	0.937059	0.750867	0.979795	0.796213	0.910779	0.866771	0.95667	0.83318	0.916352	1	GGS(ph)PPAPLPAHLSR
AsPC-1	Ceralasertib	Q9H013-2;Q9H013	Disintegrin and metalloproteinase domain-containing protein 19	ADAM19	S802	PDYLRGGsPPAPLPA	FALSE	0.0025158	117.3	97.693	0	34530.4	41978.7	39794.4	41830.7	43949.9	46046	44699.8	38811.4	41182.4	42575	42056.1	0.811049	0.985994	0.934691	0.982519	1.03229	1.08153	1.04991	0.9116	0.967291	1	GGS(ph)PPAPLPAHLSR
AsPC-1	Berzosertib	Q9H013-2;Q9H013	Disintegrin and metalloproteinase domain-containing protein 19	ADAM19	S802	PDYLRGGsPPAPLPA	FALSE	0.007199	94.845	71.966	0	41989.9	39341.5	45525.6	37549.2	39618.8	39342.8	42662.6	36536.1	42093.9	43073.8	45164	0.974836	0.913351	1.05692	0.871741	0.919788	0.913381	0.990454	0.848221	0.977251	1	GGS(ph)PPAPLPAHLSR
AsPC-1	Elimusertib	Q9H013-2;Q9H013	Disintegrin and metalloproteinase domain-containing protein 19	ADAM19	S53;S55	PQWKTSEsPVREKHP	FALSE	0.024875	94.85	38.418	0	39855.9	35558.6	37567.7	35991.3	36559.4	43996.9	44381.9	41212.4	40691.9	44750.3	34006.1	0.890629	0.794601	0.839496	0.804268	0.816963	0.983164	0.991766	0.920941	0.90931	1	TS(ph)ES(ph)PVR
AsPC-1	Berzosertib	Q9H013-2;Q9H013	Disintegrin and metalloproteinase domain-containing protein 19	ADAM19	S53;S55	PQWKTSEsPVREKHP	FALSE	0.030948	NA	NA	1	75707.1	99919.5	88648.2	103743	95040.9	107085	107346	107700	136280	118524	83889.8	0.638749	0.843031	0.747934	0.875294	0.80187	0.903488	0.905687	0.908674	1.1498	1	TS(ph)ES(ph)PVR
AsPC-1	Gartisertib	Q9H013-2;Q9H013	Disintegrin and metalloproteinase domain-containing protein 19	ADAM19	S53;S55	PQWKTSEsPVREKHP	FALSE	0.030948	NA	NA	1	221782	210566	183261	181824	180809	261582	213297	187239	208882	225624	207114	0.982971	0.933263	0.812242	0.805872	0.801373	1.15937	0.945364	0.829872	0.925796	1	TS(ph)ES(ph)PVR
AsPC-1	Elimusertib	Q9P0K1-4;Q9P0K1-3;Q9P0K1-5;Q9P0K1-2;Q9P0K1	Disintegrin and metalloproteinase domain-containing protein 22	ADAM22	S428;T415;Y422	YYLPKKFtQCNIEEY	TRUE	0.052475	40.463	20.567	0	39495.4	31498.1	37286.4	44892.3	40359.1	41380.2	43375.5	46628.7	46998.9	49036.8	37858.4	0.805423	0.642336	0.760377	0.915482	0.823037	0.843861	0.884551	0.950892	0.958443	1	KFT(ph)QCNIEEY(ph)HDFLNS(ph)GGGACLFNK
AsPC-1	Elimusertib	Q13443	Disintegrin and metalloproteinase domain-containing protein 9	ADAM9	S758	GSVPRHVsPVTPPRE	FALSE	0.00745635	141.08	130.21	1	28707.9	32579	26852.8	25428.7	28188.5	31427.6	27737.6	35351.8	30721.2	29943.3	29803.2	0.95874	1.08802	0.896786	0.849226	0.941394	1.04957	0.926337	1.18062	1.02598	1	HVS(ph)PVTPPR;HVS(ph)PVTPPR
AsPC-1	Ceralasertib	Q13443	Disintegrin and metalloproteinase domain-containing protein 9	ADAM9	S758	GSVPRHVsPVTPPRE	FALSE	0.0074815	125.771	112.923	0	67852.2	62335.9	59310.2	64484.3	65979.1	65618	60823.3	61047.1	53736.8	79444.9	70934.6	0.854078	0.784643	0.746557	0.811686	0.830501	0.825956	0.765603	0.76842	0.676402	1	HVS(ph)PVTPPR;HVS(ph)PVTPPR
AsPC-1	Berzosertib	Q13443	Disintegrin and metalloproteinase domain-containing protein 9	ADAM9	S758	GSVPRHVsPVTPPRE	FALSE	0.0055075	122.97	112.925	0	93430.3	147362	90700.3	124526	87927.2	127409	115584	116773	102634	121174	83228.4	0.771039	1.21612	0.748509	1.02765	0.725625	1.05145	0.953861	0.963677	0.846993	1	HVS(ph)PVTPPR;HVS(ph)PVTPPR;HVS(ph)PVTPPR
AsPC-1	Gartisertib	Q13443	Disintegrin and metalloproteinase domain-containing protein 9	ADAM9	S758	GSVPRHVsPVTPPRE	FALSE	0.0084804	117.09	106.22	0	18986.4	15902.9	18472.6	18794.8	18498.4	19788.7	20698.6	21994.5	18437.7	17889.8	18909.9	1.0613	0.888935	1.03258	1.05059	1.03402	1.10615	1.15701	1.22945	1.03063	1	HVS(ph)PVTPPR;HVS(ph)PVTPPR
AsPC-1	Elimusertib	Q13443	Disintegrin and metalloproteinase domain-containing protein 9	ADAM9	S758;T761	PRHVSPVtPPREVPI	FALSE	0.027968	98.337	81.705	0	35320.1	39650.4	37993.7	38856.9	32364.8	39787.7	34575.4	47262.4	40338.1	34455.9	35636.7	1.02508	1.15076	1.10268	1.12773	0.939309	1.15474	1.00347	1.37168	1.17072	1	HVS(ph)PVT(ph)PPR
AsPC-1	Berzosertib	Q13443	Disintegrin and metalloproteinase domain-containing protein 9	ADAM9	S758;T761	PRHVSPVtPPREVPI	FALSE	0.048622	NA	NA	1	62362.5	64667.9	51274.6	54485.1	56513.1	58257.9	66985.3	46757.3	61965.1	62569.1	55345.4	0.996699	1.03354	0.819489	0.870799	0.903211	0.931098	1.07058	0.74729	0.990348	1	HVS(ph)PVT(ph)PPR;HVS(ph)PVT(ph)PPR
AsPC-1	Elimusertib	Q13443	Disintegrin and metalloproteinase domain-containing protein 9	ADAM9	S752	NPSRQPGsVPRHVSP	FALSE	0.03854	100.02	10.319	0	74327.8	49203.9	33211.5	20689.5	26513.8	21597.2	30508.3	26243.4	19440.8	21031.3	25698.7	3.53415	2.33956	1.57915	0.983747	1.26068	1.02691	1.45061	1.24783	0.924374	1	QPGS(ph)VPR
AsPC-1	Ceralasertib	Q13443	Disintegrin and metalloproteinase domain-containing protein 9	ADAM9	S752	NPSRQPGsVPRHVSP	FALSE	0.044997	95.775	6.9558	0	38074.2	33513.3	29200.8	39679	52461.6	56306.8	53559.5	42725.9	46284.1	49893.2	45759.7	0.763114	0.671702	0.585265	0.795279	1.05148	1.12855	1.07348	0.856348	0.927663	1	QPGS(ph)VPR
AsPC-1	Berzosertib	Q13443	Disintegrin and metalloproteinase domain-containing protein 9	ADAM9	S752	NPSRQPGsVPRHVSP	FALSE	0.035528	98.044	9.2251	0	49909.6	46868.3	47009.7	56639.2	58387.4	54496.6	50501.2	62893.9	41998.1	41538.9	53245.4	1.20151	1.1283	1.1317	1.36352	1.40561	1.31194	1.21576	1.5141	1.01106	1	QPGS(ph)VPR
AsPC-1	Gartisertib	Q13443	Disintegrin and metalloproteinase domain-containing protein 9	ADAM9	S752	NPSRQPGsVPRHVSP	FALSE	0.038674	100.02	8.9484	0	21077.2	20506.5	25098.3	16437.3	11646.8	10541.5	13894.2	11063	14527.4	14798.9	16516.1	1.42424	1.38567	1.69596	1.11071	0.787006	0.712314	0.938864	0.747558	0.981655	1	QPGS(ph)VPR
AsPC-1	Gartisertib	Q13443	Disintegrin and metalloproteinase domain-containing protein 9	ADAM9	T761	PRHVSPVtPPREVPI	FALSE	0.0355705	105.17	92.945	1	159353	138026	166368	158817	139765	136181	161217	165402	153140	143552	173478	1.11007	0.961502	1.15894	1.10634	0.973622	0.94865	1.12305	1.15221	1.06679	1	HVSPVT(ph)PPR;HVSPVT(ph)PPR
AsPC-1	Ceralasertib	Q13443	Disintegrin and metalloproteinase domain-containing protein 9	ADAM9	S758;T761	PRHVSPVtPPREVPI	FALSE	0.048622	99.844	83.212	0	74104.4	73772.8	77166.1	61696.9	68990.7	76412.1	73661.6	63708.1	57725.9	84898.5	75657.3	0.872859	0.868953	0.908921	0.726714	0.812625	0.90004	0.867643	0.750402	0.67994	1	HVS(ph)PVT(ph)PPR;HVS(ph)PVT(ph)PPR
AsPC-1	Elimusertib	Q13443	Disintegrin and metalloproteinase domain-containing protein 9	ADAM9	T761	PRHVSPVtPPREVPI	FALSE	0.0304525	120.57	107.54	1	190086	190639	197643	180520	213375	210902	227858	260827	206482	197312	221844	0.963375	0.966179	1.00167	0.914894	1.08141	1.06887	1.15481	1.3219	1.04647	1	HVSPVT(ph)PPR;HVSPVT(ph)PPR
AsPC-1	Ceralasertib	Q13443	Disintegrin and metalloproteinase domain-containing protein 9	ADAM9	T761	PRHVSPVtPPREVPI	FALSE	0.046071	101.89	91.935	0	84969.1	99435	110318	110777	104086	110155	125052	91187.5	99129.8	104997	129546	0.809254	0.947028	1.05068	1.05505	0.991322	1.04913	1.191	0.868479	0.944121	1	HVSPVT(ph)PPR;HVSPVT(ph)PPR
AsPC-1	Berzosertib	Q13443	Disintegrin and metalloproteinase domain-containing protein 9	ADAM9	T761	PRHVSPVtPPREVPI	FALSE	0.019113	114.76	96.9	0	77678.2	99921	81491	84726.8	88882.1	88501.2	91007.6	78743.1	93683.2	86344.2	78250.1	0.899635	1.15724	0.943793	0.981269	1.02939	1.02498	1.05401	0.911968	1.085	1	HVSPVT(ph)PPR
AsPC-1	Elimusertib	O15204-2;O15204	ADAM DEC1	ADAMDEC1	S207	RISRSLKsPEKEDFL	FALSE	0.030569	85.355	43.955	0	2.48469e+06	2.67502e+06	2.26773e+06	2.64116e+06	2.32325e+06	2.12251e+06	1.89519e+06	1.62475e+06	1.75899e+06	1.81466e+06	3.56404e+06	1.36923	1.47412	1.24967	1.45546	1.28027	1.16965	1.04438	0.895347	0.969323	1	SLKS(ph)PEK;SLKS(ph)PEK
AsPC-1	Ceralasertib	O15204-2;O15204	ADAM DEC1	ADAMDEC1	S207	RISRSLKsPEKEDFL	FALSE	0.0287	92.1615	44.1085	0	502364	436690	361345	243569	281800	252346	249160	221298	244687	266001	659673	1.88858	1.64168	1.35843	0.915668	1.0594	0.948665	0.936685	0.831942	0.919872	1	SLKS(ph)PEK;SLKS(ph)PEK
AsPC-1	Berzosertib	O15204-2;O15204	ADAM DEC1	ADAMDEC1	S207	RISRSLKsPEKEDFL	FALSE	0.019179	90.05	56.184	0	656394	778215	668065	647813	532924	531420	443645	452604	439122	569939	898550	1.15169	1.36544	1.17217	1.13664	0.935055	0.932415	0.778408	0.794128	0.770473	1	SLKS(ph)PEK;SLKS(ph)PEK;SLKS(ph)PEK
AsPC-1	Gartisertib	O15204-2;O15204	ADAM DEC1	ADAMDEC1	S207	RISRSLKsPEKEDFL	FALSE	0.019179	107.79	65.452	0	2438760	2247579	1763025	1943072	1746582	1948049	1167703	1269450	1078420	1302718	2544495	1.87206	1.7253	1.35334	1.49155	1.34072	1.49537	0.896359	0.974463	0.827823	1	SLKS(ph)PEK;SLKS(ph)PEK;SLKS(ph)PEK
AsPC-1	Ceralasertib	Q9UNA0	A disintegrin and metalloproteinase with thrombospondin motifs 5	ADAMTS5	S262	WWRRRRRsISRARQV	FALSE	0.049488	NA	NA	1	116719	158139	126784	164597	120348	135345	113318	124456	107968	127732	123900	0.913784	1.23806	0.992579	1.28862	0.94219	1.0596	0.887156	0.974358	0.845274	1	RRS(ph)ISRAR
AsPC-1	Berzosertib	Q9UNA0	A disintegrin and metalloproteinase with thrombospondin motifs 5	ADAMTS5	S262	WWRRRRRsISRARQV	FALSE	0.044593	47.971	10.244	1	387155	333858	360640	451025	454456	417464	436910	418890	389774	393410	490090	0.984099	0.848627	0.916703	1.14645	1.15517	1.06114	1.11057	1.06477	0.990757	1	RRS(ph)ISRAR;RRS(ph)ISRAR
AsPC-1	Gartisertib	Q9UNA0	A disintegrin and metalloproteinase with thrombospondin motifs 5	ADAMTS5	S262	WWRRRRRsISRARQV	FALSE	0.049488	NA	NA	1	308546	315897	267311	305184	305579	360422	355112	367823	344117	317016	378950	0.973282	0.996471	0.843209	0.962676	0.963924	1.13692	1.12017	1.16027	1.08549	1	RRS(ph)ISRAR;RRS(ph)ISRAR;RRS(ph)ISRAR;RRS(ph)ISRAR
AsPC-1	Elimusertib	Q9UNA0	A disintegrin and metalloproteinase with thrombospondin motifs 5	ADAMTS5	S262	WWRRRRRsISRARQV	FALSE	0.049488	63.415	27.778	0	344132	357385	329399	367332	343022	436626	391095	383436	378985	393784	395642	0.87391	0.907564	0.836494	0.932825	0.871092	1.1088	0.99317	0.973719	0.962417	1	RRS(ph)ISRAR;RRS(ph)ISRAR;RRS(ph)ISRAR;RRS(ph)ISRAR;RRS(ph)ISRAR;RRS(ph)ISRAR
AsPC-1	Ceralasertib	Q9UKP5-2;Q9UKP5	A disintegrin and metalloproteinase with thrombospondin motifs 6	ADAMTS6	T530;T534	AEGTLCQtGNIEKGW	FALSE	0.0054448	NA	NA	1	121669	68019.6	97431	81524	92822.9	112680	90806.1	112353	91572.3	130997	101222	0.928793	0.519246	0.743767	0.622336	0.70859	0.860173	0.693194	0.857675	0.699043	1	SNRCVTNSIPAAEGT(ph)LCQT(ph)GNIEK;SNRCVTNSIPAAEGT(ph)LCQT(ph)GNIEK
AsPC-1	Berzosertib	Q9UKP5-2;Q9UKP5	A disintegrin and metalloproteinase with thrombospondin motifs 6	ADAMTS6	T530;T534	AEGTLCQtGNIEKGW	FALSE	0.0054448	NA	NA	1	33295.4	54207.6	37022.1	49725.4	56339.7	48938.1	63395.7	69575.4	69656.2	63494.9	53513	0.524379	0.85373	0.583072	0.78314	0.887311	0.77074	0.998436	1.09576	1.09704	1	SNRCVTNSIPAAEGT(ph)LCQT(ph)GNIEK
AsPC-1	Gartisertib	Q9UKP5-2;Q9UKP5	A disintegrin and metalloproteinase with thrombospondin motifs 6	ADAMTS6	T530;T534	AEGTLCQtGNIEKGW	FALSE	0.0054448	78.987	40.163	1	69957.1	63791.4	64347.6	59325.7	65709.8	87245.2	80772.9	77122.1	75516.4	70698.3	66422.6	0.989516	0.902305	0.910172	0.839139	0.92944	1.23405	1.1425	1.09086	1.06815	1	SNRCVTNSIPAAEGT(ph)LCQT(ph)GNIEK;SNRCVTNSIPAAEGT(ph)LCQT(ph)GNIEK;SNRCVTNSIPAAEGT(ph)LCQT(ph)GNIEK;SNRCVTNSIPAAEGT(ph)LCQT(ph)GNIEK
AsPC-1	Elimusertib	P55265-5;P55265;P55265-4;P55265-3;P55265-2	Double-stranded RNA-specific adenosine deaminase	ADAR	T601	EKTAESQtPTPSATS	FALSE	0.00065945	254.58	219.54	0	872880	911842	623284	544417	472475	463361	480259	462321	498401	504893	449188	1.72884	1.80601	1.23449	1.07828	0.935792	0.917739	0.951208	0.915681	0.987141	1	TAESQT(ph)PTPSATSFFSGK;TAESQT(ph)PTPSATSFFSGK;TAESQT(ph)PTPSATSFFSGK;TAESQT(ph)PTPSATSFFSGK
AsPC-1	Ceralasertib	P55265-5;P55265;P55265-4;P55265-3;P55265-2	Double-stranded RNA-specific adenosine deaminase	ADAR	T601	EKTAESQtPTPSATS	FALSE	2.4325e-17	299.59	265.32	0	346744	278868	222528	217911	204577	194032	205416	213103	195767	199984	195008	1.73386	1.39445	1.11273	1.08964	1.02297	0.970236	1.02716	1.0656	0.978913	1	TAESQT(ph)PTPSATSFFSGK;TAESQT(ph)PTPSATSFFSGK
AsPC-1	Berzosertib	P55265-5;P55265;P55265-4;P55265-3;P55265-2	Double-stranded RNA-specific adenosine deaminase	ADAR	T601	EKTAESQtPTPSATS	FALSE	0.00375055	189.029	161.828	0	821180	677497	472808	336870	334185	266262	316178	278994	280664	275083	228010	2.98521	2.46288	1.71878	1.22461	1.21485	0.967931	1.14939	1.01422	1.02029	1	TAESQT(ph)PTPSATSFFSGK;TAESQT(ph)PTPSATSFFSGK
AsPC-1	Gartisertib	P55265-5;P55265;P55265-4;P55265-3;P55265-2	Double-stranded RNA-specific adenosine deaminase	ADAR	T601	EKTAESQtPTPSATS	FALSE	2.5435e-38	299.57	269.84	0	962455	746726	673767	423584	364101	331529	338100	356910	316729	342833	286890	2.80735	2.1781	1.96529	1.23554	1.06203	0.967027	0.986192	1.04106	0.923856	1	TAESQT(ph)PTPSATSFFSGK;TAESQT(ph)PTPSATSFFSGK;TAESQT(ph)PTPSATSFFSGK
AsPC-1	Berzosertib	P55265-5;P55265;P55265-4;P55265-3;P55265-2	Double-stranded RNA-specific adenosine deaminase	ADAR	S605	ESQTPTPsATSFFSG	FALSE	0.0011129	127.56	98.204	0	158089	106912	97950.9	67296.2	64847.9	52558.1	60019.4	51258.6	61274	65424.2	46418.4	2.41636	1.63414	1.49717	1.02861	0.991191	0.803344	0.917388	0.783481	0.936565	1	TAESQTPTPS(ph)ATSFFSGK
AsPC-1	Elimusertib	P55265-5;P55265;P55265-4	Double-stranded RNA-specific adenosine deaminase	ADAR	S825	TMLLLSRsPEAQPKT	FALSE	0.047037	96.5335	40.3575	0	2.30662e+06	3.00419e+06	2.58853e+06	2.42e+06	2.48137e+06	2.3692e+06	2.46329e+06	2.51937e+06	2.83558e+06	2.50503e+06	3.22346e+06	0.920796	1.19926	1.03333	0.966054	0.990553	0.945776	0.983336	1.00572	1.13195	1	S(ph)PEAQPK;S(ph)PEAQPK;S(ph)PEAQPK;S(ph)PEAQPK
AsPC-1	Ceralasertib	P55265-5;P55265;P55265-4	Double-stranded RNA-specific adenosine deaminase	ADAR	S825	TMLLLSRsPEAQPKT	FALSE	0.049958	98.8295	36.089	1	1403948	2090101	1577939	1711761	1421791	1421402	1499266	1266192	1402054	1464483	1664325	0.958665	1.42719	1.07747	1.16885	0.970848	0.970583	1.02375	0.8646	0.957372	1	S(ph)PEAQPK;S(ph)PEAQPK;S(ph)PEAQPK;S(ph)PEAQPK;S(ph)PEAQPK;S(ph)PEAQPK
AsPC-1	Berzosertib	P55265-5;P55265;P55265-4	Double-stranded RNA-specific adenosine deaminase	ADAR	S825	TMLLLSRsPEAQPKT	FALSE	0.036398	98.9295	41.497	0	1699308	1971025	1690961	2025689	1666049	1837314	1879209	1723780	1790846	1805278	1699568	0.9413	1.09181	0.936676	1.12209	0.922876	1.01775	1.04095	0.954855	0.992005	1	S(ph)PEAQPK;S(ph)PEAQPK;S(ph)PEAQPK;S(ph)PEAQPK;S(ph)PEAQPK;S(ph)PEAQPK;S(ph)PEAQPK
AsPC-1	Gartisertib	P55265-5;P55265;P55265-4	Double-stranded RNA-specific adenosine deaminase	ADAR	S825	TMLLLSRsPEAQPKT	FALSE	0.049958	99.802	30.379	1	2228849	1765091	2224910	2000487	1860696	2003475	2092491	2329411	2001205	1855578	2458746	1.20116	0.951235	1.19904	1.07809	1.00276	1.0797	1.12768	1.25536	1.07848	1	S(ph)PEAQPK;S(ph)PEAQPK;S(ph)PEAQPK;S(ph)PEAQPK
AsPC-1	Berzosertib	P55265-5;P55265;P55265-4;P55265-3;P55265-2	Double-stranded RNA-specific adenosine deaminase	ADAR	S614	TSFFSGKsPVTTLLE	FALSE	3.58315e-05	164.2	132.13	0	58177.4	71950.1	65807.7	71031.8	60669	56526.5	69681.1	57121.5	64941.2	59176	68916.4	0.983125	1.21587	1.11207	1.20035	1.02523	0.955226	1.17752	0.965281	1.09743	1	S(ph)PVTTLLECMHK;S(ph)PVTTLLECMHK
AsPC-1	Gartisertib	P55265-5;P55265;P55265-4;P55265-3;P55265-2	Double-stranded RNA-specific adenosine deaminase	ADAR	S614	TSFFSGKsPVTTLLE	FALSE	4.9448e-06	237.285	191.505	0	152480	145151	137479	128161	118482	142336	125394	136887	114104	115302	141338	1.32244	1.25888	1.19233	1.11153	1.02758	1.23446	1.08753	1.1872	0.989607	1	S(ph)PVTTLLECMHK;S(ph)PVTTLLECMHK
AsPC-1	Elimusertib	P55265-5;P55265;P55265-4;P55265-3;P55265-2	Double-stranded RNA-specific adenosine deaminase	ADAR	S614	TSFFSGKsPVTTLLE	FALSE	9.0408e-17	278.64	226.11	0	49631.7	51702.2	54041.9	54808.3	59869.7	63438.3	49785.8	53526.9	57863.8	58179.6	62540.1	0.853078	0.888665	0.928879	0.942053	1.02905	1.09039	0.855726	0.920027	0.994572	1	S(ph)PVTTLLECMHK
AsPC-1	Ceralasertib	P55265-5;P55265;P55265-4;P55265-3;P55265-2	Double-stranded RNA-specific adenosine deaminase	ADAR	S614	TSFFSGKsPVTTLLE	FALSE	3.23999e-05	191.085	157.195	0	95105.7	109118	99188.4	103516	93830.3	87258.1	95526	92727	90935.8	103868	115006	0.915639	1.05054	0.954945	0.996606	0.903359	0.840085	0.919685	0.892737	0.875492	1	S(ph)PVTTLLECMHK;S(ph)PVTTLLECMHK
AsPC-1	Elimusertib	Q9BUB4-2;Q9BUB4	tRNA-specific adenosine deaminase 1	ADAT1	S227	KQKSGPIsPGIHSCD	FALSE	5.8906e-43	280.35	258.88	1	143263	157592	118530	113529	113980	108479	110113	113399	119425	109555	110518	1.30768	1.43847	1.08191	1.03627	1.04039	0.990178	1.00509	1.03508	1.09009	1	SGPIS(ph)PGIHSCDLTVEGLATVTR;SGPIS(ph)PGIHSCDLTVEGLATVTR
AsPC-1	Ceralasertib	Q9BUB4-2;Q9BUB4	tRNA-specific adenosine deaminase 1	ADAT1	S227	KQKSGPIsPGIHSCD	FALSE	3.4574e-74	369.36	341.63	0	196313	186210	149790	135880	135452	129878	121019	137396	137376	123108	119370	1.59464	1.51258	1.21674	1.10375	1.10027	1.05499	0.983032	1.11607	1.1159	1	SGPIS(ph)PGIHSCDLTVEGLATVTR
AsPC-1	Berzosertib	Q9BUB4-2;Q9BUB4	tRNA-specific adenosine deaminase 1	ADAT1	S227	KQKSGPIsPGIHSCD	FALSE	4.4417e-118	414.68	363.98	0	202497	168107	140636	110498	113167	101410	103526	110450	93894.9	85487.1	90695.7	2.36874	1.96646	1.64512	1.29257	1.32379	1.18626	1.21101	1.29201	1.09835	1	SGPIS(ph)PGIHSCDLTVEGLATVTR
AsPC-1	Gartisertib	Q9BUB4-2;Q9BUB4	tRNA-specific adenosine deaminase 1	ADAT1	S227	KQKSGPIsPGIHSCD	FALSE	2.9453e-43	391.52	358.84	0	199385	160149	152353	130138	114840	102720	95949.9	119005	106135	108208	103288	1.84261	1.48001	1.40796	1.20266	1.06129	0.94928	0.886715	1.09977	0.980836	1	SGPIS(ph)PGIHSCDLTVEGLATVTR;SGPIS(ph)PGIHSCDLTVEGLATVTR
AsPC-1	Elimusertib	Q9BUB4-2;Q9BUB4	tRNA-specific adenosine deaminase 1	ADAT1	S191	RKCEDPDsPVTKKMR	FALSE	2.6213e-05	179.56	130.99	0	970467	1.07121e+06	944641	882729	868835	844681	870868	849919	853719	798052	938909	1.21604	1.34228	1.18368	1.1061	1.08869	1.05843	1.09124	1.06499	1.06975	1	CEDPDS(ph)PVTK;KCEDPDS(ph)PVTK;KCEDPDS(ph)PVTK
AsPC-1	Ceralasertib	Q9BUB4-2;Q9BUB4	tRNA-specific adenosine deaminase 1	ADAT1	S191	RKCEDPDsPVTKKMR	FALSE	0.000465296	169.455	123.6	0	1.14834e+06	1.24899e+06	986512	1.06606e+06	910076	889385	980395	847758	942691	956159	1.11207e+06	1.20099	1.30625	1.03174	1.11494	0.951803	0.930164	1.02535	0.886629	0.985914	1	CEDPDS(ph)PVTK;KCEDPDS(ph)PVTK
AsPC-1	Berzosertib	Q9BUB4-2;Q9BUB4	tRNA-specific adenosine deaminase 1	ADAT1	S191	RKCEDPDsPVTKKMR	FALSE	0.000223623	167.43	135.84	0	1256871	1103870	1106886	998606	961503	880520	989168	838191	918195	822207	898326	1.52866	1.34257	1.34624	1.21454	1.16942	1.07092	1.20306	1.01944	1.11674	1	CEDPDS(ph)PVTK;KCEDPDS(ph)PVTK
AsPC-1	Gartisertib	Q9BUB4-2;Q9BUB4	tRNA-specific adenosine deaminase 1	ADAT1	S191	RKCEDPDsPVTKKMR	FALSE	0.00020751	145.575	111.16	0	1349308	1239990	1170409	1097940	927917	1029959	974553	1081269	909947	904960	1016405	1.49101	1.37021	1.29333	1.21325	1.02537	1.13813	1.0769	1.19483	1.00551	1	CEDPDS(ph)PVTK;KCEDPDS(ph)PVTK;KCEDPDS(ph)PVTK
AsPC-1	Elimusertib	O60266-2;O60266	Adenylate cyclase type 3	ADCY3	S525	PASSKSSsPALIETK	FALSE	0.0015901	152.55	110.39	0	104479	166251	105440	111816	125366	130866	108549	141169	125319	120024	139897	0.870489	1.38515	0.878491	0.931621	1.04451	1.09034	0.904398	1.17618	1.04412	1	SSS(ph)PALIETK
AsPC-1	Ceralasertib	O60266-2;O60266	Adenylate cyclase type 3	ADCY3	S525	PASSKSSsPALIETK	FALSE	0.0015901	NA	NA	1	140020	171285	165138	149556	150759	140999	151894	129898	161233	139224	196323	1.00572	1.23028	1.18613	1.0742	1.08285	1.01275	1.091	0.933008	1.15808	1	SSS(ph)PALIETK
AsPC-1	Berzosertib	O60266-2;O60266	Adenylate cyclase type 3	ADCY3	S525	PASSKSSsPALIETK	FALSE	0.0015901	NA	NA	1	195399	169634	186034	155630	170975	177674	193955	128952	191405	166956	195892	1.17036	1.01604	1.11426	0.932162	1.02407	1.0642	1.16171	0.772371	1.14644	1	SSS(ph)PALIETK
AsPC-1	Elimusertib	O43306-2;O43306	Adenylate cyclase type 6	ADCY6	S576	LQRTRANsMEGLMPR	FALSE	0.029151	NA	NA	1	151725	165451	155138	144882	153484	152640	151101	167417	159211	166242	150213	0.912674	0.995241	0.933206	0.87151	0.923253	0.918178	0.908917	1.00707	0.957707	1	ANS(ph)MEGLMPR
AsPC-1	Ceralasertib	O43306-2;O43306	Adenylate cyclase type 6	ADCY6	S576	LQRTRANsMEGLMPR	FALSE	0.0207475	78.827	59.952	0	274449	330862	315969	306082	274369	293917	312870	298859	323886	315271	301851	0.870519	1.04945	1.00222	0.970855	0.870263	0.932267	0.992383	0.947942	1.02733	1	ANS(ph)MEGLMPR;ANS(ph)MEGLMPR
AsPC-1	Berzosertib	O43306-2;O43306	Adenylate cyclase type 6	ADCY6	S576	LQRTRANsMEGLMPR	FALSE	0.021417	84.365	59.51	1	300784	291789	300622	321394	334095	330778	303287	267718	343252	318417	318486	0.944623	0.916374	0.944114	1.00935	1.04924	1.03882	0.952482	0.840778	1.07799	1	ANS(ph)MEGLMPR;ANS(ph)MEGLMPR
AsPC-1	Gartisertib	O43306-2;O43306	Adenylate cyclase type 6	ADCY6	S576	LQRTRANsMEGLMPR	FALSE	0.029151	69.345	54.665	0	149931	135102	163287	154684	152165	154375	178251	171215	171825	168809	151554	0.888169	0.800322	0.967287	0.916327	0.9014	0.914495	1.05593	1.01425	1.01787	1	ANS(ph)MEGLMPR
AsPC-1	Elimusertib	O43306-2;O43306	Adenylate cyclase type 6	ADCY6	S54	LRDAEPPsPTPAGPP	FALSE	2.18802e-08	229.83	206.49	0	476705	557650	474461	422135	517483	510700	484211	514691	541228	509028	512603	0.936501	1.09552	0.932091	0.829295	1.01661	1.00328	0.951245	1.01112	1.06326	1	DAEPPS(ph)PTPAGPPR;DAEPPS(ph)PTPAGPPR;DAEPPS(ph)PTPAGPPR;DAEPPS(ph)PTPAGPPR
AsPC-1	Ceralasertib	O43306-2;O43306	Adenylate cyclase type 6	ADCY6	S54	LRDAEPPsPTPAGPP	FALSE	6.3082e-08	193.62	170.74	0	351598	388055	338343	354117	322128	320367	349144	322546	320675	339161	333731	1.03667	1.14416	0.997587	1.04409	0.949778	0.944585	1.02943	0.951011	0.945494	1	DAEPPS(ph)PTPAGPPR;DAEPPS(ph)PTPAGPPR;DAEPPS(ph)PTPAGPPR
AsPC-1	Berzosertib	O43306-2;O43306	Adenylate cyclase type 6	ADCY6	S54	LRDAEPPsPTPAGPP	FALSE	0.000458285	193.415	169.18	0	230645	213039	176911	186954	191657	175480	199580	171046	227478	199420	177610	1.15658	1.06829	0.887129	0.937488	0.961075	0.879951	1.0008	0.857721	1.1407	1	DAEPPS(ph)PTPAGPPR;DAEPPS(ph)PTPAGPPR
AsPC-1	Gartisertib	O43306-2;O43306	Adenylate cyclase type 6	ADCY6	S54	LRDAEPPsPTPAGPP	FALSE	2.5769e-08	211.94	186.35	0	289975	260063	270748	237066	254675	238320	262377	290775	260181	256715	238148	1.12956	1.01304	1.05466	0.923461	0.992054	0.928346	1.02206	1.13268	1.0135	1	DAEPPS(ph)PTPAGPPR;DAEPPS(ph)PTPAGPPR;DAEPPS(ph)PTPAGPPR
AsPC-1	Elimusertib	O60503	Adenylate cyclase type 9	ADCY9	S306;S308;T309	MSQVRSRsTFLKVGQ	FALSE	0.053653	44.196	21.721	0	38927.2	37991.6	64622.6	60674.6	82540.9	52490.6	49229.5	40005.5	60513.4	69513.1	59907.1	0.559998	0.546539	0.929647	0.872852	1.18742	0.755119	0.708205	0.575511	0.870532	1	S(ph)RS(ph)T(ph)FLKVGQSIMHGK
AsPC-1	Berzosertib	O60503	Adenylate cyclase type 9	ADCY9	S1307	QAKDAHLsPKRPWKE	FALSE	0.028491	76.417	7.5369	0	264677	146207	157750	143942	194061	246128	314171	522259	137063	90563.9	179828	2.92254	1.61441	1.74186	1.58939	2.14281	2.71773	3.46906	5.76674	1.51344	1	TSLGSDSSTQAKDAHLS(ph)PK
AsPC-1	Gartisertib	O60503	Adenylate cyclase type 9	ADCY9	S1307	QAKDAHLsPKRPWKE	FALSE	0.028491	NA	NA	1	63649.3	65251.2	62089.3	109782	156483	86528.8	127152	285617	121418	112557	82567	0.565484	0.579717	0.551625	0.975343	1.39026	0.768755	1.12967	2.53753	1.07873	1	TSLGSDSSTQAKDAHLS(ph)PK
AsPC-1	Elimusertib	O60503	Adenylate cyclase type 9	ADCY9	S364	SVKRHATsSPKNRKK	FALSE	0.04607	NA	NA	1	17980.1	22200.5	22781.8	25514.6	31171.9	27711.3	30453.8	28010.2	36176.9	42535.9	46116.3	0.422703	0.521924	0.535589	0.599836	0.732836	0.65148	0.715954	0.658506	0.850501	1	HATS(ph)SPK
AsPC-1	Ceralasertib	O60503	Adenylate cyclase type 9	ADCY9	S364	SVKRHATsSPKNRKK	FALSE	0.04607	81.548	41.503	0	18759.6	31132.9	31746.2	32025.7	40357.4	28570.9	26000.7	38394.2	42012.1	39526.7	63465.3	0.474605	0.787642	0.803158	0.810229	1.02102	0.722825	0.6578	0.971347	1.06288	1	HATS(ph)SPK
AsPC-1	Berzosertib	O60503	Adenylate cyclase type 9	ADCY9	S364	SVKRHATsSPKNRKK	FALSE	0.04607	NA	NA	1	36629.9	39889.8	30880.7	32112.7	39418.2	36781.9	40963.1	56643.3	30115.2	29292.8	46910.1	1.25048	1.36176	1.05421	1.09627	1.34566	1.25567	1.3984	1.9337	1.02808	1	HATS(ph)SPK
AsPC-1	Elimusertib	P35611-3;P35611;P35611-5;P35611-2;P35611-6;P35611-4	Alpha-adducin	ADD1	S358	AKSRSPGsPVGEGTG	FALSE	9.7825e-29	314.02	282.74	0	2.45501e+06	2.6471e+06	2.41526e+06	2.19547e+06	2.31155e+06	2.35885e+06	2.38928e+06	2.68065e+06	2.44379e+06	2.2726e+06	2.43843e+06	1.08027	1.16479	1.06278	0.966064	1.01714	1.03795	1.05134	1.17955	1.07533	1	SPGS(ph)PVGEGTGSPPK;SPGS(ph)PVGEGTGSPPK;SPGS(ph)PVGEGTGSPPK;SPGS(ph)PVGEGTGSPPK;SPGS(ph)PVGEGTGSPPK;SPGS(ph)PVGEGTGSPPK;SPGS(ph)PVGEGTGSPPK;SPGS(ph)PVGEGTGSPPK
AsPC-1	Ceralasertib	P35611-3;P35611;P35611-5;P35611-2;P35611-6;P35611-4	Alpha-adducin	ADD1	S358	AKSRSPGsPVGEGTG	FALSE	2.64275e-12	264.035	223.285	0	1104248	1291173	1183594	1168255	1040302	1169430	1132762	1064551	1086439	1182378	1150736	0.933921	1.09201	1.00103	0.988055	0.879839	0.98905	0.958037	0.900348	0.91886	1	SPGS(ph)PVGEGTGSPPK;SPGS(ph)PVGEGTGSPPK;SPGS(ph)PVGEGTGSPPK;SPGS(ph)PVGEGTGSPPK;SPGS(ph)PVGEGTGSPPK;SPGS(ph)PVGEGTGSPPK;SPGS(ph)PVGEGTGSPPK;SPGS(ph)PVGEGTGSPPK
AsPC-1	Berzosertib	P35611;P35611-3;P35611-2;P35611-6;P35611-4;P35611-5	Alpha-adducin	ADD1	S358	AKSRSPGsPVGEGTG	FALSE	2.171e-34	332.475	289.545	0	1997017	2429498	1887691	2147387	1924629	1869923	2318259	1915397	2157524	2014251	1882970	0.991444	1.20616	0.937168	1.0661	0.955506	0.928346	1.15093	0.950923	1.07113	1	SPGS(ph)PVGEGTGSPPK;SPGS(ph)PVGEGTGSPPK;SPGS(ph)PVGEGTGSPPK;SPGS(ph)PVGEGTGSPPK;SPGS(ph)PVGEGTGSPPK;SPGS(ph)PVGEGTGSPPK;SPGS(ph)PVGEGTGSPPK;SPGS(ph)PVGEGTGSPPK
AsPC-1	Gartisertib	P35611;P35611-3;P35611-2;P35611-6;P35611-4;P35611-5	Alpha-adducin	ADD1	S358	AKSRSPGsPVGEGTG	FALSE	9.00495e-51	342.32	312.51	0	1676023	1269245	1698790	1403092	1475251	1312917	1749804	1684587	1478979	1228209	1475258	1.36461	1.03341	1.38314	1.14239	1.20114	1.06897	1.42468	1.37158	1.20417	1	SPGS(ph)PVGEGTGSPPK;SPGS(ph)PVGEGTGSPPK;SPGS(ph)PVGEGTGSPPK;SPGS(ph)PVGEGTGSPPK;SPGS(ph)PVGEGTGSPPK;SPGS(ph)PVGEGTGSPPK;SPGS(ph)PVGEGTGSPPK;SPGS(ph)PVGEGTGSPPK
AsPC-1	Elimusertib	P35611-3;P35611;P35611-5;P35611-2;P35611-6;P35611-4	Alpha-adducin	ADD1	S358;T364	AKSRSPGsPVGEGTG	FALSE	2.9203e-10	197.17	171.7	0	54851.2	54002.4	58310.3	46214.6	54070.3	57877.9	51725.4	39790	52971.8	59039.9	57173.9	0.929053	0.914676	0.987642	0.782768	0.915826	0.980317	0.876109	0.673951	0.89722	1	SPGS(ph)PVGEGT(ph)GSPPK
AsPC-1	Ceralasertib	P35611-3;P35611;P35611-5;P35611-2;P35611-6;P35611-4	Alpha-adducin	ADD1	S358;T364	AKSRSPGsPVGEGTG	FALSE	1.1577e-10	190.19	163.56	0	76219.6	72948.9	73925.8	71328.5	55950.6	70373.9	67987.2	56424.8	68237.7	91793	87853.5	0.830342	0.79471	0.805353	0.777058	0.60953	0.766659	0.740658	0.614695	0.743387	1	SPGS(ph)PVGEGT(ph)GSPPK
AsPC-1	Elimusertib	P35611;P35611-2;P35611-3;P35611-4;P35611-6	Alpha-adducin	ADD1	S600	AREQKEKsPPDQPAV	FALSE	0.0024442	170.035	143.73	1	464832	446312	488547	537899	572259	611260	629054	654296	625197	657856	620542	0.706587	0.678434	0.742636	0.817654	0.869885	0.92917	0.956218	0.994588	0.950355	1	EKS(ph)PPDQPAVPHPPPSTPIK;EKS(ph)PPDQPAVPHPPPSTPIK;EKS(ph)PPDQPAVPHPPPSTPIK;EKS(ph)PPDQPAVPHPPPSTPIK;EKS(ph)PPDQPAVPHPPPSTPIK
AsPC-1	Ceralasertib	P35611-3;P35611;P35611-2;P35611-6;P35611-4	Alpha-adducin	ADD1	S600	AREQKEKsPPDQPAV	FALSE	0.00123167	154.75	130.305	0	396681	437794	442536	511988	463749	529801	475767	525362	470287	581511	542049	0.682156	0.752856	0.76101	0.880444	0.79749	0.911077	0.818156	0.903443	0.808732	1	EKS(ph)PPDQPAVPHPPPSTPIK;EKS(ph)PPDQPAVPHPPPSTPIK;EKS(ph)PPDQPAVPHPPPSTPIK;EKS(ph)PPDQPAVPHPPPSTPIK;EKS(ph)PPDQPAVPHPPPSTPIK;EKS(ph)PPDQPAVPHPPPSTPIK
AsPC-1	Berzosertib	P35611;P35611-3;P35611-2;P35611-6;P35611-4	Alpha-adducin	ADD1	S600	AREQKEKsPPDQPAV	FALSE	0.0012221	186.575	162.305	1	430970	550495	535096	662656	626829	600672	853044	764255	811593	685944	641722	0.628287	0.802536	0.780088	0.966049	0.91382	0.875687	1.24361	1.11417	1.18318	1	EKS(ph)PPDQPAVPHPPPSTPIK;EKS(ph)PPDQPAVPHPPPSTPIK;EKS(ph)PPDQPAVPHPPPSTPIK;EKS(ph)PPDQPAVPHPPPSTPIK
AsPC-1	Gartisertib	P35611;P35611-3;P35611-2;P35611-6;P35611-4	Alpha-adducin	ADD1	S600	AREQKEKsPPDQPAV	FALSE	2.0908e-05	141.23	119.01	1	393448	376451	385608	454890	493758	605412	611300	701001	514160	562335	529199	0.699668	0.669443	0.685727	0.80893	0.878049	1.0766	1.08708	1.24659	0.914329	1	EKS(ph)PPDQPAVPHPPPSTPIK;EKS(ph)PPDQPAVPHPPPSTPIK;EKS(ph)PPDQPAVPHPPPSTPIK;EKS(ph)PPDQPAVPHPPPSTPIK
AsPC-1	Elimusertib	P35611-3;P35611;P35611-5;P35611-2;P35611-6;P35611-4	Alpha-adducin	ADD1	S431	DGDSGTCsPLRHSFQ	FALSE	5.7218e-31	NA	NA	1	26785.4	22316.8	27475.4	31053	25944	21283.8	29542.8	23681.1	23596.8	28079.5	24626.7	0.953915	0.794773	0.978488	1.1059	0.92395	0.757985	1.05211	0.84336	0.840359	1	KYSDVEVPASVTGYSFASDGDSGTCS(ph)PLR
AsPC-1	Ceralasertib	P35611-3;P35611;P35611-5;P35611-2;P35611-6;P35611-4	Alpha-adducin	ADD1	S431	DGDSGTCsPLRHSFQ	FALSE	5.7218e-31	216.69	203.52	0	38337.7	39007.9	49051.2	33232.5	49552.2	50513.5	54814.7	51973.2	42387.3	42260.5	43706.2	0.907176	0.923035	1.16069	0.786373	1.17254	1.19529	1.29707	1.22983	1.003	1	KYSDVEVPASVTGYSFASDGDSGTCS(ph)PLR
AsPC-1	Berzosertib	P35611-3;P35611;P35611-5;P35611-2;P35611-6;P35611-4	Alpha-adducin	ADD1	S431	DGDSGTCsPLRHSFQ	FALSE	5.7218e-31	NA	NA	1	10430.9	12017	10892.4	7231.06	7626.97	10311	9739.41	6247.35	8698.56	13757.3	13875.7	0.75821	0.873497	0.791752	0.525616	0.554394	0.749493	0.707945	0.454112	0.632286	1	KYSDVEVPASVTGYSFASDGDSGTCS(ph)PLR
AsPC-1	Gartisertib	P35611;P35611-3;P35611-2;P35611-6;P35611-4;P35611-5	Alpha-adducin	ADD1	S431	DGDSGTCsPLRHSFQ	FALSE	4.16555e-11	144.12	135.68	0	31233.3	28708.6	31863.8	28896.4	33347.3	26208.4	27609.2	32739.9	29814	25887	29792.5	1.20653	1.109	1.23088	1.11625	1.28819	1.01242	1.06653	1.26473	1.1517	1	KYSDVEVPASVTGYSFASDGDSGTCS(ph)PLR;KYSDVEVPASVTGYSFASDGDSGTCS(ph)PLR
AsPC-1	Elimusertib	P35611-3;P35611;P35611-5;P35611-2;P35611-6;P35611-4	Alpha-adducin	ADD1	S465	EEGQNGSsPKSKTKV	FALSE	1.88225e-38	331.145	280.35	0	2.29426e+06	2.68048e+06	2.52271e+06	2.18438e+06	2.41745e+06	2.68598e+06	2.57908e+06	2.3205e+06	2.49153e+06	2.58691e+06	2.43045e+06	0.886875	1.03617	0.975185	0.844399	0.934494	1.0383	0.996974	0.897017	0.963129	1	GDEASEEGQNGSS(ph)PK;GDEASEEGQNGSS(ph)PK;GDEASEEGQNGSS(ph)PK;GDEASEEGQNGSS(ph)PK
AsPC-1	Ceralasertib	P35611-3;P35611;P35611-5;P35611-2;P35611-6;P35611-4	Alpha-adducin	ADD1	S465	EEGQNGSsPKSKTKV	FALSE	9.5545e-06	304.92	259.165	1	2.95234e+06	3.30323e+06	3.2983e+06	3.22851e+06	2.68999e+06	3.14394e+06	3.07431e+06	2.2825e+06	2.96989e+06	2.98708e+06	3.15398e+06	0.98837	1.10584	1.10419	1.08083	0.900542	1.05251	1.0292	0.764126	0.994247	1	GDEASEEGQNGSS(ph)PK;GDEASEEGQNGSS(ph)PK;GDEASEEGQNGSS(ph)PK;GDEASEEGQNGSS(ph)PK;GDEASEEGQNGSS(ph)PK;GDEASEEGQNGSS(ph)PK
AsPC-1	Berzosertib	P35611;P35611-2;P35611-3;P35611-4;P35611-5;P35611-6	Alpha-adducin	ADD1	S465	EEGQNGSsPKSKTKV	FALSE	4.4949e-34	317.64	269.24	1	3003432	3631082	3548874	3326709	3319943	3214653	3693054	2319572	3895305	3589691	3153363	0.836682	1.01153	0.988629	0.92674	0.924855	0.895524	1.02879	0.646176	1.08514	1	GDEASEEGQNGSS(ph)PK;GDEASEEGQNGSS(ph)PK;GDEASEEGQNGSS(ph)PK;GDEASEEGQNGSS(ph)PK;GDEASEEGQNGSS(ph)PK
AsPC-1	Gartisertib	P35611;P35611-2;P35611-3;P35611-4;P35611-5;P35611-6	Alpha-adducin	ADD1	S465	EEGQNGSsPKSKTKV	FALSE	1.1521e-24	300.03	253.71	1	2704798	2463152	2692335	2615990	2603873	2895758	2910392	2485897	2707819	2522436	2601568	1.0723	0.976498	1.06736	1.03709	1.03228	1.148	1.1538	0.985514	1.07349	1	GDEASEEGQNGSS(ph)PK;GDEASEEGQNGSS(ph)PK;GDEASEEGQNGSS(ph)PK;GDEASEEGQNGSS(ph)PK;GDEASEEGQNGSS(ph)PK
AsPC-1	Berzosertib	P35611;P35611-3;P35611-2;P35611-6;P35611-4;P35611-5	Alpha-adducin	ADD1	S355;T364	KYKAKSRsPGSPVGE	FALSE	8.339e-09	209.89	176.67	0	29096.5	40004.6	37499.8	45820.1	40774.7	31489.5	44089.8	28714.6	42922	42357.8	39014.3	0.686921	0.944445	0.885311	1.08174	0.962624	0.743416	1.04089	0.677906	1.01332	1	S(ph)PGSPVGEGT(ph)GSPPK
AsPC-1	Ceralasertib	P35611-3;P35611;P35611-5;P35611-2;P35611-6;P35611-4	Alpha-adducin	ADD1	S355	KYKAKSRsPGSPVGE	FALSE	0.00021043	144.18	117.67	0	13082.2	15360.6	13304.2	14022.3	17038.6	12786.9	15122.6	12868.4	13495.2	17883.2	16638.5	0.731537	0.858943	0.74395	0.784102	0.952769	0.715025	0.845632	0.719581	0.754629	1	S(ph)PGSPVGEGTGSPPK
AsPC-1	Berzosertib	P35611;P35611-3;P35611-2;P35611-6;P35611-4;P35611-5	Alpha-adducin	ADD1	S355	KYKAKSRsPGSPVGE	FALSE	8.4593e-09	207.08	177.99	0	19919.7	18327.6	16971.7	16053.5	23332.5	19896.5	28627.3	21790.9	22125.2	18378.1	25237.2	1.08388	0.997251	0.923471	0.873513	1.26958	1.08262	1.55768	1.1857	1.20389	1	S(ph)PGSPVGEGTGSPPK
AsPC-1	Ceralasertib	P35611-3;P35611;P35611-5;P35611-2;P35611-6;P35611-4	Alpha-adducin	ADD1	S355;T364	KYKAKSRsPGSPVGE	FALSE	9.9938e-11	213.02	181.17	0	42313.5	46848.5	37887.4	42786.9	35074.6	37767.7	39308	28253.7	37217.8	50930.8	40663.8	0.830804	0.919847	0.743901	0.840099	0.688672	0.74155	0.771792	0.554746	0.730753	1	S(ph)PGSPVGEGT(ph)GSPPK
AsPC-1	Elimusertib	P35611-3;P35611;P35611-5;P35611-2;P35611-6;P35611-4	Alpha-adducin	ADD1	S59	MEQKKRVsMILQSPA	FALSE	4.1456e-20	199.7	153.34	0	69988.4	58059.3	75430.8	55608.9	52775.9	56647.8	55583.6	42908.4	50417.2	44065.7	52809.8	1.58827	1.31756	1.71178	1.26195	1.19766	1.28553	1.26138	0.973737	1.14414	1	RVS(ph)MILQSPAFCEELESMIQEQFK
AsPC-1	Ceralasertib	P35611-3;P35611;P35611-5;P35611-2;P35611-6;P35611-4	Alpha-adducin	ADD1	S59	MEQKKRVsMILQSPA	FALSE	2.3858e-25	208.57	164.47	0	17401.8	14170.1	18353.8	15070.9	17292	18047.8	16228.4	17446.7	15373.3	19761.3	16799.9	0.880601	0.717065	0.928777	0.762646	0.875044	0.913288	0.821223	0.882874	0.77795	1	RVS(ph)MILQSPAFCEELESMIQEQFK
AsPC-1	Berzosertib	P35611;P35611-3;P35611-2;P35611-6;P35611-4;P35611-5	Alpha-adducin	ADD1	S59	MEQKKRVsMILQSPA	FALSE	6.2855e-18	227.495	171.735	0	44600.6	55740.3	51458.1	50953.9	52445.6	45185.2	36614.8	34686.9	35349.1	43979.4	43282.4	1.01412	1.26742	1.17005	1.15859	1.1925	1.02742	0.832545	0.788708	0.803765	1	RVS(ph)MILQSPAFCEELESMIQEQFK;RVS(ph)MILQSPAFCEELESMIQEQFK
AsPC-1	Berzosertib	P35611;P35611-3;P35611-2;P35611-6;P35611-4;P35611-5	Alpha-adducin	ADD1	S358;S366	PVGEGTGsPPKWQIG	FALSE	2.3195e-12	225.17	193.94	0	68930.1	97243.6	97125.4	113733	99059.8	76535.9	106904	75035	114960	110499	101975	0.623806	0.880039	0.878969	1.02926	0.896475	0.692637	0.967463	0.679054	1.04037	1	SPGS(ph)PVGEGTGS(ph)PPK
AsPC-1	Gartisertib	P35611;P35611-3;P35611-2;P35611-6;P35611-4;P35611-5	Alpha-adducin	ADD1	S358;S366	PVGEGTGsPPKWQIG	FALSE	0.012012	92.211	66.994	0	59111.1	47651.5	59049	51881.5	48009.1	50198.8	57563.1	56500	49988.1	53032.7	60839.6	1.11462	0.898531	1.11345	0.978294	0.905275	0.946563	1.08543	1.06538	0.942591	1	SPGS(ph)PVGEGTGS(ph)PPK
AsPC-1	Elimusertib	P35611-3;P35611;P35611-5;P35611-2;P35611-6;P35611-4	Alpha-adducin	ADD1	S366	PVGEGTGsPPKWQIG	FALSE	5.8493e-11	202.485	168.14	0	130072	136491	141391	141099	126824	154812	146541	157754	150478	158656	159946	0.819838	0.860292	0.891183	0.88934	0.799365	0.975771	0.923637	0.994313	0.948457	1	SPGSPVGEGTGS(ph)PPK;SPGSPVGEGTGS(ph)PPK;SPGSPVGEGTGS(ph)PPK
AsPC-1	Ceralasertib	P35611-3;P35611;P35611-5;P35611-2;P35611-6;P35611-4	Alpha-adducin	ADD1	S366	PVGEGTGsPPKWQIG	FALSE	5.8493e-11	206.19	169.8	0	220650	233166	221881	252152	202872	230377	233220	186654	217032	231654	251536	0.952501	1.00653	0.957814	1.08849	0.875758	0.994491	1.00676	0.805746	0.936883	1	SPGSPVGEGTGS(ph)PPK;SPGSPVGEGTGS(ph)PPK;SPGSPVGEGTGS(ph)PPKWQIGEQEFEALMR
AsPC-1	Berzosertib	P35611;P35611-3;P35611-2;P35611-6;P35611-4;P35611-5	Alpha-adducin	ADD1	S366	PVGEGTGsPPKWQIG	FALSE	2.18595e-12	218.375	188.37	0	115840	166604	155905	166523	157170	129632	186426	121459	184127	156883	158738	0.738384	1.06197	0.993769	1.06145	1.00183	0.826302	1.18831	0.774203	1.17366	1	SPGSPVGEGTGS(ph)PPK;SPGSPVGEGTGS(ph)PPKWQIGEQEFEALMR
AsPC-1	Gartisertib	P35611;P35611-3;P35611-2;P35611-6;P35611-4;P35611-5	Alpha-adducin	ADD1	S366	PVGEGTGsPPKWQIG	FALSE	3.3094e-25	238.11	209.93	0	95271.9	98694.4	105745	108140	97294.8	99242.5	111121	117940	94847.9	98430.3	104632	0.967912	1.00268	1.07431	1.09864	0.988464	1.00825	1.12893	1.19821	0.963604	1	SPGSPVGEGTGS(ph)PPK;SPGSPVGEGTGS(ph)PPK;SPGSPVGEGTGS(ph)PPKWQIGEQEFEALMR
AsPC-1	Elimusertib	P35611-3;P35611;P35611-2;P35611-6;P35611-4	Alpha-adducin	ADD1	S586	VERKQKGsEENLDEA	FALSE	0.00022182	160.64	134.9	0	7.49276e+06	8.93378e+06	8.73221e+06	8.4127e+06	8.72527e+06	9.49286e+06	9.57953e+06	9.82517e+06	9.40548e+06	9.36372e+06	9.46008e+06	0.800191	0.954084	0.932558	0.898436	0.931817	1.01379	1.02305	1.04928	1.00446	1	QKGS(ph)EENLDEAR;QKGS(ph)EENLDEAR;QKGS(ph)EENLDEAR;QKGS(ph)EENLDEAR;QKGS(ph)EENLDEAR
AsPC-1	Ceralasertib	P35611-3;P35611;P35611-2;P35611-6;P35611-4	Alpha-adducin	ADD1	S586	VERKQKGsEENLDEA	FALSE	0.00074614	120.24	87.6045	0	2390047	2532808	2604916	2504088	2397465	2476032	2333075	2349251	2484613	2449640	2409128	0.975673	1.03395	1.06339	1.02223	0.978701	1.01077	0.952416	0.959019	1.01428	1	QKGS(ph)EENLDEAR;QKGS(ph)EENLDEAR;QKGS(ph)EENLDEAR;QKGS(ph)EENLDEAR;QKGS(ph)EENLDEAR;QKGS(ph)EENLDEAR;QKGS(ph)EENLDEAR
AsPC-1	Berzosertib	P35611;P35611-3;P35611-2;P35611-6;P35611-4	Alpha-adducin	ADD1	S586	VERKQKGsEENLDEA	FALSE	0.000164835	180.02	153.38	0	3314285	3923390	4202675	4519791	4274276	3997516	4060583	3579019	4226833	3882522	3789735	0.853642	1.01053	1.08246	1.16414	1.1009	1.02962	1.04586	0.921828	1.08868	1	QKGS(ph)EENLDEAR;QKGS(ph)EENLDEAR;QKGS(ph)EENLDEAR;QKGS(ph)EENLDEAR;QKGS(ph)EENLDEAR;QKGS(ph)EENLDEAR
AsPC-1	Berzosertib	P35611-3;P35611;P35611-2;P35611-6;P35611-4	Alpha-adducin	ADD1	T614	VPHPPPStPIKLEED	FALSE	1.0794e-05	191.09	157.67	1	253817	369464	296802	309389	275711	238696	230614	281301	300630	227185	235746	1.11723	1.62627	1.30643	1.36184	1.21359	1.05067	1.0151	1.2382	1.32328	1	SPPDQPAVPHPPPST(ph)PIK;SPPDQPAVPHPPPST(ph)PIK;SPPDQPAVPHPPPST(ph)PIK
AsPC-1	Gartisertib	P35611;P35611-3;P35611-2;P35611-6;P35611-4	Alpha-adducin	ADD1	S586	VERKQKGsEENLDEA	FALSE	0.00022182	157.47	130.46	0	3404830	4282122	3654571	4941679	4161564	5783533	4111998	4921929	3836605	4968864	3508756	0.685233	0.861791	0.735494	0.994529	0.837528	1.16396	0.827553	0.990554	0.772129	1	QKGS(ph)EENLDEAR;QKGS(ph)EENLDEAR;QKGS(ph)EENLDEAR;QKGS(ph)EENLDEAR;QKGS(ph)EENLDEAR
AsPC-1	Ceralasertib	P35611-3;P35611;P35611-2;P35611-6;P35611-4	Alpha-adducin	ADD1	T614	VPHPPPStPIKLEED	FALSE	1.0794e-05	172.495	137.71	1	429162	357279	370162	361044	337731	339340	327972	361654	314318	390697	336391	1.09845	0.914467	0.94744	0.924103	0.864433	0.868552	0.839453	0.925664	0.804505	1	SPPDQPAVPHPPPST(ph)PIK;SPPDQPAVPHPPPST(ph)PIK;SPPDQPAVPHPPPST(ph)PIK;SPPDQPAVPHPPPST(ph)PIK
AsPC-1	Gartisertib	P35611;P35611-3;P35611-2;P35611-6;P35611-4	Alpha-adducin	ADD1	T614	VPHPPPStPIKLEED	FALSE	1.0794e-05	156.88	122.38	0	673994	624625	634019	563481	507359	476476	514186	511180	480636	470474	452548	1.43258	1.32765	1.34762	1.19769	1.0784	1.01276	1.09291	1.08652	1.0216	1	EKSPPDQPAVPHPPPST(ph)PIK;SPPDQPAVPHPPPST(ph)PIK;SPPDQPAVPHPPPST(ph)PIK;SPPDQPAVPHPPPST(ph)PIK;SPPDQPAVPHPPPST(ph)PIK
AsPC-1	Elimusertib	P35611-3;P35611;P35611-5;P35611-2;P35611-6;P35611-4	Alpha-adducin	ADD1	S12	SRAAVVTsPPPTTAP	FALSE	7.0233e-08	166.35	120.12	0	663451	579463	502317	494345	451375	463411	462435	543159	423348	454604	427336	1.4594	1.27465	1.10495	1.08742	0.992896	1.01937	1.01723	1.19479	0.931246	1	AAVVTS(ph)PPPTTAPHK;AAVVTS(ph)PPPTTAPHK;AAVVTS(ph)PPPTTAPHK
AsPC-1	Ceralasertib	P35611-3;P35611;P35611-5;P35611-2;P35611-6;P35611-4	Alpha-adducin	ADD1	S12	SRAAVVTsPPPTTAP	FALSE	0.00037342	139.08	103.41	0	139325	103628	112239	96448.1	108178	116519	103909	98384	97272.2	125143	128321	1.11332	0.828071	0.896883	0.770701	0.864431	0.931084	0.830316	0.786171	0.777286	1	AAVVTS(ph)PPPTTAPHK
AsPC-1	Berzosertib	P35611;P35611-3;P35611-2;P35611-6;P35611-4;P35611-5	Alpha-adducin	ADD1	S12	SRAAVVTsPPPTTAP	FALSE	2.3908e-15	254.18	203.16	0	189118	299432	113918	135420	98080.7	119390	137272	159428	115546	139164	94712	1.35896	2.15165	0.818588	0.973096	0.704786	0.857913	0.98641	1.14561	0.830288	1	AAVVTS(ph)PPPTTAPHK
AsPC-1	Gartisertib	P35611;P35611-3;P35611-2;P35611-6;P35611-4;P35611-5	Alpha-adducin	ADD1	S12	SRAAVVTsPPPTTAP	FALSE	3.88771e-07	190.83	149.19	0	1765337	1620924	1348647	1091859	943876	848189	987457	1022383	823694	769132	983571	2.29523	2.10747	1.75347	1.4196	1.2272	1.10279	1.28386	1.32927	1.07094	1	AAVVTS(ph)PPPTTAPHK;AAVVTS(ph)PPPTTAPHK;AAVVTS(ph)PPPTTAPHK;AAVVTS(ph)PPPTTAPHK
AsPC-1	Elimusertib	P35611-3;P35611;P35611-2;P35611-6;P35611-4	Alpha-adducin	ADD1	T614	VPHPPPStPIKLEED	FALSE	1.0794e-05	152.98	124.155	1	454623	400028	478059	424749	395897	386619	425132	380651	376308	390784	368478	1.16336	1.02366	1.22333	1.08691	1.01309	0.989342	1.0879	0.97407	0.962956	1	SPPDQPAVPHPPPST(ph)PIK;SPPDQPAVPHPPPST(ph)PIK;SPPDQPAVPHPPPST(ph)PIK
AsPC-1	Elimusertib	Q9UEY8-2;Q9UEY8	Gamma-adducin	ADD3	S650	AKRVSRLsTSTTIEN	FALSE	4.1326e-11	210.09	167.78	0	1.08771e+06	1.06571e+06	1.11276e+06	933561	853490	894619	961076	805894	996679	988970	866673	1.09984	1.07759	1.12517	0.943973	0.863008	0.904597	0.971794	0.814882	1.00779	1	LS(ph)TSTTIENIEITIK;LS(ph)TSTTIENIEITIK;LS(ph)TSTTIENIEITIK;LS(ph)TSTTIENIEITIK;LS(ph)TSTTIENIEITIK
AsPC-1	Ceralasertib	Q9UEY8-2;Q9UEY8	Gamma-adducin	ADD3	S650	AKRVSRLsTSTTIEN	FALSE	3.9504e-11	216.19	172.01	0	1785282	1567447	1528460	1557753	1417581	1433853	1430436	1434082	1653354	1636425	1448692	1.09096	0.957848	0.934023	0.951924	0.866267	0.876211	0.874122	0.876351	1.01035	1	LS(ph)TSTTIENIEITIK;LS(ph)TSTTIENIEITIK;LS(ph)TSTTIENIEITIK;LS(ph)TSTTIENIEITIK;LS(ph)TSTTIENIEITIK;LS(ph)TSTTIENIEITIK;VSRLS(ph)TSTTIENIEITIK
AsPC-1	Berzosertib	Q9UEY8-2;Q9UEY8	Gamma-adducin	ADD3	S650	AKRVSRLsTSTTIEN	FALSE	4.9795e-55	369.285	317.56	0	532958	652825	553425	523396	516669	472789	352725	451554	483535	455096	399506	1.17109	1.43448	1.21606	1.15008	1.1353	1.03888	0.775057	0.992217	1.06249	1	LS(ph)TSTTIENIEITIK;LS(ph)TSTTIENIEITIK;LS(ph)TSTTIENIEITIK;LS(ph)TSTTIENIEITIK;LS(ph)TSTTIENIEITIK
AsPC-1	Gartisertib	Q9UEY8-2;Q9UEY8	Gamma-adducin	ADD3	S650	AKRVSRLsTSTTIEN	FALSE	7.1185e-33	367.205	308.205	0	1352231	1558309	1456480	1276283	1230753	1065902	1085435	991033	1163311	1155438	993762	1.17032	1.34868	1.26054	1.10459	1.06518	0.922509	0.939415	0.857712	1.00681	1	LS(ph)TSTTIENIEITIK;LS(ph)TSTTIENIEITIK;LS(ph)TSTTIENIEITIK;LS(ph)TSTTIENIEITIK;LS(ph)TSTTIENIEITIK
AsPC-1	Elimusertib	Q9UEY8-2;Q9UEY8	Gamma-adducin	ADD3	T12	ASQGVITtPPPPSMP	FALSE	1.39885e-05	93.152	69.776	0	151579	176010	131901	113166	122961	131663	112594	131720	112794	111145	106802	1.36379	1.58361	1.18675	1.01819	1.10632	1.18461	1.01304	1.18512	1.01484	1	SSDASQGVITT(ph)PPPPSMPHK;SSDASQGVITT(ph)PPPPSMPHK;SSDASQGVITT(ph)PPPPSMPHK;SSDASQGVITT(ph)PPPPSMPHK
AsPC-1	Ceralasertib	Q9UEY8-2;Q9UEY8	Gamma-adducin	ADD3	T12	ASQGVITtPPPPSMP	FALSE	2.05035e-05	84.829	66.084	1	192105	223944	183266	192293	168640	188288	192187	180466	178297	181483	185698	1.05853	1.23397	1.00982	1.05956	0.92923	1.0375	1.05898	0.994393	0.982444	1	SSDASQGVITT(ph)PPPPSMPHK;SSDASQGVITT(ph)PPPPSMPHK;SSDASQGVITT(ph)PPPPSMPHK;SSDASQGVITT(ph)PPPPSMPHK;SSDASQGVITT(ph)PPPPSMPHK;SSDASQGVITT(ph)PPPPSMPHK
AsPC-1	Berzosertib	Q9UEY8-2;Q9UEY8	Gamma-adducin	ADD3	T12	ASQGVITtPPPPSMP	FALSE	3.08785e-06	84.772	65.7375	0	486498	440345	295891	260391	252791	230652	303562	239735	294132	255294	242971	1.90564	1.72485	1.15902	1.01996	0.990194	0.903475	1.18907	0.939054	1.15213	1	SSDASQGVITT(ph)PPPPSMPHK;SSDASQGVITT(ph)PPPPSMPHK;SSDASQGVITT(ph)PPPPSMPHK;SSDASQGVITT(ph)PPPPSMPHK;SSDASQGVITT(ph)PPPPSMPHK;SSDASQGVITT(ph)PPPPSMPHK;SSDASQGVITT(ph)PPPPSMPHK;SSDASQGVITT(ph)PPPPSMPHK
AsPC-1	Gartisertib	Q9UEY8-2;Q9UEY8	Gamma-adducin	ADD3	T12	ASQGVITtPPPPSMP	FALSE	1.52443e-05	90.385	71.062	0	211451	192767	194056	156442	137460	129628	136278	163596	133214	124773	129415	1.69468	1.54494	1.55527	1.25381	1.10167	1.03891	1.09221	1.31115	1.06764	1	SSDASQGVITT(ph)PPPPSMPHK;SSDASQGVITT(ph)PPPPSMPHK;SSDASQGVITT(ph)PPPPSMPHK;SSDASQGVITT(ph)PPPPSMPHK;SSDASQGVITT(ph)PPPPSMPHK;SSDASQGVITT(ph)PPPPSMPHK
AsPC-1	Elimusertib	Q9UEY8-2;Q9UEY8	Gamma-adducin	ADD3	S647;S650	DELAKRVsRLSTSTT	FALSE	2.2146e-05	142.45	103.07	0	100410	134382	124914	138714	98201.3	106566	106102	98660.8	121399	110931	122725	0.905156	1.2114	1.12605	1.25045	0.885245	0.96065	0.956462	0.889387	1.09437	1	RVS(ph)RLS(ph)TSTTIENIEITIK
AsPC-1	Berzosertib	Q9UEY8-2;Q9UEY8	Gamma-adducin	ADD3	S647;S650	DELAKRVsRLSTSTT	FALSE	1.2802e-30	270.72	209.24	0	332251	311862	344622	268158	251475	302466	168213	229724	171698	273480	220256	1.2149	1.14035	1.26014	0.98054	0.919539	1.10599	0.615084	0.840004	0.627829	1	RVS(ph)RLS(ph)TSTTIENIEITIK
AsPC-1	Gartisertib	Q9UEY8-2;Q9UEY8	Gamma-adducin	ADD3	S647;S650	DELAKRVsRLSTSTT	FALSE	3.2921e-17	220.69	166.47	0	85458.4	128430	154781	131997	126194	54894.8	75877	55665	99132.6	106615	79334.9	0.801562	1.20462	1.45178	1.23808	1.18365	0.514888	0.711693	0.522113	0.92982	1	RVS(ph)RLS(ph)TSTTIENIEITIK
AsPC-1	Berzosertib	Q9UEY8-2;Q9UEY8	Gamma-adducin	ADD3	S402;S423	EDDTVPLsPLKYMAQ	FALSE	0.000405514	124.5	97.5995	0	69690.4	54827	36080	24320.1	28957.3	23688.4	26635.1	19212.5	24627.1	28256.3	27651	2.46637	1.94034	1.27688	0.860695	1.02481	0.83834	0.942623	0.679937	0.871562	1	HKS(ph)DVEIPATVTAFSFEDDTVPLS(ph)PLK;HKS(ph)DVEIPATVTAFSFEDDTVPLS(ph)PLK
AsPC-1	Elimusertib	Q9UEY8-2;Q9UEY8	Gamma-adducin	ADD3	S423	EDDTVPLsPLKYMAQ	FALSE	1.19385e-19	274.745	248.37	0	186911	194502	168302	148491	155703	134992	136151	129570	129146	107165	165901	1.74414	1.81497	1.57049	1.38562	1.45293	1.25966	1.27047	1.20907	1.20511	1	SDVEIPATVTAFSFEDDTVPLS(ph)PLK;SDVEIPATVTAFSFEDDTVPLS(ph)PLK
AsPC-1	Ceralasertib	Q9UEY8-2;Q9UEY8	Gamma-adducin	ADD3	S423	EDDTVPLsPLKYMAQ	FALSE	4.27505e-06	208.12	185.92	0	82874.2	78806.3	73874.5	56247.4	60188.3	47769.3	56307	46358.4	59115.5	47686.2	75646.6	1.73791	1.6526	1.54918	1.17953	1.26218	1.00174	1.18078	0.972156	1.23968	1	SDVEIPATVTAFSFEDDTVPLS(ph)PLK;SDVEIPATVTAFSFEDDTVPLS(ph)PLK
AsPC-1	Berzosertib	Q9UEY8-2;Q9UEY8	Gamma-adducin	ADD3	S423	EDDTVPLsPLKYMAQ	FALSE	5.64e-21	237.725	213.095	0	346286	335842	269368	192456	191847	187943	186891	160037	188352	164994	197721	2.09878	2.03548	1.6326	1.16644	1.16275	1.13909	1.13271	0.969955	1.14157	1	SDVEIPATVTAFSFEDDTVPLS(ph)PLK;SDVEIPATVTAFSFEDDTVPLS(ph)PLK
AsPC-1	Gartisertib	Q9UEY8-2;Q9UEY8	Gamma-adducin	ADD3	S423	EDDTVPLsPLKYMAQ	FALSE	8.5501e-06	184.02	157.54	1	368129	287663	371943	261114	233747	170137	189124	195487	191951	147855	219245	2.4898	1.94558	2.5156	1.76602	1.58092	1.15071	1.27912	1.32216	1.29824	1	SDVEIPATVTAFSFEDDTVPLS(ph)PLK;SDVEIPATVTAFSFEDDTVPLS(ph)PLK;SDVEIPATVTAFSFEDDTVPLS(ph)PLK
AsPC-1	Elimusertib	Q9UEY8-2;Q9UEY8	Gamma-adducin	ADD3	S673;S677	EKIEEVLsPEGSPSK	FALSE	1.9754e-07	205.28	142.94	0	295177	217126	230032	242715	227563	210928	215273	199147	227062	234447	243274	1.25903	0.92612	0.981167	1.03527	0.970637	0.899684	0.918214	0.849432	0.9685	1	IEEVLS(ph)PEGS(ph)PSK
AsPC-1	Ceralasertib	Q9UEY8-2;Q9UEY8	Gamma-adducin	ADD3	S673;S677	EKIEEVLsPEGSPSK	FALSE	6.66e-09	260.24	187.535	0	411585	329525	379355	326846	314304	321528	303514	261287	340201	338288	367711	1.21667	0.974097	1.1214	0.966178	0.929103	0.950455	0.897208	0.77238	1.00565	1	IEEVLS(ph)PEGS(ph)PSK;IEEVLS(ph)PEGS(ph)PSK
AsPC-1	Berzosertib	Q9UEY8-2;Q9UEY8	Gamma-adducin	ADD3	S673;S677	EKIEEVLsPEGSPSK	FALSE	1.7914e-08	220.27	149.09	0	336093	347887	338973	373952	432786	467779	538307	411322	498886	453141	482321	0.741696	0.767723	0.748051	0.825245	0.955079	1.0323	1.18795	0.907712	1.10095	1	IEEVLS(ph)PEGS(ph)PSK;IEEVLS(ph)PEGS(ph)PSK;IEEVLS(ph)PEGS(ph)PSK
AsPC-1	Gartisertib	Q9UEY8-2;Q9UEY8	Gamma-adducin	ADD3	S673;S677	EKIEEVLsPEGSPSK	FALSE	0.000785615	171.625	137.661	0	113386	107368	108912	148376	197827	392270	355534	385963	395752	375635	504734	0.30185	0.285831	0.289941	0.395001	0.526646	1.04428	0.946486	1.0275	1.05355	1	IEEVLS(ph)PEGS(ph)PSK;IEEVLS(ph)PEGS(ph)PSK
AsPC-1	Elimusertib	Q9UEY8-2;Q9UEY8	Gamma-adducin	ADD3	S461	ESRNGETsPRTKITW	FALSE	0.027047	107.08	46.96	0	5.29665e+06	5.37992e+06	4.73086e+06	4.69007e+06	4.45998e+06	4.83975e+06	4.92516e+06	4.89338e+06	5.11498e+06	4.85908e+06	5.04472e+06	1.09005	1.10719	0.973614	0.965219	0.917865	0.996023	1.0136	1.00706	1.05266	1	NGETS(ph)PR
AsPC-1	Ceralasertib	Q9UEY8-2;Q9UEY8	Gamma-adducin	ADD3	S461	ESRNGETsPRTKITW	FALSE	0.0148658	121.955	43.75	0	6939289	8692893	7111901	7154442	6578185	6896490	7348443	5345951	6407424	7037610	7675802	0.986029	1.23521	1.01056	1.0166	0.934719	0.979948	1.04417	0.759626	0.910455	1	NGETS(ph)PR;NGETS(ph)PR
AsPC-1	Berzosertib	Q9UEY8-2;Q9UEY8	Gamma-adducin	ADD3	S461	ESRNGETsPRTKITW	FALSE	0.030384	102.234	43.365	0	5123097	6029620	4850058	4921190	4793296	4577013	5315488	3224468	5213020	5153378	4751059	0.994124	1.17003	0.941142	0.954944	0.930127	0.888158	1.03146	0.6257	1.01157	1	NGETS(ph)PR;NGETS(ph)PR
AsPC-1	Gartisertib	Q9UEY8-2;Q9UEY8	Gamma-adducin	ADD3	S461	ESRNGETsPRTKITW	FALSE	0.032182	104.11	37.426	0	3321867	2927158	2942135	2742590	2703666	2792783	2993561	2740290	2827298	2764965	3001836	1.20141	1.05866	1.06408	0.991908	0.97783	1.01006	1.08268	0.991076	1.02254	1	NGETS(ph)PR;NGETS(ph)PR
AsPC-1	Elimusertib	Q9UEY8-2;Q9UEY8	Gamma-adducin	ADD3	S677	EVLSPEGsPSKSPSK	FALSE	8.96455e-45	347.525	273.55	0	891033	911458	1.01558e+06	941214	962003	1.01793e+06	958506	997211	1.00801e+06	989787	1.00393e+06	0.900227	0.920863	1.02606	0.950925	0.971929	1.02843	0.968396	1.0075	1.01841	1	IEEVLSPEGS(ph)PSK;IEEVLSPEGS(ph)PSK;IEEVLSPEGS(ph)PSK;IEEVLSPEGS(ph)PSK
AsPC-1	Ceralasertib	Q9UEY8-2;Q9UEY8	Gamma-adducin	ADD3	S677	EVLSPEGsPSKSPSK	FALSE	3.4009e-30	337.545	259.325	0	767257	727519	780924	727106	724561	748456	811836	735595	757065	789683	869546	0.971602	0.92128	0.988909	0.920756	0.917534	0.947793	1.02805	0.931507	0.958695	1	IEEVLSPEGS(ph)PSK;IEEVLSPEGS(ph)PSK;IEEVLSPEGS(ph)PSK;IEEVLSPEGS(ph)PSK
AsPC-1	Berzosertib	Q9UEY8-2;Q9UEY8	Gamma-adducin	ADD3	S677	EVLSPEGsPSKSPSK	FALSE	1.2321e-08	230.26	183.86	0	582861	742649	607205	644704	558047	565041	609252	552812	604462	552936	532808	1.05412	1.3431	1.09815	1.16597	1.00924	1.02189	1.10185	0.999776	1.09319	1	IEEVLSPEGS(ph)PSK;IEEVLSPEGS(ph)PSK;IEEVLSPEGS(ph)PSK
AsPC-1	Gartisertib	Q9UEY8-2;Q9UEY8	Gamma-adducin	ADD3	S677	EVLSPEGsPSKSPSK	FALSE	2.4596e-27	321.145	256.6	0	824160	635125	654127	618381	664433	679534	617178	563888	548998	478367	534414	1.72286	1.3277	1.36742	1.29269	1.38896	1.42053	1.29018	1.17878	1.14765	1	IEEVLSPEGS(ph)PSK;IEEVLSPEGS(ph)PSK;IEEVLSPEGS(ph)PSK;IEEVLSPEGS(ph)PSK
AsPC-1	Gartisertib	Q9UEY8-2;Q9UEY8	Gamma-adducin	ADD3	S677;S679	EVLSPEGsPSKSPSK	FALSE	5.7454e-10	196.22	172.37	0	122320	105643	128668	111007	99095.8	112066	89514.9	69441.6	68443.1	76984.6	98158.5	1.58889	1.37226	1.67134	1.44193	1.28722	1.4557	1.16276	0.902019	0.88905	1	IEEVLSPEGS(ph)PS(ph)KSPSK
AsPC-1	Elimusertib	Q9UEY8-2;Q9UEY8	Gamma-adducin	ADD3	S664	NIEITIKsPEKIEEV	FALSE	1.9146e-07	164.43	140.42	0	22436.4	20234.7	21388.7	21507.7	24686.7	20678.8	21300.1	18688.9	18615.9	19104.2	28708.6	1.17442	1.05918	1.11958	1.12581	1.29221	1.08242	1.11494	0.97826	0.974439	1	LSTSTTIENIEITIKS(ph)PEK
AsPC-1	Ceralasertib	Q9UEY8-2;Q9UEY8	Gamma-adducin	ADD3	S673;S677;S681	PEGSPSKsPSKKKKK	FALSE	0.00214965	110.75	95.657	1	279307	277638	249746	257701	189702	278872	220365	181793	221805	298428	288142	0.935929	0.930335	0.836873	0.863528	0.635671	0.93447	0.738421	0.60917	0.743245	1	IEEVLS(ph)PEGS(ph)PSKS(ph)PSK;IEEVLS(ph)PEGS(ph)PSKS(ph)PSK
AsPC-1	Berzosertib	Q9UEY8-2;Q9UEY8	Gamma-adducin	ADD3	S673;S677;S681	PEGSPSKsPSKKKKK	FALSE	0.00036807	138.66	122.96	0	433213	611054	512561	613223	580423	654466	616387	458172	651600	696443	804205	0.622037	0.877392	0.73597	0.880507	0.833411	0.939726	0.88505	0.657874	0.93561	1	IEEVLS(ph)PEGS(ph)PSKS(ph)PSK;IEEVLS(ph)PEGS(ph)PSKS(ph)PSK;IEEVLS(ph)PEGS(ph)PSKS(ph)PSK
AsPC-1	Gartisertib	Q9UEY8-2;Q9UEY8	Gamma-adducin	ADD3	S673;S677;S681	PEGSPSKsPSKKKKK	FALSE	0.00015916	142.79	127.37	0	67589.7	53485.1	70163.2	74362.4	102173	172750	165850	151730	183761	178284	311095	0.379113	0.3	0.393548	0.417101	0.573092	0.96896	0.930255	0.851061	1.03072	1	IEEVLS(ph)PEGS(ph)PSKS(ph)PSK
AsPC-1	Gartisertib	Q9UEY8-2;Q9UEY8	Gamma-adducin	ADD3	S677;S681	PEGSPSKsPSKKKKK	FALSE	2.0718e-05	159.04	137.45	0	979342	803176	817780	815600	829541	869200	698056	599271	582837	598326	758865	1.6368	1.34237	1.36678	1.36314	1.38644	1.45272	1.16668	1.00158	0.974113	1	IEEVLSPEGS(ph)PSKS(ph)PSK;IEEVLSPEGS(ph)PSKS(ph)PSK;IEEVLSPEGS(ph)PSKS(ph)PSK;IEEVLSPEGS(ph)PSKS(ph)PSK;IEEVLSPEGS(ph)PSKS(ph)PSKK
AsPC-1	Elimusertib	Q9UEY8-2;Q9UEY8	Gamma-adducin	ADD3	S677;S681	PEGSPSKsPSKKKKK	FALSE	7.6999e-05	155.75	133.595	0	1.05886e+06	1.27657e+06	1.29311e+06	1.32622e+06	1.29379e+06	1.46319e+06	1.22288e+06	1.29368e+06	1.31276e+06	1.35989e+06	1.65575e+06	0.778635	0.938733	0.950897	0.975245	0.951394	1.07597	0.899253	0.951313	0.965343	1	IEEVLSPEGS(ph)PSKS(ph)PSK;IEEVLSPEGS(ph)PSKS(ph)PSK;IEEVLSPEGS(ph)PSKS(ph)PSK;IEEVLSPEGS(ph)PSKS(ph)PSK;IEEVLSPEGS(ph)PSKS(ph)PSK;IEEVLSPEGS(ph)PSKS(ph)PSKK;IEEVLSPEGS(ph)PSKS(ph)PSKK;IEEVLSPEGS(ph)PSKS(ph)PSKK;IEEVLSPEGS(ph)PSKS(ph)PSKK
AsPC-1	Ceralasertib	Q9UEY8-2;Q9UEY8	Gamma-adducin	ADD3	S677;S681	PEGSPSKsPSKKKKK	FALSE	4.357e-09	186.545	158.27	0	918674	937228	866071	862561	697057	907797	880232	725618	816760	853806	1237543	1.07597	1.09771	1.01437	1.01025	0.816412	1.06324	1.03095	0.849863	0.956611	1	IEEVLSPEGS(ph)PSKS(ph)PSK;IEEVLSPEGS(ph)PSKS(ph)PSK;IEEVLSPEGS(ph)PSKS(ph)PSK;IEEVLSPEGS(ph)PSKS(ph)PSK;IEEVLSPEGS(ph)PSKS(ph)PSKK;IEEVLSPEGS(ph)PSKS(ph)PSKK;IEEVLSPEGS(ph)PSKS(ph)PSKK
AsPC-1	Berzosertib	Q9UEY8-2;Q9UEY8	Gamma-adducin	ADD3	S677;S681	PEGSPSKsPSKKKKK	FALSE	9.347e-06	156.36	125.07	0	1061029	1192780	1169186	1005452	961675	837126	1013112	661264	1042080	858129	1114609	1.23644	1.38998	1.36248	1.17168	1.12067	0.975524	1.1806	0.770587	1.21436	1	IEEVLSPEGS(ph)PSKS(ph)PSK;IEEVLSPEGS(ph)PSKS(ph)PSK;IEEVLSPEGS(ph)PSKS(ph)PSK;IEEVLSPEGS(ph)PSKS(ph)PSK;IEEVLSPEGS(ph)PSKS(ph)PSKK;IEEVLSPEGS(ph)PSKS(ph)PSKK;IEEVLSPEGS(ph)PSKS(ph)PSKK
AsPC-1	Gartisertib	Q9UEY8-2;Q9UEY8	Gamma-adducin	ADD3	S681	PEGSPSKsPSKKKKK	FALSE	1.4858e-06	206.85	171.1	0	1126406	933611	958277	1012371	1112956	1314963	1227623	1271793	1085323	1158334	955014	0.972437	0.805995	0.827289	0.873989	0.960825	1.13522	1.05982	1.09795	0.936969	1	IEEVLSPEGSPSKS(ph)PSK;IEEVLSPEGSPSKS(ph)PSK;IEEVLSPEGSPSKS(ph)PSK;IEEVLSPEGSPSKS(ph)PSK;IEEVLSPEGSPSKS(ph)PSK;IEEVLSPEGSPSKS(ph)PSK;IEEVLSPEGSPSKS(ph)PSK;IEEVLSPEGSPSKS(ph)PSK;IEEVLSPEGSPSKS(ph)PSKK;IEEVLSPEGSPSKS(ph)PSKK
AsPC-1	Ceralasertib	Q9UEY8-2;Q9UEY8	Gamma-adducin	ADD3	S681	PEGSPSKsPSKKKKK	FALSE	3.5846e-17	237.495	203.035	1	2795107	2621129	2782697	2779330	2871424	2765689	2895864	2571049	2863348	2825969	2678879	0.989079	0.927515	0.984688	0.983496	1.01608	0.978669	1.02473	0.909794	1.01323	1	IEEVLSPEGSPSKS(ph)PSK;IEEVLSPEGSPSKS(ph)PSK;IEEVLSPEGSPSKS(ph)PSK;IEEVLSPEGSPSKS(ph)PSK;IEEVLSPEGSPSKS(ph)PSK;IEEVLSPEGSPSKS(ph)PSK;IEEVLSPEGSPSKS(ph)PSK;IEEVLSPEGSPSKS(ph)PSKK;IEEVLSPEGSPSKS(ph)PSKK;SPEKIEEVLSPEGSPSKS(ph)PSK;SPEKIEEVLSPEGSPSKS(ph)PSK
AsPC-1	Berzosertib	Q9UEY8-2;Q9UEY8	Gamma-adducin	ADD3	S681	PEGSPSKsPSKKKKK	FALSE	3.068e-31	298.17	254.5	0	2327748	2865279	2439362	2710870	2532609	2656274	3060496	2727950	3139530	2915036	2178809	0.798531	0.982931	0.83682	0.929961	0.868809	0.911232	1.0499	0.93582	1.07701	1	IEEVLSPEGSPSKS(ph)PSK;IEEVLSPEGSPSKS(ph)PSK;IEEVLSPEGSPSKS(ph)PSK;IEEVLSPEGSPSKS(ph)PSK;IEEVLSPEGSPSKS(ph)PSK;IEEVLSPEGSPSKS(ph)PSK;IEEVLSPEGSPSKS(ph)PSK;IEEVLSPEGSPSKS(ph)PSKK;IEEVLSPEGSPSKS(ph)PSKK
AsPC-1	Ceralasertib	Q9UEY8-2;Q9UEY8	Gamma-adducin	ADD3	S664	NIEITIKsPEKIEEV	FALSE	3.3396e-55	351.89	310.37	0	52858.7	47151.8	48399.3	43523.1	39401.9	35202.7	32084.7	27343	38570.6	38111.2	72203.9	1.38696	1.23721	1.26995	1.142	1.03387	0.923682	0.841871	0.717451	1.01205	1	LSTSTTIENIEITIKS(ph)PEK
AsPC-1	Berzosertib	Q9UEY8-2;Q9UEY8	Gamma-adducin	ADD3	S664	NIEITIKsPEKIEEV	FALSE	9.2282e-80	384.78	351.43	0	58505.1	79995.8	69405.9	58311.7	54398.2	37072.5	65487.4	36932.3	65108.9	45919.6	102243	1.27408	1.74209	1.51147	1.26987	1.18464	0.807335	1.42613	0.804283	1.41789	1	LSTSTTIENIEITIKS(ph)PEK
AsPC-1	Gartisertib	Q9UEY8-2;Q9UEY8	Gamma-adducin	ADD3	S664	NIEITIKsPEKIEEV	FALSE	2.2663e-06	163.71	141.85	0	23838.3	17415.6	19926	19656.5	20601.5	25417.2	18270.7	18731	14753.7	13094.2	29927.1	1.82053	1.33003	1.52175	1.50117	1.57333	1.94111	1.39533	1.43049	1.12674	1	LSTSTTIENIEITIKS(ph)PEK
AsPC-1	Gartisertib	Q9UEY8-2;Q9UEY8	Gamma-adducin	ADD3	S402	REKPRHKsDVEIPAT	FALSE	6.9035e-21	245.125	209.655	0	163834	136783	173117	138995	133409	101106	136425	139003	145322	126869	101801	1.29136	1.07814	1.36454	1.09558	1.05155	0.796932	1.07532	1.09564	1.14545	1	HKS(ph)DVEIPATVTAFSFEDDTVPLSPLK;HKS(ph)DVEIPATVTAFSFEDDTVPLSPLK
AsPC-1	Elimusertib	Q9UEY8-2;Q9UEY8	Gamma-adducin	ADD3	T481	SSKVSGGtPIKIEDP	FALSE	3.8292e-70	288.18	261.69	0	85167.5	123668	121574	111088	117964	111540	70389	59070.3	65214.1	54888.4	137397	1.55165	2.25308	2.21492	2.02389	2.14916	2.03212	1.2824	1.07619	1.18812	1	VSGGT(ph)PIKIEDPNQFVPLNTNPNEVLEK
AsPC-1	Elimusertib	Q9UEY8-2;Q9UEY8	Gamma-adducin	ADD3	S673;S677;S681	PEGSPSKsPSKKKKK	FALSE	0.0010682	121.975	107.525	0	260487	236420	226589	230132	239929	248460	199521	195796	207379	198255	254405	1.3139	1.19251	1.14292	1.16079	1.21021	1.25323	1.00639	0.9876	1.04602	1	IEEVLS(ph)PEGS(ph)PSKS(ph)PSK;IEEVLS(ph)PEGS(ph)PSKS(ph)PSK;IEEVLS(ph)PEGS(ph)PSKS(ph)PSK
AsPC-1	Elimusertib	Q9UEY8-2;Q9UEY8	Gamma-adducin	ADD3	S681	PEGSPSKsPSKKKKK	FALSE	7.5631e-19	239.57	198.185	0	2.25403e+06	2.60498e+06	2.26512e+06	2.46256e+06	2.52338e+06	2.65881e+06	2.67601e+06	2.86766e+06	2.68357e+06	2.92143e+06	2.2778e+06	0.771551	0.891679	0.775347	0.84293	0.863747	0.910106	0.915992	0.981593	0.918579	1	IEEVLSPEGSPSKS(ph)PSK;IEEVLSPEGSPSKS(ph)PSK;IEEVLSPEGSPSKS(ph)PSK;IEEVLSPEGSPSKS(ph)PSK;IEEVLSPEGSPSKS(ph)PSK;IEEVLSPEGSPSKS(ph)PSK;IEEVLSPEGSPSKS(ph)PSK;IEEVLSPEGSPSKS(ph)PSK;IEEVLSPEGSPSKS(ph)PSK;IEEVLSPEGSPSKS(ph)PSK;IEEVLSPEGSPSKS(ph)PSKK;IEEVLSPEGSPSKS(ph)PSKK;IEEVLSPEGSPSKS(ph)PSKK
AsPC-1	Elimusertib	Q9UEY8-2;Q9UEY8	Gamma-adducin	ADD3	S402	REKPRHKsDVEIPAT	FALSE	0.00010804	137.255	108.956	0	81941	87116.6	64363.1	64357.6	62805.6	61725	65890.4	65222.6	66850.3	63505.6	61825.1	1.2903	1.3718	1.0135	1.01342	0.988978	0.971962	1.03755	1.02704	1.05267	1	HKS(ph)DVEIPATVTAFSFEDDTVPLSPLK;HKS(ph)DVEIPATVTAFSFEDDTVPLSPLK;HKS(ph)DVEIPATVTAFSFEDDTVPLSPLK
AsPC-1	Ceralasertib	Q9UEY8-2;Q9UEY8	Gamma-adducin	ADD3	S402	REKPRHKsDVEIPAT	FALSE	0.00999759	106.63	85.82	0	30885.3	31814.9	32462	28081.1	31504	29164.8	33995.1	27912.2	30501.6	28855.4	28213.1	1.07035	1.10256	1.12499	0.973165	1.09179	1.01072	1.17812	0.967313	1.05705	1	HKS(ph)DVEIPATVTAFSFEDDTVPLSPLK;HKS(ph)DVEIPATVTAFSFEDDTVPLSPLK
AsPC-1	Berzosertib	Q9UEY8-2;Q9UEY8	Gamma-adducin	ADD3	S402	REKPRHKsDVEIPAT	FALSE	4.0743e-11	158.31	140.37	0	99448.9	97995.5	75628.6	79144	69965.4	85538.9	60366.4	76908.1	64933.4	62995.5	53864.5	1.57867	1.5556	1.20054	1.25635	1.11064	1.35786	0.958266	1.22085	1.03076	1	HKS(ph)DVEIPATVTAFSFEDDTVPLSPLK;HKS(ph)DVEIPATVTAFSFEDDTVPLSPLK;HKS(ph)DVEIPATVTAFSFEDDTVPLSPLK
AsPC-1	Berzosertib	Q9UEY8-2;Q9UEY8	Gamma-adducin	ADD3	T481	SSKVSGGtPIKIEDP	FALSE	8.9028e-31	NA	NA	1	15746	12826.6	13630.5	14420	13340.8	11920	15273.5	16100	18226.5	14364.8	16365.7	1.09616	0.892923	0.948885	1.00384	0.92872	0.829806	1.06326	1.1208	1.26883	1	VSGGT(ph)PIKIEDPNQFVPLNTNPNEVLEK;VSGGT(ph)PIKIEDPNQFVPLNTNPNEVLEK
AsPC-1	Elimusertib	Q9UEY8-2;Q9UEY8	Gamma-adducin	ADD3	S64	RVTQILQsPAFREDL	FALSE	5.44896e-05	198.56	148.675	0	232546	221824	272319	194634	229637	252301	190990	187424	210178	197003	235748	1.18042	1.12599	1.38231	0.987976	1.16565	1.2807	0.969477	0.951377	1.06688	1	VTQILQS(ph)PAFR;VTQILQS(ph)PAFR;VTQILQS(ph)PAFR;VTQILQS(ph)PAFR
AsPC-1	Ceralasertib	Q9UEY8-2;Q9UEY8	Gamma-adducin	ADD3	S64	RVTQILQsPAFREDL	FALSE	0.000811575	168.51	128.155	0	225287	268457	232184	234766	196754	193691	189387	177193	195236	241679	260242	0.932177	1.1108	0.960715	0.971395	0.814114	0.801439	0.783633	0.733176	0.807833	1	VTQILQS(ph)PAFR;VTQILQS(ph)PAFR;VTQILQS(ph)PAFR;VTQILQS(ph)PAFR
AsPC-1	Berzosertib	Q9UEY8-2;Q9UEY8	Gamma-adducin	ADD3	S64	RVTQILQsPAFREDL	FALSE	1.1518e-06	233.86	184.37	0	182342	257294	201358	204112	180164	163738	201018	134381	207291	189325	225640	0.963113	1.35901	1.06356	1.07811	0.951612	0.864848	1.06176	0.709789	1.09489	1	VTQILQS(ph)PAFR;VTQILQS(ph)PAFR
AsPC-1	Gartisertib	Q9UEY8-2;Q9UEY8	Gamma-adducin	ADD3	S64	RVTQILQsPAFREDL	FALSE	0.00721472	151.315	118.985	0	126454	131897	117020	113594	106138	106123	118166	105044	99259.7	104361	113587	1.2117	1.26386	1.1213	1.08847	1.01703	1.01689	1.13228	1.00655	0.951121	1	VTQILQS(ph)PAFR;VTQILQS(ph)PAFR;VTQILQS(ph)PAFR;VTQILQS(ph)PAFR
AsPC-1	Berzosertib	Q9UEY8-2;Q9UEY8	Gamma-adducin	ADD3	S42	YIRERNMsPDLRQDF	FALSE	0.020093	114.713	49.4685	0	797880	996140	951186	1083554	1097065	1089645	1375614	927864	1289664	1255626	1285545	0.635444	0.793342	0.757539	0.862959	0.873719	0.86781	1.09556	0.738966	1.02711	1	NMS(ph)PDLR;NMS(ph)PDLR;NMS(ph)PDLR
AsPC-1	Gartisertib	Q9UEY8-2;Q9UEY8	Gamma-adducin	ADD3	S42	YIRERNMsPDLRQDF	FALSE	0.028283	100.647	32.087	0	466907	416636	486853	500146	452108	478000	482940	497371	431346	445935	480889	1.04703	0.934296	1.09176	1.12157	1.01384	1.0719	1.08298	1.11534	0.967284	1	NMS(ph)PDLR;NMS(ph)PDLR;NMS(ph)PDLR
AsPC-1	Elimusertib	Q9UEY8-2;Q9UEY8	Gamma-adducin	ADD3	T654	SRLSTSTtIENIEIT	FALSE	0.028133	95.873	55.956	0	59128	57935.1	47497	51603.1	53625.4	53459.3	55929.8	56661.9	48578.8	58925.9	49934.7	1.00343	0.983186	0.806045	0.875728	0.910048	0.907228	0.949154	0.961579	0.824405	1	LSTSTT(ph)IENIEITIK
AsPC-1	Gartisertib	Q9UEY8-2;Q9UEY8	Gamma-adducin	ADD3	T654	SRLSTSTtIENIEIT	FALSE	0.028133	NA	NA	1	43373.8	46818.5	51373.1	47711.5	48497.7	46869.7	41726.2	49366.8	54304.8	54144.3	45099.5	0.801078	0.864698	0.948817	0.88119	0.895711	0.865643	0.770647	0.911762	1.00297	1	LSTSTT(ph)IENIEITIK
AsPC-1	Ceralasertib	Q9UEY8-2;Q9UEY8	Gamma-adducin	ADD3	S42	YIRERNMsPDLRQDF	FALSE	0.028283	126.127	62.9185	0	854242	1159679	1179108	1060848	1078578	1160961	1176522	997245	1036911	1143995	1304617	0.746719	1.01371	1.03069	0.927319	0.942817	1.01483	1.02843	0.871722	0.906395	1	NMS(ph)PDLR;NMS(ph)PDLR;NMS(ph)PDLR
AsPC-1	Ceralasertib	Q9UEY8-2;Q9UEY8	Gamma-adducin	ADD3	T654	SRLSTSTtIENIEIT	FALSE	0.0144037	132.49	99.488	0	87977.3	123558	111795	131070	136603	133653	125354	147535	127804	131271	152986	0.670196	0.941244	0.851634	0.998468	1.04062	1.01814	0.954921	1.1239	0.973593	1	LSTSTT(ph)IENIEITIK;LSTSTT(ph)IENIEITIK
AsPC-1	Elimusertib	Q9UEY8-2;Q9UEY8	Gamma-adducin	ADD3	S42	YIRERNMsPDLRQDF	FALSE	0.026935	101.776	37.5605	0	853788	855711	1.00914e+06	844340	1.02874e+06	987728	957848	962599	954627	814336	993070	1.04845	1.05081	1.23922	1.03685	1.26329	1.21292	1.17623	1.18207	1.17228	1	NMS(ph)PDLR;NMS(ph)PDLR;NMS(ph)PDLR
AsPC-1	Berzosertib	Q9UEY8-2;Q9UEY8;P35612;P35611;P35611-3	Gamma-adducin;Beta-adducin;Alpha-adducin	ADD3;ADD2;ADD1	T691	KKKKKFRtPSFLKKS	FALSE	0.0059357	120.12	47.634	0	101636	122128	119367	117610	93082.6	67323.9	79141.4	60895.2	70196.6	64381.3	134277	1.57865	1.89694	1.85406	1.82677	1.4458	1.04571	1.22926	0.945852	1.09033	1	FRT(ph)PSFLK
AsPC-1	Gartisertib	Q9UEY8-2;Q9UEY8;P35612;P35611;P35611-3	Gamma-adducin;Beta-adducin;Alpha-adducin	ADD3;ADD2;ADD1	T691	KKKKKFRtPSFLKKS	FALSE	0.0049972	129.1	41.483	0	181728	164259	180494	183487	180019	175600	141350	133546	111724	88206.9	197584	2.06025	1.8622	2.04625	2.08019	2.04088	1.99077	1.60248	1.51401	1.26661	1	FRT(ph)PSFLK
AsPC-1	Elimusertib	Q9UEY8-2;Q9UEY8;P35612;P35611-3;P35611	Gamma-adducin;Beta-adducin;Alpha-adducin	ADD3;ADD2;ADD1	S693	KKKFRTPsFLKKSKK	FALSE	0.031406	88.187	17.564	0	895076	1.06851e+06	672513	737575	853267	822518	869891	1.1411e+06	809595	844622	689402	1.05974	1.26508	0.79623	0.87326	1.01024	0.97383	1.02992	1.35102	0.95853	1	FRTPS(ph)FLK;FRTPS(ph)FLK;TPS(ph)FLKK;TPS(ph)FLKK;TPS(ph)FLKK
AsPC-1	Ceralasertib	Q9UEY8-2;Q9UEY8;P35612;P35611-3;P35611	Gamma-adducin;Beta-adducin;Alpha-adducin	ADD3;ADD2;ADD1	S693	KKKFRTPsFLKKSKK	FALSE	0.0069624	108.67	22.043	0	4.81264e+06	4.94206e+06	5.56514e+06	4.6305e+06	5.54073e+06	5.55205e+06	6.25243e+06	5.81393e+06	5.25704e+06	3.92464e+06	3.95224e+06	1.22626	1.25924	1.418	1.17985	1.41178	1.41467	1.59312	1.48139	1.3395	1	FRTPS(ph)FLK;TPS(ph)FLKK;TPS(ph)FLKK
AsPC-1	Berzosertib	Q9UEY8-2;Q9UEY8;P35612;P35611;P35611-3	Gamma-adducin;Beta-adducin;Alpha-adducin	ADD3;ADD2;ADD1	S693	KKKFRTPsFLKKSKK	FALSE	0.0172995	87.4115	25.3505	0	642421	535768	521947	420570	520452	574050	606422	540668	490008	533476	443524	1.20422	1.0043	0.978388	0.788358	0.975586	1.07605	1.13674	1.01348	0.91852	1	FRTPS(ph)FLK;FRTPS(ph)FLK;TPS(ph)FLKK;TPS(ph)FLKK
AsPC-1	Gartisertib	Q9UEY8-2;Q9UEY8;P35612;P35611;P35611-3	Gamma-adducin;Beta-adducin;Alpha-adducin	ADD3;ADD2;ADD1	S693	KKKFRTPsFLKKSKK	FALSE	0.018846	78.629	13.249	0	5049399	3897342	4808925	4341282	4753693	4860962	5152308	5154517	4719503	3742164	3625891	1.34933	1.04147	1.28506	1.1601	1.27031	1.29897	1.37683	1.37742	1.26117	1	FRTPS(ph)FLK;TPS(ph)FLKK;TPS(ph)FLKK;TPS(ph)FLKK
AsPC-1	Elimusertib	P35611;P35611-3;P35612;Q9UEY8;Q9UEY8-2	Gamma-adducin;Beta-adducin;Alpha-adducin	ADD3;ADD2;ADD1	S726	KKKFRTPsFLKKSKK	FALSE	0.04728	NA	NA	1	5.73426e+06	5.66194e+06	4.49989e+06	4.33635e+06	5.07047e+06	4.11569e+06	5.39305e+06	5.85112e+06	4.96949e+06	4.11102e+06	4.0395e+06	1.39485	1.37726	1.09459	1.05481	1.23338	1.00114	1.31185	1.42327	1.20882	1	TPS(ph)FLKK;TPS(ph)FLKK
AsPC-1	Ceralasertib	P35611;P35611-3;P35612;Q9UEY8;Q9UEY8-2	Gamma-adducin;Beta-adducin;Alpha-adducin	ADD3;ADD2;ADD1	S726	KKKFRTPsFLKKSKK	FALSE	0.04728	NA	NA	1	747211	887440	823976	875139	896508	1121661	979915	1144704	847049	793935	630087	0.941148	1.11777	1.03784	1.10228	1.12919	1.41279	1.23425	1.44181	1.0669	1	TPS(ph)FLKK;TPS(ph)FLKK;TPS(ph)FLKK;TPS(ph)FLKK
AsPC-1	Berzosertib	P35611;P35611-3;P35612;Q9UEY8;Q9UEY8-2	Gamma-adducin;Beta-adducin;Alpha-adducin	ADD3;ADD2;ADD1	S726	KKKFRTPsFLKKSKK	FALSE	0.04728	NA	NA	1	8194840	7225646	6961827	5590582	6331122	6976989	8352078	7005462	6384768	5864442	5389918	1.39738	1.23211	1.18712	0.953302	1.07958	1.18971	1.42419	1.19457	1.08872	1	TPS(ph)FLKK;TPS(ph)FLKK;TPS(ph)FLKK;TPS(ph)FLKK;TPS(ph)FLKK
AsPC-1	Gartisertib	P35611;P35611-3;P35612;Q9UEY8;Q9UEY8-2	Gamma-adducin;Beta-adducin;Alpha-adducin	ADD3;ADD2;ADD1	S726	KKKFRTPsFLKKSKK	FALSE	0.04728	NA	NA	1	802123	729719	674759	804099	755526	919256	806851	984822	722518	669274	563339	1.1985	1.09031	1.00819	1.20145	1.12888	1.37351	1.20556	1.47148	1.07956	1	TPS(ph)FLKK;TPS(ph)FLKK;TPS(ph)FLKK
AsPC-1	Elimusertib	Q9UEY8-2;Q9UEY8;P35612;P35611-3;P35611	Gamma-adducin;Beta-adducin;Alpha-adducin	ADD3;ADD2;ADD1	T691	KKKKKFRtPSFLKKS	FALSE	0.006345	129.1	41.483	0	174141	181050	222188	236884	222297	207391	166042	152005	137213	137620	238141	1.26538	1.31558	1.61451	1.72129	1.6153	1.50699	1.20653	1.10452	0.997041	1	FRT(ph)PSFLK
AsPC-1	Elimusertib	P40394;P40394-2	Alcohol dehydrogenase class 4 mu/sigma chain	ADH7	T61	LATGICRtDDHVIKG	FALSE	0.046644	NA	NA	1	18749.6	18528.3	9987.35	9605.38	9262.46	12135	13995.5	18321.3	11486.2	10690.6	16492.6	1.75383	1.73313	0.934213	0.898484	0.866407	1.1351	1.30913	1.71377	1.07442	1	ILATGICRT(ph)DDHVIK
AsPC-1	Ceralasertib	P40394;P40394-2	Alcohol dehydrogenase class 4 mu/sigma chain	ADH7	T61	LATGICRtDDHVIKG	FALSE	0.046644	112.36	63.359	0	16384.2	21251.2	15296.2	13564.8	19390.4	20353.8	22120.8	12117.6	9182.29	12969.6	14310	1.26328	1.63854	1.17939	1.0459	1.49507	1.56935	1.70559	0.934311	0.707987	1	ILATGICRT(ph)DDHVIK
AsPC-1	Berzosertib	P40394;P40394-2	Alcohol dehydrogenase class 4 mu/sigma chain	ADH7	T61	LATGICRtDDHVIKG	FALSE	0.046644	NA	NA	1	14372.9	12288.6	7417.82	9725.95	7354.22	10682.9	12052	12179.9	18757.8	13031	10658.3	1.10297	0.943028	0.569242	0.746368	0.564362	0.819803	0.924867	0.934685	1.43947	1	ILATGICRT(ph)DDHVIK
AsPC-1	Gartisertib	P40394;P40394-2	Alcohol dehydrogenase class 4 mu/sigma chain	ADH7	T61	LATGICRtDDHVIKG	FALSE	0.046644	NA	NA	1	4262.33	3654.31	5792.48	5759	5529.19	2951.14	4294.28	6772.33	7411.3	4209.7	4807.04	1.0125	0.86807	1.37599	1.36803	1.31344	0.701033	1.02009	1.60875	1.76053	1	ILATGICRT(ph)DDHVIK
AsPC-1	Ceralasertib	Q15848	Adiponectin	ADIPOQ	S146;Y137	QQNHYDGsTGKFHCN	FALSE	0.05324	49.606	24.812	0	167631	122521	149469	133596	104832	145529	122172	73292.4	128288	182126	143828	0.920416	0.672728	0.820692	0.733539	0.575605	0.799057	0.670813	0.402428	0.704396	1	IFY(ph)NQQNHYDGS(ph)TGK
AsPC-1	Elimusertib	Q9H2P0	Activity-dependent neuroprotector homeobox protein	ADNP	S709	APSRLNQsPSLAPVK	FALSE	0.00037966	154.09	115.25	0	107004	145366	118724	137955	143518	113332	105831	128220	108242	106318	202487	1.00645	1.36728	1.11669	1.29757	1.3499	1.06598	0.99542	1.20601	1.0181	1	LNQS(ph)PSLAPVK
AsPC-1	Ceralasertib	Q9H2P0	Activity-dependent neuroprotector homeobox protein	ADNP	S709	APSRLNQsPSLAPVK	FALSE	0.00010135	217.12	180.94	0	134343	230364	149363	137085	128235	98709.7	117055	117083	114273	118270	208240	1.1359	1.94778	1.2629	1.15908	1.08425	0.834613	0.989725	0.989964	0.966202	1	LNQS(ph)PSLAPVK
AsPC-1	Berzosertib	Q9H2P0	Activity-dependent neuroprotector homeobox protein	ADNP	S709	APSRLNQsPSLAPVK	FALSE	1.9999e-06	230.23	188.73	0	152306	130600	144020	157041	127454	111682	112541	95718	97073.8	89065.1	180765	1.71005	1.46635	1.61702	1.76321	1.43102	1.25394	1.26359	1.0747	1.08992	1	LNQS(ph)PSLAPVK
AsPC-1	Gartisertib	Q9H2P0	Activity-dependent neuroprotector homeobox protein	ADNP	S709	APSRLNQsPSLAPVK	FALSE	8.3768e-05	173.59	126.93	0	167637	146776	178361	166160	166840	121358	122393	248408	124984	108912	200437	1.5392	1.34766	1.63766	1.52564	1.53188	1.11428	1.12378	2.28082	1.14758	1	LNQS(ph)PSLAPVK
AsPC-1	Berzosertib	Q9H2P0	Activity-dependent neuroprotector homeobox protein	ADNP	S738	KLDDDSDsPSFFEEK	FALSE	6.5844e-05	90.884	71.674	0	5722.82	4939.7	5918.91	6465.42	8028.23	10355.1	8329.77	4606.96	4877.88	5782.28	3549.83	0.989717	0.854283	1.02363	1.11814	1.38842	1.79084	1.44057	0.796738	0.843592	1	LDDDSDS(ph)PSFFEEKPEEPVVLALDPK
AsPC-1	Gartisertib	Q9H2P0	Activity-dependent neuroprotector homeobox protein	ADNP	S738	KLDDDSDsPSFFEEK	FALSE	6.6024e-74	318.6	267.36	0	237833	201529	265791	270443	308128	344026	325974	316592	324178	279620	130053	0.850559	0.720725	0.950546	0.967183	1.10196	1.23033	1.16578	1.13222	1.15935	1	KLDDDSDS(ph)PSFFEEKPEEPVVLALDPK
AsPC-1	Elimusertib	Q9H2P0	Activity-dependent neuroprotector homeobox protein	ADNP	S923	IPEDASEsEEKLDQK	FALSE	1.7308e-06	168.91	140.415	0	97219.2	102376	114009	104321	123227	119747	111651	100652	116637	115833	73585.3	0.839304	0.883828	0.984255	0.900611	1.06384	1.03379	0.963897	0.868941	1.00694	1	VIPEDASES(ph)EEKLDQK;VIPEDASES(ph)EEKLDQK
AsPC-1	Ceralasertib	Q9H2P0	Activity-dependent neuroprotector homeobox protein	ADNP	S738	KLDDDSDsPSFFEEK	FALSE	2.0861e-46	262.47	232.42	0	28972.8	48547.3	31952.6	38818.4	33378.8	36277.6	35240.3	22544.8	27352.8	28738.6	17526.5	1.00815	1.68928	1.11184	1.35074	1.16146	1.26233	1.22624	0.78448	0.95178	1	KLDDDSDS(ph)PSFFEEKPEEPVVLALDPK
AsPC-1	Ceralasertib	Q9H2P0	Activity-dependent neuroprotector homeobox protein	ADNP	S953;S955	LMHNASDsEVDQDDV	FALSE	6.207e-05	149.66	130.187	0	142624	124703	129740	125978	121623	120155	121528	124552	142337	121814	112751	1.17084	1.02371	1.06506	1.03418	0.998433	0.986383	0.997652	1.02248	1.16848	1	LMHNAS(ph)DS(ph)EVDQDDVVEWK;LMHNAS(ph)DS(ph)EVDQDDVVEWK;LMHNAS(ph)DS(ph)EVDQDDVVEWK
AsPC-1	Berzosertib	Q9H2P0	Activity-dependent neuroprotector homeobox protein	ADNP	S953;S955	LMHNASDsEVDQDDV	FALSE	0.00296755	132.584	119.564	0	169046	185976	180867	183242	188226	184769	169370	189153	171955	173256	170066	0.975699	1.07341	1.04392	1.05764	1.0864	1.06645	0.97757	1.09175	0.992491	1	LMHNAS(ph)DS(ph)EVDQDDVVEWK;LMHNAS(ph)DS(ph)EVDQDDVVEWK;LMHNAS(ph)DS(ph)EVDQDDVVEWK;LMHNAS(ph)DS(ph)EVDQDDVVEWK
AsPC-1	Gartisertib	Q9H2P0	Activity-dependent neuroprotector homeobox protein	ADNP	S953;S955	LMHNASDsEVDQDDV	FALSE	0.00012879	117.43	86.506	0	142306	154364	139508	157968	150758	158430	153080	138911	151523	163440	146445	0.870687	0.944465	0.853569	0.966517	0.922406	0.969345	0.936613	0.849919	0.927083	1	LMHNAS(ph)DS(ph)EVDQDDVVEWK;LMHNAS(ph)DS(ph)EVDQDDVVEWK;LMHNAS(ph)DS(ph)EVDQDDVVEWK;LMHNAS(ph)DS(ph)EVDQDDVVEWK;LMHNAS(ph)DS(ph)EVDQDDVVEWK
AsPC-1	Elimusertib	Q9H2P0	Activity-dependent neuroprotector homeobox protein	ADNP	S736	KRKLDDDsDSPSFFE	FALSE	1.2999e-59	283.45	258.53	0	55424.7	69687.6	60648.4	66263.8	65618.4	66996.9	72174.9	78564.6	67281	66479.8	85098	0.833708	1.04825	0.912284	0.996751	0.987043	1.00778	1.08567	1.18178	1.01205	1	KLDDDS(ph)DSPSFFEEKPEEPVVLALDPK;KLDDDS(ph)DSPSFFEEKPEEPVVLALDPK
AsPC-1	Ceralasertib	Q9H2P0	Activity-dependent neuroprotector homeobox protein	ADNP	S736	KRKLDDDsDSPSFFE	FALSE	1.2999e-59	131.19	106.27	1	28653.2	37076.3	28787.2	36363.1	30729.1	30548.7	30354.3	32172.6	33568.7	30085.6	29611.7	0.952391	1.23236	0.956844	1.20865	1.02139	1.01539	1.00893	1.06937	1.11577	1	KLDDDS(ph)DSPSFFEEKPEEPVVLALDPK;KLDDDS(ph)DSPSFFEEKPEEPVVLALDPK
AsPC-1	Berzosertib	Q9H2P0	Activity-dependent neuroprotector homeobox protein	ADNP	S736	KRKLDDDsDSPSFFE	FALSE	1.2999e-59	NA	NA	1	57689.7	45001.5	55350.3	52418	54470.2	49503.8	47027.5	47149.4	56028.9	46490.9	61233.9	1.24088	0.967964	1.19056	1.12749	1.17163	1.06481	1.01154	1.01416	1.20516	1	KLDDDS(ph)DSPSFFEEKPEEPVVLALDPK;KLDDDS(ph)DSPSFFEEKPEEPVVLALDPK;KLDDDS(ph)DSPSFFEEKPEEPVVLALDPK
AsPC-1	Elimusertib	Q9H2P0	Activity-dependent neuroprotector homeobox protein	ADNP	S921	KVIPEDAsESEEKLD	FALSE	5.3295e-07	170.9	133.79	0	1.16928e+06	1.08065e+06	1.28634e+06	1.32466e+06	1.28681e+06	1.26359e+06	1.34145e+06	1.19919e+06	1.30243e+06	1.48804e+06	1.29731e+06	0.785786	0.72622	0.864453	0.890203	0.864769	0.849159	0.901489	0.805885	0.875265	1	VIPEDAS(ph)ESEEK;VIPEDAS(ph)ESEEK;VIPEDAS(ph)ESEEKLDQK;VIPEDAS(ph)ESEEKLDQK;VIPEDAS(ph)ESEEKLDQK;VIPEDAS(ph)ESEEKLDQK;VIPEDAS(ph)ESEEKLDQK
AsPC-1	Ceralasertib	Q9H2P0	Activity-dependent neuroprotector homeobox protein	ADNP	S921	KVIPEDAsESEEKLD	FALSE	2.72478e-07	249.27	185.875	0	911569	974116	865009	925982	756167	823141	802515	815627	874555	994126	983115	0.916955	0.979872	0.87012	0.931454	0.760635	0.828005	0.807257	0.820446	0.879723	1	VIPEDAS(ph)ESEEK;VIPEDAS(ph)ESEEK;VIPEDAS(ph)ESEEKLDQK;VIPEDAS(ph)ESEEKLDQK;VIPEDAS(ph)ESEEKLDQK;VIPEDAS(ph)ESEEKLDQK
AsPC-1	Berzosertib	Q9H2P0	Activity-dependent neuroprotector homeobox protein	ADNP	S921	KVIPEDAsESEEKLD	FALSE	1.2492e-05	266.71	208.74	0	474636	567548	542762	682515	606797	618553	515702	602433	565461	619429	563713	0.766249	0.916245	0.87623	1.10185	0.979607	0.998586	0.832546	0.972563	0.912875	1	VIPEDAS(ph)ESEEK;VIPEDAS(ph)ESEEK;VIPEDAS(ph)ESEEKLDQK;VIPEDAS(ph)ESEEKLDQK;VIPEDAS(ph)ESEEKLDQK;VIPEDAS(ph)ESEEKLDQK
AsPC-1	Gartisertib	Q9H2P0	Activity-dependent neuroprotector homeobox protein	ADNP	S921	KVIPEDAsESEEKLD	FALSE	5.4487e-07	224.97	194.86	1	442138	410794	387415	401904	420805	465961	455343	406772	465044	469367	460309	0.941988	0.875208	0.825398	0.856268	0.896536	0.992744	0.97012	0.866639	0.990789	1	VIPEDAS(ph)ESEEK;VIPEDAS(ph)ESEEK;VIPEDAS(ph)ESEEKLDQK;VIPEDAS(ph)ESEEKLDQK;VIPEDAS(ph)ESEEKLDQK;VIPEDAS(ph)ESEEKLDQK;VIPEDAS(ph)ESEEKLDQK
AsPC-1	Elimusertib	Q9H2P0	Activity-dependent neuroprotector homeobox protein	ADNP	S953;S955	LMHNASDsEVDQDDV	FALSE	0.00130086	120.48	104.415	1	254627	273446	274627	297718	261116	285674	267985	272479	269225	287390	261256	0.885997	0.951482	0.95559	1.03594	0.908576	0.994029	0.93248	0.948116	0.936792	1	LMHNAS(ph)DS(ph)EVDQDDVVEWK;LMHNAS(ph)DS(ph)EVDQDDVVEWK;LMHNAS(ph)DS(ph)EVDQDDVVEWK;LMHNAS(ph)DS(ph)EVDQDDVVEWK;LMHNAS(ph)DS(ph)EVDQDDVVEWK;LMHNAS(ph)DS(ph)EVDQDDVVEWK;LMHNAS(ph)DS(ph)EVDQDDVVEWK;LMHNAS(ph)DS(ph)EVDQDDVVEWK
AsPC-1	Elimusertib	Q9H2P0	Activity-dependent neuroprotector homeobox protein	ADNP	S98	SHFRNVHsEDFENRI	FALSE	0.000466545	188.27	148.74	0	372432	346987	365753	381768	354331	338050	379800	340299	348075	340880	359789	1.09256	1.01792	1.07297	1.11995	1.03946	0.991698	1.11417	0.998294	1.02111	1	NVHS(ph)EDFENR;NVHS(ph)EDFENR
AsPC-1	Ceralasertib	Q9H2P0	Activity-dependent neuroprotector homeobox protein	ADNP	S98	SHFRNVHsEDFENRI	FALSE	0.00075097	175.11	131.91	0	309920	390920	299941	325360	303648	291734	280975	274474	313594	323418	319348	0.958263	1.20871	0.92741	1.00601	0.938871	0.902035	0.868767	0.848665	0.969624	1	NVHS(ph)EDFENR;NVHS(ph)EDFENR
AsPC-1	Berzosertib	Q9H2P0	Activity-dependent neuroprotector homeobox protein	ADNP	S98	SHFRNVHsEDFENRI	FALSE	0.00026642	189.61	157.54	0	233766	198750	216361	271662	245367	254788	198277	241661	255987	215617	262673	1.08417	0.921773	1.00345	1.25993	1.13798	1.18167	0.919577	1.12079	1.18723	1	NVHS(ph)EDFENR
AsPC-1	Gartisertib	Q9H2P0	Activity-dependent neuroprotector homeobox protein	ADNP	S98	SHFRNVHsEDFENRI	FALSE	0.000853555	170.095	125.965	0	223581	244632	299058	225055	245937	211960	243748	240827	248607	233797	252110	0.956305	1.04635	1.27913	0.962609	1.05192	0.9066	1.04256	1.03007	1.06334	1	NVHS(ph)EDFENR;NVHS(ph)EDFENR
AsPC-1	Ceralasertib	Q9H2P0	Activity-dependent neuroprotector homeobox protein	ADNP	S953	TKLMHNAsDSEVDQD	FALSE	1.6994e-27	255.2	210.19	0	223483	205284	198448	221736	213415	196274	255361	221882	207244	213323	222950	1.04763	0.962317	0.930273	1.03944	1.00043	0.920079	1.19706	1.04013	0.971502	1	LMHNAS(ph)DSEVDQDDVVEWK;LMHNAS(ph)DSEVDQDDVVEWK;LMHNAS(ph)DSEVDQDDVVEWK
AsPC-1	Berzosertib	Q9H2P0	Activity-dependent neuroprotector homeobox protein	ADNP	S953	TKLMHNAsDSEVDQD	FALSE	6.7255e-05	304.31	251.4	1	111919	123371	131297	122358	120057	110225	176555	158713	132126	121311	149571	0.922574	1.01698	1.08231	1.00863	0.989661	0.908614	1.45539	1.30831	1.08915	1	LMHNAS(ph)DSEVDQDDVVEWK;LMHNAS(ph)DSEVDQDDVVEWK;LMHNAS(ph)DSEVDQDDVVEWK
AsPC-1	Gartisertib	Q9H2P0	Activity-dependent neuroprotector homeobox protein	ADNP	S953	TKLMHNAsDSEVDQD	FALSE	2.34395e-06	206	172.845	0	83194.4	66507	57255.7	71683	83762.3	122778	107096	131543	79657.3	90141.4	81459.3	0.922933	0.737808	0.635177	0.795229	0.929233	1.36206	1.18809	1.4593	0.883693	1	LMHNAS(ph)DSEVDQDDVVEWK;LMHNAS(ph)DSEVDQDDVVEWK
AsPC-1	Elimusertib	Q9H2P0	Activity-dependent neuroprotector homeobox protein	ADNP	S953	TKLMHNAsDSEVDQD	FALSE	6.9059e-05	132.72	109.62	0	74438	83910.1	79428.8	88611.4	78706.9	103290	80868.7	107971	88480.5	109983	78031	0.67681	0.762933	0.722189	0.805679	0.715625	0.939144	0.73528	0.981706	0.804489	1	LMHNAS(ph)DSEVDQDDVVEWK;LMHNAS(ph)DSEVDQDDVVEWK
AsPC-1	Ceralasertib	P35368	Alpha-1B adrenergic receptor	ADRA1B	S267	FHEDTLSsTKAKGHN	FALSE	3.5849e-05	187.37	137.08	0	150527	121221	152066	126015	146405	127611	125623	125776	150060	142082	151092	1.05944	0.853173	1.07027	0.886913	1.03042	0.89815	0.884156	0.885236	1.05615	1	NFHEDTLSS(ph)TK
AsPC-1	Elimusertib	P25098	Beta-adrenergic receptor kinase 1	ADRBK1	S670	KMKNKPRsPVVELSK	FALSE	0.0045647	146.11	89.675	0	818036	1.00705e+06	884926	791797	857573	937446	897559	955557	885619	832998	852066	0.982038	1.20894	1.06234	0.950538	1.0295	1.12539	1.0775	1.14713	1.06317	1	NKPRS(ph)PVVELSK;S(ph)PVVELSK;S(ph)PVVELSK;S(ph)PVVELSK
AsPC-1	Ceralasertib	P25098	Beta-adrenergic receptor kinase 1	ADRBK1	S670	KMKNKPRsPVVELSK	FALSE	0.0036319	157.78	99.344	0	1360967	1789098	1679899	1567401	1568509	1498039	1849472	1293093	1573931	1442878	1830117	0.943231	1.23995	1.16427	1.0863	1.08707	1.03823	1.28179	0.89619	1.09083	1	NKPRS(ph)PVVELSK;S(ph)PVVELSK;S(ph)PVVELSK;S(ph)PVVELSK;S(ph)PVVELSK
AsPC-1	Berzosertib	P25098	Beta-adrenergic receptor kinase 1	ADRBK1	S670	KMKNKPRsPVVELSK	FALSE	0.00510965	146.48	91.125	0	2428397	1810129	1809328	1700992	1855871	1725391	2019139	1527112	1816191	1818641	1782046	1.33528	0.995319	0.994879	0.935309	1.02047	0.948725	1.11025	0.839699	0.998653	1	NKPRS(ph)PVVELSK;NKPRS(ph)PVVELSK;S(ph)PVVELSK;S(ph)PVVELSK;S(ph)PVVELSK;S(ph)PVVELSK
AsPC-1	Gartisertib	P25098	Beta-adrenergic receptor kinase 1	ADRBK1	S670	KMKNKPRsPVVELSK	FALSE	0.00833755	131.565	79.6375	0	867065	696708	854703	726806	625016	639187	755408	848362	698038	609298	701571	1.42305	1.14346	1.40277	1.19286	1.0258	1.04905	1.2398	1.39236	1.14564	1	S(ph)PVVELSK;S(ph)PVVELSK;S(ph)PVVELSK;S(ph)PVVELSK
AsPC-1	Gartisertib	Q16186	Proteasomal ubiquitin receptor ADRM1	ADRM1	S405	KDEEEDMsLD_____	FALSE	0.013608	NA	NA	1	48397.3	46942.6	47951.6	54525	46551.8	58757.7	54333.2	46724.7	51893.7	52857	46356.3	0.915628	0.888105	0.907196	1.03156	0.880712	1.11164	1.02793	0.883984	0.981775	1	DKKDEEEDMS(ph)LD
AsPC-1	Elimusertib	Q16186	Proteasomal ubiquitin receptor ADRM1	ADRM1	S405	KDEEEDMsLD_____	FALSE	0.013608	104.249	95.8595	0	899846	776569	813397	845593	759584	976332	864471	999900	743437	756463	655204	1.18954	1.02658	1.07526	1.11783	1.00413	1.29066	1.14278	1.32181	0.982781	1	DKKDEEEDMS(ph)LD;DKKDEEEDMS(ph)LD;DKKDEEEDMS(ph)LD
AsPC-1	Ceralasertib	Q16186	Proteasomal ubiquitin receptor ADRM1	ADRM1	S405	KDEEEDMsLD_____	FALSE	0.013608	104.338	97.008	0	388328	484489	473813	533783	516050	691976	545078	526201	380164	642924	434045	0.604003	0.753572	0.736966	0.830242	0.80266	1.0763	0.847811	0.81845	0.591304	1	DKKDEEEDMS(ph)LD;DKKDEEEDMS(ph)LD;DKKDEEEDMS(ph)LD
AsPC-1	Berzosertib	Q16186	Proteasomal ubiquitin receptor ADRM1	ADRM1	S405	KDEEEDMsLD_____	FALSE	0.00756935	133.91	125.74	0	452004	655481	490688	637447	502247	628225	652559	472914	569054	758845	485316	0.595647	0.863788	0.646625	0.840022	0.661857	0.82787	0.859937	0.623202	0.749895	1	DKKDEEEDMS(ph)LD;DKKDEEEDMS(ph)LD
AsPC-1	Ceralasertib	Q16186	Proteasomal ubiquitin receptor ADRM1	ADRM1	T39	SLKGTTVtPDKRKGL	FALSE	0.022189	111.52	68.228	1	231630	184893	198981	175856	151290	188666	139979	155117	153996	199093	259869	1.16343	0.928676	0.999436	0.883284	0.759892	0.947625	0.703082	0.779119	0.773487	1	GTTVT(ph)PDKR;GTTVT(ph)PDKR
AsPC-1	Elimusertib	Q16186	Proteasomal ubiquitin receptor ADRM1	ADRM1	T39	SLKGTTVtPDKRKGL	FALSE	0.0054094	124.67	52.025	0	217263	192223	256066	262304	271267	225668	202921	188000	198363	169141	284710	1.28451	1.13646	1.51392	1.5508	1.60379	1.3342	1.19972	1.1115	1.17277	1	GTTVT(ph)PDKR
AsPC-1	Gartisertib	Q16186	Proteasomal ubiquitin receptor ADRM1	ADRM1	T39	SLKGTTVtPDKRKGL	FALSE	0.025469	120.86	71.555	0	182820	197444	195305	187029	197756	185563	179702	136746	128904	122588	235122	1.49134	1.61064	1.59319	1.52568	1.61318	1.51371	1.46591	1.1155	1.05153	1	GTTVT(ph)PDKR
AsPC-1	Ceralasertib	Q16186	Proteasomal ubiquitin receptor ADRM1	ADRM1	T217	RSQSAAVtPSSTTSS	FALSE	0.00062525	231.575	183.944	0	204018	171403	222390	157152	143810	126202	111830	139645	113237	115360	165984	1.76852	1.4858	1.92779	1.36227	1.24662	1.09398	0.969394	1.21051	0.981594	1	SQSAAVT(ph)PSSTTSSTR;SQSAAVT(ph)PSSTTSSTR
AsPC-1	Berzosertib	Q16186	Proteasomal ubiquitin receptor ADRM1	ADRM1	T217	RSQSAAVtPSSTTSS	FALSE	1.2147e-15	250.19	207.38	0	206454	225529	243916	220702	172992	125641	101138	107874	85901	132074	264736	1.56317	1.70759	1.84682	1.67105	1.30981	0.95129	0.765771	0.816766	0.650401	1	SQSAAVT(ph)PSSTTSSTR
AsPC-1	Gartisertib	Q16186	Proteasomal ubiquitin receptor ADRM1	ADRM1	T217	RSQSAAVtPSSTTSS	FALSE	1.2147e-15	NA	NA	1	37347.7	41653.5	44602.5	36024.2	38126.7	28373.4	32497.3	20036	30269.8	23195.8	39638.3	1.61011	1.79574	1.92287	1.55305	1.64369	1.22322	1.401	0.86378	1.30497	1	SQSAAVT(ph)PSSTTSSTR
AsPC-1	Elimusertib	P30566;P30566-2	Adenylosuccinate lyase	ADSL	S9	AAGGDHGsPDSYRSP	FALSE	5.07e-10	103.71	98.922	0	55183.7	45306.6	45577.4	55965.1	54881.1	50023.1	54223.6	48743.1	55564.8	58439.7	47292.5	0.944284	0.775271	0.779904	0.957655	0.939105	0.855978	0.927855	0.834075	0.950805	1	AAGGDHGS(ph)PDSYR;AAGGDHGS(ph)PDSYR
AsPC-1	Ceralasertib	P30566;P30566-2	Adenylosuccinate lyase	ADSL	S9	AAGGDHGsPDSYRSP	FALSE	3.6433e-06	77.281	72.4975	0	23667.7	20829.4	22365.5	23314.9	23557.4	25847.4	19051.6	25163.9	18486.8	24979.8	22444	0.947473	0.833849	0.895343	0.93335	0.943057	1.03473	0.762681	1.00737	0.740067	1	AAGGDHGS(ph)PDSYR;AAGGDHGS(ph)PDSYR
AsPC-1	Berzosertib	P30566;P30566-2	Adenylosuccinate lyase	ADSL	S9	AAGGDHGsPDSYRSP	FALSE	4.179e-09	108.082	90.4955	0	15228	25051.6	19342.2	20462	16480.3	17054.5	17889.6	22009	20834.5	23777.2	18266.6	0.640447	1.0536	0.813476	0.860573	0.693112	0.717263	0.752385	0.925636	0.876238	1	AAGGDHGS(ph)PDSYR;AAGGDHGS(ph)PDSYR
AsPC-1	Gartisertib	P30566;P30566-2	Adenylosuccinate lyase	ADSL	S9	AAGGDHGsPDSYRSP	FALSE	1.5276e-06	56.46	51.676	0	2760.29	3831.12	4234.44	3761.52	3059.09	3465.91	2397.13	2738.74	3263.56	2974.95	3605.6	0.927845	1.28779	1.42337	1.2644	1.02828	1.16503	0.805773	0.9206	1.09701	1	AAGGDHGS(ph)PDSYR
AsPC-1	Gartisertib	Q8IUX7	Adipocyte enhancer-binding protein 1	AEBP1	S113	PKESLEGsPRPPKKG	FALSE	0.03101	NA	NA	1	105452	107020	83218.6	97659.6	111677	156357	151297	155156	168500	163622	149801	0.644485	0.654068	0.508602	0.596861	0.682533	0.955601	0.924675	0.948257	1.02981	1	ESLEGS(ph)PR
AsPC-1	Ceralasertib	Q8IUX7	Adipocyte enhancer-binding protein 1	AEBP1	S113	PKESLEGsPRPPKKG	FALSE	0.03101	98.254	57.225	0	69686.4	73092.3	86698.9	89826.2	87661.8	94152.9	79018.8	92633.2	81750.7	94847.6	77925.4	0.73472	0.770629	0.914087	0.947058	0.924239	0.992676	0.833114	0.976653	0.861916	1	ESLEGS(ph)PR
AsPC-1	Berzosertib	Q8IUX7	Adipocyte enhancer-binding protein 1	AEBP1	S113	PKESLEGsPRPPKKG	FALSE	0.0113435	111.665	67.557	0	184332	159596	213882	259004	256456	312926	270874	307888	314741	314756	296428	0.585634	0.507048	0.67952	0.822875	0.814778	0.994186	0.860585	0.97818	0.999955	1	ESLEGS(ph)PR;ESLEGS(ph)PR
AsPC-1	Ceralasertib	Q6ZN18;Q6ZN18-2	Zinc finger protein AEBP2	AEBP2	S18;S24	LEELSRLsPLPPGSP	FALSE	0.0016708	NA	NA	1	64187.7	64767.2	73016.7	74772.6	57189.5	78512.9	72984.1	63340.6	61705.6	87374.8	80041.2	0.734625	0.741258	0.835673	0.855769	0.654531	0.898576	0.835299	0.72493	0.706218	1	LS(ph)PLPPGS(ph)PGSAAR
AsPC-1	Berzosertib	Q6ZN18;Q6ZN18-2	Zinc finger protein AEBP2	AEBP2	S18;S24	LEELSRLsPLPPGSP	FALSE	0.0016708	126.46	80.182	0	58415.7	100042	90532.5	93105.4	83112.7	76404.6	87922.9	83376.6	111441	123230	111878	0.474039	0.811829	0.734665	0.755544	0.674454	0.620018	0.713488	0.676595	0.904334	1	LS(ph)PLPPGS(ph)PGSAAR
AsPC-1	Ceralasertib	Q6ZN18;Q6ZN18-2;Q6ZN18-3	Zinc finger protein AEBP2	AEBP2	S390	LKNKRRRsLPRPHDF	FALSE	0.00031938	NA	NA	1	6201.06	6645.08	6753.35	5957.82	6535.72	7003.5	6634.37	6709.85	7448.67	5819.31	6677.44	1.0656	1.1419	1.16051	1.0238	1.12311	1.20349	1.14006	1.15303	1.27999	1	S(ph)LPRPHDFFDAQTLDAIR
AsPC-1	Berzosertib	Q6ZN18;Q6ZN18-2;Q6ZN18-3	Zinc finger protein AEBP2	AEBP2	S390	LKNKRRRsLPRPHDF	FALSE	0.00031938	138.55	108.47	0	6697.73	6255.71	5234.67	5506.45	5880.63	4006.85	5061.02	5256.78	4262.99	5028.37	6529.15	1.33199	1.24408	1.04103	1.09508	1.16949	0.796848	1.00649	1.04542	0.847789	1	S(ph)LPRPHDFFDAQTLDAIR
AsPC-1	Elimusertib	Q6ZN18;Q6ZN18-2;Q6ZN18-3	Zinc finger protein AEBP2	AEBP2	S371	QPKAKEEsPSKAGMN	FALSE	0.020454	84.662	59.437	0	643857	673130	732020	771846	713305	744056	649368	451040	738898	861525	1.03851e+06	0.747346	0.781325	0.84968	0.895907	0.827956	0.86365	0.753743	0.523537	0.857663	1	AKEES(ph)PSK;AKEES(ph)PSK
AsPC-1	Berzosertib	Q6ZN18;Q6ZN18-2	Zinc finger protein AEBP2	AEBP2	S141	SDETRSLsPGAASSS	FALSE	6.41e-21	272.195	233.85	0	84940.4	119203	95470.5	95025.9	98152.2	96655.4	111185	103014	108242	118390	115288	0.717466	1.00687	0.80641	0.802655	0.829062	0.816419	0.939148	0.870131	0.914285	1	SLS(ph)PGAASSSSGDGDGK;SLS(ph)PGAASSSSGDGDGK
AsPC-1	Ceralasertib	Q6ZN18;Q6ZN18-2;Q6ZN18-3	Zinc finger protein AEBP2	AEBP2	S371	QPKAKEEsPSKAGMN	FALSE	0.0032495	120.86	96.869	0	368932	401476	300936	361136	301296	361002	232076	221554	245188	506134	544816	0.728921	0.793221	0.594578	0.713519	0.595288	0.713254	0.458526	0.437738	0.484432	1	AKEES(ph)PSK
AsPC-1	Berzosertib	Q6ZN18;Q6ZN18-2;Q6ZN18-3	Zinc finger protein AEBP2	AEBP2	S371	QPKAKEEsPSKAGMN	FALSE	0.021621	NA	NA	1	284574	631143	402364	398080	366837	284957	316363	272060	421519	442670	636053	0.642857	1.42576	0.908946	0.899269	0.828691	0.643724	0.714669	0.614588	0.952218	1	AKEES(ph)PSK;AKEES(ph)PSK
AsPC-1	Gartisertib	Q6ZN18;Q6ZN18-2;Q6ZN18-3	Zinc finger protein AEBP2	AEBP2	S371	QPKAKEEsPSKAGMN	FALSE	0.0029741	129.705	105.717	0	1034194	1038081	1069005	1033578	1041797	1259735	937270	790020	903933	1174246	1899180	0.88073	0.884041	0.910375	0.880205	0.887205	1.0728	0.798189	0.672789	0.769799	1	AKEES(ph)PSK;AKEES(ph)PSK;AKEES(ph)PSK
AsPC-1	Elimusertib	Q6ZN18;Q6ZN18-2	Zinc finger protein AEBP2	AEBP2	S206	TSGGRRGsLEMSSDG	FALSE	0.00246795	118.017	95.792	0	212174	192414	237353	202193	216619	201333	207842	214336	209640	205120	192049	1.03439	0.938057	1.15714	0.985732	1.05606	0.981537	1.01327	1.04493	1.02203	1	RGS(ph)LEMSSDGEPLSR;RGS(ph)LEMSSDGEPLSR
AsPC-1	Ceralasertib	Q6ZN18;Q6ZN18-2	Zinc finger protein AEBP2	AEBP2	S206	TSGGRRGsLEMSSDG	FALSE	3.75295e-08	177.405	157.77	0	189727	160064	183223	175748	175830	183875	159082	176701	156940	177726	182723	1.06753	0.900628	1.03093	0.988873	0.989337	1.0346	0.895096	0.994233	0.883046	1	RGS(ph)LEMSSDGEPLSR;RGS(ph)LEMSSDGEPLSR
AsPC-1	Gartisertib	Q6ZN18;Q6ZN18-2	Zinc finger protein AEBP2	AEBP2	S141	SDETRSLsPGAASSS	FALSE	4.5376e-16	216.99	181.79	0	16994.8	20856.8	21109.9	22498.6	22337.7	22843.7	26056.4	18276.5	20228.1	22487.3	24930.1	0.755751	0.927495	0.938747	1.0005	0.99335	1.01585	1.15871	0.812746	0.899536	1	SLS(ph)PGAASSSSGDGDGK
AsPC-1	Gartisertib	Q6ZN18;Q6ZN18-2	Zinc finger protein AEBP2	AEBP2	S206	TSGGRRGsLEMSSDG	FALSE	0.00501219	128.388	110.995	0	190577	152310	142966	140855	144730	171325	150731	160901	152444	150083	142742	1.26981	1.01484	0.952581	0.938515	0.964333	1.14154	1.00432	1.07208	1.01573	1	RGS(ph)LEMSSDGEPLSR;RGS(ph)LEMSSDGEPLSR
AsPC-1	Ceralasertib	Q6ZN18;Q6ZN18-2	Zinc finger protein AEBP2	AEBP2	S141	SDETRSLsPGAASSS	FALSE	1.22215e-08	265.62	226.91	0	140552	119882	143340	123513	132090	146122	141461	143879	140173	167647	157471	0.83838	0.715082	0.855009	0.736743	0.787905	0.871603	0.843803	0.858223	0.83612	1	SLS(ph)PGAASSSSGDGDGK;SLS(ph)PGAASSSSGDGDGK
AsPC-1	Berzosertib	Q6ZN18;Q6ZN18-2	Zinc finger protein AEBP2	AEBP2	S206	TSGGRRGsLEMSSDG	FALSE	0.0055866	121.77	105.11	1	91119.4	109339	88662.3	109785	94731.6	110087	101748	115471	100433	119777	110241	0.760743	0.912858	0.740229	0.916578	0.790901	0.919099	0.849479	0.964053	0.838504	1	RGS(ph)LEMSSDGEPLSR;RGS(ph)LEMSSDGEPLSR
AsPC-1	Elimusertib	Q08117;Q08117-2	Amino-terminal enhancer of split	AES	S196	QEDDGEKsD______	FALSE	5.161e-05	189.39	172.27	0	280656	208179	252135	232832	228719	259697	278419	265926	227808	231095	213535	1.21446	0.900835	1.09104	1.00752	0.989719	1.12376	1.20478	1.15072	0.985774	1	NGHDGDTHQEDDGEKS(ph)D;NGHDGDTHQEDDGEKS(ph)D;NGHDGDTHQEDDGEKS(ph)D;NGHDGDTHQEDDGEKS(ph)D
AsPC-1	Ceralasertib	Q08117;Q08117-2	Amino-terminal enhancer of split	AES	S196	QEDDGEKsD______	FALSE	1.63434e-06	167.255	156.53	0	51940.6	39619.7	55747.5	42955.4	53136	50803.2	65171.9	31943	41815.6	48811.8	57270.4	1.0641	0.811683	1.14209	0.880021	1.08859	1.0408	1.33517	0.654412	0.85667	1	NGHDGDTHQEDDGEKS(ph)D;NGHDGDTHQEDDGEKS(ph)D
AsPC-1	Berzosertib	Q08117;Q08117-2	Amino-terminal enhancer of split	AES	S196	QEDDGEKsD______	FALSE	0.000967427	142.065	133.725	0	87180.4	113247	118201	108016	119122	97055.6	135046	73146.9	139960	141180	116614	0.617511	0.802142	0.837237	0.765092	0.843758	0.687458	0.95655	0.51811	0.991354	1	NGHDGDTHQEDDGEKS(ph)D;NGHDGDTHQEDDGEKS(ph)D;NGHDGDTHQEDDGEKS(ph)D;NGHDGDTHQEDDGEKS(ph)D
AsPC-1	Gartisertib	Q08117;Q08117-2	Amino-terminal enhancer of split	AES	S196	QEDDGEKsD______	FALSE	0.00108836	179.49	167.99	1	250895	188024	222734	175630	147757	195986	222559	115768	191283	212686	197182	1.17965	0.884048	1.04724	0.825773	0.694718	0.921481	1.04642	0.544314	0.899371	1	NGHDGDTHQEDDGEKS(ph)D;NGHDGDTHQEDDGEKS(ph)D;NGHDGDTHQEDDGEKS(ph)D;NGHDGDTHQEDDGEKS(ph)D
AsPC-1	Elimusertib	Q8N556;Q8N556-2	Actin filament-associated protein 1	AFAP1	S548	AVVKRTGsNAAQYKY	FALSE	0.005034	130.42	84.6465	0	952927	982202	932760	962826	1.03859e+06	1.029e+06	1.0878e+06	1.09606e+06	1.12699e+06	1.00341e+06	1.12942e+06	0.949691	0.978867	0.929593	0.959557	1.03507	1.0255	1.08411	1.09233	1.12317	1	TGS(ph)NAAQYK;TGS(ph)NAAQYK;TGS(ph)NAAQYK;TGS(ph)NAAQYK
AsPC-1	Ceralasertib	Q8N556;Q8N556-2	Actin filament-associated protein 1	AFAP1	S548	AVVKRTGsNAAQYKY	FALSE	0.00424135	140.035	87.3955	0	319602	482863	308810	433011	288912	395977	330927	304804	267873	367551	260425	0.869544	1.31373	0.840182	1.1781	0.786045	1.07734	0.900357	0.829286	0.728805	1	TGS(ph)NAAQYK;TGS(ph)NAAQYK
AsPC-1	Berzosertib	Q8N556;Q8N556-2	Actin filament-associated protein 1	AFAP1	S548	AVVKRTGsNAAQYKY	FALSE	0.0009168	190.875	122.185	0	335734	333221	318510	343488	361696	368818	333607	286225	324181	358904	344205	0.935442	0.92844	0.887451	0.957049	1.00778	1.02762	0.929517	0.797499	0.903253	1	TGS(ph)NAAQYK;TGS(ph)NAAQYK
AsPC-1	Gartisertib	Q8N556;Q8N556-2	Actin filament-associated protein 1	AFAP1	S548	AVVKRTGsNAAQYKY	FALSE	0.00534385	142.29	90.168	1	372077	326084	395626	326600	316262	335680	393048	289838	365336	341184	432407	1.09055	0.955743	1.15957	0.957254	0.926953	0.98387	1.15201	0.849508	1.07079	1	TGS(ph)NAAQYK;TGS(ph)NAAQYK
AsPC-1	Ceralasertib	Q8N556;Q8N556-2	Actin filament-associated protein 1	AFAP1	S265	ECPPPPSsPVHKAEL	FALSE	1.2742e-07	177.03	155.175	0	87957.5	83501.6	77996.5	80089.2	82675.1	70921.6	80636.7	101250	86158.6	79445.8	83995.3	1.10714	1.05105	0.981757	1.0081	1.04065	0.892704	1.01499	1.27445	1.0845	1	EAYSGCSGPVDSECPPPPSS(ph)PVHK;EAYSGCSGPVDSECPPPPSS(ph)PVHK
AsPC-1	Elimusertib	Q8N556;Q8N556-2	Actin filament-associated protein 1	AFAP1	S668	SGTSSPQsPVFRHRT	FALSE	1.8808e-05	218.565	171.09	1	986044	1.07642e+06	1.06279e+06	1.01207e+06	1.06921e+06	1.08843e+06	1.11017e+06	1.20689e+06	1.16151e+06	1.11899e+06	1.05025e+06	0.881193	0.961963	0.949781	0.90445	0.955512	0.97269	0.992119	1.07856	1.038	1	SGTSSPQS(ph)PVFR;SGTSSPQS(ph)PVFR;SGTSSPQS(ph)PVFR;SGTSSPQS(ph)PVFR
AsPC-1	Gartisertib	Q8N556;Q8N556-2	Actin filament-associated protein 1	AFAP1	S711	SQAAPGSsPCRGHVL	FALSE	0.00727271	142.035	76.097	0	114146	110004	123735	137646	122360	125917	107684	114605	108303	106592	135661	1.07086	1.03201	1.16083	1.29133	1.14793	1.18129	1.01025	1.07517	1.01605	1	SQAAPGSS(ph)PCR;SQAAPGSS(ph)PCR
AsPC-1	Ceralasertib	Q8N556;Q8N556-2	Actin filament-associated protein 1	AFAP1	S264	SECPPPPsSPVHKAE	FALSE	5.4619e-26	227.66	201.99	0	78963	93327.2	73419	94236.1	90187.6	74140	109428	95465.5	90931.3	80569.2	91505.2	0.980064	1.15835	0.911254	1.16963	1.11938	0.920203	1.35819	1.18489	1.12861	1	EAYSGCSGPVDSECPPPPS(ph)SPVHK
AsPC-1	Ceralasertib	Q8N556;Q8N556-2	Actin filament-associated protein 1	AFAP1	S668	SGTSSPQsPVFRHRT	FALSE	7.0005e-14	304.755	249.675	0	575440	724701	620924	667396	597721	642157	645304	653247	644373	643324	628280	0.894478	1.1265	0.96518	1.03742	0.929113	0.998185	1.00308	1.01543	1.00163	1	SGTSSPQS(ph)PVFR;SGTSSPQS(ph)PVFR;SGTSSPQS(ph)PVFR
AsPC-1	Berzosertib	Q8N556;Q8N556-2	Actin filament-associated protein 1	AFAP1	S668	SGTSSPQsPVFRHRT	FALSE	0.00166275	202.405	144.655	0	917509	906866	843471	836952	828550	1035841	884276	814592	846862	805399	734346	1.1392	1.12598	1.04727	1.03918	1.02875	1.28612	1.09794	1.01141	1.05148	1	SGTSSPQS(ph)PVFR;SGTSSPQS(ph)PVFR
AsPC-1	Gartisertib	Q8N556;Q8N556-2	Actin filament-associated protein 1	AFAP1	S668	SGTSSPQsPVFRHRT	FALSE	0.000289873	188.505	143.415	0	857775	716452	722966	778560	748846	721755	657017	823119	742221	714749	706206	1.20011	1.00238	1.0115	1.08928	1.04771	1.0098	0.919228	1.15162	1.03844	1	SGTSSPQS(ph)PVFR;SGTSSPQS(ph)PVFR
AsPC-1	Ceralasertib	Q8N556;Q8N556-2	Actin filament-associated protein 1	AFAP1	S711	SQAAPGSsPCRGHVL	FALSE	0.014455	NA	NA	1	43166.3	76706.1	57681.5	72405.7	60847.8	65857.9	59067.1	60703.9	51136.3	60450.3	68794.8	0.71408	1.26891	0.954198	1.19777	1.00657	1.08945	0.977119	1.00419	0.845923	1	SQAAPGSS(ph)PCR;SQAAPGSS(ph)PCR
AsPC-1	Berzosertib	Q8N556;Q8N556-2	Actin filament-associated protein 1	AFAP1	S711	SQAAPGSsPCRGHVL	FALSE	0.00989755	119.73	57.641	0	95127.5	99157.1	108710	116216	112622	119425	125669	98583.7	108791	113110	128409	0.841014	0.87664	0.961093	1.02745	0.995684	1.05582	1.11103	0.87157	0.961814	1	SQAAPGSS(ph)PCR;SQAAPGSS(ph)PCR
AsPC-1	Elimusertib	Q8N556;Q8N556-2	Actin filament-associated protein 1	AFAP1	S711	SQAAPGSsPCRGHVL	FALSE	0.000277185	162.66	81.18	0	121555	158699	163370	181111	192049	196145	170753	195308	188945	189070	234320	0.642911	0.839368	0.864074	0.957908	1.01576	1.03742	0.903124	1.033	0.99934	1	SQAAPGSS(ph)PCR;SQAAPGSS(ph)PCR
AsPC-1	Elimusertib	P51825-2;P51825-3;P51825	AF4/FMR2 family member 1	AFF1	S245	KGYCPAKsPKDLAVK	FALSE	0.00854205	101.386	50.5265	0	1.0049e+06	1.14136e+06	1.11587e+06	1.06644e+06	1.22422e+06	1.16285e+06	1.15109e+06	1.2396e+06	1.41785e+06	1.19658e+06	1.1525e+06	0.839812	0.953852	0.932556	0.891246	1.0231	0.971817	0.961985	1.03595	1.18492	1	GYCPAKS(ph)PK;GYCPAKS(ph)PK
AsPC-1	Ceralasertib	P51825;P51825-3;P51825-2	AF4/FMR2 family member 1	AFF1	S245	KGYCPAKsPKDLAVK	FALSE	0.0216474	90.0425	42.7085	0	1345773	1408826	1525894	1386587	1272993	1392673	1596716	1452153	1479252	1195368	1355978	1.12582	1.17857	1.27651	1.15997	1.06494	1.16506	1.33575	1.21482	1.23749	1	GYCPAKS(ph)PK;GYCPAKS(ph)PK
AsPC-1	Berzosertib	P51825-2;P51825-3;P51825	AF4/FMR2 family member 1	AFF1	S245	KGYCPAKsPKDLAVK	FALSE	0.0027293	117.94	69.36	0	1153342	1087801	1341471	1118535	1069211	1124201	1395649	1041838	1383855	1195584	1137972	0.964669	0.909849	1.12202	0.935556	0.894301	0.940295	1.16734	0.871406	1.15747	1	GYCPAKS(ph)PK
AsPC-1	Gartisertib	P51825;P51825-3;P51825-2	AF4/FMR2 family member 1	AFF1	S245	KGYCPAKsPKDLAVK	FALSE	0.0098985	97.5315	47.3315	0	1175957	1220353	1074491	1309850	1313981	1548820	1353817	1224118	1400130	1470780	1351011	0.799547	0.829732	0.730559	0.890582	0.893391	1.05306	0.920476	0.832292	0.951964	1	GYCPAKS(ph)PK;GYCPAKS(ph)PK
AsPC-1	Elimusertib	P51825-2;P51825-3;P51825	AF4/FMR2 family member 1	AFF1	S588	GKRSCQKsPAQQEPP	FALSE	0.019782	NA	NA	1	59187.5	57537.2	58402.4	57686.8	64917.4	60938.4	63575.6	58436.4	63236.1	69969.7	67453.7	0.845902	0.822316	0.834681	0.824454	0.927793	0.870926	0.908617	0.835168	0.903765	1	S(ph)PAQQEPPQR
AsPC-1	Ceralasertib	P51825-2;P51825-3;P51825	AF4/FMR2 family member 1	AFF1	S588	GKRSCQKsPAQQEPP	FALSE	0.019782	NA	NA	1	19101.2	21734.6	20427	25281.9	19106.7	20769.1	19402.3	16351.9	19606	18810.1	17145.8	1.01547	1.15547	1.08596	1.34406	1.01577	1.10415	1.03149	0.869316	1.04232	1	S(ph)PAQQEPPQR
AsPC-1	Berzosertib	P51825-2;P51825-3;P51825	AF4/FMR2 family member 1	AFF1	S588	GKRSCQKsPAQQEPP	FALSE	0.019782	88.267	45.143	0	47237.7	55918	53497.3	55978.9	57269.7	53340.4	46849	55981.7	45174.7	48491.7	57141	0.974141	1.15315	1.10323	1.1544	1.18102	1.09999	0.966125	1.15446	0.931596	1	S(ph)PAQQEPPQR;S(ph)PAQQEPPQR
AsPC-1	Elimusertib	P51825-2;P51825-3;P51825	AF4/FMR2 family member 1	AFF1	S212	PSPVPPLsPIHSNQQ	FALSE	0.00027275	116.19	91.996	0	8169.56	7589.07	8042.36	9286.37	8877.09	7318.1	8972.5	10414.8	9630.3	10363.5	10550.6	0.788301	0.732288	0.776027	0.896065	0.856572	0.706142	0.865779	1.00495	0.929251	1	ELSPLISLPSPVPPLS(ph)PIHSNQQTLPR
AsPC-1	Ceralasertib	P51825;P51825-3;P51825-2	AF4/FMR2 family member 1	AFF1	S212	PSPVPPLsPIHSNQQ	FALSE	0.0014038	165.219	140.729	0	21650	25374.8	18333.8	23274.2	22370.8	18189.7	24078.4	24170.4	19766.5	21778.8	23282.2	0.994088	1.16512	0.84182	1.06866	1.02719	0.835205	1.10559	1.10982	0.907606	1	ELSPLISLPSPVPPLS(ph)PIHSNQQTLPR;ELSPLISLPSPVPPLS(ph)PIHSNQQTLPR
AsPC-1	Gartisertib	P51825;P51825-2;P51825-3	AF4/FMR2 family member 1	AFF1	S212	PSPVPPLsPIHSNQQ	FALSE	0.0028076	NA	NA	1	4491.53	3026.59	2515.06	3365.99	2786.25	2919.24	4787.25	4106.79	3016.07	4445.35	2344.18	1.01039	0.680844	0.565772	0.757194	0.626778	0.656696	1.07691	0.923838	0.678476	1	ELSPLISLPSPVPPLS(ph)PIHSNQQTLPR
AsPC-1	Berzosertib	P51825-2;P51825-3;P51825	AF4/FMR2 family member 1	AFF1	S199;S206;S212	SAPERELsPLISLPS	FALSE	7.1938e-08	147.97	119.74	0	8170.49	7184.45	7856.29	11869.4	8615.65	8026.51	5389.73	10074.3	4560.6	7972.95	10420.6	1.02478	0.901103	0.985368	1.4887	1.08061	1.00672	0.676002	1.26355	0.572009	1	ELS(ph)PLISLPS(ph)PVPPLS(ph)PIHSNQQTLPR
AsPC-1	Gartisertib	P51825;P51825-3;P51825-2	AF4/FMR2 family member 1	AFF1	S199;S206;S212	SAPERELsPLISLPS	FALSE	0.00014062	104.98	91.524	0	2145.87	4256.25	3566.37	4020.88	3264.56	2259.2	4995.22	3730.57	4054.37	3558.11	3914.45	0.603094	1.19621	1.00232	1.13006	0.917501	0.634946	1.4039	1.04847	1.13948	1	ELS(ph)PLISLPS(ph)PVPPLS(ph)PIHSNQQTLPR
AsPC-1	Elimusertib	P51825-2;P51825-3;P51825	AF4/FMR2 family member 1	AFF1	S206;S212	SPLISLPsPVPPLSP	FALSE	0.0016897	101.27	86.787	0	9932.91	9364.1	10045.9	9625.15	9661.91	9117.03	9927.63	8458.12	10344.1	8729.97	10956	1.13779	1.07264	1.15074	1.10254	1.10675	1.04434	1.13719	0.96886	1.1849	1	ELSPLISLPS(ph)PVPPLS(ph)PIHSNQQTLPR
AsPC-1	Ceralasertib	P51825;P51825-3;P51825-2	AF4/FMR2 family member 1	AFF1	S857	TKPSRPSsQSSKKEM	TRUE	0.0030967	110.57	73.416	0	22925.1	24074.2	24829.4	28117.9	36963.3	46069.5	48325.7	50683	57204.6	40580.8	28825	0.564924	0.59324	0.611851	0.692886	0.910858	1.13525	1.19085	1.24894	1.40965	1	TKPSRPSS(ph)QSSK
AsPC-1	Ceralasertib	P51825;P51825-3;P51825-2	AF4/FMR2 family member 1	AFF1	S199;S206;S212	SAPERELsPLISLPS	FALSE	0.0001843	105.48	90.887	0	4635.46	3879.72	4890.96	3744.54	3798.05	2504.92	3735.89	4193.66	5159.28	2768.09	3972.54	1.67461	1.40158	1.76691	1.35275	1.37208	0.904926	1.34963	1.515	1.86384	1	ELS(ph)PLISLPS(ph)PVPPLS(ph)PIHSNQQTLPR
AsPC-1	Elimusertib	P51825-2;P51825-3	AF4/FMR2 family member 1	AFF1	S1099	SKVAQAPsPCIARST	FALSE	0.053994	84.734	62.883	0	92824.5	94229.9	81884.8	89067.8	87178.5	90714.2	91876	82622.1	86487.6	84877	83955.8	1.09364	1.11019	0.964746	1.04938	1.02712	1.06877	1.08246	0.973434	1.01898	1	VAQAPS(ph)PCIAR
AsPC-1	Berzosertib	P51825-2;P51825-3	AF4/FMR2 family member 1	AFF1	S1099	SKVAQAPsPCIARST	FALSE	0.004075	110.9	89.2	0	111695	95856.7	121703	101593	113649	107275	94725.8	81588.6	119709	126768	120636	0.8811	0.756161	0.960051	0.801411	0.896511	0.84623	0.74724	0.643608	0.944321	1	VAQAPS(ph)PCIAR
AsPC-1	Gartisertib	P51825-2;P51825-3	AF4/FMR2 family member 1	AFF1	S1099	SKVAQAPsPCIARST	FALSE	0.004075	NA	NA	1	99355.9	93855.4	91258.2	82635.8	83845.5	113604	99692.7	103627	95200.2	96145.8	86643.6	1.03339	0.976178	0.949165	0.859484	0.872066	1.18158	1.03689	1.07781	0.990165	1	VAQAPS(ph)PCIAR
AsPC-1	Ceralasertib	P51825;P51825-3;P51825-2	AF4/FMR2 family member 1	AFF1	S206;S212	SPLISLPsPVPPLSP	FALSE	0.00152055	91.398	76.693	0	8587.84	10302.9	10950.3	9604.78	9262.54	10473.8	7373.16	12529.4	12245.2	7963.58	11463.3	1.07839	1.29376	1.37504	1.20609	1.16311	1.31521	0.925859	1.57334	1.53765	1	ELSPLISLPS(ph)PVPPLS(ph)PIHSNQQTLPR;ELSPLISLPS(ph)PVPPLS(ph)PIHSNQQTLPR
AsPC-1	Berzosertib	P51825-2;P51825-3;P51825	AF4/FMR2 family member 1	AFF1	S206;S212	SPLISLPsPVPPLSP	FALSE	0.00084485	157.75	143.38	0	13134.4	11771	11956.1	14282.9	14243.7	13567.6	9043.65	13611.9	11022.4	9482.11	13533	1.38517	1.24139	1.26091	1.5063	1.50216	1.43086	0.953759	1.43554	1.16245	1	ELSPLISLPS(ph)PVPPLS(ph)PIHSNQQTLPR;ELSPLISLPS(ph)PVPPLS(ph)PIHSNQQTLPR
AsPC-1	Gartisertib	P51825;P51825-2;P51825-3	AF4/FMR2 family member 1	AFF1	S206;S212	SPLISLPsPVPPLSP	FALSE	0.0016897	NA	NA	1	5316.15	3770.43	3987.94	4190.05	4752.38	4321.02	4644.98	4270.87	3811.24	2788.89	4828.34	1.90619	1.35195	1.42994	1.50241	1.70404	1.54937	1.66553	1.53139	1.36658	1	ELSPLISLPS(ph)PVPPLS(ph)PIHSNQQTLPR
AsPC-1	Elimusertib	Q9UHB7;Q9UHB7-2;Q9UHB7-3	AF4/FMR2 family member 4	AFF4	S222	DPDANWDsPSRVPFS	FALSE	4.92783e-05	213.56	148.305	0	146122	131148	172933	167925	152259	186393	145819	166651	163855	174912	160355	0.835402	0.749793	0.988686	0.960056	0.870488	1.06564	0.833672	0.952774	0.936788	1	DPDANWDS(ph)PSR;DPDANWDS(ph)PSR
AsPC-1	Ceralasertib	Q9UHB7;Q9UHB7-2;Q9UHB7-3	AF4/FMR2 family member 4	AFF4	S222	DPDANWDsPSRVPFS	FALSE	1.06717e-06	257.585	185.32	0	241584	251170	241698	258606	204709	214455	210452	234193	240003	237038	234083	1.01918	1.05962	1.01966	1.09099	0.863616	0.904729	0.887842	0.987999	1.01251	1	DPDANWDS(ph)PSR;DPDANWDS(ph)PSR
AsPC-1	Berzosertib	Q9UHB7;Q9UHB7-2;Q9UHB7-3	AF4/FMR2 family member 4	AFF4	S222	DPDANWDsPSRVPFS	FALSE	6.2637e-14	270.16	193.22	0	103695	114692	122279	124216	142678	121464	128646	143272	133973	128912	126212	0.804387	0.889692	0.948543	0.963574	1.10678	0.942224	0.997938	1.11139	1.03926	1	DPDANWDS(ph)PSR
AsPC-1	Gartisertib	Q9UHB7;Q9UHB7-2;Q9UHB7-3	AF4/FMR2 family member 4	AFF4	S222	DPDANWDsPSRVPFS	FALSE	9.09299e-06	233.12	161.895	0	229755	223003	189678	213532	210553	216608	199821	216452	210214	213152	194128	1.07789	1.04621	0.889872	1.00178	0.98781	1.01621	0.937458	1.01548	0.986218	1	DPDANWDS(ph)PSR;DPDANWDS(ph)PSR
AsPC-1	Elimusertib	Q9UHB7;Q9UHB7-2	AF4/FMR2 family member 4	AFF4	S694	FFRQRMFsPMEEKEL	FALSE	0.0049851	121.075	80.9305	0	1.6022e+06	1.58243e+06	1.55443e+06	1.66282e+06	1.61446e+06	1.66613e+06	1.6786e+06	1.68514e+06	1.81047e+06	1.92682e+06	1.74268e+06	0.831529	0.821267	0.806736	0.862985	0.837888	0.864704	0.871178	0.874572	0.939617	1	MFS(ph)PMEEK;MFS(ph)PMEEK;MFS(ph)PMEEK;MFS(ph)PMEEK;MFS(ph)PMEEK;MFS(ph)PMEEK;MFS(ph)PMEEK;MFS(ph)PMEEK;MFS(ph)PMEEK
AsPC-1	Ceralasertib	Q9UHB7;Q9UHB7-2	AF4/FMR2 family member 4	AFF4	S694	FFRQRMFsPMEEKEL	FALSE	0.0049128	141.19	83.15	0	1626095	1839005	1634399	1739899	1674343	1507038	1686490	1594451	1700652	1484652	1687148	1.09527	1.23868	1.10086	1.17192	1.12777	1.01508	1.13595	1.07396	1.14549	1	MFS(ph)PMEEK;MFS(ph)PMEEK;MFS(ph)PMEEK;MFS(ph)PMEEK;MFS(ph)PMEEK;MFS(ph)PMEEK
AsPC-1	Berzosertib	Q9UHB7;Q9UHB7-2	AF4/FMR2 family member 4	AFF4	S694	FFRQRMFsPMEEKEL	FALSE	0.0051583	109.83	80.188	0	2462800	2172137	2481193	2551541	2598753	2497346	2638894	2588866	2416987	2381139	2603606	1.03429	0.912226	1.04202	1.07156	1.09139	1.0488	1.10825	1.08724	1.01506	1	MFS(ph)PMEEK;MFS(ph)PMEEK;MFS(ph)PMEEK;MFS(ph)PMEEK;MFS(ph)PMEEK;MFS(ph)PMEEK;MFS(ph)PMEEK;MFS(ph)PMEEK;MFS(ph)PMEEK
AsPC-1	Gartisertib	Q9UHB7;Q9UHB7-2	AF4/FMR2 family member 4	AFF4	S694	FFRQRMFsPMEEKEL	FALSE	0.0037748	140.17	88.902	0	1747126	1486365	1560228	1464830	1624072	1722421	1593879	1659507	1772034	1596586	1762987	1.09429	0.930964	0.977228	0.917477	1.01721	1.07882	0.998305	1.03941	1.10989	1	MFS(ph)PMEEK;MFS(ph)PMEEK;MFS(ph)PMEEK;MFS(ph)PMEEK;MFS(ph)PMEEK;MFS(ph)PMEEK;MFS(ph)PMEEK
AsPC-1	Berzosertib	Q9UHB7;Q9UHB7-2	AF4/FMR2 family member 4	AFF4	S487	KVNPHKVsPASSVDS	FALSE	0.0013128	104.12	84.999	0	458910	201917	258132	164844	205997	147332	272931	189852	167931	77342	233020	5.93351	2.6107	3.33754	2.13136	2.66345	1.90494	3.52888	2.45471	2.17128	1	VNPHKVS(ph)PASSVDSNIPSSQGYK
AsPC-1	Gartisertib	Q9UHB7;Q9UHB7-2	AF4/FMR2 family member 4	AFF4	S487	KVNPHKVsPASSVDS	FALSE	3.2402e-09	163.09	129.39	0	677280	556881	530944	665309	748231	777714	675796	890391	543284	475071	579141	1.42564	1.1722	1.11761	1.40044	1.57499	1.63705	1.42252	1.87423	1.14358	1	VNPHKVS(ph)PASSVDSNIPSSQGYK;VNPHKVS(ph)PASSVDSNIPSSQGYK;VS(ph)PASSVDSNIPSSQGYK
AsPC-1	Berzosertib	Q9UHB7;Q9UHB7-2	AF4/FMR2 family member 4	AFF4	S680;T674	KYPESNRtPVKPSSV	FALSE	7.0272e-06	137.64	117.37	0	66678.4	59614.6	65793.8	71365.4	61522.1	79297.9	59570.7	74135.9	55884	66529.9	72972	1.00223	0.896057	0.988936	1.07268	0.924729	1.19192	0.895398	1.11432	0.839983	1	YPESNRT(ph)PVKPSS(ph)VEEEDSFFR
AsPC-1	Gartisertib	Q9UHB7;Q9UHB7-2	AF4/FMR2 family member 4	AFF4	T674	KYPESNRtPVKPSSV	FALSE	2.5598e-07	162.7	137.58	0	530069	516635	469392	501659	516324	535801	444614	503588	470994	488348	494952	1.08543	1.05793	0.961183	1.02726	1.05729	1.09717	0.910445	1.03121	0.964464	1	T(ph)PVKPSSVEEEDSFFR;T(ph)PVKPSSVEEEDSFFR;YPESNRT(ph)PVKPSSVEEEDSFFR;YPESNRT(ph)PVKPSSVEEEDSFFR;YPESNRT(ph)PVKPSSVEEEDSFFR;YPESNRT(ph)PVKPSSVEEEDSFFR
AsPC-1	Elimusertib	Q9UHB7;Q9UHB7-2	AF4/FMR2 family member 4	AFF4	T674	KYPESNRtPVKPSSV	FALSE	0.000243988	157.6	133.01	1	689207	693088	746277	831684	744899	704319	718765	700605	760763	858002	822647	0.80327	0.807793	0.869785	0.969327	0.868179	0.820883	0.83772	0.816554	0.886668	1	T(ph)PVKPSSVEEEDSFFR;T(ph)PVKPSSVEEEDSFFR;T(ph)PVKPSSVEEEDSFFR;YPESNRT(ph)PVKPSSVEEEDSFFR;YPESNRT(ph)PVKPSSVEEEDSFFR;YPESNRT(ph)PVKPSSVEEEDSFFR
AsPC-1	Ceralasertib	Q9UHB7;Q9UHB7-2	AF4/FMR2 family member 4	AFF4	T674	KYPESNRtPVKPSSV	FALSE	0.00074798	170.965	140.91	0	576747	603831	550632	600994	542726	546984	559684	594375	551415	598760	640366	0.963237	1.00847	0.919621	1.00373	0.906417	0.913529	0.934739	0.992676	0.920929	1	T(ph)PVKPSSVEEEDSFFR;T(ph)PVKPSSVEEEDSFFR;T(ph)PVKPSSVEEEDSFFR;T(ph)PVKPSSVEEEDSFFR;YPESNRT(ph)PVKPSSVEEEDSFFR;YPESNRT(ph)PVKPSSVEEEDSFFR;YPESNRT(ph)PVKPSSVEEEDSFFR
AsPC-1	Ceralasertib	Q9UHB7;Q9UHB7-2	AF4/FMR2 family member 4	AFF4	S836	GSRKRTIsQSSSLKS	TRUE	0.0012916	179.94	70.332	0	660462	557280	620387	586430	653155	507867	596536	588533	654443	447355	553513	1.47637	1.24572	1.38679	1.31088	1.46004	1.13526	1.33347	1.31558	1.46292	1	TIS(ph)QSSSLK;TIS(ph)QSSSLK;TIS(ph)QSSSLK
AsPC-1	Berzosertib	Q9UHB7;Q9UHB7-2	AF4/FMR2 family member 4	AFF4	S836	GSRKRTIsQSSSLKS	TRUE	0.00348795	138.625	65.811	0	1483940	1024426	1071069	994698	1084356	1110155	711629	964582	637836	736730	909139	2.01423	1.3905	1.45382	1.35015	1.47185	1.50687	0.96593	1.30927	0.865766	1	TIS(ph)QSSSLK;TIS(ph)QSSSLK;TIS(ph)QSSSLK;TIS(ph)QSSSLK
AsPC-1	Gartisertib	Q9UHB7;Q9UHB7-2	AF4/FMR2 family member 4	AFF4	S836	GSRKRTIsQSSSLKS	TRUE	0.00068693	202.05	98.634	0	177790	203971	195885	126808	123964	94024.9	101450	104297	150200	128262	156314	1.38614	1.59026	1.52722	0.988663	0.96649	0.733068	0.790958	0.813157	1.17104	1	TIS(ph)QSSSLK
AsPC-1	Ceralasertib	Q9UHB7;Q9UHB7-2;Q9UHB7-3	AF4/FMR2 family member 4	AFF4	S180	HSKSRSSsPGKPQAV	FALSE	2.5769e-05	133.27	98.545	0	10902.7	15434.9	16783.3	20268.7	37498.7	20943.4	19092.1	104404	31805	12532.9	23458.5	0.869928	1.23155	1.33914	1.61723	2.99202	1.67107	1.52335	8.33037	2.53772	1	SSS(ph)PGKPQAVSSLNSSHSR
AsPC-1	Ceralasertib	Q9UHB7;Q9UHB7-2	AF4/FMR2 family member 4	AFF4	S620	IKKESKSsPRPTAEK	FALSE	0.046133	67.456	57.452	0	172208	209268	169074	177079	182832	186001	174338	186138	180602	165805	183999	1.03862	1.26213	1.01971	1.06799	1.10269	1.1218	1.05146	1.12263	1.08924	1	SS(ph)PRPTAEK
AsPC-1	Gartisertib	Q9UHB7;Q9UHB7-2	AF4/FMR2 family member 4	AFF4	S620	IKKESKSsPRPTAEK	FALSE	0.046133	NA	NA	1	21311.3	20446.4	17701.5	18035.8	18200.4	17378.8	18482.4	18569.4	20835.9	17831	19365.2	1.19518	1.14668	0.992735	1.01148	1.02072	0.974639	1.03653	1.04141	1.16852	1	SS(ph)PRPTAEK
AsPC-1	Ceralasertib	Q9UHB7;Q9UHB7-2	AF4/FMR2 family member 4	AFF4	S703;S706	MEEKELLsPLSEPDD	FALSE	2.90905e-05	190.86	156.47	0	458124	530600	419735	496886	432242	386797	446773	463839	435439	423797	470928	1.081	1.25201	0.990414	1.17246	1.01993	0.912694	1.05421	1.09448	1.02747	1	ELLS(ph)PLS(ph)EPDDR;ELLS(ph)PLS(ph)EPDDRYPLIVK;ELLS(ph)PLS(ph)EPDDRYPLIVK;ELLS(ph)PLS(ph)EPDDRYPLIVK
AsPC-1	Berzosertib	Q9UHB7;Q9UHB7-2	AF4/FMR2 family member 4	AFF4	S703	MEEKELLsPLSEPDD	FALSE	2.8502e-06	227.545	193.695	0	862296	719010	785921	799192	805424	815666	909013	901342	757496	708465	724027	1.21713	1.01488	1.10933	1.12806	1.13686	1.15132	1.28307	1.27225	1.06921	1	ELLS(ph)PLSEPDDR;ELLS(ph)PLSEPDDR;ELLS(ph)PLSEPDDRYPLIVK;ELLS(ph)PLSEPDDRYPLIVK
AsPC-1	Gartisertib	Q9UHB7;Q9UHB7-2	AF4/FMR2 family member 4	AFF4	S703	MEEKELLsPLSEPDD	FALSE	2.46e-06	208.51	177.03	0	560946	497130	496793	504114	512758	602450	511879	635376	503805	510260	468007	1.09933	0.974267	0.973608	0.987956	1.0049	1.18067	1.00317	1.2452	0.987349	1	ELLS(ph)PLSEPDDR;ELLS(ph)PLSEPDDRYPLIVK;ELLS(ph)PLSEPDDRYPLIVK
AsPC-1	Elimusertib	Q9UHB7;Q9UHB7-2	AF4/FMR2 family member 4	AFF4	S703;S706	MEEKELLsPLSEPDD	FALSE	0.00018838	147.93	118.3	0	955857	1.10271e+06	1.05087e+06	969414	899986	1.04369e+06	1.02618e+06	866686	1.14711e+06	1.10603e+06	1.03481e+06	0.864221	0.996997	0.950129	0.876478	0.813706	0.943635	0.927803	0.783598	1.03714	1	ELLS(ph)PLS(ph)EPDDR;ELLS(ph)PLS(ph)EPDDRYPLIVK;ELLS(ph)PLS(ph)EPDDRYPLIVK;ELLS(ph)PLS(ph)EPDDRYPLIVK;ELLS(ph)PLS(ph)EPDDRYPLIVK;ELLS(ph)PLS(ph)EPDDRYPLIVK
AsPC-1	Gartisertib	Q9UHB7;Q9UHB7-2	AF4/FMR2 family member 4	AFF4	S703;S706	MEEKELLsPLSEPDD	FALSE	0.00015365	133.26	115.61	0	367872	312019	310005	338844	327539	392626	340403	371770	379178	361817	333794	1.01673	0.862365	0.8568	0.936507	0.90526	1.08515	0.940814	1.02751	1.04798	1	ELLS(ph)PLS(ph)EPDDRYPLIVK;ELLS(ph)PLS(ph)EPDDRYPLIVK;ELLS(ph)PLS(ph)EPDDRYPLIVK
AsPC-1	Berzosertib	Q9UHB7;Q9UHB7-2	AF4/FMR2 family member 4	AFF4	S814	KEKDLLPsPAGPVPS	FALSE	0.00022655	153.77	113.05	1	1172971	962492	1361705	1314843	1324392	1162618	1233386	1158189	1136791	1097489	1276530	1.06878	0.876995	1.24075	1.19805	1.20675	1.05934	1.12383	1.05531	1.03581	1	DLLPS(ph)PAGPVPSK;DLLPS(ph)PAGPVPSK;DLLPS(ph)PAGPVPSK;EKDLLPS(ph)PAGPVPSK;EKDLLPS(ph)PAGPVPSK
AsPC-1	Elimusertib	Q9UHB7;Q9UHB7-2	AF4/FMR2 family member 4	AFF4	S814	KEKDLLPsPAGPVPS	FALSE	0.00148217	139.69	91.938	0	822447	739639	925580	842163	843009	785829	854946	750205	949348	921441	1.0067e+06	0.892566	0.802698	1.00449	0.913963	0.914881	0.852826	0.927836	0.814165	1.03029	1	DLLPS(ph)PAGPVPSK;DLLPS(ph)PAGPVPSK;DLLPS(ph)PAGPVPSK;DLLPS(ph)PAGPVPSKDPK;EKDLLPS(ph)PAGPVPSK;EKDLLPS(ph)PAGPVPSK
AsPC-1	Ceralasertib	Q9UHB7;Q9UHB7-2	AF4/FMR2 family member 4	AFF4	S814	KEKDLLPsPAGPVPS	FALSE	0.00132521	137.92	83.278	0	1.38212e+06	1.57329e+06	1.42626e+06	1.61073e+06	1.45941e+06	1.27568e+06	1.4647e+06	1.37338e+06	1.44755e+06	1.35165e+06	1.55117e+06	1.02255	1.16398	1.0552	1.19168	1.07973	0.943797	1.08364	1.01608	1.07095	1	DLLPS(ph)PAGPVPSK;DLLPS(ph)PAGPVPSK;DLLPS(ph)PAGPVPSK;DLLPS(ph)PAGPVPSKDPK;EKDLLPS(ph)PAGPVPSK;EKDLLPS(ph)PAGPVPSK
AsPC-1	Gartisertib	Q9UHB7;Q9UHB7-2	AF4/FMR2 family member 4	AFF4	S814	KEKDLLPsPAGPVPS	FALSE	0.012484	106.84	72.899	0	485359	480587	472795	456316	446280	439006	462433	481561	464626	468728	526188	1.03548	1.0253	1.00868	0.973522	0.95211	0.936591	0.986571	1.02738	0.99125	1	DLLPS(ph)PAGPVPSK;DLLPS(ph)PAGPVPSK;DLLPS(ph)PAGPVPSK;DLLPS(ph)PAGPVPSKDPK;EKDLLPS(ph)PAGPVPSK
AsPC-1	Elimusertib	Q9UHB7;Q9UHB7-2	AF4/FMR2 family member 4	AFF4	S706	KELLSPLsEPDDRYP	FALSE	3.8423e-53	334.55	278.23	0	491022	531515	466131	516483	545147	555961	562940	603960	583374	588812	499766	0.83392	0.902691	0.791647	0.877161	0.925842	0.944208	0.956061	1.02573	0.990765	1	ELLSPLS(ph)EPDDRYPLIVK;ELLSPLS(ph)EPDDRYPLIVK;ELLSPLS(ph)EPDDRYPLIVK
AsPC-1	Ceralasertib	Q9UHB7;Q9UHB7-2	AF4/FMR2 family member 4	AFF4	S706	KELLSPLsEPDDRYP	FALSE	2.4614e-25	280.69	244.05	0	58433.7	71807.7	72292.8	72556.9	78814.4	81684.9	87249.8	91377.7	75540.6	74788.1	75928.8	0.781324	0.960149	0.966635	0.970167	1.05384	1.09222	1.16663	1.22182	1.01006	1	ELLSPLS(ph)EPDDRYPLIVK
AsPC-1	Berzosertib	Q9UHB7;Q9UHB7-2	AF4/FMR2 family member 4	AFF4	S706	KELLSPLsEPDDRYP	FALSE	1.5937e-39	309.12	277.24	0	488495	401430	501006	525344	585021	596338	520441	560086	462215	465120	482436	1.05026	0.863069	1.07716	1.12948	1.25779	1.28212	1.11894	1.20418	0.993755	1	ELLSPLS(ph)EPDDR;ELLSPLS(ph)EPDDRYPLIVK;ELLSPLS(ph)EPDDRYPLIVK
AsPC-1	Gartisertib	Q9UHB7;Q9UHB7-2	AF4/FMR2 family member 4	AFF4	S706	KELLSPLsEPDDRYP	FALSE	1.2696e-05	154.84	129.33	0	31339.2	27141.6	26445.1	24239.4	28920	34112.7	27978	31476.9	32329.4	29112.4	26378.2	1.07649	0.932306	0.908379	0.832616	0.993393	1.17176	0.961036	1.08122	1.1105	1	ELLSPLS(ph)EPDDRYPLIVK
AsPC-1	Elimusertib	Q9UHB7;Q9UHB7-2	AF4/FMR2 family member 4	AFF4	S619	NIKKESKsSPRPTAE	FALSE	0.040643	122.33	87.174	1	804595	825204	765566	887035	858591	877737	874340	920916	912569	1.01464e+06	914494	0.792987	0.813299	0.754521	0.874237	0.846204	0.865074	0.861726	0.90763	0.899403	1	S(ph)SPRPTAEK;S(ph)SPRPTAEK;S(ph)SPRPTAEK;S(ph)SPRPTAEK;S(ph)SPRPTAEK
AsPC-1	Ceralasertib	Q9UHB7;Q9UHB7-2	AF4/FMR2 family member 4	AFF4	S619	NIKKESKsSPRPTAE	FALSE	0.032639	155.24	123.79	0	632198	695228	635860	694734	623905	560253	659926	699464	618168	580222	620461	1.08958	1.19821	1.09589	1.19736	1.07529	0.965583	1.13737	1.20551	1.0654	1	S(ph)SPRPTAEK
AsPC-1	Elimusertib	Q9UHB7;Q9UHB7-2	AF4/FMR2 family member 4	AFF4	T528	PKETSSAtPGRDSKT	FALSE	0.0084641	155.6	111.178	0	493902	509136	495970	547669	513911	522856	539935	505822	562333	559245	518023	0.883159	0.910399	0.886856	0.9793	0.918937	0.934931	0.965471	0.904473	1.00552	1	ETSSAT(ph)PGR;ETSSAT(ph)PGR;ETSSAT(ph)PGR
AsPC-1	Berzosertib	Q9UHB7;Q9UHB7-2	AF4/FMR2 family member 4	AFF4	T528	PKETSSAtPGRDSKT	FALSE	0.0039085	168.77	120.95	0	815762	699458	781354	846340	876798	899376	764899	930812	829396	827837	808169	0.985413	0.844922	0.94385	1.02235	1.05914	1.08642	0.923972	1.12439	1.00188	1	ETSSAT(ph)PGR;ETSSAT(ph)PGR;ETSSAT(ph)PGR;ETSSAT(ph)PGR;ETSSAT(ph)PGR;ETSSAT(ph)PGR
AsPC-1	Gartisertib	Q9UHB7;Q9UHB7-2	AF4/FMR2 family member 4	AFF4	T528	PKETSSAtPGRDSKT	FALSE	0.0262453	141.89	103.13	0	93477.5	92230.6	87708.2	84014.5	85912.9	94315.9	81741.7	90282.2	99201.5	92849.1	84206.6	1.00677	0.993339	0.944631	0.90485	0.925296	1.0158	0.880371	0.972354	1.06842	1	ETSSAT(ph)PGR;ETSSAT(ph)PGR
AsPC-1	Elimusertib	Q9UHB7;Q9UHB7-2	AF4/FMR2 family member 4	AFF4	S487	KVNPHKVsPASSVDS	FALSE	0.0006564	181.77	144.84	0	316615	472904	272023	394585	415030	319550	289220	319293	255181	294589	345809	1.07477	1.6053	0.923398	1.33944	1.40884	1.08473	0.981772	1.08386	0.866225	1	VNPHKVS(ph)PASSVDSNIPSSQGYK;VNPHKVS(ph)PASSVDSNIPSSQGYK
AsPC-1	Ceralasertib	Q9UHB7;Q9UHB7-2	AF4/FMR2 family member 4	AFF4	S487	KVNPHKVsPASSVDS	FALSE	7.796e-10	261.33	229.63	0	248000	292486	196879	203520	197450	165686	207978	221194	173796	132032	231834	1.87833	2.21526	1.49114	1.54144	1.49547	1.25489	1.57521	1.6753	1.31632	1	VNPHKVS(ph)PASSVDSNIPSSQGYK;VNPHKVS(ph)PASSVDSNIPSSQGYK
AsPC-1	Berzosertib	Q9UHB7;Q9UHB7-2	AF4/FMR2 family member 4	AFF4	T674	KYPESNRtPVKPSSV	FALSE	2.61883e-12	222.63	199.38	1	1157391	1028421	1209392	1242179	1263268	1102580	1087599	1169898	1096883	1090265	1168290	1.06157	0.943277	1.10926	1.13934	1.15868	1.0113	0.997555	1.07304	1.00607	1	T(ph)PVKPSSVEEEDSFFR;T(ph)PVKPSSVEEEDSFFR;T(ph)PVKPSSVEEEDSFFR;YPESNRT(ph)PVKPSSVEEEDSFFR;YPESNRT(ph)PVKPSSVEEEDSFFR;YPESNRT(ph)PVKPSSVEEEDSFFR;YPESNRT(ph)PVKPSSVEEEDSFFR;YPESNRT(ph)PVKPSSVEEEDSFFR
AsPC-1	Ceralasertib	Q9UHB7	AF4/FMR2 family member 4	AFF4	S1055;S1058	SKAVGMPsPVSPKLS	FALSE	0.00048644	137.88	106.69	0	589545	756857	629881	669398	532384	602128	675977	461680	569687	713942	799175	0.82576	1.06011	0.882257	0.937607	0.745696	0.843385	0.946824	0.646663	0.797945	1	AVGMPS(ph)PVS(ph)PK;AVGMPS(ph)PVS(ph)PK;AVGMPS(ph)PVS(ph)PK
AsPC-1	Berzosertib	Q9UHB7	AF4/FMR2 family member 4	AFF4	S1055;S1058	SKAVGMPsPVSPKLS	FALSE	0.0272166	79.492	52.978	1	264644	249203	308118	295165	291540	264463	328272	215907	313409	330621	320819	0.800447	0.753742	0.931937	0.892761	0.881796	0.799898	0.992895	0.653034	0.94794	1	AVGMPS(ph)PVS(ph)PK;AVGMPS(ph)PVS(ph)PK
AsPC-1	Ceralasertib	Q9UHB7;Q9UHB7-2	AF4/FMR2 family member 4	AFF4	S703	MEEKELLsPLSEPDD	FALSE	0.00018764	232.52	189.241	0	806497	999141	854092	898043	879229	877164	870358	937910	845275	736379	767222	1.09522	1.35683	1.15985	1.21954	1.19399	1.19119	1.18194	1.27368	1.14788	1	ELLS(ph)PLSEPDDR;ELLS(ph)PLSEPDDR;ELLS(ph)PLSEPDDRYPLIVK
AsPC-1	Elimusertib	Q9UHB7;Q9UHB7-2	AF4/FMR2 family member 4	AFF4	S703	MEEKELLsPLSEPDD	FALSE	4.00695e-13	304.895	253.845	0	517800	582914	497530	559961	552646	575336	563102	623986	539253	606210	523016	0.854159	0.961571	0.820723	0.923708	0.911641	0.94907	0.92889	1.02932	0.889548	1	ELLS(ph)PLSEPDDR;ELLS(ph)PLSEPDDRYPLIVK
AsPC-1	Berzosertib	Q9UHB7;Q9UHB7-2	AF4/FMR2 family member 4	AFF4	S703;S706	MEEKELLsPLSEPDD	FALSE	8.9437e-05	168.07	145.54	0	475467	404743	423670	500623	477124	532797	473094	574844	434500	466778	411032	1.01862	0.867098	0.907647	1.07251	1.02216	1.14143	1.01353	1.23151	0.930848	1	ELLS(ph)PLS(ph)EPDDR;ELLS(ph)PLS(ph)EPDDRYPLIVK;ELLS(ph)PLS(ph)EPDDRYPLIVK;ELLS(ph)PLS(ph)EPDDRYPLIVK;ELLS(ph)PLS(ph)EPDDRYPLIVK
AsPC-1	Berzosertib	Q9UHB7;Q9UHB7-2	AF4/FMR2 family member 4	AFF4	S619	NIKKESKsSPRPTAE	FALSE	0.040643	141.39	109.93	0	318109	312172	311681	332001	338614	314515	359480	360745	374791	316691	318168	1.00448	0.985731	0.984181	1.04834	1.06923	0.99313	1.13511	1.13911	1.18346	1	S(ph)SPRPTAEK;S(ph)SPRPTAEK
AsPC-1	Gartisertib	Q9UHB7;Q9UHB7-2	AF4/FMR2 family member 4	AFF4	S619	NIKKESKsSPRPTAE	FALSE	0.040643	NA	NA	1	299304	217296	262112	203180	260602	238283	291580	238190	293727	215798	302602	1.38696	1.00694	1.21461	0.941529	1.20762	1.10419	1.35117	1.10376	1.36112	1	S(ph)SPRPTAEK;S(ph)SPRPTAEK
AsPC-1	Ceralasertib	Q9UHB7;Q9UHB7-2	AF4/FMR2 family member 4	AFF4	T528	PKETSSAtPGRDSKT	FALSE	0.0029755	169.785	122.795	0	831240	880844	833425	904213	889124	856967	767259	863495	895734	850406	727442	0.977463	1.03579	0.980032	1.06327	1.04553	1.00772	0.902227	1.01539	1.0533	1	ETSSAT(ph)PGR;ETSSAT(ph)PGR;ETSSAT(ph)PGR;ETSSAT(ph)PGR;ETSSAT(ph)PGR
AsPC-1	Elimusertib	Q9UHB7;Q9UHB7-2	AF4/FMR2 family member 4	AFF4	S680	RTPVKPSsVEEEDSF	FALSE	0.00216455	240.71	211.88	0	72844.3	74569.1	66518.6	81847.2	79981.8	87600	84470.1	90169.6	95299.4	102734	74558.4	0.709058	0.725847	0.647484	0.796691	0.778533	0.852688	0.822222	0.8777	0.927633	1	TPVKPSS(ph)VEEEDSFFR;TPVKPSS(ph)VEEEDSFFR
AsPC-1	Ceralasertib	Q9UHB7;Q9UHB7-2	AF4/FMR2 family member 4	AFF4	S680	RTPVKPSsVEEEDSF	FALSE	1.78586e-12	224.115	203.31	0	146130	144435	114878	150800	133466	135790	162639	136786	130589	124146	146210	1.17708	1.16342	0.925345	1.2147	1.07507	1.09379	1.31006	1.10182	1.0519	1	TPVKPSS(ph)VEEEDSFFR;TPVKPSS(ph)VEEEDSFFR
AsPC-1	Elimusertib	Q9UHB7;Q9UHB7-2	AF4/FMR2 family member 4	AFF4	S549	SGRGRQKsPAQSDST	FALSE	1.2766e-05	201.9	173.24	0	140193	135066	177290	136409	161702	158870	168241	140367	169078	161153	194911	0.869937	0.838126	1.10014	0.846458	1.00341	0.985833	1.04398	0.87102	1.04918	1	QKS(ph)PAQSDSTTQR;QKS(ph)PAQSDSTTQR;QKS(ph)PAQSDSTTQR;S(ph)PAQSDSTTQR;S(ph)PAQSDSTTQR
AsPC-1	Ceralasertib	Q9UHB7;Q9UHB7-2	AF4/FMR2 family member 4	AFF4	S549	SGRGRQKsPAQSDST	FALSE	0.00014048	186.51	157.17	0	128370	141361	137527	128350	122019	106580	125695	110826	137330	115730	139693	1.10922	1.22147	1.18834	1.10905	1.05434	0.920941	1.08611	0.957623	1.18665	1	QKS(ph)PAQSDSTTQR;QKS(ph)PAQSDSTTQR;QKS(ph)PAQSDSTTQR;S(ph)PAQSDSTTQR;S(ph)PAQSDSTTQR;S(ph)PAQSDSTTQR
AsPC-1	Berzosertib	Q9UHB7;Q9UHB7-2	AF4/FMR2 family member 4	AFF4	S549	SGRGRQKsPAQSDST	FALSE	0.00046425	206.63	182.02	0	98602.9	93580.5	109283	98839.6	103317	94133	117327	93555	104295	100481	116214	0.981307	0.931324	1.0876	0.983663	1.02823	0.936822	1.16766	0.93107	1.03796	1	QKS(ph)PAQSDSTTQR;QKS(ph)PAQSDSTTQR;QKS(ph)PAQSDSTTQR;S(ph)PAQSDSTTQR;S(ph)PAQSDSTTQR;S(ph)PAQSDSTTQR
AsPC-1	Gartisertib	Q9UHB7;Q9UHB7-2	AF4/FMR2 family member 4	AFF4	S549	SGRGRQKsPAQSDST	FALSE	0.000351685	149.925	111.12	0	71731.8	71305.1	68246.1	77363.5	67988.8	73715.1	70985.7	77061	64684.8	78979.2	84441.6	0.908235	0.902833	0.864101	0.979543	0.860844	0.933348	0.898789	0.975712	0.81901	1	QKS(ph)PAQSDSTTQR;QKS(ph)PAQSDSTTQR;S(ph)PAQSDSTTQR;S(ph)PAQSDSTTQR
AsPC-1	Elimusertib	Q9UHB7	AF4/FMR2 family member 4	AFF4	S1055;S1058	SKAVGMPsPVSPKLS	FALSE	5.048e-05	174.51	135.55	0	237592	246216	236061	235157	204075	218080	225141	197860	228443	252023	245051	0.94274	0.97696	0.936668	0.93308	0.80975	0.865319	0.893338	0.785087	0.906438	1	AVGMPS(ph)PVS(ph)PK
AsPC-1	Gartisertib	Q9UHB7	AF4/FMR2 family member 4	AFF4	S1055;S1058	SKAVGMPsPVSPKLS	FALSE	0.00018036	161.87	125.56	0	148974	138410	124316	127555	118105	129048	120759	111278	115129	143263	166558	1.03987	0.966125	0.867748	0.890357	0.824397	0.900782	0.842923	0.776744	0.803625	1	AVGMPS(ph)PVS(ph)PK
AsPC-1	Berzosertib	Q9UHB7;Q9UHB7-2	AF4/FMR2 family member 4	AFF4	S680	RTPVKPSsVEEEDSF	FALSE	0.00216455	164.71	138.137	0	110813	115440	119812	115778	132122	112167	202633	136854	157733	145297	121252	0.762664	0.794507	0.824598	0.796835	0.909321	0.771981	1.39461	0.941888	1.08559	1	TPVKPSS(ph)VEEEDSFFR;TPVKPSS(ph)VEEEDSFFR
AsPC-1	Gartisertib	Q9UHB7;Q9UHB7-2	AF4/FMR2 family member 4	AFF4	S680	RTPVKPSsVEEEDSF	FALSE	0.00212755	147.703	121.998	0	93561.3	76909.5	62853.6	70998.5	82774.3	108780	99293.6	135562	89587.4	85503.7	78107.3	1.09424	0.899488	0.735098	0.830356	0.968079	1.27222	1.16128	1.58545	1.04776	1	TPVKPSS(ph)VEEEDSFFR;TPVKPSS(ph)VEEEDSFFR
AsPC-1	Berzosertib	Q9UHB7	AF4/FMR2 family member 4	AFF4	S1043	YNNSQAPsPGLGSKA	FALSE	5.1437e-69	378.61	335.93	0	778456	649239	733731	744280	738756	724310	682071	536975	625357	679907	762038	1.14495	0.954893	1.07916	1.09468	1.08655	1.06531	1.00318	0.789777	0.919768	1	NSYNNSQAPS(ph)PGLGSK;NSYNNSQAPS(ph)PGLGSK;NSYNNSQAPS(ph)PGLGSK
AsPC-1	Gartisertib	Q9UHB7	AF4/FMR2 family member 4	AFF4	S1062	SPVSPKLsPGNSGNY	FALSE	1.0598e-36	238.69	222.26	0	13998.4	16434.4	13914.2	15931	15438.3	15200.6	17163.5	18744.5	15043.8	20260.3	18910.3	0.690925	0.811159	0.686769	0.786315	0.761995	0.750266	0.847146	0.925182	0.742527	1	LS(ph)PGNSGNYSSGASSASASGSSVTIPQK
AsPC-1	Gartisertib	Q9UHB7	AF4/FMR2 family member 4	AFF4	S1058	VGMPSPVsPKLSPGN	FALSE	1.2351e-05	223.21	170.61	0	868964	870756	817809	838248	795782	931144	891650	886975	840531	950857	957438	0.913875	0.91576	0.860076	0.881571	0.836911	0.979269	0.937733	0.932817	0.883973	1	AVGMPSPVS(ph)PK;AVGMPSPVS(ph)PK;AVGMPSPVS(ph)PK
AsPC-1	Elimusertib	Q9UHB7	AF4/FMR2 family member 4	AFF4	S1055	SKAVGMPsPVSPKLS	FALSE	0.0015426	135.26	92.474	0	236673	213624	225837	227779	238570	805526	246236	250720	221665	229018	226585	1.03342	0.93278	0.986108	0.99459	1.04171	3.5173	1.07518	1.09476	0.96789	1	AVGMPS(ph)PVSPK
AsPC-1	Ceralasertib	Q9UHB7	AF4/FMR2 family member 4	AFF4	S1055	SKAVGMPsPVSPKLS	FALSE	0.00050843	149.83	111.35	0	175522	167673	154628	155444	158935	165622	168167	160308	148239	141429	163392	1.24106	1.18556	1.09333	1.09909	1.12378	1.17106	1.18906	1.13349	1.04815	1	AVGMPS(ph)PVSPK
AsPC-1	Gartisertib	Q9UHB7	AF4/FMR2 family member 4	AFF4	S1055	SKAVGMPsPVSPKLS	FALSE	0.00422385	138.455	96.9285	0	254773	229634	237391	255338	254568	275022	265541	353387	257577	267110	247511	0.953809	0.859697	0.888736	0.955926	0.953045	1.02962	0.994125	1.323	0.964309	1	AVGMPS(ph)PVSPK;AVGMPS(ph)PVSPK
AsPC-1	Ceralasertib	Q9UHB7	AF4/FMR2 family member 4	AFF4	S1043	YNNSQAPsPGLGSKA	FALSE	1.12675e-13	240.075	204.63	0	462242	657674	549493	640890	504531	528855	558074	423068	542356	546269	589466	0.846181	1.20394	1.0059	1.17321	0.923593	0.968121	1.02161	0.774469	0.992836	1	NSYNNSQAPS(ph)PGLGSK;NSYNNSQAPS(ph)PGLGSK;NSYNNSQAPS(ph)PGLGSK;NSYNNSQAPS(ph)PGLGSK
AsPC-1	Gartisertib	Q9UHB7	AF4/FMR2 family member 4	AFF4	S1043	YNNSQAPsPGLGSKA	FALSE	5.4735e-26	347.215	301.715	0	282323	306650	321520	326278	288014	274757	291761	263367	291543	284954	337741	0.990765	1.07614	1.12832	1.14502	1.01074	0.964216	1.02389	0.924243	1.02312	1	NSYNNSQAPS(ph)PGLGSK;NSYNNSQAPS(ph)PGLGSK
AsPC-1	Berzosertib	Q9UHB7	AF4/FMR2 family member 4	AFF4	S1058	VGMPSPVsPKLSPGN	FALSE	0.00021624	160.18	123	1	632432	692289	772633	788524	752442	726223	837327	616624	765296	723920	794742	0.873622	0.956306	1.06729	1.08924	1.0394	1.00318	1.15666	0.851785	1.05716	1	AVGMPSPVS(ph)PK;AVGMPSPVS(ph)PK;AVGMPSPVS(ph)PK;AVGMPSPVS(ph)PK
AsPC-1	Elimusertib	Q9UHB7	AF4/FMR2 family member 4	AFF4	S1043	YNNSQAPsPGLGSKA	FALSE	5.1185e-12	329.385	284.285	0	471038	554062	498764	463782	501035	500218	448331	425934	516131	485463	520583	0.970286	1.1413	1.0274	0.955338	1.03208	1.03039	0.923511	0.877377	1.06317	1	NSYNNSQAPS(ph)PGLGSK;NSYNNSQAPS(ph)PGLGSK
AsPC-1	Ceralasertib	Q9UHB7	AF4/FMR2 family member 4	AFF4	S1058	VGMPSPVsPKLSPGN	FALSE	0.00014912	163.52	112.095	0	1.96439e+06	2.53297e+06	2.22882e+06	2.26426e+06	1.88796e+06	1.99658e+06	2.25869e+06	1.83526e+06	2.00345e+06	2.0282e+06	2.2191e+06	0.96854	1.24888	1.09892	1.11639	0.930856	0.984408	1.11364	0.90487	0.987797	1	AVGMPSPVS(ph)PK;AVGMPSPVS(ph)PK;AVGMPSPVS(ph)PK;AVGMPSPVS(ph)PK;AVGMPSPVS(ph)PK;AVGMPSPVS(ph)PK
AsPC-1	Elimusertib	Q9UHB7	AF4/FMR2 family member 4	AFF4	S1058	VGMPSPVsPKLSPGN	FALSE	0.000207515	153.79	108.015	0	950564	1.0899e+06	1.08787e+06	1.10462e+06	1.09785e+06	1.22405e+06	1.13e+06	1.27839e+06	1.21283e+06	1.22989e+06	1.15168e+06	0.772884	0.886178	0.884528	0.898144	0.892637	0.995252	0.918782	1.03943	0.986124	1	AVGMPSPVS(ph)PK;AVGMPSPVS(ph)PK;AVGMPSPVS(ph)PK;AVGMPSPVS(ph)PK
AsPC-1	Elimusertib	Q6ULP2-7;Q6ULP2-8;Q6ULP2-6;Q6ULP2;Q6ULP2-9	Aftiphilin	AFTPH	S376	CMDSVKTsDDEVGSP	FALSE	0.00119235	248.21	189.29	0	304047	325057	405272	402445	431683	471320	465879	426628	494304	513273	476193	0.59237	0.633304	0.789585	0.784077	0.841041	0.918265	0.907664	0.831192	0.963045	1	TS(ph)DDEVGSPK;TS(ph)DDEVGSPK
AsPC-1	Ceralasertib	Q6ULP2-7;Q6ULP2-8;Q6ULP2-6;Q6ULP2;Q6ULP2-9	Aftiphilin	AFTPH	S376	CMDSVKTsDDEVGSP	FALSE	0.0023847	140.63	119.84	0	207375	192350	259869	234941	216987	278141	246975	248610	257369	306850	278789	0.675817	0.626854	0.846891	0.765653	0.707143	0.906438	0.804871	0.8102	0.838744	1	TS(ph)DDEVGSPK
AsPC-1	Berzosertib	Q6ULP2-7;Q6ULP2-8;Q6ULP2-6;Q6ULP2;Q6ULP2-9	Aftiphilin	AFTPH	S376	CMDSVKTsDDEVGSP	FALSE	1.64273e-09	256.575	209.345	0	120911	183842	214293	238901	242153	239471	303384	233489	316415	300544	287067	0.402307	0.6117	0.713017	0.794895	0.805718	0.796792	1.00945	0.776889	1.05281	1	TS(ph)DDEVGSPK;TS(ph)DDEVGSPK
AsPC-1	Gartisertib	Q6ULP2-7;Q6ULP2-8;Q6ULP2-6;Q6ULP2;Q6ULP2-9	Aftiphilin	AFTPH	S376	CMDSVKTsDDEVGSP	FALSE	0.0023847	NA	NA	1	43599.6	43868.6	51812.2	56106.1	73750.6	88459.3	80753	66135.4	71894.1	74890.8	73202.9	0.582175	0.585768	0.691837	0.749172	0.984776	1.18118	1.07828	0.883092	0.959985	1	TS(ph)DDEVGSPK
AsPC-1	Elimusertib	Q6ULP2-7;Q6ULP2-8;Q6ULP2-6;Q6ULP2;Q6ULP2-9	Aftiphilin	AFTPH	S518	CQLARKSsGTGTEPV	FALSE	4.05546e-07	233.585	181.665	0	1.47973e+06	1.10536e+06	1.01378e+06	1.01029e+06	883612	923390	964884	1.04958e+06	992097	987112	826668	1.49905	1.11979	1.02701	1.02348	0.895148	0.935446	0.977481	1.06329	1.00505	1	KSS(ph)GTGTEPVAK;SS(ph)GTGTEPVAK
AsPC-1	Ceralasertib	Q6ULP2-7;Q6ULP2-8;Q6ULP2-6;Q6ULP2;Q6ULP2-9	Aftiphilin	AFTPH	S518	CQLARKSsGTGTEPV	FALSE	1.36e-08	253.07	189.85	0	1278041	800764	882807	840373	846261	954377	871715	868336	865962	1149839	980367	1.1115	0.696414	0.767766	0.730861	0.735982	0.830009	0.758119	0.755181	0.753116	1	KSS(ph)GTGTEPVAK;SS(ph)GTGTEPVAK;SS(ph)GTGTEPVAK
AsPC-1	Berzosertib	Q6ULP2-7;Q6ULP2-8;Q6ULP2-6;Q6ULP2;Q6ULP2-9	Aftiphilin	AFTPH	S518	CQLARKSsGTGTEPV	FALSE	2.6422e-06	227.48	164.06	0	1682923	2162265	1551592	1544234	1533403	1314433	1865579	1782553	2125104	1666600	1583801	1.00979	1.29741	0.930992	0.926577	0.920078	0.788691	1.11939	1.06957	1.27511	1	KSS(ph)GTGTEPVAK;SS(ph)GTGTEPVAK;SS(ph)GTGTEPVAK
AsPC-1	Gartisertib	Q6ULP2-7;Q6ULP2-8;Q6ULP2-6;Q6ULP2;Q6ULP2-9	Aftiphilin	AFTPH	S518	CQLARKSsGTGTEPV	FALSE	1.1238e-05	209.89	174.3	0	722813	572131	575095	530213	603550	618737	628970	560614	566820	557250	578487	1.29711	1.0267	1.03202	0.951481	1.08309	1.11034	1.1287	1.00604	1.01717	1	KSS(ph)GTGTEPVAK;KSS(ph)GTGTEPVAK;SS(ph)GTGTEPVAK
AsPC-1	Ceralasertib	Q6ULP2-7;Q6ULP2-8;Q6ULP2-6;Q6ULP2;Q6ULP2-9	Aftiphilin	AFTPH	S517	ECQLARKsSGTGTEP	FALSE	7.5894e-05	152.34	121.77	0	126282	82063.3	90671.6	80877.4	85065.1	98236.6	90047.1	92211.3	81670.7	88610.8	82667.8	1.42513	0.926109	1.02326	0.912726	0.959986	1.10863	1.01621	1.04063	0.921679	1	KS(ph)SGTGTEPVAK
AsPC-1	Elimusertib	Q6ULP2-7;Q6ULP2-8;Q6ULP2-6;Q6ULP2;Q6ULP2-9	Aftiphilin	AFTPH	T617	ENIDTPGtPKTHSVP	FALSE	5.85615e-11	257.32	208.91	0	634004	495064	570313	557663	501472	529548	516227	478881	521896	522005	488193	1.21456	0.948389	1.09254	1.06831	0.960665	1.01445	0.988931	0.917388	0.999791	1	TDENIDTPGT(ph)PK;TDENIDTPGT(ph)PK
AsPC-1	Ceralasertib	Q6ULP2-7;Q6ULP2-8;Q6ULP2-6;Q6ULP2;Q6ULP2-9	Aftiphilin	AFTPH	T617	ENIDTPGtPKTHSVP	FALSE	2.0153e-05	245.925	194.47	0	547607	418349	484890	447527	419177	497154	383258	389516	436929	432550	421094	1.266	0.96717	1.121	1.03462	0.969084	1.14936	0.886042	0.900512	1.01012	1	TDENIDTPGT(ph)PK;TDENIDTPGT(ph)PK
AsPC-1	Berzosertib	Q6ULP2-7;Q6ULP2-8;Q6ULP2-6;Q6ULP2;Q6ULP2-9	Aftiphilin	AFTPH	T617	ENIDTPGtPKTHSVP	FALSE	0.00920266	139.715	106.775	0	320481	422004	329638	307769	300660	278249	291655	310038	380867	367456	387180	0.872161	1.14845	0.897079	0.837565	0.818221	0.757231	0.793713	0.84374	1.0365	1	TDENIDTPGT(ph)PK;TDENIDTPGT(ph)PK
AsPC-1	Gartisertib	Q6ULP2-7;Q6ULP2-8;Q6ULP2-6;Q6ULP2;Q6ULP2-9	Aftiphilin	AFTPH	T617	ENIDTPGtPKTHSVP	FALSE	3.1439e-05	234.885	182.865	0	593195	602966	509510	465314	448516	375225	309430	283288	327791	326339	283503	1.81773	1.84767	1.56129	1.42586	1.37438	1.1498	0.948187	0.868078	1.00445	1	TDENIDTPGT(ph)PK;TDENIDTPGT(ph)PK
AsPC-1	Ceralasertib	Q6ULP2-7;Q6ULP2-8;Q6ULP2-6;Q6ULP2;Q6ULP2-9	Aftiphilin	AFTPH	S411	NDLDDSLsVKNGDSS	FALSE	2.5307e-41	148.76	131.96	1	16559.4	8628.82	21150.8	19667.7	22240.5	17377.3	14743.8	19777.1	18300.3	14874.7	14840.3	1.11326	0.580099	1.42193	1.32222	1.49519	1.16824	0.991199	1.32958	1.23029	1	KFTNFQSPNIDPTEENDLDDSLS(ph)VK
AsPC-1	Gartisertib	Q6ULP2-7;Q6ULP2-8;Q6ULP2-6;Q6ULP2;Q6ULP2-9	Aftiphilin	AFTPH	S411	NDLDDSLsVKNGDSS	FALSE	2.5307e-41	266.62	240.45	0	21520.2	36267.5	29663.2	33860.4	31338.9	28457.9	24482.8	18024.3	27710.6	28097.5	24242.2	0.76591	1.29077	1.05572	1.20511	1.11536	1.01283	0.871351	0.641493	0.98623	1	KFTNFQSPNIDPTEENDLDDSLS(ph)VK;KFTNFQSPNIDPTEENDLDDSLS(ph)VK
AsPC-1	Berzosertib	Q6ULP2-7;Q6ULP2-8;Q6ULP2-6;Q6ULP2;Q6ULP2-9	Aftiphilin	AFTPH	S382	TSDDEVGsPKEESRK	FALSE	0.000345465	174.41	134.86	0	3794339	6318925	4913161	4882216	4448928	3899004	5546916	3477650	5916927	5173650	4341617	0.733397	1.22137	0.949651	0.94367	0.859921	0.753627	1.07215	0.672185	1.14367	1	TSDDEVGS(ph)PK;TSDDEVGS(ph)PK;TSDDEVGS(ph)PK;TSDDEVGS(ph)PK;TSDDEVGS(ph)PKEESR;TSDDEVGS(ph)PKEESR
AsPC-1	Gartisertib	Q6ULP2-7;Q6ULP2-8;Q6ULP2-6;Q6ULP2;Q6ULP2-9	Aftiphilin	AFTPH	S382	TSDDEVGsPKEESRK	FALSE	2.34719e-05	170.795	133.82	0	1870278	1632660	1465393	1415727	1552471	1818609	1713014	1307204	1483095	1572676	1344062	1.18923	1.03814	0.931783	0.900202	0.987152	1.15638	1.08923	0.831197	0.943039	1	TSDDEVGS(ph)PK;TSDDEVGS(ph)PK;TSDDEVGS(ph)PKEESR;TSDDEVGS(ph)PKEESR
AsPC-1	Ceralasertib	Q6ULP2-7;Q6ULP2-8;Q6ULP2-6;Q6ULP2;Q6ULP2-9	Aftiphilin	AFTPH	S382	TSDDEVGsPKEESRK	FALSE	0.000299945	205.185	170.295	0	5200989	3885320	4255815	3943728	3315762	4514070	4004349	3127963	3856542	4572205	3997672	1.13752	0.849769	0.930801	0.862544	0.7252	0.987285	0.875803	0.684126	0.843475	1	TSDDEVGS(ph)PK;TSDDEVGS(ph)PK;TSDDEVGS(ph)PK;TSDDEVGS(ph)PK;TSDDEVGS(ph)PKEESR;TSDDEVGS(ph)PKEESR
AsPC-1	Berzosertib	Q6ULP2-7;Q6ULP2-8;Q6ULP2-6;Q6ULP2;Q6ULP2-9	Aftiphilin	AFTPH	S151	VGTLESFsPGDFRTN	FALSE	0.0090878	84.874	62.341	0	24428	30497.6	31878.4	27622.2	31211.1	24006.4	25209.6	18279.1	27417.3	36835	34808.7	0.663171	0.827951	0.865438	0.749888	0.84732	0.651728	0.684392	0.496243	0.744327	1	QNVGTLESFS(ph)PGDFR
AsPC-1	Elimusertib	Q6ULP2-7;Q6ULP2-8;Q6ULP2-6;Q6ULP2;Q6ULP2-9	Aftiphilin	AFTPH	S382	TSDDEVGsPKEESRK	FALSE	5.883e-07	210.135	165.8	0	2.82809e+06	2.4159e+06	2.83141e+06	2.55471e+06	2.37808e+06	2.76004e+06	2.88719e+06	2.66968e+06	2.59141e+06	2.51944e+06	2.29684e+06	1.12251	0.958904	1.12383	1.014	0.943895	1.0955	1.14597	1.05963	1.02857	1	TSDDEVGS(ph)PK;TSDDEVGS(ph)PK;TSDDEVGS(ph)PKEESR;TSDDEVGS(ph)PKEESR
AsPC-1	Ceralasertib	Q6ULP2-7;Q6ULP2-8;Q6ULP2-6;Q6ULP2;Q6ULP2-9	Aftiphilin	AFTPH	S376;S382	TSDDEVGsPKEESRK	FALSE	6.9032e-09	264.75	234.54	0	765841	532902	595897	511712	368249	585693	519843	326302	489186	667357	573399	1.14757	0.798527	0.892922	0.766775	0.551802	0.877631	0.778959	0.488947	0.73302	1	TS(ph)DDEVGS(ph)PK
AsPC-1	Elimusertib	Q6ULP2-7;Q6ULP2-8;Q6ULP2-6;Q6ULP2;Q6ULP2-9	Aftiphilin	AFTPH	S376;S382	TSDDEVGsPKEESRK	FALSE	2.9582e-05	220.09	182.37	0	357905	294977	409156	353449	329814	368962	378527	299330	358380	355477	314846	1.00683	0.829804	1.151	0.994293	0.927805	1.03793	1.06484	0.842052	1.00817	1	TS(ph)DDEVGS(ph)PK
AsPC-1	Elimusertib	Q9UPQ3;Q9UPQ3-2	Arf-GAP with GTPase, ANK repeat and PH domain-containing protein 1	AGAP1	T836	ERFVLMAtPNLSRRN	FALSE	0.003766	175.88	132.46	0	519835	635907	578433	534313	652528	676872	640007	618694	635930	548758	760294	0.947293	1.15881	1.05408	0.973676	1.1891	1.23346	1.16628	1.12744	1.15885	1	FVLMAT(ph)PNLSR;FVLMAT(ph)PNLSR;FVLMAT(ph)PNLSR;FVLMAT(ph)PNLSR;FVLMAT(ph)PNLSR;FVLMAT(ph)PNLSR
[truncated: 63,166 more rows]

## Sheet: Dataset EV10_CurveFit
Cell line	Drug	Proteins	Protein names	Gene names	P-site	Site sequence window	SQTQ	ATRi Regulation (Curve)	ATRi Count	GEM Regulation	Combi Regulation	Substrate of	EC50 [nM]	pEC50	Curve Log2 Fold Change	Curve Front	Curve Back	Curve Slope	Curve R2	Null Model	Null RMSE	Signal Quality	Curve F_Value	Curve P_Value	Curve Log P_Value	Curve F_Value SAM Corrected	Curve Relevance Score	Curve q_Value	GEM_pvalue	GEM_qvalue	GEM_statistics	GEM_log2FC
[truncated: 64,232 more rows]
