# Supplementary material for: Gemcitabine and ATR inhibitors synergize to kill PDAC cells by blocking DNA damage response
Source: Mol Syst Biol. 2025 Jan 21;21(3):231–53. doi: 10.1038/s44320-025-00085-6 (PMC11876601; doi:10.1038/s44320-025-00085-6)
Supplement: Supplementary file 13 — Dataset EV11 [file 44320_2025_85_MOESM13_ESM.xlsx]

## Sheet: Information
Dataset EV11: Results of phosphoproteomic profiling of GEM+Elimusertib in six additional PDAC cell lines (non-decryptM).
Column names	Description
Cell line	Name of cell line
Gene names	Gene names
P-site	Phosphorylated site(s)
Site sequence window	Sequence window around the p-site (+/- 7 amino acids)
SQTQ	Is true if phosphorylation site is pSQ/pTQ
36_SQTQ	If TRUE, then phosphorylation site is part of 36 pSQ/pTQ sites regulated in AsPC-1 cells
Log2FC_mean (GEM+ATRi vs. GEM)	Mean log2 fold change upon GEM+ATRi vs. GEM
Log2FC_s.d. (GEM+ATRi vs. GEM)	Standard deviation of log2 FC upon GEM+ATRi vs. GEM
P_value (GEM+ATRi vs. GEM)	P-value from Student's t-test GEM+ATRi vs. GEM (NA if less than three valid values per group)
Adj_p_value (GEM+ATRi vs. GEM)	BH-adjusted p-value from Student's t-test GEM+ATRi vs. GEM (NA if less than three valid values per group)
Significant (GEM+ATRi vs. GEM)	TRUE if log2FC_mean > 1 or < -1 and Adj_p_value < 0.01
Intensity_Vehicle_R1	Corrected TMT reporter intensity for vehicle (replicate 1)
Intensity_Vehicle_R2	Corrected TMT reporter intensity for vehicle (replicate 2)
Intensity_Vehicle_R3	Corrected TMT reporter intensity for vehicle (replicate 3)
Intensity_Vehicle_R4	Corrected TMT reporter intensity for vehicle (replicate 4)
Intensity_GEM_R1	Corrected TMT reporter intensity for GEM (replicate 1)
Intensity_GEM_R2	Corrected TMT reporter intensity for GEM (replicate 2)
Intensity_GEM_R3	Corrected TMT reporter intensity for GEM (replicate 3)
Intensity_GEM_R4	Corrected TMT reporter intensity for GEM (replicate 4)
Intensity_GEM+ATRi_R1	Corrected TMT reporter intensity for GEM+ATRi (replicate 1)
Intensity_GEM+ATRi_R2	Corrected TMT reporter intensity for GEM+ATRi (replicate 2)
Intensity_GEM+ATRi_R3	Corrected TMT reporter intensity for GEM+ATRi (replicate 3)
Intensity_GEM+ATRi_R4	Corrected TMT reporter intensity for GEM+ATRi (replicate 4)
Normalized intensity_Vehicle_R1	Normalized TMT reporter intensity for vehicle (replicate 1)
Normalized intensity_Vehicle_R2	Normalized TMT reporter intensity for vehicle (replicate 2)
Normalized intensity_Vehicle_R3	Normalized TMT reporter intensity for vehicle (replicate 3)
Normalized intensity_Vehicle_R4	Normalized TMT reporter intensity for vehicle (replicate 4)
Normalized intensity_GEM_R1	Normalized TMT reporter intensity for GEM (replicate 1)
Normalized intensity_GEM_R2	Normalized TMT reporter intensity for GEM (replicate 2)
Normalized intensity_GEM_R3	Normalized TMT reporter intensity for GEM (replicate 3)
Normalized intensity_GEM_R4	Normalized TMT reporter intensity for GEM (replicate 4)
Normalized intensity_GEM+ATRi_R1	Normalized TMT reporter intensity for GEM+ATRi (replicate 1)
Normalized intensity_GEM+ATRi_R2	Normalized TMT reporter intensity for GEM+ATRi (replicate 2)
Normalized intensity_GEM+ATRi_R3	Normalized TMT reporter intensity for GEM+ATRi (replicate 3)
Normalized intensity_GEM+ATRi_R4	Normalized TMT reporter intensity for GEM+ATRi (replicate 4)

## Sheet: Dataset EV11
Cell line	Gene names	P-site	Site sequence window	SQTQ	36_SQTQ	Log2FC_mean (GEM+ATRi vs. GEM)	Log2FC_s.d. (GEM+ATRi vs. GEM)	P_value (GEM+ATRi vs. GEM)	Adj_p_value (GEM+ATRi vs. GEM)	Significant (GEM+ATRi vs. GEM)	Intensity_Vehicle_R1	Intensity_Vehicle_R2	Intensity_Vehicle_R3	Intensity_Vehicle_R4	Intensity_GEM_R1	Intensity_GEM_R2	Intensity_GEM_R3	Intensity_GEM_R4	Intensity_GEM+ATRi_R1	Intensity_GEM+ATRi_R2	Intensity_GEM+ATRi_R3	Intensity_GEM+ATRi_R4	Normalized intensity_Vehicle_R1	Normalized intensity_Vehicle_R2	Normalized intensity_Vehicle_R3	Normalized intensity_Vehicle_R4	Normalized intensity_GEM_R1	Normalized intensity_GEM_R2	Normalized intensity_GEM_R3	Normalized intensity_GEM_R4	Normalized intensity_GEM+ATRi_R1	Normalized intensity_GEM+ATRi_R2	Normalized intensity_GEM+ATRi_R3	Normalized intensity_GEM+ATRi_R4
Capan-1	CHEK1	pS468	KLIDIVSsQKIWLPA	TRUE	TRUE	-4.51968	0.326429	2.83132e-05	0.0070156	TRUE	43432.4	30633.3	35597.4	33781.8	1.91925e+06	793816	1.28035e+06	1.51587e+06	54186.7	66760.1	71001.4	85181.6	32678	28907.7	29506.2	36731.7	1.45061e+06	942316	1.17927e+06	1.6568e+06	33268.3	60630.9	57738.7	82833.3
Dan-G	CHEK1	pS468	KLIDIVSsQKIWLPA	TRUE	TRUE	-4.20317	0.203645	3.7638e-06	0.00342984	TRUE	34119.3	30154	21999.9	26029.8	1.57536e+06	849011	1.32399e+06	1.32994e+06	91243.2	75810.3	66373	99196.7	29057.7	31793	20623.6	27508.6	1.51802e+06	947626	1.40934e+06	1.59329e+06	75612.4	64881.4	64231.4	89052.6
PANC-1	BRD8	pS621	ESGTIFGsQIKDAPG	TRUE	TRUE	-4.12228	0.168828	1.42842e-06	0.00442068	TRUE	212353	55951	53485.5	39452.7	1.10017e+06	260184	208851	330071	88683.5	17250.5	15385.3	22305.8	43331.4	65046	63024.6	43293.4	267438	364899	323757	424461	17671.8	19678.1	23396.3	17919.2
PSN-1	FANCD2	pS319	LPSRLQAsQVKLKSK	TRUE	TRUE	-3.95113	0.146668	1.804e-07	0.00295803	TRUE	255600	178721	310190	279798	20211.2	13469.2	23213.9	19061.8	87024.7	54410.6	66680.8	72895.7	36787.7	24051.8	25773.9	33449.4	304139	228190	251834	309319	19367.8	14690	19817.8	16753.2
PaTu-8988-T	CHEK1	pS468	KLIDIVSsQKIWLPA	TRUE	TRUE	-3.89414	0.169072	NA	NA	FALSE	NA	1.12572e+06	NA	895481	NA	85175.7	NA	45938.1	NA	10573.6	NA	0	NA	1.14326e+06	NA	925320	NA	72761.5	NA	65770.5	NA	9727.29	NA	0
Capan-1	FANCD2	pS319	LPSRLQAsQVKLKSK	TRUE	TRUE	-3.8722	0.195599	2.34311e-06	0.00230423	TRUE	122317	74316.8	113703	81734.4	373225	175654	299399	344416	29786.2	15676.8	26762.6	24098.3	110874	76942.9	85611.1	83467.3	339854	228769	250494	353546	22032.1	15620.6	19769.3	22009
Dan-G	FANCD2	pS319	LPSRLQAsQVKLKSK	TRUE	TRUE	-3.76421	0.26897	8.98863e-06	0.00386266	TRUE	87024.7	54410.6	66680.8	72895.7	382955	235674	336527	434496	38331.3	20840.7	30877.5	34939.6	89290.4	62940.7	56781.6	72352.3	444575	288601	325397	488880	38269.1	19568.9	27143.1	29459.2
PANC-1	HMGA1	pS9	SESSSKSsQPLASKQ	TRUE	TRUE	-3.76224	0.587194	0.00150932	0.110688	FALSE	883678	18845.2	12958.2	245191	7044121	48653.5	51648.9	2469880	298114	11436	9162.29	101050	210064	476149	242417	276271	1994820	1482975	1271123	3261297	69204.6	283519	221202	83353.4
PANC-1	PNISR	pS706	EKDFKFSsQDDRLKR	TRUE	TRUE	-3.70861	0.252971	0.0014215	0.108451	FALSE	NA	20200.3	27687.3	6443.52	NA	139205	187056	76927.6	NA	9363.52	13231	14516.1	NA	19007	16275.6	9056.71	NA	158012	144657	126711	NA	8644.94	10037.3	14936.7
MiaPaCa-2	BRD8	pS621	ESGTIFGsQIKDAPG	TRUE	TRUE	-3.67279	0.25657	0.000116261	0.028117	FALSE	192944	43599.7	41509.8	55205.2	961079	272877	200846	244969	60986.4	19078.8	18491.3	25987.4	51544.5	55382.9	68670.7	53813.9	254524	354170	327449	323029	15869.2	22945.5	31924.6	31007.9
PANC-1	LRRC42	pS385	LKHEAISsQESKKSK	TRUE	TRUE	-3.59486	0.261451	0.000318404	0.0583931	FALSE	103223	18034.8	18028.5	NA	563251	106889	75675.2	NA	62424.5	10639.3	5945.84	NA	30002	24799.9	24946.5	NA	195027	177317	137756	NA	17718.3	14355.6	10617.6	NA
PANC-1	UIMC1	pS171	LFKGSHIsQGNEAEE	TRUE	TRUE	-3.55451	0.193562	0.000198271	0.0472007	FALSE	7719.56	17787.1	9977.1	7716.43	41369.2	73632.5	38268.8	32269.7	3567	10509.6	2377.43	5420.46	6294.64	7867.33	8588.17	7709.35	40185.9	39288.9	43336.2	37781.7	2840.37	4561.16	2641.01	3964.55
PANC-1	CHEK1	pS317	ENVKYSSsQPEPRTG	TRUE	TRUE	-3.50371	0.63909	0.0197303	0.288635	FALSE	33137.5	4839.17	11131.1	NA	372923	30223.9	32565.5	NA	17049.6	3137.55	7188.47	NA	10370.9	7033.29	8704.65	NA	139039	52992.8	33502.7	NA	5210.84	4474.51	7254.66	NA
PaTu-8988-T	FANCD2	pS319	LPSRLQAsQVKLKSK	TRUE	TRUE	-3.39584	0.17364	1.24511e-06	0.00486797	TRUE	432128	195459	207327	444990	52034.4	15269.6	20536.2	33650.3	63646.5	27558.8	24373.5	31408.7	199781	300774	264572	276473	26220	19764.5	23853.7	28967.8	32375.8	38415	21163.9	24620.2
PANC-1	FANCD2	pS319	LPSRLQAsQVKLKSK	TRUE	TRUE	-3.35298	0.181253	0.000325107	0.0584965	FALSE	63646.5	27558.8	24373.5	31408.7	260852	64238.7	75476.5	127816	23160.8	8080.55	9993.14	19409.2	32375.8	38415	21163.9	24620.2	158074	108023	86218	117412	11505.2	11052.2	11198.1	11137.9
PSN-1	CHEK1	pS468	KLIDIVSsQKIWLPA	TRUE	TRUE	-3.35248	0.189489	2.15466e-06	0.00729506	TRUE	806271	458076	812745	641885	98051	68389.5	55269.6	83060.5	34119.3	30154	21999.9	26029.8	1271.54	29373.2	18109.3	0	796326	533088	726404	755556	77989.9	67983.8	51943.4	77727.5
PSN-1	LRRC42	pS385	LKHEAISsQESKKSK	TRUE	TRUE	-3.33647	0.271985	NA	NA	FALSE	268789	215408	NA	NA	32023.2	25758.4	NA	NA	26341.2	30291.5	NA	NA	23315.4	28603.5	NA	NA	327056	243244	NA	NA	31380	24845.9	NA	NA
Dan-G	LRRC42	pS385	LKHEAISsQESKKSK	TRUE	TRUE	-3.32166	0.370916	NA	NA	FALSE	26341.2	30291.5	NA	NA	356718	353674	NA	NA	50772.9	37695.9	NA	NA	27637.4	30990.4	NA	NA	423471	383042	NA	NA	51835.4	31304.4	NA	NA
Capan-1	LRRC42	pS385	LKHEAISsQESKKSK	TRUE	TRUE	-3.29562	0.18997	NA	NA	FALSE	34748.4	39496.6	NA	NA	251789	205430	NA	NA	27802.8	31048.1	NA	NA	32209.1	36165.9	NA	NA	234454	236625	NA	NA	21029.5	27361	NA	NA
MiaPaCa-2	PNISR	pS706	EKDFKFSsQDDRLKR	TRUE	TRUE	-3.23564	0.273002	0.00185015	0.094473	FALSE	NA	38303.8	56382.1	48256.9	NA	227822	237782	110545	NA	18620.2	21533.9	20127	NA	39380.1	46531.3	60252.7	NA	239323	193395	186711	NA	18124.8	18546.5	30760.2
MiaPaCa-2	UIMC1	pS171	LFKGSHIsQGNEAEE	TRUE	TRUE	-3.23153	0.0994986	7.13777e-08	0.000368261	TRUE	13742.3	27450.7	14325.8	15184.4	48692.2	124254	42064.5	46346	4983.92	12244.5	5265.8	5405.85	14670.5	13266.5	17312.6	13476.2	51530.4	61356.9	50098	55641.5	5182.37	5602.67	6641.18	5872.59
MiaPaCa-2	THAP4	pS186	LATMVAGsQGKAEAS	TRUE	TRUE	-3.18154	NA	NA	NA	FALSE	NA	8150.1	NA	NA	NA	37768.5	NA	NA	NA	4492.51	NA	NA	NA	10118.1	NA	NA	NA	47909.2	NA	NA	NA	5280.56	NA	NA
Capan-1	DHX9	pS321	KLAQFEPsQRQNQVG	TRUE	TRUE	-3.14705	0.261429	7.99637e-05	0.0109659	FALSE	66215.8	26275	50629.2	23728	504556	127471	156344	194627	66084.6	19527.8	24635.9	20477.4	42949.2	32716.2	49966.9	35948.9	328762	199658	171455	296400	34977.6	23400.8	23853.6	27745.9
Dan-G	DHX9	pS321	KLAQFEPsQRQNQVG	TRUE	TRUE	-3.12363	0.256666	2.00891e-05	0.00523982	TRUE	36840	23279.8	19628.4	18653.6	736000	246775	370168	206215	63990	61394.4	34230.7	39768.4	27047.8	32386.7	21908.6	27467.9	611401	363434	469155	344231	45714.8	69330	39442	49745.5
PANC-1	HMGA1	pS44	PGTALVGsQKEPSEV	TRUE	TRUE	-3.02775	0.217769	1.40185e-05	0.0144615	FALSE	602345	179635	1873004	452242	3966542	584538	5819853	2286236	426372	97351.2	948406	433579	280131	565705	439706	476444	2197590	2220706	1797400	2822588	193641	300821	287332	334400
MiaPaCa-2	FANCD2	pS319	LPSRLQAsQVKLKSK	TRUE	TRUE	-2.97524	0.0978173	1.04003e-05	0.00914626	TRUE	49743.9	22595.6	20985.3	44940.3	146093	59472.9	80876.2	110245	15996.3	8566.41	10453.9	16209.8	33128	34414.6	25582.3	31293	96449.5	92553.1	97164.2	103845	10376.4	12353	13299.6	13816
MiaPaCa-2	CHEK1	pS468	KLIDIVSsQKIWLPA	TRUE	TRUE	-2.91739	0.508492	NA	NA	FALSE	NA	30057.4	NA	42793.3	NA	405543	NA	146910	NA	35596.4	NA	34974.9	NA	30213.4	NA	49558.6	NA	416521	NA	230150	NA	33877.3	NA	49578.6
PaTu-8988-T	CHEK1	pS317	ENVKYSSsQPEPRTG	TRUE	TRUE	-2.89702	0.399117	0.00197419	0.069653	FALSE	578360	65135.1	71279.3	NA	70483.4	9307.85	11867.3	NA	33137.5	4839.17	11131.1	NA	164510	104508	81919.6	NA	21851.5	12561.9	12414.4	NA	10370.9	7033.29	8704.65	NA
MiaPaCa-2	DHX9	pS321	KLAQFEPsQRQNQVG	TRUE	TRUE	-2.87602	0.471529	0.00776977	0.209516	FALSE	38888.9	26508.2	NA	24385.5	188692	173098	NA	48961.5	20923.5	13510.4	NA	17356.5	23028.6	22304.8	NA	20883.4	110768	148821	NA	56720.3	12068.3	10763.2	NA	18193.8
PANC-1	PPM1G	pS201	DSTRETPsQENGPTA	TRUE	TRUE	-2.83559	0.289595	0.00646139	0.19917	FALSE	NA	5668.5	9594.56	16393.1	NA	13965.2	54701.6	61561.3	NA	3538.96	6959.1	10532.1	NA	21413	7737.41	15803.7	NA	63641.1	58033.5	69549	NA	13117.6	7242.53	7433.08
PANC-1	HTATSF1	pS481	RGFEGSCsQKESEEG	TRUE	TRUE	-2.81577	0.0866438	2.95362e-06	0.00652919	TRUE	1071162	381232	647188	546050	2464095	988844	1488144	1328123	453523	186402	183945	308397	670572	608583	625946	598219	1837668	1904308	1893479	1705103	277258	291976	229595	247340
PANC-1	DHX9	pS321	KLAQFEPsQRQNQVG	TRUE	TRUE	-2.81479	0.622958	0.0266834	0.326554	FALSE	18626.2	9736.4	NA	11917.1	247973	68358.7	NA	29564.2	18520.8	10229.9	NA	18230.2	8424.76	7497.86	NA	11488.6	133615	63505.5	NA	33400.2	8180.62	7729.93	NA	12866.1
PANC-1	CHEK1	pS468	KLIDIVSsQKIWLPA	TRUE	TRUE	-2.78151	0.233883	NA	NA	FALSE	NA	10573.6	NA	0	NA	338965	NA	181378	NA	49283.7	NA	51933.1	NA	9727.29	NA	0	NA	376186	NA	277104	NA	44487.5	NA	49564.9
PANC-1	TCEB3	pS251	FQDRLGAsQERHLGE	TRUE	TRUE	-2.74413	0.199538	1.04053e-05	0.0123855	FALSE	151527	119099	87564.3	60161.7	535283	424340	261365	230330	92920	48466.1	54964.8	67097.1	93665.1	96707.6	70481.1	74931.6	394177	415668	276759	336185	56090.8	38615.2	57094.8	61179.3
PaTu-8988-T	PNISR	pS706	EKDFKFSsQDDRLKR	TRUE	TRUE	-2.74389	0.109717	1.7001e-05	0.00813049	TRUE	NA	301395	307046	271710	NA	46883.8	53016.5	31724.3	NA	20200.3	27687.3	6443.52	NA	313067	265260	302701	NA	40963.4	41689.4	48969.3	NA	19007	16275.6	9056.71
MiaPaCa-2	LRRC42	pS385	LKHEAISsQESKKSK	TRUE	TRUE	-2.7114	0.280535	0.000839543	0.0644299	FALSE	136413	21271.2	14763.6	NA	435895	111606	61300	NA	82445.9	14801.8	9021.49	NA	51908.3	31960.3	28680.6	NA	164430	171341	117359	NA	30557.8	21056.5	18289.9	NA
PaTu-8988-T	LRRC42	pS385	LKHEAISsQESKKSK	TRUE	TRUE	-2.65992	0.260842	0.000603105	0.0425107	FALSE	879693	165487	78881.7	NA	144266	25026.6	15098.5	NA	103223	18034.8	18028.5	NA	232382	251216	160411	NA	41536.8	31956.5	27947.3	NA	30002	24799.9	24946.5	NA
PaTu-8988-T	DHX9	pS321	KLAQFEPsQRQNQVG	TRUE	TRUE	-2.65277	0.276286	0.000867273	0.0504714	FALSE	638944	344638	NA	233092	104490	52863.6	NA	29413	18626.2	9736.4	NA	11917.1	262659	292986	NA	178109	46816.9	37801.8	NA	31140.3	8424.76	7497.86	NA	11488.6
PANC-1	TOPBP1	pS1504	KELGTGLsQKRKAPT	TRUE	TRUE	-2.64443	0.401141	0.00107053	0.100198	FALSE	16783.2	30827.6	10504.6	27353.5	78244.9	145510	46050.2	118587	14381.1	13412.4	15703.6	32871.3	38034	33039.8	20793.3	23098.4	211238	188134	119918	117352	31825.9	14104.9	40115.2	20320.9
PSN-1	DHX9	pS321	KLAQFEPsQRQNQVG	TRUE	TRUE	-2.64232	0.210893	1.58339e-05	0.0081134	TRUE	338546	209288	309490	128482	71775.2	38356.8	29696.9	39440	36840	23279.8	19628.4	18653.6	28454	22577	31607.4	19216	288257	321370	329350	210727	49216.8	50310.4	33230.8	51425.9
PSN-1	TCEB3	pS251	FQDRLGAsQERHLGE	TRUE	TRUE	-2.616	0.222246	8.63196e-05	0.0179162	FALSE	445310	145533	621248	363194	155203	18099.4	96188.8	66624.5	102545	28062.2	90564.6	68358.6	80993.1	54464.9	66855.5	53593.3	459258	636111	562254	648872	128905	67575.8	91540.1	94629.2
MiaPaCa-2	CHEK1	pS317	ENVKYSSsQPEPRTG	TRUE	TRUE	-2.55871	0.538636	0.0411167	0.469324	FALSE	38316.6	8467.29	14026.2	NA	314439	38607.2	32521.7	NA	27225.7	7696.03	9555.62	NA	15699.8	13446.6	15399.3	NA	127720	62645.2	35188.1	NA	10865.7	11571.5	10948.6	NA
MiaPaCa-2	TOPBP1	pS1504	KELGTGLsQKRKAPT	TRUE	TRUE	-2.5536	0.317296	0.000551866	0.0524035	FALSE	19114	36491.1	23903.9	65391.5	121920	242526	71842.5	152026	17981.2	27603.2	15031.4	41764.9	56709.6	42733	66429.1	49052.4	358589	290194	196758	154267	51962.9	30604.8	43594	38348.1
MiaPaCa-2	AASDHPPT	pS258	SRHQDVPsQDDSKPT	TRUE	TRUE	-2.51572	0.373198	0.0032142	0.12991	FALSE	199287	19823.3	18939.1	11174.7	522997	83912.4	96905.6	61484.4	181342	15636	13226.5	7471.99	55810.9	47092.4	27429.7	21294.9	145197	203682	138316	158496	49466.4	35168.6	19991.4	17428.9
PSN-1	PPM1G	pS201	DSTRETPsQENGPTA	TRUE	TRUE	-2.51093	0.231101	0.000160889	0.0229689	FALSE	293527	89592.7	336750	519772	67805.4	16963.7	72889.9	90450.6	20882.2	12145.1	31650.4	51408	4993.25	22612	13573.2	21110.1	259044	198122	269103	280388	48191.1	32043.1	61249	38790.7
PSN-1	HMGA1	pS9	SESSSKSsQPLASKQ	TRUE	TRUE	-2.45926	0.265764	0.00031083	0.031268	FALSE	6992497	94494.8	5127581	4844986	1717393	28647.1	1003350	632237	1495386	17777.6	616341	485681	226880	585007	305494	344783	2561884	2245768	3494627	4574613	506726	581557	719053	474583
PANC-1	UHRF1	pS393	MASATSSsQRDWGKG	TRUE	TRUE	-2.45434	0.535416	NA	NA	FALSE	57711.9	NA	5157.17	NA	85719.8	NA	27324.2	NA	32243.1	NA	3007.47	NA	8458.28	NA	3678.58	NA	14966.4	NA	25640.4	NA	4614.74	NA	2768.45	NA
PSN-1	HMGA1	pS44	PGTALVGsQKEPSEV	TRUE	TRUE	-2.43651	0.199303	1.88414e-05	0.00871737	TRUE	3075972	4617224	4693437	4606002	564889	969568	1306098	869130	388018	641954	778831	588633	591275	500876	576602	563003	6224076	4438299	4254524	6083655	920518	796103	1244961	912631
Dan-G	UIMC1	pS171	LFKGSHIsQGNEAEE	TRUE	TRUE	-2.41323	0.183766	1.23507e-05	0.00430857	TRUE	8687.24	6170.33	12145.5	51043.1	46108	33712.4	64635.3	213445	8447.56	11395.2	10348.4	59525.8	13123.3	10148.3	11218	11121	78808.5	58696.1	67788.6	52718	12417.2	15212.8	9866.98	11017
Capan-1	BRD8	pS621	ESGTIFGsQIKDAPG	TRUE	TRUE	-2.40798	0.13411	0.00017079	0.01564	FALSE	97939.5	50478.2	121269	84153.1	455275	191000	263343	405174	93677.8	44200	73716.8	78480	56198.9	49689.1	104032	53673.4	262435	236509	251032	259766	43863.5	41873.3	62042.4	44766
PSN-1	UIMC1	pS171	LFKGSHIsQGNEAEE	TRUE	TRUE	-2.40736	0.16473	9.65292e-05	0.0190697	FALSE	36267.3	37388.3	61446.1	175197	8503.96	6945.03	10623.7	51077.6	8687.24	6170.33	12145.5	51043.1	6618.82	6123.9	3921.87	7559.08	63537	67872.4	54109.6	42515.3	11998	10769.3	9837.32	9854.15
Capan-1	TOPBP1	pS1504	KELGTGLsQKRKAPT	TRUE	TRUE	-2.40469	0.0980533	5.63365e-07	0.00208823	TRUE	74762.4	36310.7	45966.4	43989	355572	161492	241576	242076	101691	37630.3	44208.8	51717.6	38353.2	35049.7	40132.4	34904	183242	196091	234367	193079	42569.6	34957.8	37867.6	36700.4
PaTu-8988-T	BRD8	pS621	ESGTIFGsQIKDAPG	TRUE	TRUE	-2.40045	0.169732	1.64871e-05	0.00813049	TRUE	1.92181e+06	363268	312686	605014	379285	77641.5	56642.9	88132.9	212353	55951	53485.5	39452.7	356410	466213	541492	526226	76666.4	83815.5	89284.7	106211	43331.4	65046	63024.6	43293.4
Capan-1	HMGA1	pS44	PGTALVGsQKEPSEV	TRUE	TRUE	-2.38026	0.0908884	3.008e-06	0.00235182	TRUE	408974	540277	648078	395554	1707354	2993139	3182045	2818125	457174	732349	757876	503522	630406	421125	544826	482608	2643787	2934800	2972530	3456206	575046	549377	625077	549424
Capan-1	UIMC1	pS171	LFKGSHIsQGNEAEE	TRUE	TRUE	-2.35575	0.10927	1.30119e-05	0.00505241	TRUE	6946.51	4576.28	6517.22	39026.9	21026	13931.6	26970.3	108462	5545.96	3228.63	5609.18	25458.9	9270.63	6736.43	5322.47	8748.45	28188.8	25797.3	24475.2	24439.8	6039.71	4573.96	4494.23	5103.96
Dan-G	UHRF1	pS393	MASATSSsQRDWGKG	TRUE	TRUE	-2.33347	0.223234	4.49679e-05	0.0079069	TRUE	11057.7	12041	6618.07	9982.34	85509.7	75958	95483.9	134495	16400.4	26555.8	19112.3	34565.9	11675	13055.2	6877.08	9623.86	102151	87182.9	112665	146991	16849.2	23371.5	20502	28308.5
PaTu-8988-T	UIMC1	pS171	LFKGSHIsQGNEAEE	TRUE	TRUE	-2.3259	0.11472	4.9088e-06	0.0063434	TRUE	77191.8	121623	59637.4	89652.3	16251.7	30463.3	12685.8	10938.9	7719.56	17787.1	9977.1	7716.43	57206.6	59385.7	75444.2	70994.5	13127.2	12511.7	14607.3	12002.1	6294.64	7867.33	8588.17	7709.35
Dan-G	TOPBP1	pS1504	KELGTGLsQKRKAPT	TRUE	TRUE	-2.3183	0.157047	0.000116104	0.0131408	FALSE	91112.4	45646.6	42320.5	64552.8	706888	400764	359844	450682	126465	121566	95850.3	112166	52907.3	49229.5	41788.3	49783.5	464434	457554	403463	394010	71456.1	106423	97703.2	73482.1
PSN-1	BRD8	pS621	ESGTIFGsQIKDAPG	TRUE	TRUE	-2.30328	0.14827	5.27436e-06	0.00729506	TRUE	581585	279662	382359	672474	129190	67634.8	99416.5	141053	90335.3	52006	78172.3	100823	48256.2	51004.8	64970	55458	438078	339493	353686	464319	78368.8	70133.1	96699.8	77427.2
Dan-G	HMGA1	pS9	SESSSKSsQPLASKQ	TRUE	TRUE	-2.30072	0.459957	0.00264784	0.0795129	FALSE	1495386	17777.6	616341	485681	17170822	131165	6066281	10043908	4493483	34089.1	1874260	1805467	472423	382786	440585	411719	6137682	2989771	4923991	9652021	1381316	595805	1383088	1300142
Capan-1	UHRF1	pS393	MASATSSsQRDWGKG	TRUE	TRUE	-2.28757	0.244932	0.000129912	0.0146098	FALSE	9662.81	9319.05	8790.01	10530.5	41754.1	43298.8	43935.4	73609.9	12032.1	10730.2	10249.7	15928.4	9013.13	9043.29	8076.31	10445.5	39124.6	52855.2	44856.7	73394.8	9158.22	10021.2	9239.32	14130.3
MiaPaCa-2	HMGA1	pS44	PGTALVGsQKEPSEV	TRUE	TRUE	-2.26976	0.25163	0.00094258	0.067857	FALSE	522080	85758.4	983458	462021	1637425	307502	3447069	1056973	351320	56569.7	594235	329235	317879	295091	324136	432387	988332	1081136	1119649	1338107	208352	184297	204393	377148
MiaPaCa-2	TSEN34	pS136	QASGASSsQEAGSSQ	TRUE	TRUE	-2.25768	NA	NA	NA	FALSE	NA	4368.24	NA	NA	NA	14344.6	NA	NA	NA	3237.11	NA	NA	NA	4490.98	NA	NA	NA	15068.8	NA	NA	NA	3150.99	NA	NA
Capan-1	CHEK1	pS317	ENVKYSSsQPEPRTG	TRUE	TRUE	-2.248	0.544383	0.015572	0.190235	FALSE	16457.3	8694.81	27602.2	17144.5	111182	26797.7	117573	89856.1	20043.3	13765.5	19784.8	23197.7	18869.8	7202.43	25175.2	16285.8	128062	27923.7	119159	85799	18753.1	10974.1	17703.8	19707.4
PANC-1	CDKN2AIP	pS198	ARSSGISsQNSSTSD	TRUE	TRUE	-2.23974	0.130973	NA	NA	FALSE	4394.84	NA	NA	1953.98	14506.2	NA	NA	10144.4	3801.04	NA	NA	3389.02	2487.42	NA	NA	1852.88	9780.91	NA	NA	11273	2100.89	NA	NA	2352.65
Dan-G	TCEB3	pS251	FQDRLGAsQERHLGE	TRUE	TRUE	-2.23657	0.106173	9.8946e-06	0.00386266	TRUE	102545	28062.2	90564.6	68358.6	704297	132748	562010	402691	149404	44652	132082	108362	91192.4	111127	85969.6	109648	708658	556497	605783	732229	129282	143530	129432	147652
Dan-G	HMGA1	pS44	PGTALVGsQKEPSEV	TRUE	TRUE	-2.23011	0.218603	9.14265e-05	0.0118563	FALSE	388018	641954	778831	588633	3921867	9148967	6618690	8017196	1308194	1790600	2046936	1824261	677009	559068	740496	698028	7742328	8434712	7145594	10777466	2220995	1265801	2009073	1837667
Capan-1	PPM1G	pS201	DSTRETPsQENGPTA	TRUE	TRUE	-2.20433	0.219569	6.57457e-05	0.0102807	FALSE	32539.7	13422.1	38537.3	61702.1	223665	51498.8	227646	314185	47007.1	20902.6	59324.6	64176.6	21876.2	24068.1	28560.3	30746.4	151055	116164	187469	157373	25788	36072.6	43134.2	28600.4
PaTu-8988-T	HMGA1	pS44	PGTALVGsQKEPSEV	TRUE	TRUE	-2.1526	0.273641	0.000253878	0.0300526	FALSE	7768720	696034	13346598	5061015	1725140	208036	2370600	950032	602345	179635	1873004	452242	3283688	2419777	4604738	4226112	794760	608354	744458	1099170	280131	565705	439706	476444
PaTu-8988-T	PPM1G	pS201	DSTRETPsQENGPTA	TRUE	TRUE	-2.14676	0.167464	0.000729354	0.0469298	FALSE	NA	25570.5	110074	154320	NA	8472.81	20201.2	27547.4	NA	5668.5	9594.56	16393.1	NA	106634	130456	117918	NA	29720.4	21792.5	29165.2	NA	21413	7737.41	15803.7
PANC-1	AASDHPPT	pS258	SRHQDVPsQDDSKPT	TRUE	TRUE	-2.14553	0.307837	0.00349487	0.150397	FALSE	162321	11585.3	30421.5	7236.67	529107	55279.6	80139.6	50817	220585	17041.2	15343	13188.9	34722.2	25188.5	31383.1	15524.2	134832	144990	108760	127751	46078.9	36354.8	20426.3	20712.5
MiaPaCa-2	HTATSF1	pS481	RGFEGSCsQKESEEG	TRUE	TRUE	-2.14038	0.0857279	1.20797e-05	0.00934851	TRUE	362342	172793	230691	279712	1270552	634236	739642	660775	281044	147198	158216	182559	296974	301395	313246	272212	1032307	1130351	989775	869895	224359	243090	224202	217468
Capan-1	HMGA1	pS9	SESSSKSsQPLASKQ	TRUE	TRUE	-2.13131	0.173436	4.06921e-05	0.00814786	TRUE	1332720	21048.8	508706	465440	7215367	70794.2	2448838	2978531	1622259	26284	785168	618737	371961	405643	321533	405951	2023000	1716210	1719920	2611337	369467	487490	486885	482633
Dan-G	THAP4	pS186	LATMVAGsQGKAEAS	TRUE	TRUE	-2.1255	0.0959965	4.5925e-05	0.00792616	TRUE	NA	7125.37	9920.39	7758.49	NA	73833.8	78066.5	63370.6	NA	22120.5	21112.4	18021.1	NA	6319.72	8244.58	8978.24	NA	69323.9	73670.1	83132	NA	15925.4	18113	17715.2
PSN-1	CHEK1	pS317	ENVKYSSsQPEPRTG	TRUE	TRUE	-2.09212	0.588351	0.0224212	0.316658	FALSE	68359	28009.2	170093	83068.6	21078.3	13700.5	18127.5	27190.7	19708.9	14653.9	23160.9	23944.2	9921.58	8327.55	10654.7	5662.03	102890	28612.8	167281	85422.6	25549.8	11955.1	18746.3	22229.3
PaTu-8988-T	TCEB3	pS251	FQDRLGAsQERHLGE	TRUE	TRUE	-2.09192	0.1841	7.48342e-05	0.015661	FALSE	690944	520824	246291	454358	178822	103178	84640.5	67520.3	151527	119099	87564.3	60161.7	388175	466864	291343	448543	109498	77796.2	91134.2	92355.8	93665.1	96707.6	70481.1	74931.6
PaTu-8988-T	TOPBP1	pS1504	KELGTGLsQKRKAPT	TRUE	TRUE	-2.07798	0.570274	0.0233808	0.267379	FALSE	161785	167442	355364	359308	42133.3	63565.4	44936.4	78219.6	16783.2	30827.6	10504.6	27353.5	333220	198110	1033774	240490	94583.9	63260.9	118987	72538.6	38034	33039.8	20793.3	23098.4
Capan-1	TCEB3	pS251	FQDRLGAsQERHLGE	TRUE	TRUE	-2.05503	0.157793	5.92123e-05	0.00980446	TRUE	173228	50607.2	145524	88736.5	763248	113236	552009	379249	206593	46880.6	126520	101429	136096	179368	122144	146444	602380	504860	514841	629136	132446	159912	104184	149704
Dan-G	CHEK1	pS317	ENVKYSSsQPEPRTG	TRUE	TRUE	-2.03522	0.579446	0.0206238	0.233831	FALSE	19708.9	14653.9	23160.9	23944.2	120320	40152.4	155244	111201	23135.7	20905.1	31877.7	42661.3	25579.3	13562.4	23891	22106.6	176686	39340	181836	116386	29217.4	15705.2	33945.2	33458.7
PANC-1	THAP4	pS186	LATMVAGsQGKAEAS	TRUE	TRUE	-2.02556	NA	NA	NA	FALSE	NA	4859.76	NA	NA	NA	17192.3	NA	NA	NA	5191.46	NA	NA	NA	5521.69	NA	NA	NA	23565.1	NA	NA	NA	5787.8	NA	NA
PANC-1	SNRPA	pS115	REKRKPKsQETPATK	TRUE	TRUE	-1.99855	1.39152	NA	NA	FALSE	26860.1	NA	NA	33263	98585.3	NA	NA	113340	25280.6	NA	NA	54052.5	15745.4	NA	NA	56025.2	68846.1	NA	NA	223713	14472	NA	NA	66649
PSN-1	UHRF1	pS393	MASATSSsQRDWGKG	TRUE	TRUE	-1.99689	0.348856	0.00507263	0.144045	FALSE	20291.5	50063.3	68039.9	49992.6	13528	9095.73	12631.6	15232	11057.7	12041	6618.07	9982.34	5975.3	3118.49	4496.71	6897.8	24845.9	59912.2	67408.8	53682.8	13339.9	9297.96	13159.3	13003.4
PaTu-8988-T	CDKN2AIP	pS198	ARSSGISsQNSSTSD	TRUE	TRUE	-1.93518	0.254319	NA	NA	FALSE	27482.5	NA	NA	25111.3	6886.53	NA	NA	4537.43	4394.84	NA	NA	1953.98	14137.1	NA	NA	18873.7	3861.03	NA	NA	4725.21	2487.42	NA	NA	1852.88
Dan-G	BRD8	pS621	ESGTIFGsQIKDAPG	TRUE	TRUE	-1.91994	0.150346	1.48199e-05	0.00458466	TRUE	90335.3	52006	78172.3	100823	485296	284201	284664	616643	170278	85942.2	103638	173299	58674.1	57197.6	75843.7	62500.8	356641	330893	313607	433339	107617	76724.9	103800	91259.1
MiaPaCa-2	UHRF1	pS393	MASATSSsQRDWGKG	TRUE	TRUE	-1.89962	0.67756	NA	NA	FALSE	50614.2	NA	8370.9	NA	84502.5	NA	37273.1	NA	27932.8	NA	7784.6	NA	9711.76	NA	8382.78	NA	16073.6	NA	36785.1	NA	5220.48	NA	8135.59	NA
MiaPaCa-2	NBN	pS397	EQKFRMLsQDAPTVK	TRUE	TRUE	-1.87439	0.256278	0.000839779	0.0644299	FALSE	79335.3	58742.9	66127.4	45473.8	374217	340029	265658	106653	98080	69274	72080.5	46694.3	55676.2	48351.2	39999.6	51859	260342	285970	158364	164533	67043.1	53985.4	45501.7	65180.9
PaTu-8988-T	RAD18	pS368	YKKIAGMsQKTVTIT	TRUE	TRUE	-1.82901	0.309821	NA	NA	FALSE	NA	NA	167408	262952	NA	NA	57017.5	48494.9	NA	NA	57628	17049.8	NA	NA	168621	139264	NA	NA	52274.7	35586.1	NA	NA	39496.5	11392.5
PaTu-8988-T	THAP4	pS186	LATMVAGsQGKAEAS	TRUE	TRUE	-1.81553	NA	NA	NA	FALSE	NA	30010.6	NA	NA	NA	10136.2	NA	NA	NA	4859.76	NA	NA	NA	37642.4	NA	NA	NA	10694.2	NA	NA	NA	5521.69	NA	NA
MiaPaCa-2	PPM1G	pS201	DSTRETPsQENGPTA	TRUE	TRUE	-1.78305	0.137021	0.000201293	0.0357157	FALSE	NA	8261.94	21316	36154.2	NA	20456.4	65043.4	78226.6	NA	6150.81	18136.5	25780.6	NA	34101.3	24133.7	30961.8	NA	86272.2	72574.1	90623	NA	24036.8	21429.3	27024.3
PANC-1	NBN	pS397	EQKFRMLsQDAPTVK	TRUE	TRUE	-1.77397	0.265109	0.00403477	0.162588	FALSE	209370	155255	395829	80847.2	1228746	606145	653222	255136	296433	168728	269284	164883	112230	116954	170543	103791	784649	550843	370250	383839	155172	124717	149728	154962
PSN-1	RAD18	pS368	YKKIAGMsQKTVTIT	TRUE	TRUE	-1.7554	0.393068	0.00425699	0.130471	FALSE	110264	254792	258140	225938	88448.9	89976.9	53043.3	51948.7	24396.5	29813.3	37364.5	36396.7	48106.9	61333.7	25242.5	21432.3	140468	350349	242972	267089	90742.9	105682	52499.3	48821.7
PSN-1	PELP1	pS1033	LAPEALPsQGEVERE	TRUE	TRUE	-1.74965	0.127178	0.000600729	0.0460288	FALSE	219915	130792	180387	133062	70574.4	38097.8	63387.9	55084.5	63487.7	42067.2	67201.8	47644	27918.6	36237.3	36803.6	65579.1	158588	167586	156138	162577	40986.2	41697.9	57693.8	53506.1
PSN-1	THAP4	pS186	LATMVAGsQGKAEAS	TRUE	TRUE	-1.74924	0.150849	0.000870403	0.057088	FALSE	NA	33187.6	46145.3	30353.7	NA	11703.8	11731.1	12479.2	NA	7125.37	9920.39	7758.49	NA	5840.74	6383.62	6529.21	NA	32489.3	36563.5	39123.5	NA	9786.92	9774.12	12787.5
PaTu-8988-T	HMGA1	pS9	SESSSKSsQPLASKQ	TRUE	TRUE	-1.73406	0.236975	0.000925026	0.0523518	FALSE	9424280	70164.7	71257.5	3928147	2831217	24134.4	28213.1	678064	883678	18845.2	12958.2	245191	2036117	1957063	1959111	3508159	666695	566233	706035	839046	210064	476149	242417	276271
PSN-1	PSMD4	pS266	ALLKMTIsQQEFGRT	TRUE	TRUE	-1.73293	0.311261	0.00788163	0.181765	FALSE	44934.7	99355.8	53839.1	124768	25272.6	25870.9	19959.3	32733.3	16460.5	14060.8	11074.6	13718.1	21743.5	20071.7	20085.2	19271.7	54675.6	133238	81417	125798	24765	29634.7	31738.3	26238
Dan-G	PSMD4	pS266	ALLKMTIsQQEFGRT	TRUE	TRUE	-1.71676	0.507678	0.0398714	0.334094	FALSE	16460.5	14060.8	11074.6	13718.1	33306.5	134619	53977.9	166886	27672.1	36188.6	17707.9	43433.8	17270.5	17083.2	17565.8	12418	39539.1	173142	97216.4	171256	28251.2	35689.2	28994.6	33399.4
Dan-G	RAD18	pS368	YKKIAGMsQKTVTIT	TRUE	TRUE	-1.71613	0.44088	0.0183154	0.219356	FALSE	24396.5	29813.3	37364.5	36396.7	81185.2	120260	244076	299853	51366.6	47457.3	62067.9	90213.9	26799.2	37140.7	36887.7	38629.3	100904	158598	273611	360770	54904.4	47989.8	63255.9	81335.6
MiaPaCa-2	TCEB3	pS251	FQDRLGAsQERHLGE	TRUE	TRUE	-1.7094	0.194748	0.000948331	0.067955	FALSE	99318.9	74380	92166.6	75867.6	240803	234465	149993	120475	62319.8	61693.7	70619.1	37660.4	80376.5	65991.6	104152	83940.3	193186	212551	167042	180313	49124	51823.8	83282.1	51002.7
PSN-1	CDKN2AIP	pS198	ARSSGISsQNSSTSD	TRUE	TRUE	-1.7062	0.234009	0.000540184	0.0432068	FALSE	11485	14242.6	17855.4	19519.6	4427.42	4110.1	8587.19	5596.43	3403.21	3368.86	5026.89	3907.68	3211.69	5496.38	8448.44	5193.18	14211.3	16945.7	14812.1	21553.3	4411.96	4177.13	7490.64	4912.75
Capan-1	HDGF	pS103	KASGYQSsQKKSCVE	TRUE	TRUE	-1.70363	0.365968	0.00356293	0.0836906	FALSE	941815	419813	412364	499058	2402010	1424305	1090990	2102716	1044862	415641	638764	514874	348606	400791	461143	507682	893148	1710494	1355705	2150166	315592	381890	700810	468428
PANC-1	HDGF	pS103	KASGYQSsQKKSCVE	TRUE	TRUE	-1.70258	0.546776	0.0231085	0.306808	FALSE	225941	202381	326247	122107	750064	173282	389273	481258	89999.6	132083	245938	181621	148745	186908	153894	137833	588254	193059	241567	636613	57860.4	119694	149715	150084
PSN-1	SNRPA	pS115	REKRKPKsQETPATK	TRUE	TRUE	-1.69863	0.307087	NA	NA	FALSE	NA	90043.7	NA	226396	NA	43498.7	NA	65500.3	NA	47081.5	NA	35950.2	NA	56809.3	NA	34113.1	NA	149357	NA	186117	NA	61631.6	NA	42808.5
MiaPaCa-2	HMGA1	pS9	SESSSKSsQPLASKQ	TRUE	TRUE	-1.69167	0.534268	0.043726	0.479654	FALSE	835535	17498.5	20333.7	252748	2527326	29927.1	32118.1	844267	379631	19961.4	17263.3	165044	260035	483081	534050	252980	779731	844185	831335	1143129	115080	521754	473180	202206
Dan-G	ZC3H14	pS135	DSRVSTSsQESKTTN	TRUE	TRUE	-1.66999	0.147813	NA	NA	FALSE	NA	15768.2	NA	10504	NA	45592.4	NA	46072.6	NA	18067.7	NA	19982.2	NA	15557.7	NA	10662.1	NA	47620.5	NA	53015	NA	14470.1	NA	17230
MiaPaCa-2	HSPA4	pS552	ESEEMETsQAGSKDK	TRUE	TRUE	-1.65851	0.201427	0.00033134	0.0403329	FALSE	147171	58969	20696.2	113968	417302	213288	60868.6	254607	137625	64347.3	19703.3	91233.5	106347	102126	80161.2	77478.5	298930	377428	232342	234145	96866	105512	79643.8	75918.7
Capan-1	SNRPA	pS115	REKRKPKsQETPATK	TRUE	TRUE	-1.6576	0.333481	NA	NA	FALSE	NA	69145.6	NA	101055	NA	178925	NA	599287	NA	82119.9	NA	192724	NA	93002.8	NA	76739.8	NA	302733	NA	457457	NA	106301	NA	130888
Capan-1	AASDHPPT	pS258	SRHQDVPsQDDSKPT	TRUE	TRUE	-1.62902	0.156675	9.47673e-05	0.0119053	FALSE	83790.8	45393.2	42158.5	26698.4	770700	204762	227477	177489	264595	90213.1	90598	65940.2	30799.7	40468.1	36669	27597.8	284586	229630	219857	184422	79365	77401.3	77310.2	60959.3
MiaPaCa-2	HDGF	pS103	KASGYQSsQKKSCVE	TRUE	TRUE	-1.62063	0.433648	0.0110683	0.247208	FALSE	253404	160450	389218	200978	787890	324996	509282	624460	118130	165273	310758	172057	218409	161912	257760	201526	673192	335095	332385	847037	99171.8	157904	214774	211179
Capan-1	THAP4	pS186	LATMVAGsQGKAEAS	TRUE	TRUE	-1.61554	0.364544	0.0363784	0.290797	FALSE	NA	5120.54	6863.25	4989.31	NA	12984.7	18670.5	13571.4	NA	3937.18	7567.66	6385.84	NA	4064.81	5043.37	5940.4	NA	12966.2	15245.3	16242.4	NA	3007.92	5455.78	6799.77
PaTu-8988-T	PPP6R3	pS825	EEGKLSTsQDAACKD	TRUE	TRUE	-1.61103	NA	NA	NA	FALSE	1241047	NA	NA	NA	372751	NA	NA	NA	240286	NA	NA	NA	300410	NA	NA	NA	98343.4	NA	NA	NA	63996.9	NA	NA	NA
Dan-G	PELP1	pS1033	LAPEALPsQGEVERE	TRUE	TRUE	-1.60709	0.125117	1.36898e-05	0.00454683	TRUE	63487.7	42067.2	67201.8	47644	325259	219277	275450	177274	142546	78529.2	101225	79439.1	39477.9	48834.8	61010.4	52263.7	228838	269473	283956	220447	86248.3	73998.4	94868.2	74024.9
Capan-1	CDKN2AIP	pS198	ARSSGISsQNSSTSD	TRUE	TRUE	-1.60358	0.177278	0.000112713	0.0130327	FALSE	4764.34	3718.77	4913.52	2752.71	12856.5	10410.1	14814.4	16806.8	4727.11	4750.89	7541.32	4725.5	4490.96	3587.81	3780.17	2807.71	12174.2	12634	12664.6	17231.7	3636.04	4411.26	5692.07	4310.63
Dan-G	CDKN2AIP	pS198	ARSSGISsQNSSTSD	TRUE	TRUE	-1.59692	0.0939531	9.46649e-05	0.0118563	FALSE	3403.21	3368.86	5026.89	3907.68	13510.3	17359.8	19506.5	19462.7	5795.57	7116.59	7246.97	7919.61	3631.15	3631.45	4373.88	3873.91	16310	19809.7	19272.3	21872.6	6017.05	6226.94	6509.32	6669.4
PaTu-8988-T	TSEN34	pS136	QASGASSsQEAGSSQ	TRUE	TRUE	-1.57861	NA	NA	NA	FALSE	NA	23478.8	NA	NA	NA	9345.3	NA	NA	NA	4562.28	NA	NA	NA	24388	NA	NA	NA	8165.19	NA	NA	NA	4292.77	NA	NA
MiaPaCa-2	SNRPA	pS115	REKRKPKsQETPATK	TRUE	TRUE	-1.54914	1.65236	NA	NA	FALSE	31386.9	NA	NA	51119	86761.8	NA	NA	90874.4	18084.3	NA	NA	57261.5	24088.3	NA	NA	76484.5	66008.9	NA	NA	183928	13518.5	NA	NA	104869
PSN-1	HDGF	pS103	KASGYQSsQKKSCVE	TRUE	TRUE	-1.5172	0.385879	0.00792829	0.182073	FALSE	1447900	1058447	1234386	1346828	830678	333483	591594	402746	543964	295723	394802	270468	251466	367297	596716	262458	703520	1246155	1488454	1483217	325048	335375	750116	352610
Dan-G	HDGF	pS103	KASGYQSsQKKSCVE	TRUE	TRUE	-1.51279	0.425864	0.0121166	0.175344	FALSE	543964	295723	394802	270468	2311451	1202830	1088881	2512483	1086037	397753	610549	968125	227908	315437	499325	267421	1095743	1358218	1563765	2816108	442757	344388	797143	813136
PANC-1	RIF1	pS1873	LGDSKNVsQESLETK	TRUE	TRUE	-1.50585	0.126117	0.000488597	0.0674818	FALSE	220963	64637.8	62213.8	168504	278209	100810	109089	288760	150800	48217.1	30130	151733	85660.9	68180.9	61355.2	69832.7	128485	128280	141532	140240	57089.9	49905	38346.9	46034.9
Dan-G	HMGA1	pS36;pS44	PGTALVGsQKEPSEV	TRUE	TRUE	-1.50179	0.201041	0.00135446	0.0540333	FALSE	247058	236426	347628	129797	826900	1061766	1148366	596748	432016	395821	475304	256194	259215	176208	239477	211084	981636	837713	898287	1100139	441056	239460	338012	353925
PSN-1	TOPBP1	pS1504	KELGTGLsQKRKAPT	TRUE	TRUE	-1.48981	0.214638	0.000447388	0.0390203	FALSE	434000	260448	411253	273387	194143	137043	83226.4	160407	91112.4	45646.6	42320.5	64552.8	38487.3	29467.3	33587.1	33305.4	292265	310036	387162	234834	105290	139348	82388.2	109541
Capan-1	PSMD4	pS266	ALLKMTIsQQEFGRT	TRUE	TRUE	-1.48927	0.385088	0.0261292	0.248222	FALSE	23417.9	17666.5	12315.2	24027.4	27621.6	53389.6	26680.5	83367.4	22779.8	15940.4	15160.9	19646	21706.6	19210.7	17271.5	22378.3	25720	73030.9	41578.6	78049	17230.1	16682	20860.1	16364.2
Capan-1	HSPA4	pS552	ESEEMETsQAGSKDK	TRUE	TRUE	-1.47782	0.127978	5.06681e-05	0.00894537	TRUE	37665.2	51679.2	49192	29726.8	147976	103363	139447	96013.1	66029.8	53114	51172.1	38838.2	36303.3	40984.6	43211.5	39070.6	143277	103116	136114	126848	51933	40538.8	44100.4	45652.3
Dan-G	PPM1G	pS201	DSTRETPsQENGPTA	TRUE	TRUE	-1.44044	0.251408	0.0012319	0.051395	FALSE	20882.2	12145.1	31650.4	51408	374637	100120	334725	679795	158686	51363.5	174793	245775	15891.1	24332.5	26528.3	24898	322569	212346	318571	373230	117503	83530.7	151240	101117
Capan-1	PELP1	pS1033	LAPEALPsQGEVERE	TRUE	TRUE	-1.42702	0.203952	0.00327109	0.0791986	FALSE	66906.3	35523.2	49629.5	51459.5	168320	84909.4	121955	96989.2	66187.1	34087.7	53856.8	54514.3	36754.7	36908.9	39839.4	58078.8	92888.1	110976	108783	110034	29669.9	34085.8	42414.9	55025.5
PANC-1	PPP6R3	pS825	EEGKLSTsQDAACKD	TRUE	TRUE	-1.42685	NA	NA	NA	FALSE	240286	NA	NA	NA	571466	NA	NA	NA	259294	NA	NA	NA	63996.9	NA	NA	NA	181317	NA	NA	NA	67439.7	NA	NA	NA
PaTu-8988-T	PELP1	pS1033	LAPEALPsQGEVERE	TRUE	TRUE	-1.38481	0.217286	0.000722664	0.0467886	FALSE	460364	105803	104858	69540.3	159752	50995.7	37200.3	21796.7	132768	41732.9	42819.7	13742.7	93389.2	98790	149361	129095	35321.6	40051.8	48231.5	56064.5	29634.1	35298	41502.2	32187.3
Capan-1	NBN	pS615	VPESSKIsQENEIGK	TRUE	TRUE	-1.38397	0.280495	0.00748416	0.126814	FALSE	77942.4	25147.2	97360.2	99740.1	551553	130061	307227	334323	340477	39727.9	154503	155665	67004.7	65536.3	96336.3	108649	476318	426379	337798	366076	238845	99642.5	149986	151651
PANC-1	NBN	pS615	VPESSKIsQENEIGK	TRUE	TRUE	-1.38137	0.150329	0.000455339	0.0646415	FALSE	105769	43972.5	166153	190930	652462	202820	536230	572876	338062	93879.2	182629	372664	78569.9	85487.4	111453	138208	577395	475674	473196	485963	245239	179084	158095	197484
PaTu-8988-T	PSMD4	pS266	ALLKMTIsQQEFGRT	TRUE	TRUE	-1.38056	NA	NA	NA	FALSE	NA	NA	NA	949759	NA	NA	NA	263270	NA	NA	NA	108782	NA	NA	NA	93774.9	NA	NA	NA	36016.2	NA	NA	NA	13551
PaTu-8988-T	AASDHPPT	pS258	SRHQDVPsQDDSKPT	TRUE	TRUE	-1.3771	0.124125	4.60472e-05	0.0120187	FALSE	2.97743e+06	210345	295259	288999	865855	89314	130310	100762	162321	11585.3	30421.5	7236.67	578855	504862	447638	491390	183473	180315	179826	237383	34722.2	25188.5	31383.1	15524.2
PANC-1	PSMD4	pS266	ALLKMTIsQQEFGRT	TRUE	TRUE	-1.34591	NA	NA	NA	FALSE	NA	NA	NA	108782	NA	NA	NA	329859	NA	NA	NA	207730	NA	NA	NA	13551	NA	NA	NA	48153.2	NA	NA	NA	18943.8
MiaPaCa-2	PELP1	pS1033	LAPEALPsQGEVERE	TRUE	TRUE	-1.34321	0.21037	0.00069791	0.0606868	FALSE	160915	47500.9	40148.5	23134.2	321081	110699	101241	50186.9	147654	42383.4	42711.8	18690.6	47022.4	43898.8	54631.5	48132.3	93011.9	104532	135766	141250	42026.5	37085.3	60653.9	47599.2
PSN-1	HSPA4	pS552	ESEEMETsQAGSKDK	TRUE	TRUE	-1.33677	0.1346	0.000379829	0.0352592	FALSE	451814	403559	515346	291924	194675	218304	164529	167598	61141.6	69433	46421.7	47814.5	85096.9	69773	73930.9	81884.3	571656	394686	488127	415359	198363	182374	163869	189581
PANC-1	HSPA4	pS552	ESEEMETsQAGSKDK	TRUE	TRUE	-1.32175	0.235754	0.00261907	0.135543	FALSE	135159	49904.1	25815	76398.1	335036	89622.5	31296.6	160108	138230	38247.8	19560.5	91198.2	74599.8	79099.1	71219.5	58467.3	220295	171368	113588	143591	74506	59485.2	69642.5	51094.4
PaTu-8988-T	NBN	pS397	EQKFRMLsQDAPTVK	TRUE	TRUE	-1.31814	0.14974	0.000141668	0.0221904	FALSE	2417690	1124311	2019969	1125487	1037802	685857	693300	280194	209370	155255	395829	80847.2	1177855	934983	1279031	1145237	551068	479760	399582	395036	112230	116954	170543	103791
Capan-1	NBN	pS397	EQKFRMLsQDAPTVK	TRUE	TRUE	-1.31745	0.179676	0.000557	0.0303833	FALSE	125853	42759.8	52435.4	51210.8	745916	123351	154080	237273	347010	76031	68978.9	98134.7	81807.7	84089.2	102635	84512.5	487077	305143	335125	393604	184064	143897	132462	144838
Capan-1	HMGA1	pS36;pS44	PGTALVGsQKEPSEV	TRUE	TRUE	-1.30314	0.116916	3.39053e-05	0.0076259	TRUE	216212	200705	295921	100033	389050	373736	404194	201868	174689	172877	231426	93776.6	200412	133882	180250	167376	362266	313606	273576	339523	132131	110983	138298	140329
Capan-1	HTATSF1	pS481	RGFEGSCsQKESEEG	TRUE	TRUE	-1.2996	0.0496766	2.06872e-07	0.00169832	TRUE	718414	338732	536014	210075	2323298	967320	1537392	679545	1227069	479106	700064	318262	284964	278892	322813	313639	925759	1001859	1028844	1019822	397173	379637	413635	424954
PSN-1	NBN	pS397	EQKFRMLsQDAPTVK	TRUE	TRUE	-1.28002	0.182257	0.000416421	0.037109	FALSE	858351	294209	348624	285853	465814	128655	96879.6	216734	124705	44759.5	36650.7	52471.9	47579.6	44521.8	48071.9	72929.6	732423	713512	735796	510686	320101	266518	215007	307828
Dan-G	SNRPA	pS115	REKRKPKsQETPATK	TRUE	TRUE	-1.27786	0.990122	NA	NA	FALSE	NA	47081.5	NA	35950.2	NA	80316.3	NA	437585	NA	47075.6	NA	220987	NA	70753.5	NA	26534.1	NA	127773	NA	366128	NA	57424.8	NA	138555
MiaPaCa-2	NBN	pS615	VPESSKIsQENEIGK	TRUE	TRUE	-1.25539	0.387559	0.0444125	0.483641	FALSE	42918.1	18533.7	121546	326082	237180	121956	253974	314704	70075.5	36589.6	117875	269946	41739.6	39369.7	114465	209679	228667	264701	235711	273744	66381	73589	115848	212470
PaTu-8988-T	HDGF	pS103	KASGYQSsQKKSCVE	TRUE	TRUE	-1.2229	0.446868	0.0489825	0.395817	FALSE	1498356	518574	938289	2129322	711232	350901	471984	383986	225941	202381	326247	122107	896518	528706	650462	1905091	463826	300927	297824	476006	148745	186908	153894	137833
Dan-G	NBN	pS615	VPESSKIsQENEIGK	TRUE	TRUE	-1.22206	0.184183	0.00187977	0.065298	FALSE	59736.7	18484.7	70066	102232	505437	139573	352222	408047	276228	67392.5	156885	260944	58128.8	53823.3	78408.8	108238	556484	430225	447570	489746	261547	159285	181239	234689
Dan-G	HSPA4	pS552	ESEEMETsQAGSKDK	TRUE	TRUE	-1.19714	0.155358	0.00219673	0.0704845	FALSE	61141.6	69433	46421.7	47814.5	426171	346818	412603	288565	189144	265537	179052	157612	66705.6	61522.9	46118.4	61080.3	526072	325319	465449	417880	200794	190986	183631	171034
Dan-G	AASDHPPT	pS258	SRHQDVPsQDDSKPT	TRUE	TRUE	-1.18105	0.195243	0.00105195	0.0469279	FALSE	92393.6	35350.5	36358.3	29158.4	1.37781e+06	472174	395598	404513	740062	272331	201004	216422	38442.4	35211.5	35765.6	29294.9	648624	497882	441879	460709	299619	220187	204117	184707
PANC-1	PELP1	pS1033	LAPEALPsQGEVERE	TRUE	TRUE	-1.17063	0.264517	0.0077193	0.214002	FALSE	132768	41732.9	42819.7	13742.7	212402	73716.7	74018.4	43404.3	146920	49287.7	36166.8	18306	29634.1	35298	41502.2	32187.3	56477.6	75217.1	94378.9	119132	32023.8	40905.1	45238	31388
PSN-1	AASDHPPT	pS258	SRHQDVPsQDDSKPT	TRUE	TRUE	-1.16253	0.191037	0.00115374	0.0659388	FALSE	784360	268468	286385	204364	368434	144517	140760	113884	92393.6	35350.5	36358.3	29158.4	18742.1	46168.9	39467.1	25965	378472	295158	268592	228689	143171	135717	138817	101315
Capan-1	RAD18	pS368	YKKIAGMsQKTVTIT	TRUE	TRUE	-1.14633	0.345418	0.0192893	0.211094	FALSE	27636.4	25387.4	22288.9	13966.6	40374	32286.5	60211.5	65889.7	39437.6	32811.2	20891.8	16323.4	26819.8	28306.8	19456.3	15251.3	39360.1	45284.7	58403.9	72324.3	31230.8	35209	17891.8	15941.4
PANC-1	RAD18	pS368	YKKIAGMsQKTVTIT	TRUE	TRUE	-1.13267	1.45335	NA	NA	FALSE	NA	NA	57628	17049.8	NA	NA	93774.5	65749.1	NA	NA	90317.2	23170.6	NA	NA	39496.5	11392.5	NA	NA	84551	51484.2	NA	NA	79884.5	11334.3
PaTu-8988-T	UHRF1	pS393	MASATSSsQRDWGKG	TRUE	TRUE	-1.10679	0.92994	NA	NA	FALSE	64572.8	NA	27318.1	NA	39802.6	NA	9631.41	NA	57711.9	NA	5157.17	NA	8601.27	NA	28637.1	NA	5778.62	NA	9190.02	NA	8458.28	NA	3678.58	NA
PaTu-8988-T	HSPA4	pS552	ESEEMETsQAGSKDK	TRUE	TRUE	-1.08702	0.110218	0.000101671	0.0183289	FALSE	455192	118919	61602.8	338669	224761	61989.2	27718.2	124187	135159	49904.1	25815	76398.1	228342	208080	249769	205432	122888	91236.6	102294	104374	74599.8	79099.1	71219.5	58467.3
Capan-1	ZC3H14	pS135	DSRVSTSsQESKTTN	TRUE	TRUE	-1.08571	0.110836	NA	NA	FALSE	NA	12195.3	NA	11218.9	NA	28737.9	NA	31533.6	NA	19418.9	NA	15219	NA	10769.3	NA	11716.6	NA	31923.4	NA	33103.6	NA	16503.6	NA	14214.8
MiaPaCa-2	RAD18	pS368	YKKIAGMsQKTVTIT	TRUE	TRUE	-1.06384	0.951408	NA	NA	FALSE	NA	NA	36320	35100.7	NA	NA	58994.1	72616.4	NA	NA	52593.8	19451.7	NA	NA	34947.7	20834.6	NA	NA	55942.5	58306.8	NA	NA	52813.3	14132.6
Capan-1	RIF1	pS1873	LGDSKNVsQESLETK	TRUE	TRUE	-1.05971	0.127926	0.00066381	0.0328423	FALSE	128953	60257.4	135698	96496.5	365450	139363	289451	245298	205636	77919.2	163268	149968	93796.6	80745.1	120385	99100.4	267032	234915	285341	253226	122054	100486	142104	137740
Dan-G	PPP6R3	pS825	EEGKLSTsQDAACKD	TRUE	TRUE	-1.05648	0.259427	NA	NA	FALSE	NA	NA	98144.8	64244.6	NA	NA	304484	172892	NA	NA	179215	99675.9	NA	NA	101239	103300	NA	NA	356640	315140	NA	NA	190838	136146
Dan-G	NBN	pS397	EQKFRMLsQDAPTVK	TRUE	TRUE	-1.05316	0.243354	0.00507661	0.110978	FALSE	124705	44759.5	36650.7	52471.9	993980	218358	258728	289283	388909	240072	106254	196594	91755.5	98345.9	81133.8	84163.9	827487	507899	650353	526002	278438	428172	242815	267868
PSN-1	ZC3H14	pS135	DSRVSTSsQESKTTN	TRUE	TRUE	-1.0425	0.105729	NA	NA	FALSE	NA	49011.4	NA	46641.8	NA	29785.7	NA	26637.4	NA	15768.2	NA	10504	NA	23405.1	NA	22612	NA	53374.7	NA	52732.4	NA	27707.7	NA	23942.2
PaTu-8988-T	NBN	pS615	VPESSKIsQENEIGK	TRUE	TRUE	-1.03728	0.203427	0.00389867	0.100186	FALSE	1332942	333532	607370	895496	510030	147247	382542	410294	105769	43972.5	166153	190930	899926	715819	598750	513787	375311	265818	343256	326165	78569.9	85487.4	111453	138208
MiaPaCa-2	PSMD4	pS266	ALLKMTIsQQEFGRT	TRUE	TRUE	-0.928389	NA	NA	NA	FALSE	NA	NA	NA	272378	NA	NA	NA	375492	NA	NA	NA	218047	NA	NA	NA	30140.6	NA	NA	NA	56208	NA	NA	NA	29534.2
PaTu-8988-T	HTATSF1	pS481	RGFEGSCsQKESEEG	TRUE	TRUE	-0.883138	0.110884	0.000213565	0.0278299	FALSE	1267872	467073	441329	799218	671656	238939	332141	292878	1071162	381232	647188	546050	721378	823114	627306	693992	416517	354189	429721	352370	670572	608583	625946	598219
PaTu-8988-T	HMGA1	pS36;pS44	PGTALVGsQKEPSEV	TRUE	TRUE	-0.873167	NA	NA	NA	FALSE	NA	116896	NA	NA	NA	75871.4	NA	NA	NA	107921	NA	NA	NA	221708	NA	NA	NA	121041	NA	NA	NA	185413	NA	NA
MiaPaCa-2	PPP6R3	pS825	EEGKLSTsQDAACKD	TRUE	TRUE	-0.825222	NA	NA	NA	FALSE	179838	NA	NA	NA	307724	NA	NA	NA	176764	NA	NA	NA	62707.6	NA	NA	NA	106370	NA	NA	NA	60034.6	NA	NA	NA
Dan-G	HTATSF1	pS481	RGFEGSCsQKESEEG	TRUE	TRUE	-0.821155	0.0709535	4.39349e-05	0.0079069	FALSE	1139496	482722	742192	447777	3458389	1710604	2362238	1221354	2171481	1459557	1489753	825755	511618	444061	505523	649764	1756883	1665837	1826985	2009104	948684	1089866	1047492	1017883
Capan-1	PPP6R3	pS825	EEGKLSTsQDAACKD	TRUE	TRUE	-0.81787	0.201486	NA	NA	FALSE	NA	NA	85757.4	77221	NA	NA	244529	113096	NA	NA	139875	80996.5	NA	NA	78217.2	127750	NA	NA	247828	188071	NA	NA	125163	119837
MiaPaCa-2	RIF1	pS1873	LGDSKNVsQESLETK	TRUE	TRUE	-0.815991	0.0984947	0.000688199	0.0601804	FALSE	140180	42986	44491.4	135059	174724	81588.3	62464.4	167199	116257	42115.6	30758.6	117967	71147.3	49543.1	61601.1	49721.5	87910.8	96080.7	85232.6	83266.2	57472.5	45957.2	44444.2	53158.5
PANC-1	EXO1	pS714	CNIKLLDsQSDQTSK	TRUE	TRUE	-0.811971	0.730635	NA	NA	FALSE	NA	NA	5923.85	7919.43	NA	NA	6832.23	12473.1	NA	NA	4655.52	9691.32	NA	NA	15906.8	7634.71	NA	NA	24135.1	14091.5	NA	NA	16132.9	6839.71
PANC-1	HMGA1	pS36;pS44	PGTALVGsQKEPSEV	TRUE	TRUE	-0.806656	NA	NA	NA	FALSE	NA	107921	NA	NA	NA	112381	NA	NA	NA	78991.1	NA	NA	NA	185413	NA	NA	NA	232922	NA	NA	NA	133162	NA	NA
PSN-1	EXO1	pS714	CNIKLLDsQSDQTSK	TRUE	TRUE	-0.748663	NA	NA	NA	FALSE	NA	NA	NA	65452.6	NA	NA	NA	48998.9	NA	NA	NA	13093	NA	NA	NA	22545.6	NA	NA	NA	42656.1	NA	NA	NA	25387
MiaPaCa-2	CDKN2AIP	pS198	ARSSGISsQNSSTSD	TRUE	TRUE	-0.737881	0.316753	NA	NA	FALSE	3128.42	NA	NA	3633.06	9056.61	NA	NA	3775.63	4327.9	NA	NA	3195.2	2318.15	NA	NA	3060.33	6652.7	NA	NA	4302.3	3123.65	NA	NA	3294.49
PANC-1	TSEN34	pS136	QASGASSsQEAGSSQ	TRUE	TRUE	-0.724666	NA	NA	NA	FALSE	NA	4562.28	NA	NA	NA	4679.68	NA	NA	NA	3481.62	NA	NA	NA	4292.77	NA	NA	NA	5311.91	NA	NA	NA	3214.43	NA	NA
PSN-1	HMGA1	pS36;pS44	PGTALVGsQKEPSEV	TRUE	TRUE	-0.671313	0.27141	0.0484479	0.4763	FALSE	404840	329224	457961	225940	293915	241499	391064	134322	247058	236426	347628	129797	330069	242430	280200	311807	492600	270829	300786	409257	288011	169697	270083	193428
PSN-1	NBN	pS615	VPESSKIsQENEIGK	TRUE	TRUE	-0.640348	0.223118	0.0329345	0.393893	FALSE	476976	115740	431172	453292	289876	85177.1	287487	447793	59736.7	18484.7	70066	102232	48615.4	69202	154675	189127	538265	371977	460032	534546	263444	233835	322535	419811
PaTu-8988-T	EXO1	pS714	CNIKLLDsQSDQTSK	TRUE	TRUE	-0.592411	0.379222	NA	NA	FALSE	NA	NA	5241.22	21572.2	NA	NA	4321.54	9125.36	NA	NA	5923.85	7919.43	NA	NA	20683.4	16483.7	NA	NA	15523	9661.25	NA	NA	15906.8	7634.71
PSN-1	PPP6R3	pS825	EEGKLSTsQDAACKD	TRUE	TRUE	-0.591297	0.0198642	NA	NA	FALSE	NA	NA	196422	110140	NA	NA	126416	90187.5	NA	NA	98144.8	64244.6	NA	NA	134257	111933	NA	NA	193174	197252	NA	NA	130732	128408
PaTu-8988-T	RIF1	pS1873	LGDSKNVsQESLETK	TRUE	TRUE	-0.539915	0.147004	0.0126691	0.187448	FALSE	640288	154226	118042	460854	353289	106488	98415.2	280853	220963	64637.8	62213.8	168504	225598	179589	171085	151382	135672	104302	129833	127824	85660.9	68180.9	61355.2	69832.7
MiaPaCa-2	HMGA1	pS36;pS44	PGTALVGsQKEPSEV	TRUE	TRUE	-0.457858	NA	NA	NA	FALSE	NA	68578	NA	NA	NA	73151.1	NA	NA	NA	57476.4	NA	NA	NA	128736	NA	NA	NA	140310	NA	NA	NA	102155	NA	NA
Dan-G	RIF1	pS1873	LGDSKNVsQESLETK	TRUE	TRUE	-0.454263	0.133994	0.0204241	0.233037	FALSE	132780	45235.3	88184.9	94722.6	330461	158139	262497	327589	277848	160850	219917	288844	109322	67725.1	88479.4	94548.8	307844	250639	299060	370680	222595	195478	227782	244917
Dan-G	EXO1	pS714	CNIKLLDsQSDQTSK	TRUE	TRUE	-0.368812	NA	NA	NA	FALSE	NA	NA	NA	13093	NA	NA	NA	29879.9	NA	NA	NA	30879.5	NA	NA	NA	7660.93	NA	NA	NA	19819.3	NA	NA	NA	15348.4
Capan-1	EXO1	pS714	CNIKLLDsQSDQTSK	TRUE	TRUE	-0.296015	NA	NA	NA	FALSE	NA	NA	NA	27060.7	NA	NA	NA	35539.1	NA	NA	NA	32534.7	NA	NA	NA	16290.8	NA	NA	NA	21506	NA	NA	NA	17516.6
MiaPaCa-2	EXO1	pS714	CNIKLLDsQSDQTSK	TRUE	TRUE	-0.211758	0.488868	NA	NA	FALSE	NA	NA	6844.09	22630.8	NA	NA	8248.1	20041.7	NA	NA	7975.02	16129.1	NA	NA	25801.3	19380.7	NA	NA	30643.6	23217.7	NA	NA	31375.8	16907.3
PSN-1	RIF1	pS1873	LGDSKNVsQESLETK	TRUE	TRUE	-0.189257	0.184212	0.347737	0.967553	FALSE	229381	85898	198762	199547	211374	96923.4	189527	207090	132780	45235.3	88184.9	94722.6	78053.7	57376	54608.1	56321.5	219019	141948	190135	221850	162537	136814	190642	183039
PaTu-8988-T	SNRPA	pS115	REKRKPKsQETPATK	TRUE	TRUE	-0.168678	1.25184	NA	NA	FALSE	89675	NA	NA	142203	86195.7	NA	NA	77538.4	26860.1	NA	NA	33263	47776.7	NA	NA	189842	50052.9	NA	NA	143424	15745.4	NA	NA	56025.2
PSN-1	HTATSF1	pS481	RGFEGSCsQKESEEG	TRUE	TRUE	0.366323	0.599603	0.566228	0.999882	FALSE	147944	27187.1	26882.3	36318.2	184924	47603.8	40411.2	53001.8	1139496	482722	742192	447777	60591	30713.1	8551.3	28138.9	77033.7	27604.7	17457.1	58699.1	77545	41287.4	27594.7	68103.2
Capan-1	RPS6	pS236;pS240;pS242	AKRRRLSsLRASTSK	FALSE	FALSE	-7.91206	NA	NA	NA	FALSE	1017722	NA	NA	NA	1877815	NA	NA	NA	9597.7	NA	NA	NA	943350	NA	NA	NA	1748537	NA	NA	NA	7259.51	NA	NA	NA
PaTu-8988-T	RPS6	pS236;pS242	AKRRRLSsLRASTSK	FALSE	FALSE	-6.60497	NA	NA	NA	FALSE	NA	NA	NA	254147	NA	NA	NA	1884.38	NA	NA	NA	73402.6	NA	NA	NA	194198	NA	NA	NA	1995.04	NA	NA	NA	70763.6
PaTu-8988-T	RPS6	pS236;pS240	AKRRRLSsLRASTSK	FALSE	FALSE	-5.1723	0.596885	0.000291691	0.0316275	FALSE	3246678	1269949	3469351	920920	175951	40033.2	56142.2	17040.5	1597295	239967	1698703	301568	1140271	3209926	4429912	1177698	67353.5	85114.1	65250.4	30193.8	617244	549433	1475891	486560
PANC-1	PRPF3	pS176	QPKTPSSsQPERLPI	TRUE	FALSE	-5.08654	NA	NA	NA	FALSE	NA	6658.63	NA	NA	NA	40293.8	NA	NA	NA	1457.97	NA	NA	NA	6265.28	NA	NA	NA	45737.5	NA	NA	NA	1346.08	NA	NA
Dan-G	RPA1	pT180	LSHTSGGtQSKVVPI	TRUE	FALSE	-4.93226	1.63865	0.0412755	0.338742	FALSE	3716.47	11441.2	22373.2	NA	234486	136629	639552	NA	6607.09	6929.56	26227.4	NA	38797.4	11788.1	9993	NA	2769646	149023	324363	NA	67114.2	5795.42	12093	NA
Capan-1	CCDC60	pS237;pS240;pT238	RKPSRRGsTLSLSRA	FALSE	FALSE	-4.88412	0.297861	0.000222663	0.0176614	FALSE	2171.87	3523.93	5859.11	NA	69450.5	55463.1	98699.4	NA	2511.28	2714.61	3946.94	NA	3619.48	3249.63	5037.83	NA	116270	64338.1	94300.9	NA	3415.11	2409.19	3329.48	NA
MiaPaCa-2	RPS6	pS236;pS240	AKRRRLSsLRASTSK	FALSE	FALSE	-4.88107	0.502077	8.21364e-05	0.0264856	FALSE	1848514	752123	1892898	524380	1999147	1034245	1450786	572306	115962	27395.9	18431.5	44568.4	935198	1881620	2308932	751565	1002634	2643741	1744006	1109594	57143.7	64890.8	23462.8	78188.3
MiaPaCa-2	RPS6KB1	pS427	ESVKEKFsFEPKIRS	FALSE	FALSE	-4.60289	0.797096	0.00553732	0.176351	FALSE	408501	590145	437919	427304	341345	641347	434778	335996	41253.1	26316.7	9755.29	9927.07	138507	774785	1061953	809819	114733	860337	1039059	861391	13624	32712.1	24688.2	23028.5
MiaPaCa-2	RPS6	pS236;pS242	AKRRRLSsLRASTSK	FALSE	FALSE	-4.5509	NA	NA	NA	FALSE	NA	NA	NA	137000	NA	NA	NA	115984	NA	NA	NA	5468.4	NA	NA	NA	117325	NA	NA	NA	134363	NA	NA	NA	5732.22
Dan-G	SYK	pS479	IELVHQVsMGMKYLE	FALSE	FALSE	-4.52098	NA	NA	NA	FALSE	NA	162430	NA	NA	NA	218959	NA	NA	NA	12437.8	NA	NA	NA	160933	NA	NA	NA	229656	NA	NA	NA	10002.9	NA	NA
PaTu-8988-T	RPS6KB1	pS427	ESVKEKFsFEPKIRS	FALSE	FALSE	-4.37998	0.808798	0.00205435	0.071268	FALSE	238941	240259	156463	165066	34929.7	3696.4	8216.59	6431.42	289847	379913	291984	231000	56241.5	318690	397179	279127	8961.07	4124.2	18985.1	15068.6	75065.1	456486	504340	492825
Capan-1	RPS6	pS240;pS244	LRASTSKsESSQK__	FALSE	FALSE	-4.33818	0.74028	0.00766376	0.128863	FALSE	232346	257782	534864	226455	183546	367806	809428	1095011	36284.8	24398.7	25329.3	32656.4	174487	320245	799897	198547	138469	574785	1345112	965050	22235.7	29171.2	37163.8	25606.5
Dan-G	TOPBP1	pS853	LETPGRPsQQKRKPS	TRUE	FALSE	-4.29659	0.790183	0.0115647	0.170743	FALSE	12648	10900.4	14576	NA	227663	68302.4	134159	NA	8165.58	6609.54	8495.64	NA	16407.5	9620.7	17096.7	NA	334156	63816.9	178682	NA	10307.2	4735.22	10286.8	NA
MiaPaCa-2	HERC1	pS1406	RDRDRMNsGAGSGAR	FALSE	FALSE	-4.28373	NA	NA	NA	FALSE	NA	NA	NA	237679	NA	NA	NA	185778	NA	NA	NA	10541	NA	NA	NA	203545	NA	NA	NA	215218	NA	NA	NA	11049.6
PSN-1	DCP1A	pS226	VEELFGTsLPKEQPA	FALSE	FALSE	-4.19233	0.288321	0.000146187	0.0228288	FALSE	225360	259510	279897	NA	23682.1	14765.4	10591.7	NA	82205.9	109339	77883.5	NA	226209	399543	305762	NA	234969	392220	330464	NA	19885.2	19062.3	13149.5	NA
PSN-1	RPS6KB1	pS427	ESVKEKFsFEPKIRS	FALSE	FALSE	-4.16875	0.508361	0.000405815	0.0366778	FALSE	291315	231680	226873	349446	27616.5	11108.7	9145.05	31695.9	251057	195284	162563	282362	101050	504545	212680	92691.7	141647	366937	183351	88201.4	10814.1	15028.8	7771.55	6360.17
Dan-G	KIF15	pS434;pT440;pT446	VTQLEDLtLKKEKFI	TRUE	FALSE	-4.16508	NA	NA	NA	FALSE	NA	131293	NA	NA	NA	298981	NA	NA	NA	21735	NA	NA	NA	135274	NA	NA	NA	326102	NA	NA	NA	18177.7	NA	NA
Dan-G	HBS1L	pS67	DLKESSNsVSNHQLS	FALSE	FALSE	-4.14908	NA	NA	NA	FALSE	114144	NA	NA	NA	255598	NA	NA	NA	16751.8	NA	NA	NA	119761	NA	NA	NA	303428	NA	NA	NA	17102.4	NA	NA	NA
PANC-1	RACGAP1	pS615	RFGSKSKsATNLGRQ	FALSE	FALSE	-4.10729	1.01234	0.023435	0.308069	FALSE	NA	24293.3	35745	20355.2	NA	229534	233714	276360	NA	10587.5	22851.5	24011.7	NA	23948.4	4721.01	14122	NA	272970	40608.1	224689	NA	10241.2	3894.93	12195.5
MiaPaCa-2	ZZEF1	pS981;pS984	LQLKSTDsGAKDLAV	FALSE	FALSE	-4.09138	NA	NA	NA	FALSE	NA	NA	NA	1449917	NA	NA	NA	924982	NA	NA	NA	59969.2	NA	NA	NA	1241684	NA	NA	NA	1071562	NA	NA	NA	62862.3
PaTu-8988-T	MCM10	pS557	KPAIKSIsASALLKQ	FALSE	FALSE	-4.07258	NA	NA	NA	FALSE	NA	159152	NA	NA	NA	11245.4	NA	NA	NA	1475.01	NA	NA	NA	202016	NA	NA	NA	12006.6	NA	NA	NA	1695.99	NA	NA
Dan-G	RAB17	pT161	QKLLFMEtSAKLNHQ	FALSE	FALSE	-4.07059	NA	NA	NA	FALSE	NA	118615	NA	NA	NA	231376	NA	NA	NA	17958.9	NA	NA	NA	71719	NA	NA	NA	148098	NA	NA	NA	8814.14	NA	NA
MiaPaCa-2	MYH1	pS1366;pY1351	CDLLREQyEEEQEAK	FALSE	FALSE	-4.01268	NA	NA	NA	FALSE	3364.33	NA	NA	NA	145530	NA	NA	NA	9176.19	NA	NA	NA	3717.53	NA	NA	NA	159414	NA	NA	NA	9876.17	NA	NA	NA
PANC-1	RRP36	pS161	KQLKKHLsGEEHEKL	FALSE	FALSE	-4.00223	NA	NA	NA	FALSE	NA	NA	NA	8966.15	NA	NA	NA	132584	NA	NA	NA	13244.4	NA	NA	NA	8776.19	NA	NA	NA	152082	NA	NA	NA	9490.47
PANC-1	GSG2	pS220	DRASLPCsQEEATGG	TRUE	FALSE	-3.91314	NA	NA	NA	FALSE	7815.68	NA	NA	NA	44419	NA	NA	NA	3596.84	NA	NA	NA	5653.96	NA	NA	NA	38280.1	NA	NA	NA	2540.98	NA	NA	NA
PSN-1	FLYWCH2	pS17	EGESVKAsQEPSPKP	TRUE	FALSE	-3.90499	NA	NA	NA	FALSE	NA	NA	NA	49186.9	NA	NA	NA	4130.1	NA	NA	NA	3077.13	NA	NA	NA	4468.62	NA	NA	NA	53148.5	NA	NA	NA	3547.9
Dan-G	CHD1	pS1396	APVHITAsGEPVPIS	FALSE	FALSE	-3.90325	0.241546	9.17117e-05	0.0118563	FALSE	16132.8	NA	4064.44	2890.99	150271	NA	31898.8	39581	12088.5	NA	2306.68	3467.23	5929.94	NA	6629.65	2804.63	62496	NA	59081.5	43529.3	4323.59	NA	3884.09	2857.35
MiaPaCa-2	HSPG2	pS2191	TWHKRGGsLPARHQT	FALSE	FALSE	-3.87298	1.07773	0.0446455	0.484396	FALSE	582303	NA	165311	673118	484260	NA	143128	494544	6310.11	NA	46261.9	39654.3	643436	NA	244177	443958	530459	NA	208347	441237	6791.46	NA	71312	32013.6
Dan-G	PTPDC1	pT168;pT169	YGVASLTtILDMVKV	FALSE	FALSE	-3.85078	NA	NA	NA	FALSE	NA	40888.5	NA	NA	NA	76888.6	NA	NA	NA	6950.11	NA	NA	NA	54204.4	NA	NA	NA	107902	NA	NA	NA	7478.77	NA	NA
Dan-G	KSR1	pT404	PLTRLRRtESVPSDI	FALSE	FALSE	-3.84434	NA	NA	NA	FALSE	NA	21859.6	NA	NA	NA	35769.7	NA	NA	NA	3247.77	NA	NA	NA	22522.5	NA	NA	NA	39014.5	NA	NA	NA	2716.22	NA	NA
PSN-1	TOPBP1	pS853	LETPGRPsQQKRKPS	TRUE	FALSE	-3.84281	0.501096	0.0127249	0.236403	FALSE	117458	65516.1	157859	NA	6729.08	9766.07	8650.96	NA	12648	10900.4	14576	NA	12531	10625.1	12409.9	NA	176706	63824.2	176532	NA	8152.7	8126.66	10172.8	NA
PaTu-8988-T	EIF4EBP2	pT70	RNSPMAQtPPCHLPN	FALSE	FALSE	-3.83619	0.207084	0.000164191	0.0237955	FALSE	NA	166302	68305.5	154550	NA	12508.3	5541.77	8194.27	NA	221290	116976	231965	NA	178652	136134	118095	NA	11302.6	10053.2	8675.48	NA	215341	158634	223625
Dan-G	PALB2	pS157	QQKRTFIsQERDCVF	TRUE	FALSE	-3.76775	NA	NA	NA	FALSE	13390.4	NA	NA	NA	58245.3	NA	NA	NA	4972.32	NA	NA	NA	14049.3	NA	NA	NA	69144.6	NA	NA	NA	5076.37	NA	NA	NA
PANC-1	POLE4	pS25	PAGEAAAsQPQAPTS	TRUE	FALSE	-3.76252	0.294952	2.0855e-05	0.0175017	FALSE	4582.07	5359.36	5145.35	3113.38	45847.2	31502.9	14351.6	17526.2	2823.94	1959.26	1732.19	2734.56	2549.53	4106.24	4900.24	4549.97	30389.9	29118	17980.9	30015.7	1534.43	1472.96	2128.95	2925.63
Dan-G	RACGAP1	pS615	RFGSKSKsATNLGRQ	FALSE	FALSE	-3.75382	0.411773	9.79253e-05	0.0120721	FALSE	11832.7	15410.6	10678.7	10823.3	79174	146626	90591.4	148987	8511.52	10851.4	8579.15	13291.2	12414.9	9775.35	11432.8	14317.5	93989.8	98460.2	110130	223420	8689.64	5587.33	9481.76	14935.6
MiaPaCa-2	DTL	pS426	GLVTVTSsQSTPAKA	TRUE	FALSE	-3.74171	NA	NA	NA	FALSE	NA	8498.11	NA	NA	NA	67169.9	NA	NA	NA	5418.82	NA	NA	NA	8736.9	NA	NA	NA	70560.6	NA	NA	NA	5274.66	NA	NA
Capan-1	EIF4EBP2	pS65;pT70	RNSPMAQtPPCHLPN	FALSE	FALSE	-3.73048	0.606468	0.0068406	0.121829	FALSE	85832.3	297406	250610	171531	100295	302195	302440	144813	21442.5	17612.7	11684	19851.1	64456.5	274257	245845	104754	75661.1	350551	329679	88896.6	13139.8	15631.1	11245	10842.1
Dan-G	MLH1	pS406	PLSKPLSsQPQAIVT	TRUE	FALSE	-3.72613	0.802867	0.011748	0.17229	FALSE	13936.8	13396.8	NA	8068.77	171517	96756.6	NA	109862	14799.5	12682.8	NA	8481.9	14622.6	6239.88	NA	10162.6	203613	47708.3	NA	156859	15109.2	4795.08	NA	9074.89
PANC-1	TOPBP1	pT1501	QNNKELGtGLSQKRK	FALSE	FALSE	-3.71039	NA	NA	NA	FALSE	39093.5	NA	NA	NA	304532	NA	NA	NA	28380.5	NA	NA	NA	32995.3	NA	NA	NA	306196	NA	NA	NA	23391.6	NA	NA	NA
Capan-1	NELFA	pT434	PKKNLSLtREQMFAA	FALSE	FALSE	-3.69144	NA	NA	NA	FALSE	NA	2536.26	NA	NA	NA	80528.3	NA	NA	NA	8147.31	NA	NA	NA	2338.84	NA	NA	NA	93414.1	NA	NA	NA	7230.67	NA	NA
PSN-1	RACGAP1	pS615	RFGSKSKsATNLGRQ	FALSE	FALSE	-3.67027	0.366726	5.9174e-05	0.014698	FALSE	57141.7	115832	92830.8	105253	6295.93	8449.63	8046.14	10001.3	11832.7	15410.6	10678.7	10823.3	4409.83	4354.05	8258.05	0	69528.9	81098.6	94755.7	155079	6169.47	5053.34	8636.17	11715.1
PaTu-8988-T	FANCB	pY128	RLSFKLGyEMKDGLR	FALSE	FALSE	-3.65708	NA	NA	NA	FALSE	NA	NA	NA	134784	NA	NA	NA	7711.2	NA	NA	NA	10751.9	NA	NA	NA	102990	NA	NA	NA	8164.04	NA	NA	NA	10365.4
MiaPaCa-2	NELFA	pS432	QQPKKNLsLTREQMF	FALSE	FALSE	-3.65337	0.314099	7.22488e-05	0.0239058	FALSE	1744.62	1906.27	1481.79	1703.68	67497.2	74742.2	37490.1	41356.1	5527.09	5248.98	2758.75	4469.13	1469.29	1959.83	1605.19	1052.83	56352.2	78515.1	40023.8	34571.9	4533.92	5109.34	3118.81	3380.53
PANC-1	MCM10	pS557	KPAIKSIsASALLKQ	FALSE	FALSE	-3.64441	NA	NA	NA	FALSE	NA	1475.01	NA	NA	NA	59624.6	NA	NA	NA	5862.2	NA	NA	NA	1695.99	NA	NA	NA	82705.2	NA	NA	NA	6613.88	NA	NA
Dan-G	DCP1A	pS226	VEELFGTsLPKEQPA	FALSE	FALSE	-3.64358	0.131161	0.0002324	0.0184079	FALSE	82205.9	109339	77883.5	NA	84659.3	78999	67116.5	NA	8603.53	6805.77	6550.9	NA	73907.2	149719	96447.4	NA	86118	114514	94375.8	NA	7526.5	7564.57	8374.47	NA
Dan-G	TMEM176B	pS182	GYRWMRRsQENQWQK	TRUE	FALSE	-3.61687	NA	NA	NA	FALSE	NA	32703.3	NA	NA	NA	73068.8	NA	NA	NA	7767.41	NA	NA	NA	33695	NA	NA	NA	79697	NA	NA	NA	6496.14	NA	NA
MiaPaCa-2	SEC14L1	pT234	APEPVVGtPDDKLDA	FALSE	FALSE	-3.61607	NA	NA	NA	FALSE	44375.1	NA	NA	NA	54862.9	NA	NA	NA	4553.88	NA	NA	NA	49033.8	NA	NA	NA	60096.9	NA	NA	NA	4901.26	NA	NA	NA
Capan-1	PRPF3	pS174	TPQPKTPsSSQPERL	FALSE	FALSE	-3.60533	0.88202	0.00660834	0.120386	FALSE	6255.52	6725.88	4231.96	16949.7	49523.1	66016.4	19640	80204.8	2570.27	6088.14	2078.72	14781.4	5613.12	13956.5	5323.59	4851.8	44640.4	172320	27453.3	23077.6	1881.99	12158.2	2565.45	3784.03
PSN-1	CHD1	pS1396	APVHITAsGEPVPIS	FALSE	FALSE	-3.59972	0.336548	0.00316978	0.11274	FALSE	128343	NA	33769.6	38456.4	10580	NA	3776.46	3477.43	16132.8	NA	4064.44	2890.99	5878.84	NA	4672.56	3419.12	54709.5	NA	52516.6	41553.8	3632.06	NA	6175.55	2987.24
Capan-1	CLSPN	pS1246	FEAIRPGsAQQVKTG	FALSE	FALSE	-3.59781	0.191924	5.46051e-06	0.00322855	TRUE	24505.4	10643.8	20404.2	14664.8	196192	134333	134623	176115	19309.1	14184.7	17384.8	12509.9	14960.5	10444.8	17552.3	12567.7	120322	165823	128683	151714	9619.3	13396.2	14672	9588.15
Dan-G	FLYWCH2	pS17	EGESVKAsQEPSPKP	TRUE	FALSE	-3.59284	NA	NA	NA	FALSE	NA	NA	NA	3077.13	NA	NA	NA	35994.1	NA	NA	NA	3981.01	NA	NA	NA	2985.21	NA	NA	NA	39584.6	NA	NA	NA	3280.76
Dan-G	COTL1	pS71;pT66	FAFVRFTtGDAMSKR	FALSE	FALSE	-3.58572	NA	NA	NA	FALSE	NA	89920.1	NA	NA	NA	113603	NA	NA	NA	12339.9	NA	NA	NA	92646.8	NA	NA	NA	123908	NA	NA	NA	10320.2	NA	NA
Dan-G	KIF7	pY1200	LEKELGRyMWINQEL	FALSE	FALSE	-3.58068	NA	NA	NA	FALSE	NA	23036.9	NA	NA	NA	54847	NA	NA	NA	5978.5	NA	NA	NA	23735.4	NA	NA	NA	59822.3	NA	NA	NA	5000.02	NA	NA
Dan-G	ERCC6L	pS988	LCGSAPNsRAGFVHS	FALSE	FALSE	-3.57204	NA	NA	NA	FALSE	NA	53416.8	NA	NA	NA	60716.3	NA	NA	NA	6658	NA	NA	NA	55036.6	NA	NA	NA	66224	NA	NA	NA	5568.31	NA	NA
Capan-1	ASRGL1	pS251;pY254	AADLSLGyMKSRVKG	FALSE	FALSE	-3.54484	0.112113	7.45069e-08	0.00122333	TRUE	18064.2	17330.8	8715.4	11208.2	533979	279054	189973	188367	41805.4	35125.9	18242.5	21976.8	8072.37	9742.41	8307.27	10805.8	239709	197330	201211	182549	15244.4	19003.4	17059.2	18949
Dan-G	EIF4EBP2	pS65;pT70	RNSPMAQtPPCHLPN	FALSE	FALSE	-3.54198	0.571035	0.0079917	0.140288	FALSE	59882.6	202023	164782	83377	51149.5	194650	172050	92615.7	11117	10124.8	8780.98	19412.2	50902.1	208149	182819	49489.5	49194	212308	216747	62318.6	9195.09	8467.71	10057	9787.98
PSN-1	CDK6	pS317	LDSHLPPsQNTSELN	TRUE	FALSE	-3.53273	NA	NA	NA	FALSE	NA	NA	NA	23152.5	NA	NA	NA	2516.35	NA	NA	NA	12185.5	NA	NA	NA	5498.98	NA	NA	NA	25017.2	NA	NA	NA	2161.64
PSN-1	RPA1	pT180	LSHTSGGtQSKVVPI	TRUE	FALSE	-3.52392	1.29185	0.0570194	0.517592	FALSE	85305.2	180721	483453	NA	13007.2	13310.9	39100.5	NA	3716.47	11441.2	22373.2	NA	52269.8	16661	23452.6	NA	1032753	205521	205875	NA	126818	12930.3	17508.6	NA
MiaPaCa-2	ASRGL1	pS251;pY254	AADLSLGyMKSRVKG	FALSE	FALSE	-3.52123	0.22869	4.96587e-06	0.00675242	TRUE	79294.9	7870.82	8721.16	16286.5	1.95306e+06	124059	225900	154554	162761	9284.09	15563.8	23726.9	13136.7	20647.1	9330.6	16773.7	320754	332521	238183	215327	26264.1	23058.6	17377.5	29911.3
Capan-1	CDC5L	pS358	RTPRTPAsQDRILQE	TRUE	FALSE	-3.51637	NA	NA	NA	FALSE	8952.13	NA	NA	NA	83586.4	NA	NA	NA	8992.62	NA	NA	NA	8297.93	NA	NA	NA	77831.9	NA	NA	NA	6801.84	NA	NA	NA
PaTu-8988-T	HERC1	pS1406	RDRDRMNsGAGSGAR	FALSE	FALSE	-3.50871	NA	NA	NA	FALSE	NA	NA	NA	142985	NA	NA	NA	9066.49	NA	NA	NA	180504	NA	NA	NA	109257	NA	NA	NA	9598.92	NA	NA	NA	174014
PANC-1	UBXN7	pT306	QETHFDStQTKQDSR	TRUE	FALSE	-3.50485	NA	NA	NA	FALSE	80847.9	NA	NA	NA	404980	NA	NA	NA	43520.4	NA	NA	NA	27669.9	NA	NA	NA	165117	NA	NA	NA	14545.4	NA	NA	NA
PANC-1	MRE11A	pS676	TSSSKIMsQSQVSKG	TRUE	FALSE	-3.49693	NA	NA	NA	FALSE	42807.4	NA	NA	NA	340418	NA	NA	NA	36783.9	NA	NA	NA	13047.1	NA	NA	NA	123603	NA	NA	NA	10948.3	NA	NA	NA
PANC-1	NBN	pS343	TTPGPSLsQGVSVDE	TRUE	FALSE	-3.49232	0.37796	0.000115281	0.0343049	FALSE	5927.14	7870.14	30081.2	5020.1	70432.1	50061.7	124268	26118.8	7300.31	6435.96	9085.13	4091.04	4779.13	6041.55	5821.51	6063.33	67654	46360.7	31637.9	36968.9	5748.29	4847.82	2269.02	3617.33
Dan-G	RPS6KB1	pS427	ESVKEKFsFEPKIRS	FALSE	FALSE	-3.47524	0.590701	0.00339924	0.0900386	FALSE	251057	195284	162563	282362	118004	187647	128514	253578	18413.7	13426	11024.4	38528.4	105261	280217	137798	63986.6	55979.5	285041	123697	65141.9	7512.25	15638.1	9646.89	7416.77
PANC-1	RPS6	pS240;pS244	LRASTSKsESSQK__	FALSE	FALSE	-3.47073	NA	NA	NA	FALSE	NA	192875	NA	NA	NA	169981	NA	NA	NA	18850.4	NA	NA	NA	181481	NA	NA	NA	192946	NA	NA	NA	17403.8	NA	NA
MiaPaCa-2	UBXN7	pS305	LQETHFDsTQTKQDS	FALSE	FALSE	-3.46776	NA	NA	NA	FALSE	NA	27823	NA	NA	NA	161376	NA	NA	NA	15741.2	NA	NA	NA	19183.6	NA	NA	NA	113689	NA	NA	NA	10275.9	NA	NA
Dan-G	TOPBP1	pT1105	GCNSASStPDSTRSA	FALSE	FALSE	-3.46495	0.593034	0.00239422	0.0742986	FALSE	19231.9	26580.7	13428.8	15640.3	55957.6	58118.1	46964.1	54352.2	4189.21	10433.5	5483.96	5185.71	24880.7	7934.07	13852.1	21333.1	81909.8	18364.5	55008.8	84040.9	5273.58	2527.92	5839.63	6008.52
MiaPaCa-2	TP53BP1	pT855	QELQQPQtQEKTSNS	TRUE	FALSE	-3.45392	0.179198	9.75524e-06	0.00914626	TRUE	36379.4	13546.3	16294.4	20175.4	195234	48921.4	112342	90272.1	15021	5782.56	11313.1	7836.25	22444.9	27962.8	20441.7	20882.7	119408	103183	138893	126396	9026.75	11301.4	14811.5	9928.1
Dan-G	TOE1	pS425	ATSEVPGsQASPNPV	TRUE	FALSE	-3.43293	1.12323	0.038154	0.325142	FALSE	5272.59	10717.6	8537.19	NA	85174.1	57705.9	82402.9	NA	8626.97	7684.18	8090.56	NA	12647.2	5589.62	8806.32	NA	231161	31859.8	96518	NA	20135.5	3253.04	8615.29	NA
PaTu-8988-T	RRP36	pS161	KQLKKHLsGEEHEKL	FALSE	FALSE	-3.42631	NA	NA	NA	FALSE	NA	NA	NA	162881	NA	NA	NA	10935.2	NA	NA	NA	8966.15	NA	NA	NA	126366	NA	NA	NA	11754.7	NA	NA	NA	8776.19
Capan-1	PHLDA2	pS138	AAAPSEPsEPSRPSP	FALSE	FALSE	-3.41785	NA	NA	NA	FALSE	NA	NA	6552.01	NA	NA	NA	31743.8	NA	NA	NA	3364.09	NA	NA	NA	5975.92	NA	NA	NA	32172	NA	NA	NA	3010.25	NA
PaTu-8988-T	TOPBP1	pS853	LETPGRPsQQKRKPS	TRUE	FALSE	-3.41262	0.246277	8.88969e-06	0.00812279	TRUE	158408	70753.8	134110	100788	14885.2	10562.7	7630.74	8492.93	13297	16804.8	19215.5	9821.15	108658	97956.8	139356	77013.9	11128.5	12300.8	7217.36	8991.68	10035.5	21075.2	13586.4	9468.06
MiaPaCa-2	RRP36	pS161	KQLKKHLsGEEHEKL	FALSE	FALSE	-3.41052	NA	NA	NA	FALSE	NA	NA	NA	11389.7	NA	NA	NA	101494	NA	NA	NA	10548.5	NA	NA	NA	9903.32	NA	NA	NA	119378	NA	NA	NA	11226.8
PaTu-8988-T	RPS6	pS235;pS236;pS240	IAKRRRLsSLRASTS	FALSE	FALSE	-3.4099	0.827783	0.0203382	0.24678	FALSE	NA	688631	359752	412759	NA	19127.7	139842	30012.2	NA	515904	446182	151022	NA	1746887	333204	614057	NA	40814.3	117894	61863.1	NA	1185501	281196	283458
PSN-1	DTL	pS425	PGLVTVTsSQSTPAK	FALSE	FALSE	-3.40927	0.44659	NA	NA	FALSE	NA	76850.4	NA	86096.3	NA	11999.3	NA	7193.85	NA	3614.31	NA	4524.05	NA	7057.13	NA	6361.56	NA	86482.8	NA	94023.8	NA	11534.4	NA	6245.76
MiaPaCa-2	SETD1A	pT1167	PPKKRRKtVSFSAIE	FALSE	FALSE	-3.39927	0.540286	NA	NA	FALSE	NA	NA	26119.8	26349	NA	NA	34637.5	22241.4	NA	NA	1876.04	3849.87	NA	NA	36475.9	29881.7	NA	NA	47669.7	34120.9	NA	NA	2734.1	5344.2
Dan-G	CLSPN	pS1246	FEAIRPGsAQQVKTG	FALSE	FALSE	-3.38304	0.305774	0.000212067	0.01765	FALSE	9709.91	8701.94	7234.27	13579.5	68148.1	59412.8	54097	87927.7	9945.97	4249.63	9415.45	9093.52	6709.94	9540.83	7038.14	11311.1	53283.6	68958.4	59761.7	83025.3	6687.8	3782.05	9456.19	6434.32
MiaPaCa-2	TOPBP1	pT1501	QNNKELGtGLSQKRK	FALSE	FALSE	-3.37638	NA	NA	NA	FALSE	58988	NA	NA	NA	295087	NA	NA	NA	28920.5	NA	NA	NA	65180.8	NA	NA	NA	323239	NA	NA	NA	31126.6	NA	NA	NA
PANC-1	ZNF280C	pS114	RFHLVSKsSQSSVTV	FALSE	FALSE	-3.37248	NA	NA	NA	FALSE	11891.7	NA	NA	NA	67891	NA	NA	NA	7996.86	NA	NA	NA	10036.7	NA	NA	NA	68261.9	NA	NA	NA	6591.14	NA	NA	NA
PaTu-8988-T	NSMCE4A	pT345	NEGFEHNtQVRNQGI	TRUE	FALSE	-3.37207	NA	NA	NA	FALSE	NA	NA	NA	86296.7	NA	NA	NA	6015.57	NA	NA	NA	4868.09	NA	NA	NA	82701.3	NA	NA	NA	7987.63	NA	NA	NA	5885.93
Dan-G	UBXN7	pS305	LQETHFDsTQTKQDS	FALSE	FALSE	-3.37194	NA	NA	NA	FALSE	NA	NA	39178.5	NA	NA	NA	648316	NA	NA	NA	68881.9	NA	NA	NA	79414.7	NA	NA	NA	1492200	NA	NA	NA	144135	NA
PaTu-8988-T	HPS4	pS355	EVLGLSSsLGKELVF	FALSE	FALSE	-3.36467	NA	NA	NA	FALSE	NA	NA	NA	236049	NA	NA	NA	16539.1	NA	NA	NA	170313	NA	NA	NA	213376	NA	NA	NA	20714.7	NA	NA	NA	194235
PaTu-8988-T	FTO	pT6	__MKRTPtAEERERE	FALSE	FALSE	-3.35902	0.331142	0.00138159	0.0615162	FALSE	NA	283463	584510	276795	NA	28842.2	56495.2	24561.9	NA	8272.05	15492	3028.68	NA	299254	418114	211504	NA	25612.1	36784.2	26004.3	NA	7910.65	7540.48	2919.79
Dan-G	ATXN7L3	pS223;pT221	TKKMCTRsLRCPQHT	FALSE	FALSE	-3.35881	NA	NA	NA	FALSE	NA	15237.5	NA	NA	NA	34346	NA	NA	NA	4366.21	NA	NA	NA	15699.5	NA	NA	NA	37461.6	NA	NA	NA	3651.61	NA	NA
PaTu-8988-T	BCLAF1	pS264	TPSQHSHsIQHSPER	FALSE	FALSE	-3.3559	NA	NA	NA	FALSE	NA	NA	178532	NA	NA	NA	19157.6	NA	NA	NA	2243.55	NA	NA	NA	213358	NA	NA	NA	20839.3	NA	NA	NA	1824.4	NA
PaTu-8988-T	EIF4EBP2	pT36;pT46	GGTLFSTtPGGTRII	FALSE	FALSE	-3.35412	NA	NA	NA	FALSE	NA	211006	NA	NA	NA	24531.8	NA	NA	NA	268613	NA	NA	NA	219177	NA	NA	NA	21434	NA	NA	NA	252745	NA	NA
Dan-G	RECQL5	pS858	WKGKRPRsQQENPES	TRUE	FALSE	-3.35067	0.189912	2.22572e-06	0.00342984	TRUE	11921.7	25855.9	21599.7	20580.3	83660.5	176808	141038	178533	10804.7	20059.8	15992	22087.9	15256	17271.2	21428.8	17766	121132	125027	158882	174712	13453.8	10876.7	16378.1	16197.4
Capan-1	RPS6KB1	pS427	ESVKEKFsFEPKIRS	FALSE	FALSE	-3.32925	0.690242	0.00596687	0.11402	FALSE	316811	338303	264729	342431	226720	294691	250766	345641	36108.3	24896.1	18009.1	71798.5	117348	434479	198414	79839.2	84361.9	476088	208848	81006.4	10913.9	30771.7	13242.5	14971.3
Dan-G	BCLAF1	pT341	GKFLKRFtDEESRVF	FALSE	FALSE	-3.32692	0.269565	1.89566e-05	0.0051802	TRUE	17614.5	24820.3	25218.8	8829.87	225044	178425	266454	90127.6	23372.9	32804.9	24509.7	11265	18899.8	29875.1	26013.7	15186.8	273206	227351	312096	175726	24402.4	32051.4	26099.3	16458.7
MiaPaCa-2	ERCC6L	pS984	KENSLCGsAPNSRAG	FALSE	FALSE	-3.30782	0.502736	NA	NA	FALSE	116638	NA	NA	65859.8	140640	NA	NA	41740.4	11167.5	NA	NA	6029.36	118157	NA	NA	83636.1	141236	NA	NA	71704.4	11019.1	NA	NA	9372.14
MiaPaCa-2	RTKN	pT11	RNHRSRVtVARGSAL	FALSE	FALSE	-3.28968	0.273323	0.00167124	0.0898174	FALSE	2753.36	NA	2582.04	4520.17	26128.8	NA	29561.7	20256.3	2526.81	NA	2021.94	3478.44	2700.8	NA	2042.24	3196	25407.7	NA	23042.7	19374.5	2414.19	NA	1668.97	3010.45
Dan-G	FOXK1	pS257	VPNSCPAsPRGAGSS	FALSE	FALSE	-3.27861	0.218051	0.00025091	0.0194972	FALSE	59024.5	63564.1	100986	85750.2	46526.5	57116.8	81727.4	67522.2	5017.86	5956.89	14760.9	8342.71	60757.1	68345.9	62370.6	71318.8	54187.7	65013.2	57315.5	63662.2	5025.92	5199.07	9411.13	5894.24
PaTu-8988-T	LARP1	pS868	SYGCTPQsLPKFQHP	FALSE	FALSE	-3.26009	NA	NA	NA	FALSE	12098.1	NA	NA	NA	1158.6	NA	NA	NA	3648.15	NA	NA	NA	5990.98	NA	NA	NA	625.338	NA	NA	NA	1987.73	NA	NA	NA
Capan-1	PCNP	pS77	KFGFAIGsQTTKKAS	TRUE	FALSE	-3.25875	0.157165	1.15717e-05	0.00505241	TRUE	22154.5	49937.2	30761.5	68239	150013	242604	268383	330469	17696.4	34257.9	27864.7	46634.5	35805.2	42992.6	31756.5	39766.3	243552	262739	307872	193582	23338.1	28385	28221.8	24304.7
PSN-1	TOPBP1	pT1105	GCNSASStPDSTRSA	FALSE	FALSE	-3.25711	0.655863	0.00255921	0.101506	FALSE	33619.8	48617.6	58892.2	38451.5	6290.4	6047.16	3996.58	5067.19	19231.9	26580.7	13428.8	15640.3	17745.8	4727.1	13077.3	15384.9	50441.2	16017.6	57918.5	58416.3	7600.55	1701.81	4133.03	6120.08
Capan-1	SETD1A	pT1167	PPKKRRKtVSFSAIE	FALSE	FALSE	-3.25643	0.319687	8.31862e-05	0.0112879	FALSE	84108.2	40426.5	47250.3	49703.3	54936.8	35496.9	27584.2	45821.8	5886.35	6332.62	5461.47	2973.94	80364.6	28792.1	36716	48170.4	52731.2	31802	23817.8	44639.3	4589.54	4340.59	4163.56	2577.68
Dan-G	SIGLEC10	pS102	DPAKGNCsLVIRDAQ	FALSE	FALSE	-3.25571	NA	NA	NA	FALSE	NA	41311.8	NA	NA	NA	81132.4	NA	NA	NA	11077.9	NA	NA	NA	42564.6	NA	NA	NA	88492.2	NA	NA	NA	9264.83	NA	NA
Capan-1	BRCA1	pS1642	EKPELTAsTERVNKR	FALSE	FALSE	-3.25538	0.138399	3.84138e-05	0.00807803	TRUE	37568	48359.3	67296	62177.4	297336	236359	464587	494971	44166.4	34847.1	42499.3	60866.1	38744	45183.6	39805.3	40147.6	308043	277798	305358	321261	37168.4	31334.6	24662.6	35148.2
PSN-1	RALY	pS106	KGLKRAAsAIYRLFD	FALSE	FALSE	-3.25414	0.1872	0.000222221	0.0257205	FALSE	1551716	1250920	922748	878039	197048	139354	126227	95214.5	629631	467742	358695	393054	75003.1	97685.7	88139.8	98510.7	1278705	1380191	1469142	1417326	130769	131336	211326	122188
MiaPaCa-2	MCM10	pS557	KPAIKSIsASALLKQ	FALSE	FALSE	-3.25247	NA	NA	NA	FALSE	NA	5158.63	NA	NA	NA	37431.5	NA	NA	NA	4238.81	NA	NA	NA	6481	NA	NA	NA	48050.4	NA	NA	NA	5042.04	NA	NA
MiaPaCa-2	RAD51AP1	pS120	VTTNVQNsQDKSIEK	TRUE	FALSE	-3.24948	0.255826	0.000108198	0.027747	FALSE	43398.7	15464.4	26544.8	51374.9	107422	72731.4	83736.1	105990	11769.1	6910.5	6388.27	18701.7	26332	19450.4	28092.1	30576.3	64612.7	93469.4	87332.9	85332.5	6955.35	8229.23	7055.45	13624.1
PSN-1	CLSPN	pS1246	FEAIRPGsAQQVKTG	FALSE	FALSE	-3.24741	0.179417	6.09542e-05	0.014698	FALSE	146652	91475.1	113648	140886	14270.6	12418.3	16470.8	15732.9	9709.91	8701.94	7234.27	13579.5	11207.4	10073.4	14896.9	11349.2	117528	110700	105415	130707	9210.26	12836.9	16064.9	11604.1
Dan-G	DTL	pS425	PGLVTVTsSQSTPAK	FALSE	FALSE	-3.24312	0.281633	NA	NA	FALSE	NA	3614.31	NA	4524.05	NA	43616.7	NA	60623.1	NA	6653.68	NA	7714.71	NA	3684.98	NA	4435.76	NA	47076	NA	67382.3	NA	5506.52	NA	6425.58
PaTu-8988-T	NFATC2	pS148	PLAGVAAsPRFTLPV	FALSE	FALSE	-3.24288	0.654003	0.00255919	0.0808649	FALSE	536102	236094	1104435	379590	37392	40843.3	153048	24445.4	5051.58	10168.6	29006.2	508.56	486407	211054	985787	401369	36976.9	30711.5	124342	35813.7	5042.93	8234.23	17616.7	678.438
Capan-1	SARG	pS508	ASPKTSTsLGKGSFL	FALSE	FALSE	-3.23324	0.295567	3.50012e-05	0.00766247	TRUE	2068154	1560950	3132422	1914001	1538217	1406651	2541733	1748300	204662	139994	470279	186922	1706499	1642013	1601159	2634108	1275026	1861362	1443688	2418567	137803	141727	235838	230066
Dan-G	CDC5L	pS358	RTPRTPAsQDRILQE	TRUE	FALSE	-3.22593	NA	NA	NA	FALSE	8166.11	NA	NA	NA	107678	NA	NA	NA	13382.2	NA	NA	NA	8567.96	NA	NA	NA	127827	NA	NA	NA	13662.3	NA	NA	NA
PANC-1	RECQL	pS602	QNSFRAEsSQTCHSE	FALSE	FALSE	-3.21902	NA	NA	NA	FALSE	35615.3	NA	NA	NA	204844	NA	NA	NA	26836.5	NA	NA	NA	2487.99	NA	NA	NA	17047.2	NA	NA	NA	1830.76	NA	NA	NA
PaTu-8988-T	CHD1	pS1396	APVHITAsGEPVPIS	FALSE	FALSE	-3.21183	0.203931	4.9263e-05	0.0123213	FALSE	390580	69973.1	54435.9	53927.7	48785.1	11676.1	4967.1	3327.97	35758.2	8254.21	5333.07	0	34642.5	44119.9	60703.1	56016	4716.12	6192.61	5041.69	4789.64	3489.62	4714.48	4046.62	0
Capan-1	NELFA	pS432	QQPKKNLsLTREQMF	FALSE	FALSE	-3.21107	0.220696	0.00317189	0.0776144	FALSE	8779.88	NA	6020.19	2317.06	188962	NA	63421.1	56954.3	23454.8	NA	10481.7	5479.07	4059.22	NA	6741.57	3245.81	87762.2	NA	78917.6	80197.8	8848.74	NA	11515.6	6864.25
MiaPaCa-2	SLC39A7	pS293	VQKRRGGsTVPKDGP	FALSE	FALSE	-3.20276	0.40557	0.000460342	0.04782	FALSE	2534826	1612734	2467133	3924966	2652684	1802430	2902346	3588212	344290	343696	156022	430202	2231745	2237037	2693383	3736079	2315256	2554591	3122594	4620342	295250	451378	177758	501242
MiaPaCa-2	ZNF280C	pS114	RFHLVSKsSQSSVTV	FALSE	FALSE	-3.20066	NA	NA	NA	FALSE	17527.7	NA	NA	NA	70601.2	NA	NA	NA	7815.61	NA	NA	NA	19367.8	NA	NA	NA	77336.6	NA	NA	NA	8411.8	NA	NA	NA
PaTu-8988-T	ANKIB1	pS891	SLGAIGTsLPSRLDS	FALSE	FALSE	-3.19419	0.349124	0.00194155	0.0691506	FALSE	103913	141096	63393.1	84708	7856.14	13172.9	12141.9	7722.25	165205	329911	154074	85513	116917	123996	145265	139045	9634.2	9737.42	25325.2	17562.9	204519	262630	240235	177093
Dan-G	RRP36	pS161	KQLKKHLsGEEHEKL	FALSE	FALSE	-3.18817	0.282754	NA	NA	FALSE	NA	NA	12075.6	13561.9	NA	NA	116377	128524	NA	NA	14752.6	17914.3	NA	NA	9360.65	13156.8	NA	NA	102436	141344	NA	NA	11805.4	14763.2
Dan-G	PRPF3	pS174	TPQPKTPsSSQPERL	FALSE	FALSE	-3.18751	0.693754	0.00471631	0.106513	FALSE	4514.03	5309.7	2790.08	9368.37	35926.4	50126.1	19425.9	62008.6	3248.88	5652.02	2649.99	14404.9	4584.84	12310.1	3969.44	2606.41	41286.6	123025	31382	19556.8	3210.89	10636.6	3891.96	3404.41
Capan-1	EIF4EBP2	pT70	RNSPMAQtPPCHLPN	FALSE	FALSE	-3.18439	1.77515	0.126565	0.519678	FALSE	96411.4	554542	772598	413236	90191.4	412835	646357	328102	25080.1	43856.4	68366.3	31495.1	6254.52	256948	338739	418147	5877.72	240627	314901	333726	1327.67	19556.9	29407.5	28502
PaTu-8988-T	ZNF280C	pS114	RFHLVSKsSQSSVTV	FALSE	FALSE	-3.17497	NA	NA	NA	FALSE	109102	NA	NA	NA	11083.3	NA	NA	NA	11891.7	NA	NA	NA	83690.4	NA	NA	NA	9266.45	NA	NA	NA	10036.7	NA	NA	NA
Dan-G	PCNP	pS77	KFGFAIGsQTTKKAS	TRUE	FALSE	-3.17354	0.207806	5.71571e-06	0.00346541	TRUE	11407.5	29643.5	23760.4	54398.3	197309	453786	246972	478536	26263.4	53940.2	40100	62568	20868.6	28514.5	27741.4	30811.1	408399	462088	327422	307257	46750.5	42116.7	48331.6	30104.1
Dan-G	THRAP3	pS559	GDFPTGKsSFSITRE	FALSE	FALSE	-3.17295	0.161812	7.27731e-05	0.0106535	FALSE	19384.2	17863.1	26839.4	NA	175072	199700	159480	NA	19368.5	24590.7	26618.2	NA	22510.6	19581.5	26116	NA	230033	231743	176208	NA	21886	21881	26737.7	NA
Dan-G	TTLL8	pS214;pS215;pT211	FLEDFRRtMASSILK	FALSE	FALSE	-3.17047	NA	NA	NA	FALSE	NA	10959.9	NA	NA	NA	25385.7	NA	NA	NA	3677.17	NA	NA	NA	11292.2	NA	NA	NA	27688.5	NA	NA	NA	3075.34	NA	NA
PANC-1	RAD51AP1	pS120	VTTNVQNsQDKSIEK	TRUE	FALSE	-3.15907	0.101431	7.28738e-08	0.00112765	TRUE	23143.5	8432.48	18529.7	13642	54021.1	25774.8	34317.4	47769.4	9199.37	3210.5	3506.95	8471.68	10725.7	9706.69	13967.7	9139.9	29824.9	35792.3	34031.5	37505.8	4163.41	3626.23	3411.56	4155.18
PaTu-8988-T	DTL	pS426	GLVTVTSsQSTPAKA	TRUE	FALSE	-3.14644	NA	NA	NA	FALSE	NA	79995.3	NA	NA	NA	10740.4	NA	NA	NA	3115.7	NA	NA	NA	83093.1	NA	NA	NA	9384.09	NA	NA	NA	2931.64	NA	NA
Dan-G	FAM192A	pS125	NLKKVGIsQENKKEV	TRUE	FALSE	-3.13956	0.470772	0.00268923	0.0804609	FALSE	NA	12988.9	35134.1	26637.9	NA	91830.9	161148	224250	NA	11555.7	25029.3	32093.2	NA	20602.5	26040.3	30857.4	NA	154197	135622	294481	NA	14878.3	19150.4	31580.9
PANC-1	ZZEF1	pS981;pS984	LQLKSTDsGAKDLAV	FALSE	FALSE	-3.13854	NA	NA	NA	FALSE	NA	NA	NA	1503008	NA	NA	NA	946637	NA	NA	NA	172075	NA	NA	NA	1448972	NA	NA	NA	1069465	NA	NA	NA	121443
PaTu-8988-T	RRAGC	pT394	KALTHNGtPRNAI__	FALSE	FALSE	-3.13688	0.602941	0.00237509	0.0775379	FALSE	274696	190112	154626	427144	23847.1	24170	25892.3	33389.9	939587	553584	653151	803126	156334	479686	396811	224490	14792.3	51297.4	60480.9	24314.2	588358	1265276	1140522	532531
Dan-G	VILL	pS348;pT346	KQLFRTWsEKRRRNQ	FALSE	FALSE	-3.13323	NA	NA	NA	FALSE	NA	95666.3	NA	NA	NA	155768	NA	NA	NA	23153.3	NA	NA	NA	98567.2	NA	NA	NA	169898	NA	NA	NA	19363.9	NA	NA
MiaPaCa-2	RPS6	pS235;pS236;pS240	IAKRRRLsSLRASTS	FALSE	FALSE	-3.13067	0.856367	0.0418236	0.472886	FALSE	NA	696960	378129	248609	NA	726944	337516	231161	NA	20194.1	113915	41330.8	NA	1749929	334567	414512	NA	1864944	294305	521374	NA	48005.5	105187	84350.4
PSN-1	RECQL5	pS858	WKGKRPRsQQENPES	TRUE	FALSE	-3.12654	0.281975	6.06537e-05	0.014698	FALSE	62644.5	125959	152281	135739	10653.8	13363.8	17906.4	19123.5	11921.7	25855.9	21599.7	20580.3	16644.5	16085.7	19441.3	15199.2	92968.1	92868.4	144038	130513	12733	8416.32	17809.8	14618
MiaPaCa-2	EIF4EBP2	pT70	RNSPMAQtPPCHLPN	FALSE	FALSE	-3.12196	0.0953364	0.000644659	0.0576765	FALSE	NA	402075	233820	504973	NA	501253	301027	471324	NA	68274.8	33445.8	53163.1	NA	427515	445173	432451	NA	544571	564824	546014	NA	68732.1	66454.8	55727.9
PANC-1	CLSPN	pS950	LCSGKFTsQDASTPA	TRUE	FALSE	-3.10805	0.181625	6.16299e-06	0.00953661	TRUE	96865.4	109596	92931.4	102303	188884	156937	156167	206407	29615.7	30288	17829.3	26457.5	100269	102048	108468	99673.5	232922	176284	239794	235669	29937.3	27672.4	26856	18871.1
PaTu-8988-T	DCP1A	pS226	VEELFGTsLPKEQPA	FALSE	FALSE	-3.10706	1.47695	0.126273	0.636398	FALSE	84963.9	128616	NA	101414	12039.9	6848.44	NA	16540.8	39925	66747.9	NA	46334.1	45466.6	210416	NA	9008.04	7022.33	9424.31	NA	2035.7	23507.5	98918.6	NA	5192.45
PaTu-8988-T	MT(ph)KRLYDEK	pMT(ph)KRLYDEK	NA	FALSE	FALSE	-3.09957	NA	NA	NA	FALSE	NA	NA	NA	1513437	NA	NA	NA	127432	NA	NA	NA	209146	NA	NA	NA	1156443	NA	NA	NA	134916	NA	NA	NA	201626
MiaPaCa-2	GSG2	pS220	DRASLPCsQEEATGG	TRUE	FALSE	-3.09537	NA	NA	NA	FALSE	6878.61	NA	NA	NA	34316.9	NA	NA	NA	4086.54	NA	NA	NA	6514.72	NA	NA	NA	32219.5	NA	NA	NA	3769.82	NA	NA	NA
PANC-1	TP53BP1	pT855	QELQQPQtQEKTSNS	TRUE	FALSE	-3.09431	0.277997	0.000654051	0.077258	FALSE	79850.3	20446.5	47786	28503.7	427199	80847.3	168413	160936	65314.3	20021	15290.5	21537.8	37629.7	38627.5	42700.6	33212.1	239830	184257	197978	219752	30057.8	37113.4	17632.8	18371.8
Dan-G	SUGP1	pT324	RKAKASStGSFTAPD	FALSE	FALSE	-3.09194	1.0074	NA	NA	FALSE	NA	8652.88	15508.7	NA	NA	47674.4	152013	NA	NA	8764.29	16316.4	NA	NA	9270.69	15406.9	NA	NA	54072.1	171478	NA	NA	7622.09	16733	NA
PaTu-8988-T	IRS2	pT350	RTDSLAAtPPAAKCS	FALSE	FALSE	-3.08436	0.229955	0.000167571	0.0240605	FALSE	1140414	203780	473706	668601	115151	22384.2	57417	83112.6	589258	92886	309120	348067	315968	495831	399671	251317	34773.6	45812.7	44094.3	43285.8	179635	204728	177464	165065
Capan-1	CHD1	pS1396	APVHITAsGEPVPIS	FALSE	FALSE	-3.08386	0.131519	0.000173364	0.01564	FALSE	5943.23	NA	1136.11	1520.84	44300.1	NA	9346.66	11522	5561.25	NA	1170.91	1883.69	1929.94	NA	1638.56	1518.01	14451.2	NA	14979.1	11560.3	1473.64	NA	1656.8	1681.51
PaTu-8988-T	MAF1	pS75	SPSRLSKsQGGEEEG	TRUE	FALSE	-3.08063	0.801788	0.00939848	0.159805	FALSE	1275160	396517	678083	1799204	105822	311321	52649.4	60051.5	409351	208625	360476	327236	1983072	482918	2004512	875040	179370	318927	141666	40466.4	700444	230161	725089	200792
PaTu-8988-T	HSPH1	pS809	QPKPKIEsPKLERTP	FALSE	FALSE	-3.07284	1.36849	NA	NA	FALSE	NA	522404	2551972	NA	NA	126150	194956	NA	NA	0	0	NA	NA	1333805	7797194	NA	NA	270924	542185	NA	NA	0	0	NA
PSN-1	SETD1A	pT1167	PPKKRRKtVSFSAIE	FALSE	FALSE	-3.0658	0.316891	7.62258e-05	0.0168902	FALSE	62708.5	45868.7	47069.2	55166.2	8511.94	8134.19	4818.09	7919.86	80050.8	68626	58332.8	86031.7	61577	34715.2	34490.3	47014.8	78654	40287	39438.2	57878.8	8598.04	6102.64	4244.98	6605.94
MiaPaCa-2	TOPBP1	pS853	LETPGRPsQQKRKPS	TRUE	FALSE	-3.06421	0.464659	0.00060582	0.054977	FALSE	24619.3	22259.8	25241.6	22434.6	108251	107044	79362.5	42143.1	9770.04	15316.1	8466.76	7164.59	24325.9	30502.8	25056.3	19212.6	106033	149877	77638.5	48821.4	9402.86	19871.1	8771.12	7510.24
Capan-1	TOPBP1	pS853	LETPGRPsQQKRKPS	TRUE	FALSE	-3.06337	0.542391	0.02406	0.238681	FALSE	13959.4	9007.33	16881	NA	99154.1	32241.6	53910.9	NA	8330.44	8158.6	7912.04	NA	15998	7115.29	17507.5	NA	114154	32038.3	62128.6	NA	7790.51	6202.54	8050.41	NA
PANC-1	UBXN7	pS305	LQETHFDsTQTKQDS	FALSE	FALSE	-3.06145	NA	NA	NA	FALSE	NA	11834.7	NA	NA	NA	61428.2	NA	NA	NA	9046.72	NA	NA	NA	7468.01	NA	NA	NA	46762	NA	NA	NA	5601.51	NA	NA
PaTu-8988-T	DIDO1	pS1327	TLFGKKKsFDPSARE	FALSE	FALSE	-3.05598	NA	NA	NA	FALSE	2.02338e+06	NA	NA	NA	223221	NA	NA	NA	73771.7	NA	NA	NA	1.55211e+06	NA	NA	NA	186629	NA	NA	NA	62264	NA	NA	NA
Dan-G	THRAP3	pS560	DFPTGKSsFSITREA	FALSE	FALSE	-3.03893	0.261923	0.00208702	0.0688274	FALSE	28852.2	NA	15140.4	47337.7	218373	NA	62056.2	299981	28564.1	NA	10008.9	43715.3	30361.1	NA	34657.1	37698.5	260000	NA	161297	270817	29247.6	NA	23651.3	29573.4
PANC-1	SETD1A	pT1167	PPKKRRKtVSFSAIE	FALSE	FALSE	-3.03715	0.134922	NA	NA	FALSE	NA	NA	36307.3	17192.8	NA	NA	24536.5	21764	NA	NA	3368.43	3839.29	NA	NA	36114.6	21949.2	NA	NA	32107.7	32560.9	NA	NA	4323.97	3588.23
PSN-1	RRAGC	pT394	KALTHNGtPRNAI__	FALSE	FALSE	-3.03675	0.206042	9.10098e-06	0.00765891	TRUE	223365	496464	538469	326625	41138.5	65371.8	44408.1	62614.4	214680	486066	341828	326801	452750	445770	372171	421932	395509	573736	491167	347396	58663.1	64531.2	42594.3	52944.4
Capan-1	RACGAP1	pS615	RFGSKSKsATNLGRQ	FALSE	FALSE	-3.03662	0.331523	0.000397457	0.0243502	FALSE	21699.5	33053.7	22392.9	20976.5	121139	161869	125278	194399	22787.7	24551.3	20914.3	18439.9	20113.8	18765.7	21198	28549.7	112799	115602	131780	265957	17236.1	13414.6	19423.7	22445.3
PANC-1	RECQL5	pS858	WKGKRPRsQQENPES	TRUE	FALSE	-3.02687	0.159249	1.37551e-06	0.00442068	TRUE	21182.6	17004	19624.9	16077.5	108162	79909.8	94139.3	69713.3	15002.3	10985.5	12411.2	15380	16911.3	17286.5	18913.3	16141.1	102871	98001.8	119355	82019.1	11696.4	10958.3	15436.2	11303.9
MiaPaCa-2	TSEN34	pS135	EQASGASsSQEAGSS	FALSE	FALSE	-3.02589	NA	NA	NA	FALSE	32482.6	NA	NA	NA	202535	NA	NA	NA	25308.3	NA	NA	NA	35892.8	NA	NA	NA	221857	NA	NA	NA	27238.8	NA	NA	NA
Dan-G	RALY	pS106	KGLKRAAsAIYRLFD	FALSE	FALSE	-3.02533	0.118342	2.66011e-07	0.00334338	TRUE	629631	467742	358695	393054	4487571	3727720	2427327	2681270	770500	544740	338476	388243	447399	467565	598999	569633	3607910	3944712	4602727	4405044	532738	442008	583498	477968
Capan-1	ZZEF1	pS981;pS984	LQLKSTDsGAKDLAV	FALSE	FALSE	-3.01585	0.638061	0.00489251	0.101684	FALSE	4128768	1032917	2764901	1126294	3806010	939864	3023112	2241822	616877	220494	252460	337894	1942725	502604	2594565	1169884	1799034	575283	3152307	2340683	236857	103256	232424	313886
PaTu-8988-T	RACGAP1	pS615	RFGSKSKsATNLGRQ	FALSE	FALSE	-2.9987	0.867805	0.0415727	0.360754	FALSE	NA	145506	149825	239142	NA	9474.02	42717.5	23781.9	NA	24293.3	35745	20355.2	NA	158349	29081.3	131504	NA	8672.45	7547.15	18119.8	NA	23948.4	4721.01	14122
Dan-G	AGTPBP1	pT60	EKTRREMtAKGSTGM	FALSE	FALSE	-2.99631	NA	NA	NA	FALSE	NA	27844.7	NA	NA	NA	45508.3	NA	NA	NA	7437.79	NA	NA	NA	39166.8	NA	NA	NA	67764.5	NA	NA	NA	8492.28	NA	NA
Dan-G	NFATC2;pNFATC4;pNFATC1;pNFATC3	pY474	LLRPHAFyQVHRITG	FALSE	FALSE	-2.98618	NA	NA	NA	FALSE	NA	14208.8	NA	NA	NA	28436.4	NA	NA	NA	4680.34	NA	NA	NA	20977.3	NA	NA	NA	44443.2	NA	NA	NA	5608.88	NA	NA
MiaPaCa-2	RPS6	pS240;pS244	LRASTSKsESSQK__	FALSE	FALSE	-2.98265	NA	NA	NA	FALSE	NA	132953	NA	NA	NA	147465	NA	NA	NA	20133.5	NA	NA	NA	136688	NA	NA	NA	154909	NA	NA	NA	19597.9	NA	NA
PSN-1	PALB2	pS157	QQKRTFIsQERDCVF	TRUE	FALSE	-2.9588	NA	NA	NA	FALSE	39712.6	NA	NA	NA	6342.55	NA	NA	NA	13390.4	NA	NA	NA	8937.06	NA	NA	NA	48321.5	NA	NA	NA	6215.15	NA	NA	NA
PANC-1	RPS6KB1	pS427	ESVKEKFsFEPKIRS	FALSE	FALSE	-2.95704	0.90955	0.0248456	0.316169	FALSE	289847	379913	291984	231000	166270	251840	238420	188743	53673.4	37627.4	19564.7	32098.6	75065.1	456486	504340	492825	51298.2	365045	541771	471887	13574.5	44362.4	43611.8	50133.1
Dan-G	ISY1	pS247	IAHVPVPsQQEIEEA	TRUE	FALSE	-2.95424	0.777203	0.00952185	0.155189	FALSE	11030.8	7027.68	6706.84	3306.86	185083	31158	52210.1	72744.5	24369.8	6014.41	8633.11	10679.4	7949.25	6097.37	8515.07	7062.86	150912	28617.9	75268.2	176129	17088.5	4235.74	11314.9	19376
Dan-G	TCEA1	pS97	KKEPAITsQNSPEAR	TRUE	FALSE	-2.95004	0.329716	0.000685524	0.0363749	FALSE	4767.4	5447.03	5832.05	5610.72	31795.5	49962.6	68607.2	60985.6	9351.55	4983.92	9054.48	9831.43	4452.29	8643.74	3994.44	6209.83	33597.2	83931.2	53356.9	76516.4	8498.01	6419.76	6401.91	9243.35
Capan-1	DCP1A	pS226	VEELFGTsLPKEQPA	FALSE	FALSE	-2.94736	0.2201	0.000183128	0.0158251	FALSE	130292	146301	81481.5	NA	170944	129726	139003	NA	27255.5	21350.4	21036.9	NA	103486	179301	89218.5	NA	136395	199994	169125	NA	17665.1	25182.5	22598.6	NA
Dan-G	RRAGC	pT394	KALTHNGtPRNAI__	FALSE	FALSE	-2.94368	0.266417	0.000752934	0.0382202	FALSE	214680	486066	341828	326801	246846	367335	413999	326336	29764.3	103405	39919.6	63344	327781	508914	327036	312066	426434	407145	449754	353260	44220	87881.1	39426.3	51383.1
PANC-1	TOPBP1	pT1105	GCNSASStPDSTRSA	FALSE	FALSE	-2.94149	1.36359	0.0996275	0.478446	FALSE	29132.1	10952.1	10682.4	NA	83113.1	26691.6	25899.6	NA	10676.8	2707	6704.42	NA	48426.2	9961.36	4419.21	NA	164588	29286.8	14095.4	NA	17331.8	2415.88	3579.34	NA
PaTu-8988-T	RALY	pS106	KGLKRAAsAIYRLFD	FALSE	FALSE	-2.9367	0.15547	3.56034e-06	0.00613447	TRUE	4465957	1390833	948469	4131752	549641	242568	118627	387323	341752	157273	111827	252891	1476050	1490473	1946854	2060499	198000	218653	221637	267630	124280	152672	156187	159114
PANC-1	RALY	pS106	KGLKRAAsAIYRLFD	FALSE	FALSE	-2.93254	0.151111	1.62858e-05	0.0157504	FALSE	341752	157273	111827	252891	3027753	1100776	657668	2479566	444871	196268	108438	413534	124280	152672	156187	159114	1311685	1289085	1208412	1828255	157986	186948	195455	190478
Capan-1	MLH1	pS406	PLSKPLSsQPQAIVT	TRUE	FALSE	-2.93001	0.768908	0.0334503	0.281507	FALSE	21902.3	20762.6	NA	7911.18	110384	41654.9	NA	60582.1	14766.8	12337.3	NA	6247.02	20301.8	8655.5	NA	10251.8	102784	21844	NA	78913.7	11169.3	4949.81	NA	7239.87
PANC-1	ORC3	pS516	EEEDASGsQPKGLQK	TRUE	FALSE	-2.92792	NA	NA	NA	FALSE	85485.4	NA	NA	NA	312505	NA	NA	NA	50094.7	NA	NA	NA	25639.1	NA	NA	NA	111658	NA	NA	NA	14672.3	NA	NA	NA
PaTu-8988-T	LARP1	pS766	EPSTIARsLPTTVPE	FALSE	FALSE	-2.89916	0.478093	0.000933326	0.0526294	FALSE	1232839	213680	111381	164310	128003	34387.7	18205.6	16801	680857	124299	107166	72413.6	236995	379598	157412	125552	26819.7	51385	23419.7	17787.7	144010	200025	103056	69810.1
PaTu-8988-T	ZNF350	pS189	QKLISTKsQFISPKH	TRUE	FALSE	-2.8978	NA	NA	NA	FALSE	NA	NA	NA	201556	NA	NA	NA	19518.6	NA	NA	NA	24387.6	NA	NA	NA	154013	NA	NA	NA	20664.8	NA	NA	NA	23510.8
Dan-G	KIF1B	pS1655	QKTPEANsRASSPCP	FALSE	FALSE	-2.89195	0.733063	0.0295717	0.284192	FALSE	9507.13	NA	8017.28	32186.3	52011.1	NA	108077	192299	9509.98	NA	8058.67	58865.6	9974.97	NA	18034	12859.6	61743.9	NA	276048	87096.7	9708.99	NA	18712.8	19978.9
Dan-G	RPS6	pS235;pS236;pS240	IAKRRRLsSLRASTS	FALSE	FALSE	-2.88773	0.329305	0.000955568	0.0445099	FALSE	NA	715605	808206	1653096	NA	529151	697197	1409842	NA	86018.8	115847	246472	NA	884582	663570	1142662	NA	692439	649989	1104730	NA	86310.7	98188.3	144723
Dan-G	PAM	pS946	DRLSTEGsDQEKEDD	FALSE	FALSE	-2.88573	NA	NA	NA	FALSE	NA	44261.1	NA	NA	NA	79764.8	NA	NA	NA	14075.1	NA	NA	NA	45603.2	NA	NA	NA	87000.5	NA	NA	NA	11771.4	NA	NA
PSN-1	ITSN2	pS1562	EKAYQARsQKTSGIG	TRUE	FALSE	-2.87323	0.321909	0.000639665	0.0474597	FALSE	457544	1009133	467318	265111	83456.9	79773.7	88028.4	58890.1	56215.7	63217.7	62395.6	40676.8	36116.2	38436	42827.6	48163.3	442849	896785	459591	350785	65052.2	60555.7	91033.7	61947.8
PaTu-8988-T	THRAP3	pS559	GDFPTGKsSFSITRE	FALSE	FALSE	-2.86928	NA	NA	NA	FALSE	245215	NA	NA	NA	30790	NA	NA	NA	24579.4	NA	NA	NA	128604	NA	NA	NA	17600.1	NA	NA	NA	14183.4	NA	NA	NA
MiaPaCa-2	UBXN7	pT306	QETHFDStQTKQDSR	TRUE	FALSE	-2.86432	NA	NA	NA	FALSE	167040	NA	NA	NA	583473	NA	NA	NA	81549.7	NA	NA	NA	74845.8	NA	NA	NA	259170	NA	NA	NA	35591	NA	NA	NA
PANC-1	HSPG2	pS2191	TWHKRGGsLPARHQT	FALSE	FALSE	-2.86398	0.943132	0.092124	0.46525	FALSE	212035	NA	68509.4	268426	122100	NA	97344.8	168113	10482.1	NA	49704.1	19785.8	178959	NA	72078.4	199299	122767	NA	134734	146274	8639.49	NA	67486	10754.5
MiaPaCa-2	NSMCE4A	pT345	NEGFEHNtQVRNQGI	TRUE	FALSE	-2.86327	NA	NA	NA	FALSE	NA	NA	NA	12878.5	NA	NA	NA	35119.9	NA	NA	NA	5333.9	NA	NA	NA	13832.2	NA	NA	NA	51026.5	NA	NA	NA	7012.38
Dan-G	HOXB1	pT208	GSPSGLRtNFTTRQL	FALSE	FALSE	-2.86238	NA	NA	NA	FALSE	NA	33134.7	NA	NA	NA	51710.8	NA	NA	NA	9273.64	NA	NA	NA	34139.5	NA	NA	NA	56401.6	NA	NA	NA	7755.85	NA	NA
PaTu-8988-T	RECQL5	pS858	WKGKRPRsQQENPES	TRUE	FALSE	-2.85577	0.259848	0.000620148	0.0429242	FALSE	74870.6	45277	46350.8	66296.7	11568.4	4965.61	6251.74	9136.14	21182.6	17004	19624.9	16077.5	54326	50813.4	65649.1	52755.6	9148.92	4687.55	8059.72	10073.1	16911.3	17286.5	18913.3	16141.1
Capan-1	FLYWCH2	pS17	EGESVKAsQEPSPKP	TRUE	FALSE	-2.85024	NA	NA	NA	FALSE	NA	NA	NA	2382.39	NA	NA	NA	14354.3	NA	NA	NA	2237.3	NA	NA	NA	2377.95	NA	NA	NA	14402	NA	NA	NA	1997.17
Capan-1	BCLAF1	pS531	KSTFREEsPLRIKMI	FALSE	FALSE	-2.84432	NA	NA	NA	FALSE	NA	62519.6	NA	NA	NA	74881.4	NA	NA	NA	13628.5	NA	NA	NA	57653.2	NA	NA	NA	86863.5	NA	NA	NA	12095.2	NA	NA
PANC-1	TBCB	pS110	RVEKYTIsQEAYDQR	TRUE	FALSE	-2.84374	0.274652	0.00311432	0.142156	FALSE	135626	NA	72781.6	39809.2	794508	NA	208237	148987	107220	NA	36700.8	33705.2	52909.2	NA	56463.2	51185.1	369236	NA	212525	224488	40846.7	NA	36744	31725.8
Capan-1	YARS	pT42;pT44;pT45;pY39	KERELKIyWGTATTG	FALSE	FALSE	-2.84065	0.399073	0.004255	0.0931505	FALSE	47543.3	7505.71	4696.16	NA	216523	293368	45497.9	NA	68238.1	28914.1	7262.34	NA	25446.2	3666.13	16377	NA	116417	180254	176308	NA	29802.8	13592	24847	NA
Dan-G	SETD1A	pT1167	PPKKRRKtVSFSAIE	FALSE	FALSE	-2.8395	0.312354	0.00014086	0.0142565	FALSE	80050.8	68626	58332.8	86031.7	85278.2	59773.6	56222.9	79180.8	13257.4	12340	8905.75	13208.8	86578.6	54608.8	51264	81038.8	104356	50352.4	56104.7	84551.4	13952	7970.71	8079.46	10569.4
PaTu-8988-T	CWC27	pS231	SMKGKSKsSHDLLKD	FALSE	FALSE	-2.83871	0.122888	NA	NA	FALSE	NA	NA	99793	385409	NA	NA	14901	39991	NA	NA	17679.7	25517	NA	NA	224174	193870	NA	NA	30468.3	27872.4	NA	NA	27024	16194.1
PaTu-8988-T	RPS6	pS240;pS244	LRASTSKsESSQK__	FALSE	FALSE	-2.83862	NA	NA	NA	FALSE	NA	152206	NA	NA	NA	25295.9	NA	NA	NA	192875	NA	NA	NA	158101	NA	NA	NA	22101.5	NA	NA	NA	181481	NA	NA
Capan-1	UBXN7	pS305	LQETHFDsTQTKQDS	FALSE	FALSE	-2.83199	NA	NA	NA	FALSE	NA	NA	18319.7	NA	NA	NA	146309	NA	NA	NA	23272.4	NA	NA	NA	32833.9	NA	NA	NA	291382	NA	NA	NA	40921.4	NA
PaTu-8988-T	MAF1	pS60;pS68	PHVLEALsPPQTSGL	FALSE	FALSE	-2.82761	0.51096	NA	NA	FALSE	228518	NA	99314.9	NA	35114.4	NA	12927.5	NA	124848	NA	43895	NA	86567.4	NA	164680	NA	14498.3	NA	19511.4	NA	52037.5	NA	49525.9	NA
Dan-G	BRCA1	pS1595	ARVGNIPsSTSALKV	FALSE	FALSE	-2.82001	0.378667	0.0144284	0.19344	FALSE	23688.7	NA	23264	5614.44	159967	NA	225577	23785.3	24285.7	NA	22140.7	7736.75	24854.4	NA	21698.7	21000.8	189901	NA	238909	100856	24793.9	NA	21318.3	24583.2
PaTu-8988-T	LARP1	pS766;pS774	EPSTIARsLPTTVPE	FALSE	FALSE	-2.8103	0.321134	0.0001377	0.0220136	FALSE	2492203	180620	282712	540670	129534	40009.3	55522.9	85433.1	2690504	283136	566304	403752	690952	342886	390187	339420	39142.4	63887.6	69750.6	74311.2	820731	486892	531824	319784
Dan-G	EMR4P	pY67;pY70	TGLAKCKyKAYCRNK	FALSE	FALSE	-2.81027	NA	NA	NA	FALSE	NA	13835.7	NA	NA	NA	35632.2	NA	NA	NA	6625.18	NA	NA	NA	14255.2	NA	NA	NA	38864.5	NA	NA	NA	5540.86	NA	NA
PANC-1	RACGAP1	pS590	HQLLKTPsSSSLSQR	FALSE	FALSE	-2.80971	0.146679	NA	NA	FALSE	NA	14548.6	18345.6	NA	NA	100335	117169	NA	NA	15280.2	19614.5	NA	NA	16131.8	13486.8	NA	NA	134212	113318	NA	NA	16624.8	18609	NA
PSN-1	UBXN7	pT306	QETHFDStQTKQDSR	TRUE	FALSE	-2.8079	0.225979	3.8497e-05	0.0127583	FALSE	988632	727783	809019	340880	164903	139543	97868.4	63715.2	154138	131348	158266	68409.3	62781.3	83926.3	54352	75301.3	1072646	1140876	795643	838634	144088	186853	101210	124619
Dan-G	DTWD1	pT181	PSFKRKRtEEQEFCD	FALSE	FALSE	-2.80782	0.4808	NA	NA	FALSE	20757.1	NA	32516.7	NA	166288	NA	204861	NA	25295.7	NA	35129.7	NA	28195.9	NA	20596	NA	255574	NA	147341	NA	33434.7	NA	22970.2	NA
PaTu-8988-T	DENND4A	pS1587	PIFPMARsISTSGPL	FALSE	FALSE	-2.80704	0.166452	1.70349e-05	0.00813049	TRUE	196076	79538.7	107291	82391.4	19714.2	12819.1	24911.2	7895.11	95364.6	57119.4	108880	33677.2	151033	137559	124223	162756	16551.1	18648.5	26253	21609.1	80823.4	89484.9	85777.8	83932.5
PANC-1	DIDO1	pS1327	TLFGKKKsFDPSARE	FALSE	FALSE	-2.80345	NA	NA	NA	FALSE	73771.7	NA	NA	NA	665193	NA	NA	NA	116239	NA	NA	NA	62264	NA	NA	NA	668827	NA	NA	NA	95805.7	NA	NA	NA
Dan-G	SARG	pS508	ASPKTSTsLGKGSFL	FALSE	FALSE	-2.80273	0.472735	0.00120692	0.0508708	FALSE	2651693	1405931	3793061	1063932	1250906	520203	1735093	1477834	200648	107097	297983	244704	2476653	1652410	2192770	1423129	1321911	647238	1138971	2240900	182351	102173	177831	278050
Capan-1	HERC1	pS1406	RDRDRMNsGAGSGAR	FALSE	FALSE	-2.80242	0.91996	NA	NA	FALSE	35538.7	NA	NA	529592	49776.2	NA	NA	802058	10775.7	NA	NA	105339	102130	NA	NA	278707	143698	NA	NA	424290	25269.3	NA	NA	49578.7
PANC-1	BCLAF1	pT341	GKFLKRFtDEESRVF	FALSE	FALSE	-2.80071	0.432689	0.00556206	0.185466	FALSE	NA	29276.5	67971.6	14363.5	NA	302144	512953	303005	NA	48142.1	93348.8	61972.3	NA	13830	22354.2	5235.88	NA	172186	221930	129438	NA	22315	39619.2	16538
PaTu-8988-T	ERCC6L	pS984	KENSLCGsAPNSRAG	FALSE	FALSE	-2.79837	0.515097	NA	NA	FALSE	43542	NA	NA	20328.6	6910.29	NA	NA	1752.7	254926	NA	NA	97778.6	30620.7	NA	NA	23034.1	5296.65	NA	NA	2751.67	197253	NA	NA	139781
Capan-1	PALB2	pS157	QQKRTFIsQERDCVF	TRUE	FALSE	-2.79725	NA	NA	NA	FALSE	17537	NA	NA	NA	49015.8	NA	NA	NA	8680.85	NA	NA	NA	16255.4	NA	NA	NA	45641.3	NA	NA	NA	6566.02	NA	NA	NA
PANC-1	SCAF11	pS533	QDQISGLsQSEVKTD	TRUE	FALSE	-2.79625	0.0960023	2.11884e-07	0.00163935	TRUE	21477.7	8084.67	55647.9	7027.05	176949	51164.8	180904	52003	25804.2	9378.15	28547	12960.3	7569.53	9069.63	13552.3	7594.1	74293.2	69243.2	57958.9	65859.1	8881.11	10323.1	8972.01	10253.5
MiaPaCa-2	FANCI	pS1121	TLSEEASsQATLPNQ	TRUE	FALSE	-2.79459	1.40144	NA	NA	FALSE	7989.2	NA	5419.41	NA	27825.4	NA	9301.1	NA	1456.27	NA	3548.07	NA	5962.21	NA	10770.1	NA	20585.5	NA	18216.3	NA	1058.56	NA	7358.6	NA
Dan-G	RICTOR	pT1135	NRRIRTLtEPSVDFN	FALSE	FALSE	-2.79454	1.5802	NA	NA	FALSE	274706	85902.5	NA	NA	300433	93283.9	NA	NA	38251.5	23081.2	NA	NA	332078	59129.9	NA	NA	410916	67974.3	NA	NA	44993.7	12896.3	NA	NA
Dan-G	FANCD2	pT596	RSESPSLtQERANLS	TRUE	FALSE	-2.79116	0.126564	1.44203e-05	0.00454683	TRUE	16220.1	20412.5	31230.1	29848.7	76979.7	111344	134759	160787	17019.1	19603.1	22117.6	24405	20785.8	22802.7	26505	26870	111616	131672	129867	164081	21221.8	17775.3	19377.8	18662.6
MiaPaCa-2	P0DPD6	pT314;pY309	RDYYLNRtANEKVLT	FALSE	FALSE	-2.78572	NA	NA	NA	FALSE	NA	NA	NA	19364.7	NA	NA	NA	86391.1	NA	NA	NA	13845.4	NA	NA	NA	16583.6	NA	NA	NA	100081	NA	NA	NA	14513.3
Capan-1	DTL	pS425	PGLVTVTsSQSTPAK	FALSE	FALSE	-2.78164	0.166487	NA	NA	FALSE	NA	4721.88	NA	5327.95	NA	19919.8	NA	27179.1	NA	4448.68	NA	3781.17	NA	4308.82	NA	5374.8	NA	22865.8	NA	27560.6	NA	3906.9	NA	3411.37
MiaPaCa-2	PDCD4	pS76	RDSGRGDsVSDSGSD	FALSE	FALSE	-2.77852	0.139467	3.71785e-06	0.0065939	TRUE	700582	243343	182143	592713	601866	263089	180824	491226	109165	28757.8	29784.7	77790.1	351046	347454	326274	309593	298966	383825	319216	347091	53279.5	38876.7	55680	49735.3
PSN-1	FTO	pT6	__MKRTPtAEERERE	FALSE	FALSE	-2.77072	0.2224	0.000102277	0.0197298	FALSE	66303.7	82624.7	40557.9	37132.5	12417.8	9068.85	5809.76	10109.2	8137.85	14476.5	9984.96	9980.23	3933.53	3544.06	12686.2	6064.73	74098.9	83585.6	63395.4	44686.1	11176.2	7836.62	9549.06	9671.78
Dan-G	CDK5RAP1	pT342;pT343;pY345	SRGFTTNyKTKQGGL	FALSE	FALSE	-2.76936	NA	NA	NA	FALSE	NA	17452.9	NA	NA	NA	32509.4	NA	NA	NA	6218.42	NA	NA	NA	17982.1	NA	NA	NA	35458.4	NA	NA	NA	5200.67	NA	NA
PSN-1	PRPF3	pS174	TPQPKTPsSSQPERL	FALSE	FALSE	-2.76631	0.75711	0.017749	0.279299	FALSE	22868.8	61360.3	23748.2	61991	4283.53	5291.83	4242.3	17433.8	4514.03	5309.7	2790.08	9368.37	2440.8	6958.32	6270.85	3544.46	26937.3	157020	32212.5	19209.7	4063.38	11567.2	6050.82	4294.9
Dan-G	ERCC6L	pS984	KENSLCGsAPNSRAG	FALSE	FALSE	-2.75847	0.356333	0.0134574	0.185586	FALSE	38865.6	48940.6	NA	123100	41533.7	30679.1	NA	117479	6448.39	9021.29	NA	16806.8	40778.1	70149.8	NA	39083.3	49305.8	46551.8	NA	42282.2	6583.33	10496.2	NA	4532.83
PSN-1	PRR12	pS1076	PKKLLKTsSFHLLRR	FALSE	FALSE	-2.7574	0.468591	0.00138058	0.0730613	FALSE	47093.6	181284	213269	107654	13148.8	25665.6	25021.4	19309.1	14081.3	58920.4	61595.8	38335.6	11213.4	16024.4	11097	8278.39	65939.5	201473	98553.2	68280.7	14826.8	24364.9	12158.4	9736.45
PaTu-8988-T	PRPF3	pS176	QPKTPSSsQPERLPI	TRUE	FALSE	-2.74893	NA	NA	NA	FALSE	NA	30990.2	NA	NA	NA	5480.75	NA	NA	NA	6658.63	NA	NA	NA	32190.3	NA	NA	NA	4788.65	NA	NA	NA	6265.28	NA	NA
Capan-1	UBXN7	pT306	QETHFDStQTKQDSR	TRUE	FALSE	-2.73994	0.266215	0.000248693	0.0186452	FALSE	102470	52311.8	52443.9	26907.9	593189	323353	259526	220355	96014.9	64993.9	70539.8	25628.7	84693.3	66496.1	47832.7	61150.2	492521	517047	263027	503376	64757.3	79510.7	63120.3	52089
PANC-1	CLSPN	pS1246	FEAIRPGsAQQVKTG	FALSE	FALSE	-2.73716	0.24135	0.000105997	0.0328039	FALSE	12620.4	10264.3	13156.1	5018.52	61997.3	44113.4	78907.1	23634.7	14846.1	6806.15	10086.7	6196.98	7950.59	11519.6	11473.6	9658.87	46528.3	59725.1	90531.1	53307.2	9133.42	7495.08	11352.4	8731.46
Dan-G	ITSN2	pS1562	EKAYQARsQKTSGIG	TRUE	FALSE	-2.73711	0.210802	2.3406e-05	0.00544249	TRUE	56215.7	63217.7	62395.6	40676.8	781617	941896	951089	475842	180974	147743	118972	117986	46917.1	50898.4	64362.5	48322.3	738080	802796	1114005	640811	146968	96555.7	126689	119065
Dan-G	PRPF8	pT2042	EQSQLTAtQTRTVNK	TRUE	FALSE	-2.73296	0.357976	NA	NA	FALSE	5770.8	NA	4130.32	NA	34620.9	NA	24461.2	NA	5610.62	NA	4367.93	NA	6235.56	NA	4140.48	NA	42326.6	NA	27844.1	NA	5899.05	NA	4520.17	NA
PANC-1	THRAP3	pS320;pS330	KKSPVGKsPPSTGST	FALSE	FALSE	-2.73129	NA	NA	NA	FALSE	9254.72	NA	NA	NA	23224	NA	NA	NA	4266.39	NA	NA	NA	4202.58	NA	NA	NA	12563.4	NA	NA	NA	1891.94	NA	NA	NA
Capan-1	KIF1B	pS1655	QKTPEANsRASSPCP	FALSE	FALSE	-2.72444	0.767871	0.0352938	0.287303	FALSE	8211.79	NA	6899.24	45562.7	34832.8	NA	72894	194296	8897.36	NA	7726.42	38958.8	7611.69	NA	13722	18729.6	32434.7	NA	161100	80284.6	6729.78	NA	15076.4	14322.7
Dan-G	PEX11G	pS164	SPTAPFTsPLPRGKR	FALSE	FALSE	-2.72256	NA	NA	NA	FALSE	NA	164992	NA	NA	NA	190295	NA	NA	NA	37599.8	NA	NA	NA	121888	NA	NA	NA	148820	NA	NA	NA	22547	NA	NA
Dan-G	FTO	pT6	__MKRTPtAEERERE	FALSE	FALSE	-2.71425	0.322077	0.000156793	0.015018	FALSE	8137.85	14476.5	9984.96	9980.23	76603.4	96872.6	43862.4	38834.6	13281.6	13750.7	9898.39	8391.84	7842.14	13268.2	16370	10783.2	83523.5	93990.7	81654.6	47565.4	12453.9	10230.1	16752.5	7702.2
PaTu-8988-T	IRS2	pT527	TPESIAEtPPARDGG	FALSE	FALSE	-2.713	0.297936	0.000778735	0.0477306	FALSE	198619	54391.8	75423.4	70693.8	18065.2	15399.1	14964.4	6474.79	39292.8	15448.4	25411.4	17937.2	86349.4	70216.1	75392.5	58770.2	8560.12	16721.4	13615.4	7458.04	18795.6	18065.1	17283.8	18813.5
Dan-G	SLC39A7	pS293	VQKRRGGsTVPKDGP	FALSE	FALSE	-2.71249	0.705568	0.00973795	0.156379	FALSE	4185955	2592821	8084834	9886556	2970665	2089501	6697436	10876710	495786	562316	1479668	1321962	4181097	2551260	7561919	10065374	3357260	2176515	7113053	12553038	481861	449126	1428687	1143288
Dan-G	CLASP2	pS489	RVLVNSAsAQKRSKI	FALSE	FALSE	-2.71165	NA	NA	NA	FALSE	NA	77091.2	NA	NA	NA	145072	NA	NA	NA	28882	NA	NA	NA	79428.9	NA	NA	NA	158232	NA	NA	NA	24155	NA	NA
PANC-1	MRE11A	pS670	DQRWSSTsSSKIMSQ	FALSE	FALSE	-2.71073	0.370986	0.0069323	0.20571	FALSE	NA	58692.7	20952.9	29009.2	NA	250523	78315.9	210078	NA	38073.8	17197.6	45012.7	NA	45715.8	27387.5	35019.4	NA	235401	134669	297193	NA	29098.8	29009.8	39780
PaTu-8988-T	EIF4EBP2	pS65	FLLDRRNsPMAQTPP	FALSE	FALSE	-2.71067	0.847938	NA	NA	FALSE	NA	94204.5	NA	37623.4	NA	23192.4	NA	3059.87	NA	107437	NA	46621	NA	69389.1	NA	43401	NA	14369.4	NA	4890.67	NA	71685	NA	67852
Capan-1	RALY	pS106	KGLKRAAsAIYRLFD	FALSE	FALSE	-2.70809	0.151698	2.24438e-06	0.00230423	TRUE	249160	154908	116167	119584	2339380	1545590	1242583	1270554	433391	303200	218051	223820	156412	138594	171528	178311	1475262	1739481	2038759	1904355	222007	261069	315874	298472
PaTu-8988-T	TMPO	pS295	LEKSSSSsSQPEHSA	FALSE	FALSE	-2.69857	NA	NA	NA	FALSE	NA	NA	NA	297919	NA	NA	NA	33122.5	NA	NA	NA	8673.51	NA	NA	NA	291432	NA	NA	NA	44893.8	NA	NA	NA	10704.7
Dan-G	CENPF	pS959	SLEKKEMsSIISLNK	FALSE	FALSE	-2.69555	NA	NA	NA	FALSE	NA	21680.8	NA	NA	NA	32985.5	NA	NA	NA	6640.7	NA	NA	NA	22338.3	NA	NA	NA	35977.7	NA	NA	NA	5553.84	NA	NA
PaTu-8988-T	UVRAG	pT518	NERLQYKtPPPSYNS	FALSE	FALSE	-2.69277	0.194895	1.04763e-05	0.00812279	TRUE	274241	139599	102903	65366.8	44036.6	23180.4	17471.9	7146.05	331655	65978	110428	50393.9	97941.9	133198	121562	84975	17141.5	18604.1	18787	12871.3	130324	57025.4	88764.8	82651.4
Capan-1	BCLAF1	pT341	GKFLKRFtDEESRVF	FALSE	FALSE	-2.6903	0.208926	1.34995e-05	0.00505241	TRUE	18626	21926.5	24126.3	7986.61	176247	104275	177021	63925.5	29320.1	25633.7	29958	10901.3	17655.8	23621.4	22005	14133.1	167830	141310	179409	113710	22679.4	26576.9	26807	17252.5
Capan-1	PRR12	pS1076	PKKLLKTsSFHLLRR	FALSE	FALSE	-2.68484	0.414774	0.000645405	0.0325532	FALSE	4730.51	6714.9	5916.32	8617.49	24268.9	61470.6	82286.5	64415.5	7096.23	12748.1	12962.2	8080.37	5045.72	6051.41	2535.51	5048.9	26004.3	69685.3	39186.1	37936.5	6176.46	11056.6	5450	4233.98
Capan-1	ANKIB1	pS891	SLGAIGTsLPSRLDS	FALSE	FALSE	-2.67892	0.435205	0.00402109	0.0905656	FALSE	165607	302981	417086	297278	125223	217938	315497	307042	44174.4	36017.5	47085.1	42985.6	108819	341552	253237	207201	82659.1	309051	212856	215118	23686.1	39076.2	28047.2	26794.9
Capan-1	CD2AP	pS234	LRTRTSSsETEEKKP	FALSE	FALSE	-2.67755	0.309082	NA	NA	FALSE	395291	525322	NA	NA	253223	579040	NA	NA	61718.4	93397.2	NA	NA	681221	331318	NA	NA	438383	459393	NA	NA	86792.5	56690.5	NA	NA
Dan-G	ANKIB1	pS891	SLGAIGTsLPSRLDS	FALSE	FALSE	-2.67286	0.416676	0.00396244	0.0969673	FALSE	106301	194766	291223	238814	94094.3	220325	239756	236742	29816.5	32571.6	39011.4	41808.1	79064.8	245313	199975	161781	79185.3	293771	186942	181807	21579.1	33300.6	27653.7	24059.1
PANC-1	TMPO	pS291	HDRCLEKsSSSSSQP	FALSE	FALSE	-2.67172	NA	NA	NA	FALSE	NA	NA	17933	NA	NA	NA	68597.1	NA	NA	NA	10974.4	NA	NA	NA	8784.86	NA	NA	NA	44207.6	NA	NA	NA	6937.93	NA
PSN-1	THRAP3	pS559	GDFPTGKsSFSITRE	FALSE	FALSE	-2.67007	0.211251	0.00397666	0.126683	FALSE	94791.9	93816.9	132923	NA	21806.8	14103.4	20609.6	NA	19384.2	17863.1	26839.4	NA	18596.7	14491.6	16388.7	NA	127661	113513	123314	NA	23651.3	14576.2	20105	NA
Capan-1	FMN1	pS447	AVFERSNsKPADGPS	FALSE	FALSE	-2.66252	NA	NA	NA	FALSE	NA	NA	369115	NA	NA	NA	1.04382e+06	NA	NA	NA	186729	NA	NA	NA	336660	NA	NA	NA	1.0579e+06	NA	NA	NA	167089	NA
MiaPaCa-2	PRPF3	pS176	QPKTPSSsQPERLPI	TRUE	FALSE	-2.66127	NA	NA	NA	FALSE	NA	7537.62	NA	NA	NA	34612.6	NA	NA	NA	5904.87	NA	NA	NA	7749.42	NA	NA	NA	36359.8	NA	NA	NA	5747.78	NA	NA
Capan-1	EIF4EBP2	pS65	FLLDRRNsPMAQTPP	FALSE	FALSE	-2.65207	0.170588	NA	NA	FALSE	157501	NA	NA	57587.6	187533	NA	NA	62269	32151	NA	NA	12719.9	109144	NA	NA	95019.8	130549	NA	NA	103278	18180.5	NA	NA	18770.2
PSN-1	RPS6	pS240;pS244	LRASTSKsESSQK__	FALSE	FALSE	-2.64612	0.54005	0.00620617	0.160917	FALSE	81717.5	90079.1	243607	134845	26200.6	20455.2	22214.7	23000.8	142608	151885	259973	185645	139951	65713.9	246940	121732	80558.6	138005	392835	127988	20801	26768.8	37668.7	17355.9
PSN-1	ERCC6L	pS984	KENSLCGsAPNSRAG	FALSE	FALSE	-2.64364	0.296962	0.000949448	0.0601085	FALSE	39600	40842.3	NA	107013	10294	4683.42	NA	26899.8	38865.6	48940.6	NA	123100	47452.3	44834.7	NA	35654.4	48184.5	64616.3	NA	37842.6	10087.2	6329.21	NA	7562.47
PaTu-8988-T	SLC39A7	pS293	VQKRRGGsTVPKDGP	FALSE	FALSE	-2.64326	0.37433	0.000475801	0.037881	FALSE	1633602	1499715	1791872	2883058	321940	202809	434172	253482	1035221	633264	785835	1371332	998460	2101769	2047745	2448643	214466	239076	451625	298292	696179	803926	611069	1469444
PaTu-8988-T	BCLAF1	pT341	GKFLKRFtDEESRVF	FALSE	FALSE	-2.64316	0.29217	0.00665611	0.133203	FALSE	NA	447091	495063	682525	NA	106119	90067.5	61116.8	NA	29276.5	67971.6	14363.5	NA	233155	239277	197201	NA	46549.6	39623.8	24466.6	NA	13830	22354.2	5235.88
Capan-1	CDK6	pS317	LDSHLPPsQNTSELN	TRUE	FALSE	-2.64142	NA	NA	NA	FALSE	NA	NA	NA	7734.1	NA	NA	NA	28165.9	NA	NA	NA	5073.74	NA	NA	NA	7719.68	NA	NA	NA	28259.5	NA	NA	NA	4529.17
PSN-1	PCNP	pS77	KFGFAIGsQTTKKAS	TRUE	FALSE	-2.64022	0.162395	1.06074e-05	0.00765891	TRUE	152149	301262	259393	390253	26609.1	65503.8	40738.5	75223.7	11407.5	29643.5	23760.4	54398.3	28502.5	41922.2	33938.7	31779.9	322791	319856	288744	246196	45463.1	59406.2	47684.8	37727.5
MiaPaCa-2	POLE4	pS25	PAGEAAAsQPQAPTS	TRUE	FALSE	-2.63991	0.171708	8.03922e-06	0.00914626	TRUE	11622.3	8093.2	5271.36	6324.38	48714.8	47015.7	20519.8	23010.3	6967.97	6381.54	4426.7	4172.66	8466.38	6775.34	7048.1	8210.39	35179.1	40216.7	27038.5	40409.6	4944.05	5058.14	6176.85	6630.6
PANC-1	POP4	pS10	SVIYHALsQKEANDS	TRUE	FALSE	-2.6355	0.414277	0.0162655	0.274473	FALSE	114813	10218.8	45478.9	NA	785650	109886	90169.2	NA	87346.7	21480.5	26437.9	NA	22615.1	7736.91	27503.1	NA	184355	100367	71736.3	NA	16801.5	15958.1	20633.2	NA
MiaPaCa-2	LIMA1	pS225	SASGRKIsENSYSLD	FALSE	FALSE	-2.63539	0.189482	0.000123059	0.0293032	FALSE	1621977	69491	182810	1626359	1850295	111160	188212	1204949	246257	14169.9	37797	271992	307510	261908	345095	339647	347754	428075	350145	340406	45475.1	50564.2	74461.8	69528.4
PANC-1	MCM10	pS577	LEMRRRKsEEIQKRF	FALSE	FALSE	-2.63502	0.161738	NA	NA	FALSE	8239.43	NA	NA	8400.66	113181	NA	NA	56449.7	18999.9	NA	NA	17017.6	5105.58	NA	NA	9280.16	83549	NA	NA	73078.3	11497.2	NA	NA	13762.5
Dan-G	ZNF280C	pS115	FHLVSKSsQSSVTVE	TRUE	FALSE	-2.63022	0.912547	0.0463174	0.358564	FALSE	19018.5	20968.7	NA	52373.5	126387	122002	NA	264927	23805.1	22596	NA	64760.5	19954.3	46588.7	NA	9543.49	150038	286953	NA	54725.3	24303.3	40751.8	NA	10024.4
Dan-G	RPS6	pS240;pS244	LRASTSKsESSQK__	FALSE	FALSE	-2.62601	0.711254	0.0207537	0.234353	FALSE	142608	151885	259973	185645	84367.6	116344	367029	299164	31671.7	25450	34114.7	60079	121225	210820	439712	158198	81144.4	170952	704899	288999	26197	28674.1	59565.4	43490.5
Dan-G	HPS4	pS355	EVLGLSSsLGKELVF	FALSE	FALSE	-2.62476	0.014897	NA	NA	FALSE	348404	NA	357504	NA	332052	NA	295580	NA	62579	NA	52731.5	NA	316513	NA	368774	NA	341312	NA	346211	NA	55318.5	NA	56151.5	NA
Capan-1	UCK2	pS256	RKRQASEsSSRPH__	FALSE	FALSE	-2.62219	NA	NA	NA	FALSE	203692	NA	NA	NA	223032	NA	NA	NA	44595.4	NA	NA	NA	188806	NA	NA	NA	207677	NA	NA	NA	33731.1	NA	NA	NA
PANC-1	SRRM2	pS1061;pT1063	SLQLKGQsQTSPDHR	TRUE	FALSE	-2.62116	NA	NA	NA	FALSE	NA	87919.4	NA	NA	NA	221426	NA	NA	NA	44248	NA	NA	NA	82725.7	NA	NA	NA	251341	NA	NA	NA	40852.3	NA	NA
PANC-1	CWC27	pS231	SMKGKSKsSHDLLKD	FALSE	FALSE	-2.61794	0.200612	NA	NA	FALSE	NA	NA	17679.7	25517	NA	NA	61999.6	155079	NA	NA	8665.07	48048.7	NA	NA	27024	16194.1	NA	NA	124673	115336	NA	NA	17092.8	22323.7
PANC-1	TRIP12	pS154	QKRKRTEsSCVKSGS	FALSE	FALSE	-2.61658	NA	NA	NA	FALSE	200781	NA	NA	NA	112622	NA	NA	NA	22401.7	NA	NA	NA	99239.9	NA	NA	NA	66314.3	NA	NA	NA	10812.8	NA	NA	NA
Dan-G	FILIP1L	pT994	PESCGSLtPERTMSP	FALSE	FALSE	-2.61427	NA	NA	NA	FALSE	NA	28131.1	NA	NA	NA	41583.2	NA	NA	NA	8856.77	NA	NA	NA	28984.1	NA	NA	NA	45355.3	NA	NA	NA	7407.21	NA	NA
PSN-1	RRP36	pS161	KQLKKHLsGEEHEKL	FALSE	FALSE	-2.60894	0.326655	NA	NA	FALSE	NA	NA	121697	125984	NA	NA	21304.5	23131.2	NA	NA	12075.6	13561.9	NA	NA	11335.9	8227.76	NA	NA	89941.4	136131	NA	NA	16556.6	19870.5
MiaPaCa-2	LARP1	pS868	SYGCTPQsLPKFQHP	FALSE	FALSE	-2.6089	NA	NA	NA	FALSE	13992.4	NA	NA	NA	13198.1	NA	NA	NA	2201.93	NA	NA	NA	9981.3	NA	NA	NA	9333.05	NA	NA	NA	1529.92	NA	NA	NA
Dan-G	PATL1	pT194	VRAVPIGtPPKQMAV	FALSE	FALSE	-2.60777	0.188394	1.64917e-05	0.00478671	TRUE	1491140	252827	609272	490099	1046677	251647	458862	510516	249132	52527.8	81254.6	93558.6	595907	488205	774896	407503	473270	514408	662676	481197	96877.1	82333	106682	66081.9
PANC-1	TOPBP1	pS853	LETPGRPsQQKRKPS	TRUE	FALSE	-2.60214	0.490316	0.00182321	0.118044	FALSE	13297	16804.8	19215.5	9821.15	94214	45983.4	45507.6	26470.8	10005.9	13873.2	8854.54	7645.34	10035.5	21075.2	13586.4	9468.06	84707.1	69569.7	42329.8	29905.4	7374.51	17071.9	8079.54	5395.75
Dan-G	DDX11;pDDX11L8	pS469	KQNPNTQsLSQTGTE	FALSE	FALSE	-2.59734	NA	NA	NA	FALSE	NA	NA	910.82	NA	NA	NA	11790.9	NA	NA	NA	2143.12	NA	NA	NA	939.533	NA	NA	NA	13810.7	NA	NA	NA	2282.12	NA
Capan-1	THRAP3	pS559	GDFPTGKsSFSITRE	FALSE	FALSE	-2.59194	0.299995	0.000986942	0.0404022	FALSE	19514.5	15365.9	19397.5	NA	134669	90687.1	87368.2	NA	25102.2	14281.5	24751	NA	20020.6	15075.9	16689	NA	138792	111925	83527.1	NA	21014.9	13485.2	20892.1	NA
Capan-1	POLE4	pS25	PAGEAAAsQPQAPTS	TRUE	FALSE	-2.59073	0.217495	NA	NA	FALSE	9178.46	1634.73	NA	NA	71235.5	10784.1	NA	NA	12756.4	2670.3	NA	NA	4156.06	2894.32	NA	NA	32403.1	24018.2	NA	NA	4713.42	4550.07	NA	NA
Dan-G	SP100	pS451	PSRKRRFsSSDFSDL	FALSE	FALSE	-2.58919	NA	NA	NA	FALSE	NA	16380.5	NA	NA	NA	27388.1	NA	NA	NA	5935.69	NA	NA	NA	37606.4	NA	NA	NA	66563	NA	NA	NA	11061.4	NA	NA
PSN-1	MLH1	pS406	PLSKPLSsQPQAIVT	TRUE	FALSE	-2.58886	0.518227	0.0155126	0.261817	FALSE	104536	82275.7	NA	57252.8	17441.8	22162.6	NA	10696.7	13936.8	13396.8	NA	8068.77	13721.6	9586.36	NA	10502.1	127197	42298.3	NA	80316.6	17091.4	9732.55	NA	11929.6
MiaPaCa-2	RALY	pS106	KGLKRAAsAIYRLFD	FALSE	FALSE	-2.58337	0.168655	1.06366e-05	0.00914626	TRUE	593311	236206	138211	584441	3414170	1379418	832889	2708573	595498	222188	137620	518363	282476	250538	271012	326653	1611391	1494967	1609515	2047872	276153	223130	281620	354629
PaTu-8988-T	MRE11A	pS670	DQRWSSTsSSKIMSQ	FALSE	FALSE	-2.58269	0.236921	0.00360399	0.0960742	FALSE	NA	276745	84964	286460	NA	46022.4	21128.9	30372.9	NA	58692.7	20952.9	29009.2	NA	237961	163213	274094	NA	33286.5	36943.9	40266.6	NA	45715.8	27387.5	35019.4
Capan-1	RPS6	pS236;pS240	AKRRRLSsLRASTSK	FALSE	FALSE	-2.58217	0.225405	2.90861e-05	0.00702301	TRUE	2257521	1644593	2139522	768187	2689429	1185289	1553435	768572	592244	223144	287270	159684	765346	1314355	1035546	1284577	915935	1191612	835478	1291898	163841	171631	136410	238812
PANC-1	TMPO	pS295	LEKSSSSsSQPEHSA	FALSE	FALSE	-2.58121	NA	NA	NA	FALSE	NA	NA	NA	8673.51	NA	NA	NA	73066.7	NA	NA	NA	19544.6	NA	NA	NA	10704.7	NA	NA	NA	105678	NA	NA	NA	17658.8
PSN-1	TOE1	pS425	ATSEVPGsQASPNPV	TRUE	FALSE	-2.58094	0.537063	0.0345804	0.405299	FALSE	73508.2	102448	92118.7	NA	7036.46	40645.4	15654.8	NA	5272.59	10717.6	8537.19	NA	25663.4	23345	24160	NA	204483	58974.4	90595.7	NA	15763.4	19986.1	16189.3	NA
MiaPaCa-2	IRS1	pS503	PGTGLGTsPALAGDE	FALSE	FALSE	-2.57831	0.44685	NA	NA	FALSE	47287.8	NA	18454.8	NA	52390.2	NA	23401.7	NA	6257.77	NA	5278.98	NA	38093.2	NA	30315.6	NA	41837.4	NA	37884.8	NA	4910.07	NA	9049.89	NA
PaTu-8988-T	CHEK1	pS286	TSGGVSEsPSGFSKH	FALSE	FALSE	-2.57794	0.197028	1.27956e-05	0.00813049	TRUE	785429	611130	166711	149339	137562	105531	25839.1	21678.6	150362	90442.7	47548.6	23755.4	342009	385156	286987	252948	65287.4	55944.4	40487.8	50876	72039.9	51633.5	55696.4	50764.2
Capan-1	RPS6	pS235;pS236;pT241	IAKRRRLsSLRASTS	FALSE	FALSE	-2.57183	NA	NA	NA	FALSE	533656	NA	NA	NA	609773	NA	NA	NA	126256	NA	NA	NA	494658	NA	NA	NA	567793	NA	NA	NA	95497.8	NA	NA	NA
PANC-1	THRAP3	pS559	GDFPTGKsSFSITRE	FALSE	FALSE	-2.57158	NA	NA	NA	FALSE	24579.4	NA	NA	NA	159706	NA	NA	NA	32773.6	NA	NA	NA	14183.4	NA	NA	NA	109787	NA	NA	NA	18468.3	NA	NA	NA
PSN-1	SLC39A7	pS293	VQKRRGGsTVPKDGP	FALSE	FALSE	-2.56743	0.506443	0.00820559	0.184311	FALSE	889088	405771	930923	1921008	191309	137424	228783	151091	4185955	2592821	8084834	9886556	880184	681028	1078210	2331585	1029889	440695	830147	2178346	178466	127489	214528	136209
PaTu-8988-T	TOPBP1	pT1105	GCNSASStPDSTRSA	FALSE	FALSE	-2.56481	1.13296	0.0863664	0.53104	FALSE	36905.7	24554.8	13837.8	NA	7037.88	3067.73	3360.19	NA	29132.1	10952.1	10682.4	NA	55757.1	24654.8	8413.01	NA	11589	2590.92	1859.5	NA	48426.2	9961.36	4419.21	NA
Dan-G	BANK1	pS693	KVKNGKMsMDEALEK	FALSE	FALSE	-2.56427	1.48802	NA	NA	FALSE	NA	52822	51070.9	NA	NA	172090	70243.8	NA	NA	8824.64	56173.1	NA	NA	101685	52680.8	NA	NA	350701	82276.2	NA	NA	13789.4	59816.3	NA
PANC-1	FANCD2	pT596	RSESPSLtQERANLS	TRUE	FALSE	-2.56392	0.242513	7.24059e-05	0.0286532	FALSE	17219.2	11710.7	17665.6	10680.4	81883.9	31606	24768.5	31370.9	11808.5	7289.92	5635.89	8297.52	10032.8	14028	18000	9376.88	56836.2	45673.4	33201	32276.2	6718.88	8568.51	7410.92	5333.05
PaTu-8988-T	MYO7B	pS1952	NDRSQLAsVPKILRE	FALSE	FALSE	-2.56182	0.244606	0.00164132	0.0651453	FALSE	766596	678883	514180	764879	94688.3	121007	153762	82666.2	203006	308694	345878	140321	734991	718855	365746	694926	98948.9	107778	99554.5	104063	214155	296094	167409	160845
PSN-1	RPS6	pS235;pS236;pS240	IAKRRRLsSLRASTS	FALSE	FALSE	-2.55722	0.209308	0.00178927	0.0826439	FALSE	NA	344452	489110	787096	NA	68564.5	89904.8	147753	NA	715605	808206	1653096	NA	531883	444719	758485	NA	469968	382870	605982	NA	79908.6	74002.7	90435.7
PANC-1	ZNF800	pT461	DSESPKStSPSAAGG	FALSE	FALSE	-2.55107	NA	NA	NA	FALSE	NA	43088.2	NA	NA	NA	76906.4	NA	NA	NA	16133.4	NA	NA	NA	40542.8	NA	NA	NA	87296.5	NA	NA	NA	14895.2	NA	NA
Capan-1	MCM10	pS557	KPAIKSIsASALLKQ	FALSE	FALSE	-2.55013	0.282791	NA	NA	FALSE	NA	8321.15	NA	10172.5	NA	51756.3	NA	79978.8	NA	10775.3	NA	16452.4	NA	7673.45	NA	5418.92	NA	60038.1	NA	42826.1	NA	9562.97	NA	7838.14
MiaPaCa-2	SLC45A1	pS473	GDILRVGsLDTSKPR	FALSE	FALSE	-2.54734	0.296448	0.000226538	0.0371714	FALSE	546507	362582	364097	117273	650795	652429	466935	117146	88790.1	117422	97287.9	22479	647280	328058	352176	264980	764113	603157	445102	358062	102431	100588	98206	62170.7
MiaPaCa-2	RRAGC	pT394	KALTHNGtPRNAI__	FALSE	FALSE	-2.54674	0.570113	0.00468883	0.160561	FALSE	455161	391558	206088	542458	507797	491994	283361	589319	70635	89993.3	60541	106602	373146	977860	505230	319519	412687	1255432	684601	469566	56403.1	212787	154890	76858.3
MiaPaCa-2	NBN	pS343	TTPGPSLsQGVSVDE	TRUE	FALSE	-2.54665	0.355129	0.00043895	0.0465347	FALSE	6660.65	3932.62	9430.58	3895.7	28041.3	48693.6	73081.5	18260.6	7123.65	5993.92	10322.9	4066.23	7031.19	3298.58	2562.28	4179.78	29344.6	41732.1	19568.4	26503.2	7324.61	4760.05	2927.02	5340.16
PANC-1	KLHL12	pS310;pS314;pT306;pT316	WSFLPSItRKRRYVA	TRUE	FALSE	-2.54563	0.720611	0.028489	0.332398	FALSE	52367.6	41068.7	35850.6	66443.2	414571	196184	106042	92825.1	61028.9	21872	15276	82686	33638.7	40200.2	41125.3	178973	317245	231665	160028	293013	38283	21007.4	22614.5	163052
PSN-1	RPS6	pS236;pS240;pS242	AKRRRLSsLRASTSK	FALSE	FALSE	-2.54128	NA	NA	NA	FALSE	508284	NA	NA	NA	108424	NA	NA	NA	605260	NA	NA	NA	816644	NA	NA	NA	618469	NA	NA	NA	106247	NA	NA	NA
MiaPaCa-2	C2CD5	pS321	TPKTGMGsGSAGKEG	FALSE	FALSE	-2.53875	NA	NA	NA	FALSE	953510	NA	NA	NA	1.00255e+06	NA	NA	NA	175596	NA	NA	NA	404563	NA	NA	NA	421682	NA	NA	NA	72568	NA	NA	NA
Dan-G	UBXN7	pT306	QETHFDStQTKQDSR	TRUE	FALSE	-2.53795	0.213613	0.000132708	0.0139326	FALSE	154138	131348	158266	68409.3	2067154	1615718	1138274	768394	394741	315009	319490	143881	144206	186547	163255	151103	2188168	2429208	1333254	1924014	359349	363154	340211	269968
Capan-1	NEB	pS2439;pS2443	KRASEIIsEKKYRQP	FALSE	FALSE	-2.53546	0.145819	NA	NA	FALSE	19051.6	19161.7	NA	NA	94606	148452	NA	NA	23093.6	29113.5	NA	NA	17659.4	10068	NA	NA	88092.8	98119	NA	NA	17467.6	14721.8	NA	NA
PaTu-8988-T	LAMTOR1	pS98	RLAVLSSsLTHWKKL	FALSE	FALSE	-2.5344	0.123707	NA	NA	FALSE	2484804	190611	NA	NA	379084	40604.2	NA	NA	3754228	382047	NA	NA	1044597	1129339	NA	NA	173696	202358	NA	NA	1736522	2050444	NA	NA
Capan-1	RRP36	pS161	KQLKKHLsGEEHEKL	FALSE	FALSE	-2.53397	0.318823	NA	NA	FALSE	NA	NA	23532.3	16930.3	NA	NA	146559	93224.7	NA	NA	21426.2	24201	NA	NA	16129.2	16898.8	NA	NA	111623	93534.4	NA	NA	14407.8	21603.5
Dan-G	NELFE	pS139	LYESFVSsSDRLREL	FALSE	FALSE	-2.5316	0.664456	0.0259431	0.263874	FALSE	21916.1	18422.7	23095.9	34251.3	43389.7	182975	205312	131214	27070	21384.3	24144.6	30475	20355.9	29160	26521.8	23270.4	45598.4	306593	267712	101059	24465.2	27474.7	28622	17588.3
MiaPaCa-2	BRCA1	pS1642	EKPELTAsTERVNKR	FALSE	FALSE	-2.52743	0.487936	NA	NA	FALSE	NA	36539.6	NA	35156.2	NA	199529	NA	134465	NA	40987	NA	23486.8	NA	40148.2	NA	29720.1	NA	224007	NA	153771	NA	42638.6	NA	24303.3
PANC-1	MDC1	pS513	PGIHLERsQASTTVD	TRUE	FALSE	-2.52048	0.32988	0.00186624	0.119331	FALSE	25350	13367.1	NA	21889	109483	26008.1	NA	94173.4	18994.2	10202.6	NA	17587.2	20545.2	25844.7	NA	19989.6	105705	60662.6	NA	100784	15033	19355.8	NA	11757.9
Dan-G	NELFE	pT91	SGFKRSRtLEGKLKD	FALSE	FALSE	-2.51946	0.33374	0.00153477	0.0574521	FALSE	213442	195455	29583	75195.5	813625	1088179	352270	380824	260598	251942	31752.6	117346	97494.5	102248	46451	100346	420493	602619	628081	576104	115825	106982	51468.9	133024
Capan-1	PTMA	pT107	VDTKKQKtDEDD___	FALSE	FALSE	-2.51752	NA	NA	NA	FALSE	NA	NA	NA	72390.4	NA	NA	NA	409169	NA	NA	NA	80316.5	NA	NA	NA	72255.5	NA	NA	NA	410528	NA	NA	NA	71696.1
PANC-1	QSER1	pT1467	KPSSSSKtSDPLASK	FALSE	FALSE	-2.51705	1.2128	NA	NA	FALSE	NA	169426	683733	NA	NA	661310	1059610	NA	NA	72007.1	372233	NA	NA	163560	508032	NA	NA	770157	1035760	NA	NA	68208.4	356932	NA
PSN-1	ZNF280C	pS115	FHLVSKSsQSSVTVE	TRUE	FALSE	-2.51613	0.652145	0.0472031	0.472233	FALSE	64216.9	62008.8	NA	167280	16309.4	6255.4	NA	63776.7	19018.5	20968.7	NA	52373.5	20594.7	17484.2	NA	11280.6	78137.8	152068	NA	33951.1	15981.8	13103.7	NA	10290.6
Dan-G	OGFR	pS324	GDPDHEAsTQGRTCG	FALSE	FALSE	-2.51273	NA	NA	NA	FALSE	7491.91	NA	NA	NA	92284.1	NA	NA	NA	18802.8	NA	NA	NA	7860.58	NA	NA	NA	109553	NA	NA	NA	19196.3	NA	NA	NA
PANC-1	SEC14L1	pT234	APEPVVGtPDDKLDA	FALSE	FALSE	-2.50785	NA	NA	NA	FALSE	71836.9	NA	NA	NA	79577.9	NA	NA	NA	17067.9	NA	NA	NA	60631	NA	NA	NA	80012.7	NA	NA	NA	14067.7	NA	NA	NA
Capan-1	TOPBP1	pT1105	GCNSASStPDSTRSA	FALSE	FALSE	-2.50563	0.624782	0.00746297	0.126585	FALSE	15651	27752.2	20077.7	17772.5	29504.1	23843.7	27493.3	19831.5	5232.15	6935.16	3995.84	5209.9	17888.1	7414.14	18312.4	24941.2	33875.3	8012.99	27864.2	27975.3	4879.77	1783.11	3575.55	6538.81
PaTu-8988-T	VCP	pS787	GAGPSQGsGGGTGGS	FALSE	FALSE	-2.50255	NA	NA	NA	FALSE	NA	NA	NA	89801	NA	NA	NA	11437.1	NA	NA	NA	2688.54	NA	NA	NA	52754.2	NA	NA	NA	9309.22	NA	NA	NA	1992.65
PANC-1	UIMC1	pS140	PLATGPSsQSHQEKT	TRUE	FALSE	-2.49879	0.135417	0.000153119	0.0401587	FALSE	21462.2	23030.5	81221.4	34354.5	62820.8	55358.2	124547	107799	16447.2	9937.55	23469.8	29189.1	20640.5	24554.6	36357.9	17891.6	71972.9	71201.5	73345	65790.6	15446.5	10396.2	13558.3	11128.6
PANC-1	SOX13	pS55	PGDPARAsQDSADPQ	TRUE	FALSE	-2.49778	NA	NA	NA	FALSE	5907.63	NA	NA	NA	25512.8	NA	NA	NA	5510.3	NA	NA	NA	5080.36	NA	NA	NA	26137.1	NA	NA	NA	4627.55	NA	NA	NA
PANC-1	BUB1	pS314	SHEDLPAsQERSEVN	TRUE	FALSE	-2.49679	0.254304	NA	NA	FALSE	18818.2	8769.55	NA	NA	51577.4	28812.5	NA	NA	13722.2	5098.42	NA	NA	9673.43	11257.7	NA	NA	31585.1	44620.1	NA	NA	6888.45	6422.06	NA	NA
PaTu-8988-T	SETD1A	pT1167	PPKKRRKtVSFSAIE	FALSE	FALSE	-2.4967	0.407772	NA	NA	FALSE	NA	NA	19596.7	21425.4	NA	NA	4243.71	2462.81	NA	NA	36307.3	17192.8	NA	NA	28647.1	21680.2	NA	NA	5646.66	3452.94	NA	NA	36114.6	21949.2
Dan-G	MYO7B	pS1952	NDRSQLAsVPKILRE	FALSE	FALSE	-2.49443	0.181189	1.41521e-05	0.00454683	TRUE	282017	257981	280799	194504	217300	183029	252756	194568	45787.1	40909.3	47190.8	48849.2	278073	260839	168052	200935	242426	195903	171766	227858	43929.9	33574.8	29155.4	42868.3
PSN-1	EIF4EBP2	pT70	RNSPMAQtPPCHLPN	FALSE	FALSE	-2.49332	1.03984	0.0857191	0.620317	FALSE	72687	106241	193565	129222	75215.2	25603.8	17999	9640.09	47860.3	199294	255579	157804	6255.23	74574.7	102400	127496	6190	60707.7	91510.1	141553	5158.41	12497.1	8947.69	8395.25
Capan-1	MEPCE	pT368	RHRKRRRtSSKSEAG	FALSE	FALSE	-2.49168	NA	NA	NA	FALSE	NA	NA	136281	NA	NA	NA	114290	NA	NA	NA	23015.7	NA	NA	NA	124298	NA	NA	NA	115832	NA	NA	NA	20594.8	NA
Dan-G	MCM10	pS557	KPAIKSIsASALLKQ	FALSE	FALSE	-2.49064	0.369515	NA	NA	FALSE	NA	7354.04	NA	10734.9	NA	28340	NA	33712	NA	5967.39	NA	8821.26	NA	7577.04	NA	5558.03	NA	30910.8	NA	19786.7	NA	4990.73	NA	3879.76
PANC-1	BAZ1B	pS167	SSDKENSsQIAQDHQ	TRUE	FALSE	-2.48827	NA	NA	NA	FALSE	7477.06	NA	NA	NA	26778.5	NA	NA	NA	5821.93	NA	NA	NA	7570.02	NA	NA	NA	32297.7	NA	NA	NA	5756.09	NA	NA	NA
Capan-1	ERCC6L	pS988	LCGSAPNsRAGFVHS	FALSE	FALSE	-2.48748	NA	NA	NA	FALSE	NA	35532.9	NA	NA	NA	36861.2	NA	NA	NA	8591.37	NA	NA	NA	32767.1	NA	NA	NA	42759.6	NA	NA	NA	7624.77	NA	NA
PSN-1	KRT18	pS51	SRISVSRsTSFRGGM	FALSE	FALSE	-2.48646	0.776906	NA	NA	FALSE	NA	58028.5	24948.8	NA	NA	12475.2	4114.04	NA	NA	3687.64	1734.55	NA	NA	3700.74	12155.2	NA	NA	38565.3	84950.7	NA	NA	7082.01	14730.1	NA
MiaPaCa-2	EIF4EBP2	pS65	FLLDRRNsPMAQTPP	FALSE	FALSE	-2.48547	0.170024	NA	NA	FALSE	NA	131713	NA	56769.6	NA	142592	NA	62358.8	NA	24766.5	NA	13653.7	NA	96024.6	NA	73394.9	NA	106219	NA	109060	NA	17095.1	NA	21607
PSN-1	RALY	pT160	PLVRRVKtNVPVKLF	FALSE	FALSE	-2.48396	0.215812	0.000326706	0.0322711	FALSE	213990	86029.4	NA	129110	34183.2	23538.3	NA	30851	116661	58606.4	NA	104551	9322.61	9681.62	NA	4637.93	144243	103880	NA	139509	18556.3	24278	NA	26502.1
Dan-G	XRCC2	pS10	SAFHRAEsGTELLAR	FALSE	FALSE	-2.48162	0.717626	0.0171931	0.21302	FALSE	21186.6	13382.5	20384.1	19612.3	156723	54933.3	54750.8	104178	24375.8	12924	16238.8	21957.6	26265.1	16550.7	9613.26	16492.2	219830	71920.6	29319.5	99309.8	29404.2	12974.3	7905.81	15685.1
Dan-G	PPIG	pS315	RECNPPNsQPASYQR	TRUE	FALSE	-2.47852	0.246005	0.000388289	0.0252634	FALSE	4353.03	2311.45	5027.16	4544.3	20956.9	19695.5	48829	29857.4	3834.44	7313.8	6504.54	7611.11	6401.31	3903.18	3858.16	4002.7	34869	35207.8	42552.2	29812.9	5486.7	10025	5153.31	5694.9
PSN-1	MRE11A	pS678	SSKIMSQsQVSKGVD	TRUE	FALSE	-2.47827	0.207825	0.000526067	0.0427026	FALSE	116841	NA	499028	197996	25507.7	NA	99818.6	38925.1	14236.9	NA	64702.6	23940.3	21465.9	NA	27444.8	20952.4	178379	NA	188018	260274	31361.4	NA	39546.4	40679.4
PaTu-8988-T	CLSPN	pS1246	FEAIRPGsAQQVKTG	FALSE	FALSE	-2.47765	0.3182	0.000236413	0.0290957	FALSE	78810.2	40863.5	66787.9	28609.5	20093.8	7703.77	5930.87	6023.02	12620.4	10264.3	13156.1	5018.52	45123.8	50627.7	85601.4	43643.8	12539.6	8028.39	6919.09	12730.6	7950.59	11519.6	11473.6	9658.87
PaTu-8988-T	TP53BP1	pT855	QELQQPQtQEKTSNS	TRUE	FALSE	-2.47643	0.229308	0.000149534	0.022783	FALSE	506449	85039.8	198500	245191	69392.2	32932.3	26827	30828.5	79850.3	20446.5	47786	28503.7	216913	177356	260678	226443	32393.7	57772.1	32067.3	39448.6	37629.7	38627.5	42700.6	33212.1
PaTu-8988-T	ZZEF1	pS981;pS984	LQLKSTDsGAKDLAV	FALSE	FALSE	-2.47515	NA	NA	NA	FALSE	NA	NA	NA	515141	NA	NA	NA	66866.5	NA	NA	NA	1503008	NA	NA	NA	393628	NA	NA	NA	70793.2	NA	NA	NA	1448972
PSN-1	PXN	pSTS(ph)LGSNLSELDR	NA	FALSE	FALSE	-2.47387	0.286758	0.0010438	0.0631556	FALSE	113058	162915	282069	176425	29750.1	24632.8	72305.2	31582.9	255455	402706	691465	328383	160849	184219	191475	206194	223238	178250	157022	172731	47307.8	23021.7	42324.7	24582.8
Dan-G	LARP1	pS766;pS774	EPSTIARsLPTTVPE	FALSE	FALSE	-2.47309	0.210224	0.000181525	0.0164556	FALSE	386277	264585	396231	690888	432240	288092	370644	657598	113792	61624.7	60624.1	167221	327455	455394	683472	389757	414585	524916	725965	420546	93863.5	86095.8	107952	80136.5
PSN-1	BRCA1	pS1642	EKPELTAsTERVNKR	FALSE	FALSE	-2.47182	0.167911	0.000404822	0.0366778	FALSE	261590	284916	551889	458005	62727.2	68343.5	64700.2	124715	30389.9	28451.2	45759	42567.9	20654.2	34744.1	22461.8	12164.6	354141	328291	351993	320146	68389	67265.7	43391.8	69305.2
PaTu-8988-T	DTWD1	pT181	PSFKRKRtEEQEFCD	FALSE	FALSE	-2.4696	2.09282	NA	NA	FALSE	185371	104628	NA	NA	13970.4	49358.3	NA	NA	48050.1	43382.6	NA	NA	1.29359e+06	88530	NA	NA	106259	35130	NA	NA	368938	33251.8	NA	NA
Dan-G	PRAME	pS193	GACDELFsYLIEKVK	FALSE	FALSE	-2.46647	NA	NA	NA	FALSE	NA	12076.7	NA	NA	NA	16709	NA	NA	NA	3942.74	NA	NA	NA	13041.8	NA	NA	NA	19102	NA	NA	NA	3456.17	NA	NA
Dan-G	RALY	pT160	PLVRRVKtNVPVKLF	FALSE	FALSE	-2.46237	0.182877	0.000178956	0.0163919	FALSE	116661	58606.4	NA	104551	1208842	673089	NA	942627	326448	154501	NA	183840	67807.6	64114.2	NA	101428	794983	779504	NA	1036657	184629	137198	NA	151503
Dan-G	PRR12	pS1076	PKKLLKTsSFHLLRR	FALSE	FALSE	-2.46129	0.470483	0.00195461	0.0670456	FALSE	14081.3	58920.4	61595.8	38335.6	59813.4	213185	232896	140981	17389.2	50327.6	41559.5	27858.8	17001.1	59326.5	29854.8	21830.2	81708.7	227236	128178	91008.5	20428.9	41133.4	20794.3	13476.3
Capan-1	FANCD2	pT596	RSESPSLtQERANLS	TRUE	FALSE	-2.46001	0.217437	4.57298e-05	0.0086316	TRUE	22563.4	27055.9	34665.5	19830.4	52264.8	46265.8	63718.6	97726.9	12422.4	13405.2	18518.3	10912.8	25544.6	27051	26013.7	18366.8	59440.4	58188.7	53132.5	90984.5	11476.2	12898.9	13633.6	9039.41
PaTu-8988-T	UACA	pS1137;pY1142	NLKEELKsMQRCYEK	FALSE	FALSE	-2.45871	1.07391	NA	NA	FALSE	NA	NA	58740.7	105033	NA	NA	33221.8	4872.83	NA	NA	35179.5	5388.42	NA	NA	39782.2	95795.1	NA	NA	20479.5	6157.73	NA	NA	16211.7	6200.35
Capan-1	HPS4	pS355	EVLGLSSsLGKELVF	FALSE	FALSE	-2.45662	0.106844	NA	NA	FALSE	254668	NA	260076	NA	253938	NA	225916	NA	57370.8	NA	46272.1	NA	204393	NA	237209	NA	204737	NA	228964	NA	37573.2	NA	41405.1	NA
PANC-1	TCOF1	pS1410	KGKGSLGsQGAKDEP	TRUE	FALSE	-2.45497	0.405094	0.00265925	0.135554	FALSE	308601	100906	81167	92547.5	801870	263444	278060	351699	245470	27660.6	69164.7	119121	107862	134379	72024.8	125677	333884	423236	324601	559688	83785	36144.6	79205.2	118423
PSN-1	FAM192A	pS125	NLKKVGIsQENKKEV	TRUE	FALSE	-2.45101	0.344043	0.00626376	0.161743	FALSE	NA	39008.3	104765	104323	NA	9478.85	26679.5	14440.8	NA	12988.9	35134.1	26637.9	NA	14401.6	19081.3	15827	NA	68293.7	74031.1	134602	NA	14175.4	19824.2	14812.6
Dan-G	EIF4EBP2	pT70	RNSPMAQtPPCHLPN	FALSE	FALSE	-2.4496	1.7369	0.215843	0.728782	FALSE	47860.3	199294	255579	157804	26988.5	180363	210556	146840	17021.4	26203.3	32514.3	25943.2	3514.47	103174	126732	155199	2242.33	98846.4	118554	163713	1216.22	11011.3	16643.6	21674.3
Dan-G	SDK2	pS1886	EVSSYTFsMDILKPG	FALSE	FALSE	-2.44907	NA	NA	NA	FALSE	NA	10910.3	NA	NA	NA	20194.6	NA	NA	NA	4823.05	NA	NA	NA	14543.8	NA	NA	NA	28497.8	NA	NA	NA	5218.75	NA	NA
Capan-1	RALY	pT160	PLVRRVKtNVPVKLF	FALSE	FALSE	-2.44903	0.281598	0.00608257	0.114851	FALSE	106249	27888.2	NA	24883.4	654458	205281	NA	475366	163433	70170.5	NA	61859.1	54557.8	27306.3	NA	24837	337594	252841	NA	476946	68481.1	66123.3	NA	55219.7
PSN-1	HPS4	pS355	EVLGLSSsLGKELVF	FALSE	FALSE	-2.44857	0.0421217	NA	NA	FALSE	192784	NA	197773	NA	42081.5	NA	35905.7	NA	348404	NA	357504	NA	173022	NA	198567	NA	203109	NA	194503	NA	35704.8	NA	37131.5	NA
MiaPaCa-2	DTWD1	pT181	PSFKRKRtEEQEFCD	FALSE	FALSE	-2.44651	2.50715	NA	NA	FALSE	15020.8	35366.2	NA	NA	142567	132172	NA	NA	24718.4	28179.5	NA	NA	150994	29618.8	NA	NA	1.4207e+06	113102	NA	NA	242024	22344.3	NA	NA
PANC-1	CHD1	pS1396	APVHITAsGEPVPIS	FALSE	FALSE	-2.44478	0.22508	4.25093e-05	0.0244006	FALSE	35758.2	8254.21	5333.07	0	159728	26895.9	27808.3	12015.1	41244	8441.7	2753.59	4170.36	3489.62	4714.48	4046.62	0	18569.5	18532	27758.6	18452.4	3930.59	4731.02	2696.38	4001
Dan-G	FARP2	pS895	DDARGVRsSLEGHGQ	FALSE	FALSE	-2.44373	NA	NA	NA	FALSE	NA	14141.6	NA	NA	NA	20380.9	NA	NA	NA	4885.6	NA	NA	NA	10614.7	NA	NA	NA	16194.6	NA	NA	NA	2976.69	NA	NA
PSN-1	ANKIB1	pS891	SLGAIGTsLPSRLDS	FALSE	FALSE	-2.44072	0.342041	0.00218523	0.0917908	FALSE	80126.4	140394	218438	143569	36021.9	20675.4	33187.3	28568.1	106301	194766	291223	238814	68656.9	200452	144415	141127	69114.8	195179	143008	108328	25023	24552.2	22846.7	17136.9
MiaPaCa-2	MAF1	pS60;pS68	PHVLEALsPPQTSGL	FALSE	FALSE	-2.43461	0.127319	NA	NA	FALSE	102712	NA	40318.5	NA	149404	NA	52922	NA	26053.1	NA	9980.02	NA	56049	NA	63865.9	NA	80821.3	NA	82615.4	NA	13847.6	NA	16498.1	NA
PaTu-8988-T	FANCI	pT952	EDADVSVtQRTAFQI	TRUE	FALSE	-2.42689	NA	NA	NA	FALSE	NA	NA	NA	558800	NA	NA	NA	75000.7	NA	NA	NA	61485.6	NA	NA	NA	958720	NA	NA	NA	178289	NA	NA	NA	133090
PANC-1	ERCC6L	pS984	KENSLCGsAPNSRAG	FALSE	FALSE	-2.42507	0.485383	NA	NA	FALSE	254926	NA	NA	97778.6	233578	NA	NA	66723.7	41244.2	NA	NA	25583.8	197253	NA	NA	139781	215308	NA	NA	111781	31165	NA	NA	26774.8
Capan-1	DTWD1	pT181	PSFKRKRtEEQEFCD	FALSE	FALSE	-2.42332	0.4987	NA	NA	FALSE	33854.4	NA	48964.9	NA	306395	NA	346348	NA	66714	NA	77083.8	NA	40627	NA	27422.9	NA	369369	NA	215542	NA	65330.1	NA	42354.2	NA
PSN-1	OGFR	pS324	GDPDHEAsTQGRTCG	FALSE	FALSE	-2.42162	NA	NA	NA	FALSE	84767.2	NA	NA	NA	19645.9	NA	NA	NA	7491.91	NA	NA	NA	8601.71	NA	NA	NA	103143	NA	NA	NA	19251.3	NA	NA	NA
Capan-1	TASP1	pS358	CSAEPDSsQNKQTLL	TRUE	FALSE	-2.42007	0.235578	5.20859e-05	0.00901434	TRUE	10179.9	4911.05	5911.95	4103.11	80968.4	48959.7	66682.2	57489	18710.2	8683.78	18298.3	12761.6	7026.35	6277.08	4217.48	6082.84	56141.2	78718.9	52859.3	85670	10538.1	10681.9	12806.7	16920
PSN-1	CLSPN	pS950	LCSGKFTsQDASTPA	TRUE	FALSE	-2.41989	0.193025	2.78217e-05	0.0111267	FALSE	410172	179041	396770	294869	72034.7	42295.6	95392.1	62687.8	132379	50509.6	129908	107751	119687	97755.4	99556.9	93784.5	374298	225558	263390	300480	52938.2	45515.1	66587.7	50785.4
PaTu-8988-T	HNRNPLL	pS59	DGGGGGRsFSQPEAG	FALSE	FALSE	-2.41868	NA	NA	NA	FALSE	NA	NA	NA	79911.4	NA	NA	NA	10786.8	NA	NA	NA	4350.48	NA	NA	NA	61061.7	NA	NA	NA	11420.2	NA	NA	NA	4194.07
MiaPaCa-2	FNIP1	pS284	LTRSCASsYQRRWRR	FALSE	FALSE	-2.41852	NA	NA	NA	FALSE	128682	NA	NA	NA	147727	NA	NA	NA	28122.8	NA	NA	NA	142192	NA	NA	NA	161820	NA	NA	NA	30268.1	NA	NA	NA
PANC-1	TICRR	pT1410	SATPGVGtADSPAAP	FALSE	FALSE	-2.41831	NA	NA	NA	FALSE	NA	NA	NA	1909.27	NA	NA	NA	2211.32	NA	NA	NA	662.21	NA	NA	NA	2388.55	NA	NA	NA	3241.93	NA	NA	NA	606.484
PaTu-8988-T	THRAP3	pS408	KPFRGSQsPKRYKLR	FALSE	FALSE	-2.41757	NA	NA	NA	FALSE	NA	NA	278700	NA	NA	NA	57309.8	NA	NA	NA	27515.5	NA	NA	NA	301111	NA	NA	NA	56359.3	NA	NA	NA	20228.2	NA
MiaPaCa-2	RACGAP1	pS615	RFGSKSKsATNLGRQ	FALSE	FALSE	-2.40801	0.676187	0.0383732	0.45339	FALSE	NA	14808.8	50679.5	31155.6	NA	80192.2	131472	95545.1	NA	13942.2	35840.5	15186.8	NA	15951	9397.2	19201.2	NA	88258	24024.9	79655.5	NA	14218.5	6935.5	11456.5
Dan-G	SLC25A46	pS32	GGAFPARsFSTGSDL	FALSE	FALSE	-2.40767	NA	NA	NA	FALSE	NA	25190.1	NA	NA	NA	45452.1	NA	NA	NA	11171.3	NA	NA	NA	25954	NA	NA	NA	49575.1	NA	NA	NA	9342.94	NA	NA
Dan-G	CIR1	pS392	ERSRRSRsRSPGSYK	FALSE	FALSE	-2.40747	NA	NA	NA	FALSE	NA	77540.9	NA	NA	NA	150628	NA	NA	NA	37027	NA	NA	NA	65329	NA	NA	NA	134344	NA	NA	NA	25322.1	NA	NA
Dan-G	ARHGAP19	pT474	FSGSPAVtMTPTRLK	FALSE	FALSE	-2.407	NA	NA	NA	FALSE	NA	10757.4	NA	NA	NA	15524.2	NA	NA	NA	3817.34	NA	NA	NA	11083.5	NA	NA	NA	16932.4	NA	NA	NA	3192.57	NA	NA
MiaPaCa-2	RAB3GAP1	pS664	VLAKLGTsAEGAHLR	FALSE	FALSE	-2.406	0.228406	0.00104694	0.0713856	FALSE	45590.9	53270.7	30634	14494.6	64500.6	61912.1	29112.9	10907.6	9851.07	9785.39	4873	3921.71	34692	43325.2	42964.8	25682.8	48655.5	51449.5	40239.7	26144.6	7301.37	7535.04	7132.51	8505.62
Dan-G	SSH2	pS36	ECRSQPRsISESFLT	FALSE	FALSE	-2.40545	NA	NA	NA	FALSE	NA	23945.6	NA	NA	NA	34060.8	NA	NA	NA	8384.42	NA	NA	NA	24671.7	NA	NA	NA	37150.6	NA	NA	NA	7012.17	NA	NA
MiaPaCa-2	CHD1	pS1396	APVHITAsGEPVPIS	FALSE	FALSE	-2.40435	0.279067	0.000235353	0.0371714	FALSE	41331.9	11614.3	4045.28	5002.11	141407	39437.3	25336.3	11002	43964	8576.98	2575.27	2336.16	5280.76	7248.18	4309.34	5823.2	17910.2	25147.6	26599.1	17325.9	5471.15	5067.88	2863	3328.93
Capan-1	IRS2	pS365	SCRVRTAsEGDGGAA	FALSE	FALSE	-2.40393	0.171252	0.000443771	0.0260224	FALSE	54710.2	104327	115466	76931.5	64577.3	93112.4	103820	108131	17363.9	20417.6	17510.2	28390.4	118996	123343	150760	110040	141099	138479	150626	155470	30818.3	23231.8	22429.8	36317.6
Capan-1	RRAGC	pT394	KALTHNGtPRNAI__	FALSE	FALSE	-2.40372	0.162348	7.1059e-05	0.0106065	FALSE	545907	1014290	1039205	598184	605892	632661	701384	809750	145847	184086	128226	165208	736362	950485	879105	587704	821006	745781	659302	799697	160533	166020	106420	145163
PaTu-8988-T	THRAP3	pS560	DFPTGKSsFSITREA	FALSE	FALSE	-2.40159	0.254473	0.00761727	0.144226	FALSE	NA	135402	136265	167853	NA	25409.8	25256.6	30836.5	NA	18867.8	38360	27977.7	NA	180013	146792	100300	NA	28415.2	24765	25530.6	NA	22722.4	28118	21092.2
Capan-1	IQGAP3	pT1426	LRRHRSLtAHSLLPL	FALSE	FALSE	-2.394	NA	NA	NA	FALSE	NA	NA	248060	NA	NA	NA	637134	NA	NA	NA	137293	NA	NA	NA	226249	NA	NA	NA	645729	NA	NA	NA	122852	NA
Capan-1	CTTN	pS426	PVYEDAAsFKAELSY	FALSE	FALSE	-2.39335	0.110562	7.72632e-07	0.00208823	TRUE	136322	379390	315674	111490	80786.7	188461	157239	90613.1	17488.2	43215.9	37355.1	20659.2	165516	133937	135885	111282	98535.5	83693.3	75211.1	90914.2	17326.7	14683	15775.6	18441.8
PaTu-8988-T	LAMTOR1	pS97	TRLAVLSsSLTHWKK	FALSE	FALSE	-2.38898	0.676354	NA	NA	FALSE	NA	649732	504516	NA	NA	142658	109392	NA	NA	1402632	1142069	NA	NA	572196	1073271	NA	NA	105676	211821	NA	NA	1118946	1653167	NA
PSN-1	RPS6	pS236;pS240	AKRRRLSsLRASTSK	FALSE	FALSE	-2.38651	0.431316	0.00162368	0.0785356	FALSE	2058389	1480432	1701824	1086118	514919	398829	255788	249426	1385063	1014148	837480	902309	1027132	1425606	741809	1439820	916055	1459094	888172	1966174	184548	335766	140373	358968
Capan-1	EIF4G1	pS1185	RTPATKRsFSKEVEE	FALSE	FALSE	-2.38184	NA	NA	NA	FALSE	NA	97177.6	NA	NA	NA	152934	NA	NA	NA	38352.9	NA	NA	NA	103031	NA	NA	NA	203968	NA	NA	NA	39134.3	NA	NA
Capan-1	TP53BP1	pT855	QELQQPQtQEKTSNS	TRUE	FALSE	-2.38152	0.187578	1.61576e-05	0.00547663	TRUE	97606.8	58265.5	118162	42948.9	399694	213109	354134	169054	88974.2	49433.9	84453.4	38141.4	52298.9	56077.3	68141.7	41146.7	215139	258009	226930	162802	38902.2	45788.7	47781.1	32679.9
MiaPaCa-2	TNK1	pS502	RMKGISRsLESVLSL	FALSE	FALSE	-2.37962	0.159678	0.00179045	0.0932525	FALSE	3053.95	2972.69	4701.12	NA	16262.7	15936.4	19241.6	NA	2756.15	3887.33	3425.5	NA	4111	2853.89	5222.31	NA	21701.8	15632.5	21065	NA	3613.76	3533.41	3971.2	NA
PSN-1	EYA3	pS266	PSTSPSLsQTTPSKD	TRUE	FALSE	-2.3754	0.247675	0.000133932	0.0221805	FALSE	43165.1	45384.4	90136.1	28545.5	7794.1	9714.03	17392.9	9182.38	3872.2	2653.1	5524.25	1341	2621.27	3030.36	3106.97	4931.22	43481.9	65160.2	49229.7	42077	6322.92	11913.2	9988.94	10760.5
Capan-1	RICTOR	pT1135	NRRIRTLtEPSVDFN	FALSE	FALSE	-2.3744	1.52858	NA	NA	FALSE	250702	53955.3	NA	NA	218634	48205.2	NA	NA	35125.6	17957	NA	NA	267738	33240.6	NA	NA	234556	37358.1	NA	NA	30610.7	10647	NA	NA
PaTu-8988-T	EIF4EBP1	pS44;pT37	TPGGTLFsTTPGGTR	FALSE	FALSE	-2.37289	NA	NA	NA	FALSE	NA	NA	49792.9	NA	NA	NA	10561.1	NA	NA	NA	13215	NA	NA	NA	48108.7	NA	NA	NA	9287.82	NA	NA	NA	8687.87	NA
Dan-G	POP1	pS367	ADPLPTPsQEKSQTE	TRUE	FALSE	-2.37164	0.204305	3.15848e-05	0.00623933	TRUE	369152	143889	121576	236576	1494766	450476	569757	1075857	263145	199422	100965	241729	268340	245754	224657	257546	1229390	814481	1195496	1327715	186126	276472	192600	223545
PANC-1	ITSN2	pS1562	EKAYQARsQKTSGIG	TRUE	FALSE	-2.3685	0.487913	0.0120235	0.245776	FALSE	NA	36513.2	19447.4	42095.1	NA	213644	71808.3	262580	NA	30793.3	32193.9	59197.7	NA	36521.7	28382.1	22867.2	NA	257792	137869	167158	NA	30222.1	60634.9	23542
PANC-1	TCEA1	pT96	KKKEPAItSQNSPEA	FALSE	FALSE	-2.36837	NA	NA	NA	FALSE	NA	NA	NA	5250.53	NA	NA	NA	24595.5	NA	NA	NA	7624.86	NA	NA	NA	5061.76	NA	NA	NA	27786.8	NA	NA	NA	5381.29
Capan-1	OGFR	pS324	GDPDHEAsTQGRTCG	FALSE	FALSE	-2.36737	NA	NA	NA	FALSE	7485.42	NA	NA	NA	42309.1	NA	NA	NA	10094.1	NA	NA	NA	6938.4	NA	NA	NA	39396.4	NA	NA	NA	7634.97	NA	NA	NA
MiaPaCa-2	EIF4EBP2	pS65;pT70	RNSPMAQtPPCHLPN	FALSE	FALSE	-2.36516	NA	NA	NA	FALSE	NA	55201.2	NA	NA	NA	60123.3	NA	NA	NA	12593.8	NA	NA	NA	66459.5	NA	NA	NA	73961.3	NA	NA	NA	14355.6	NA	NA
Capan-1	FOXK1	pS257	VPNSCPAsPRGAGSS	FALSE	FALSE	-2.3634	0.188191	0.000353475	0.0228479	FALSE	50441	50359.5	62362.9	59609.6	34429.6	31087.4	58576.2	37193.6	8243.27	5479.22	12614.3	11957.2	45870.1	48463.5	34056.1	51008.9	31452.6	37633.6	35545	31992.6	6117.05	5074.7	6758.26	9150.82
Capan-1	HSPH1	pS809	QPKPKIEsPKLERTP	FALSE	FALSE	-2.36299	0.941583	0.0843445	0.433715	FALSE	388546	663836	315752	745282	806135	745941	1564836	276559	565345	209761	60185.2	106642	241172	442898	79099.8	1204055	502655	626044	435599	449121	286348	134687	14791.9	154083
PANC-1	EIF4EBP2	pT70	RNSPMAQtPPCHLPN	FALSE	FALSE	-2.36238	0.262477	0.00107432	0.100198	FALSE	NA	221290	116976	231965	NA	108574	74268.6	161010	NA	37506.4	12491.1	40890.6	NA	215341	158634	223625	NA	127459	132499	181902	NA	35812.8	21860.8	28858.8
PANC-1	TSEN34	pS135	EQASGASsSQEAGSS	FALSE	FALSE	-2.35928	NA	NA	NA	FALSE	31295.1	NA	NA	NA	163451	NA	NA	NA	38859.5	NA	NA	NA	26413.3	NA	NA	NA	164344	NA	NA	NA	32028.7	NA	NA	NA
Dan-G	VPS51	pS18	PGSGPGDsPEGPEGE	FALSE	FALSE	-2.35608	NA	NA	NA	FALSE	NA	3697.82	NA	NA	NA	4500.25	NA	NA	NA	1146.35	NA	NA	NA	4062	NA	NA	NA	5233.2	NA	NA	NA	1022.16	NA	NA
Dan-G	CCDC6	pS367;pT383	TVGFTPPtSLTRAGM	FALSE	FALSE	-2.3537	NA	NA	NA	FALSE	NA	NA	NA	57920	NA	NA	NA	74295.2	NA	NA	NA	19397.3	NA	NA	NA	56189.8	NA	NA	NA	81706.4	NA	NA	NA	15985.3
PANC-1	CCDC86	pS128	SEEAPKCsQDQGVLA	TRUE	FALSE	-2.35323	0.35076	0.0201473	0.290209	FALSE	NA	7404.92	30072.3	2852.01	NA	41053.7	142748	18511.3	NA	15837.1	18502.1	5567.59	NA	5688.5	6573.94	4949.44	NA	38045.9	41052.2	37646.6	NA	11937.7	5219.71	7073.4
MiaPaCa-2	CCDC86	pS128	SEEAPKCsQDQGVLA	TRUE	FALSE	-2.35271	0.428419	0.0131066	0.271654	FALSE	NA	18922.5	46220.4	11710.8	NA	108221	261408	28586.5	NA	23848.4	27207.8	10533.6	NA	15883.1	14185.3	18053.4	NA	92815.3	79065.3	59614.4	NA	18952.7	8714.39	19876.7
PaTu-8988-T	PPIG	pS315	RECNPPNsQPASYQR	TRUE	FALSE	-2.35244	0.502838	0.0167438	0.219296	FALSE	12556.3	18012.4	17651.3	NA	3132.62	3023.8	3791.97	NA	2109.22	3305.07	3664.07	NA	13752.4	10609.2	19070.7	NA	3739.57	1498.09	3729.08	NA	2541.79	1763.38	2693.66	NA
PANC-1	TP53BP1	pT302	PEPEVLStQEDLFDQ	TRUE	FALSE	-2.35127	NA	NA	NA	FALSE	NA	NA	NA	21228.8	NA	NA	NA	59586.5	NA	NA	NA	18692.8	NA	NA	NA	20465.6	NA	NA	NA	67318	NA	NA	NA	13192.6
MiaPaCa-2	BCAS3	pS891	EGSIETLsNSSGSTS	FALSE	FALSE	-2.34925	NA	NA	NA	FALSE	NA	NA	9008.66	NA	NA	NA	8636.36	NA	NA	NA	1600.51	NA	NA	NA	9297.93	NA	NA	NA	8784.51	NA	NA	NA	1723.94	NA
PANC-1	GTF2I	pS988	IKETDGSsQIKQEPD	TRUE	FALSE	-2.34526	1.6818	0.266833	0.671713	FALSE	NA	28923.3	17733.7	10669.9	NA	95718.3	162843	19167.5	NA	17618.3	12971.9	19987.5	NA	16542	5298.61	121327	NA	66041.1	64009	255415	NA	9887.15	5001.89	166384
Dan-G	DUSP16	pS266;pY271	DMSLDEAyRFVKEKR	FALSE	FALSE	-2.34284	NA	NA	NA	FALSE	NA	8026.51	NA	NA	NA	8816.51	NA	NA	NA	2266.54	NA	NA	NA	8269.9	NA	NA	NA	9616.28	NA	NA	NA	1895.58	NA	NA
PaTu-8988-T	EIF4EBP1	pT37;pT45	PGGTLFStTPGGTRI	FALSE	FALSE	-2.33875	NA	NA	NA	FALSE	NA	NA	79476.5	NA	NA	NA	17260.7	NA	NA	NA	19741.8	NA	NA	NA	85867.4	NA	NA	NA	16974.4	NA	NA	NA	14513.3	NA
Dan-G	SBF2	pS346;pS348;pT343	HAFPPPRtALSHSKM	FALSE	FALSE	-2.33791	NA	NA	NA	FALSE	NA	21502.1	NA	NA	NA	32180.2	NA	NA	NA	8301.17	NA	NA	NA	22154.1	NA	NA	NA	35099.4	NA	NA	NA	6942.54	NA	NA
MiaPaCa-2	ARL2BP	pS157	KSSSLPAsQNNLRH_	TRUE	FALSE	-2.33777	0.444795	0.00192046	0.0961969	FALSE	47344.3	20285	18408.8	21690.8	79785.4	93763.3	97118.8	74030.8	47500.1	23786.7	9021.52	9261.98	11231	7240.58	7866.83	11625.9	18762.4	34196.6	40901.3	53676.2	10975.2	8038.73	4023.37	6076.47
Capan-1	PATL1	pT194	VRAVPIGtPPKQMAV	FALSE	FALSE	-2.33465	0.206125	3.18179e-05	0.00737841	TRUE	1716877	312232	676336	428561	1394334	248817	555153	481543	351267	62433	121118	110472	606151	539622	760581	366624	494524	540940	693721	414089	101199	103845	133627	84520.2
PaTu-8988-T	BRCA1	pS1642	EKPELTAsTERVNKR	FALSE	FALSE	-2.33274	0.0870901	NA	NA	FALSE	NA	285263	NA	419672	NA	71496.1	NA	56614.3	NA	22456.8	NA	22777	NA	316674	NA	316555	NA	66761	NA	59168.3	NA	22582.5	NA	21675.8
PSN-1	LARP1	pS766;pS774	EPSTIARsLPTTVPE	FALSE	FALSE	-2.33157	0.234115	0.00197773	0.0869404	FALSE	458842	360454	574224	841814	163737	74015.1	71082.2	251405	386277	264585	396231	690888	466974	593674	771902	473966	451093	684771	944354	528951	129636	120108	122923	125587
PaTu-8988-T	TCEA1	pS137	FPRAPSTsDSVRLKC	FALSE	FALSE	-2.33149	NA	NA	NA	FALSE	NA	NA	NA	598515	NA	NA	NA	85823	NA	NA	NA	40431.1	NA	NA	NA	457335	NA	NA	NA	90862.9	NA	NA	NA	38977.5
Capan-1	SPATS2L	pS135	IPREKKIsILEEPSK	FALSE	FALSE	-2.32901	0.159655	1.63442e-05	0.00547663	TRUE	748870	464196	385097	177080	1031541	577898	404326	284185	233002	150368	90873.4	69139.4	376423	445967	517858	405479	520876	698408	604172	654110	95571	139032	119890	141588
Capan-1	ERCC6L	pS984	KENSLCGsAPNSRAG	FALSE	FALSE	-2.327	0.117246	0.000240624	0.0182908	FALSE	32567.6	36806	NA	85211	40984	20710.7	NA	90732.8	9373.74	5520.84	NA	21305.5	30187.6	47218.2	NA	27834.8	38162.4	33422.7	NA	29792.6	7090.11	6816.37	NA	6224.24
PANC-1	TCEA1	pS137	FPRAPSTsDSVRLKC	FALSE	FALSE	-2.32111	NA	NA	NA	FALSE	NA	NA	NA	40431.1	NA	NA	NA	457674	NA	NA	NA	146609	NA	NA	NA	38977.5	NA	NA	NA	517059	NA	NA	NA	103470
MiaPaCa-2	MAF1	pS75	SPSRLSKsQGGEEEG	TRUE	FALSE	-2.3193	0.721437	0.0182855	0.327721	FALSE	583260	301243	341296	562022	589187	288069	433472	548770	104949	66270.7	97395.4	110111	1306616	363130	963816	306344	1308447	354809	1206380	404634	229000	75634.8	287037	73465.1
MiaPaCa-2	THRAP3	pS559	GDFPTGKsSFSITRE	FALSE	FALSE	-2.31859	NA	NA	NA	FALSE	27480	NA	NA	NA	138504	NA	NA	NA	28258.1	NA	NA	NA	20760.3	NA	NA	NA	103728	NA	NA	NA	20793.7	NA	NA	NA
MiaPaCa-2	SCAF11	pS533	QDQISGLsQSEVKTD	TRUE	FALSE	-2.31833	0.257595	0.000211366	0.0359293	FALSE	23150	7096.27	23147.2	12609.1	115036	48829.5	134191	29502.2	20613.1	9387.96	18661.6	11407	10681.7	8698.35	7914.22	12104.8	52618.8	61156.4	45216.4	38312.7	9264.1	10895.1	6658.81	13404.1
PaTu-8988-T	TBCB	pS110	RVEKYTIsQEAYDQR	TRUE	FALSE	-2.31361	0.157931	0.000182426	0.0254125	FALSE	841304	NA	262126	239413	166351	NA	46080.5	40784.7	135626	NA	72781.6	39809.2	298289	NA	298858	243989	64284.7	NA	47821	57589.4	52909.2	NA	56463.2	51185.1
PANC-1	LUC7L3	pS110	GHARLALsQNQQSSG	TRUE	FALSE	-2.31225	NA	NA	NA	FALSE	NA	3022.49	NA	NA	NA	5495.61	NA	NA	NA	1360.41	NA	NA	NA	4240.35	NA	NA	NA	9301.03	NA	NA	NA	1872.72	NA	NA
PSN-1	CLSPN	pS260	SLESGVHsFEEGSEL	FALSE	FALSE	-2.31173	NA	NA	NA	FALSE	NA	95411.6	NA	NA	NA	22498.1	NA	NA	NA	8577.88	NA	NA	NA	17664.6	NA	NA	NA	104696	NA	NA	NA	21087.8	NA	NA
PaTu-8988-T	RIF1	pS1576	SGKWKNKsNESVDIQ	FALSE	FALSE	-2.31137	NA	NA	NA	FALSE	76639.3	NA	NA	NA	14166.4	NA	NA	NA	20367.8	NA	NA	NA	58788.9	NA	NA	NA	11844.1	NA	NA	NA	17190.6	NA	NA	NA
PANC-1	FANCI	pS1121	TLSEEASsQATLPNQ	TRUE	FALSE	-2.31051	0.715376	NA	NA	FALSE	12006	NA	7186.15	NA	56830.4	NA	11591.4	NA	6993.38	NA	4760.28	NA	6843.74	NA	10172.2	NA	38591.8	NA	21585.5	NA	3892.92	NA	8695.97	NA
Capan-1	RPS6	pS235;pS236;pS240	IAKRRRLsSLRASTS	FALSE	FALSE	-2.30905	0.5127	0.0407369	0.306632	FALSE	NA	376061	1244265	667592	NA	319366	406709	1474638	NA	93662.3	145116	192678	NA	416061	903292	474779	NA	444471	328086	1054185	NA	99728.9	103356	122550
Dan-G	TOP3A	pS778	SLNRMDNsQHPQPAD	TRUE	FALSE	-2.30785	0.682491	NA	NA	FALSE	NA	NA	1551.59	1502.25	NA	NA	30322	40043.3	NA	NA	5156.39	14098.4	NA	NA	1600.5	1661.42	NA	NA	35516	50203.5	NA	NA	5490.82	13245.2
PaTu-8988-T	TCEA1	pT96	KKKEPAItSQNSPEA	FALSE	FALSE	-2.30417	NA	NA	NA	FALSE	NA	NA	NA	54216.2	NA	NA	NA	7922.88	NA	NA	NA	5250.53	NA	NA	NA	41427.6	NA	NA	NA	8388.15	NA	NA	NA	5061.76
Dan-G	CDK6	pS317	LDSHLPPsQNTSELN	TRUE	FALSE	-2.30199	NA	NA	NA	FALSE	NA	NA	NA	12185.5	NA	NA	NA	95019.6	NA	NA	NA	25713.4	NA	NA	NA	11821.5	NA	NA	NA	104498	NA	NA	NA	21190.5
Dan-G	RAB3IP	pT329;pT333	RLWKDEPtMDRTCPF	FALSE	FALSE	-2.30126	NA	NA	NA	FALSE	NA	18482.2	NA	NA	NA	18213.8	NA	NA	NA	4819.29	NA	NA	NA	19042.7	NA	NA	NA	19866	NA	NA	NA	4030.53	NA	NA
PSN-1	FANCD2	pT596	RSESPSLtQERANLS	TRUE	FALSE	-2.30082	0.217087	0.00135962	0.0730613	FALSE	69315.5	93494	128921	110623	16298.4	28176.5	30795.9	19278.8	16220.1	20412.5	31230.1	29848.7	19571.8	29338.7	25273.2	12737.1	103013	115278	104318	110917	19506.7	29675.9	26202.7	15367.5
Dan-G	UTP20	pS2347;pT2349	ATCKKMAsMTIKSLL	FALSE	FALSE	-2.29986	NA	NA	NA	FALSE	NA	36696.5	NA	NA	NA	36591.6	NA	NA	NA	9691.4	NA	NA	NA	41180.4	NA	NA	NA	43469.5	NA	NA	NA	8827.93	NA	NA
Capan-1	SUGP1	pT324	RKAKASStGSFTAPD	FALSE	FALSE	-2.29847	0.715186	NA	NA	FALSE	NA	8955.53	10093.3	NA	NA	26148.8	86959.1	NA	NA	11083.4	12550.6	NA	NA	8587.69	8865.96	NA	NA	31542.3	84878.1	NA	NA	10228.6	10815.8	NA
MiaPaCa-2	MYO7B	pS1952	NDRSQLAsVPKILRE	FALSE	FALSE	-2.29583	0.17659	1.94083e-05	0.0115539	FALSE	192736	234180	255656	197284	148280	221805	258438	125974	30412.4	45117	42305.4	36370.1	266190	245431	173723	200884	203014	237522	173069	173520	40911.8	44768.8	30000.9	45330.7
PANC-1	TRRAP	pS3649	QSNMVPRsMLKEWAL	FALSE	FALSE	-2.29433	0.530996	0.00584373	0.190131	FALSE	315912	607874	3869452	302110	464293	482503	6968013	1196076	125721	189264	1117777	296748	200256	648218	489014	260593	350616	620707	1158483	1209043	77825.8	198036	182303	187388
PSN-1	TASP1	pS358	CSAEPDSsQNKQTLL	TRUE	FALSE	-2.29272	0.399933	0.00185214	0.0846028	FALSE	162942	73838.9	215726	209957	41584.6	18803.1	61585.8	34141.6	13653.9	3723.61	5227.32	0	8980.43	4936.48	7446.6	7456.25	147635	116388	165942	336958	30343.5	25316.8	49814.1	43561.1
PANC-1	PCNP	pS77	KFGFAIGsQTTKKAS	TRUE	FALSE	-2.29174	0.947624	NA	NA	FALSE	23782.7	NA	NA	23451.1	50627.6	NA	NA	125133	20723.9	NA	NA	24899	16659.3	NA	NA	24338.9	42247.6	NA	NA	152194	14176.2	NA	NA	18918
PANC-1	TSEN34	pS142	SSQEAGSsQAAKEDE	TRUE	FALSE	-2.29103	0.391107	0.00747694	0.212331	FALSE	25375.5	7929.59	9353.21	4374.43	35896	28133.8	32445.7	21688.2	16427.3	4491.19	4959.36	8285.85	19974.7	8041.91	5783.61	5247.46	33661.2	34420.3	26394	30488.5	12627.7	4469.27	3957.59	7276.47
PaTu-8988-T	SEC14L1	pT234	APEPVVGtPDDKLDA	FALSE	FALSE	-2.28977	NA	NA	NA	FALSE	18850.3	NA	NA	NA	3536.96	NA	NA	NA	71836.9	NA	NA	NA	14459.8	NA	NA	NA	2957.15	NA	NA	NA	60631	NA	NA	NA
PANC-1	PNN	pS692	SDRKRSIsESSRSGK	FALSE	FALSE	-2.28848	0.51147	0.0124312	0.248206	FALSE	842447	793575	74778.3	220881	515753	675592	178496	256142	151559	77544.8	47398.1	122869	305687	263583	100249	292753	222944	270703	314804	397840	53704.4	25272.6	82003.4	119218
Capan-1	PDCD4	pS76	RDSGRGDsVSDSGSD	FALSE	FALSE	-2.28585	0.205804	0.000150477	0.0153458	FALSE	504781	384487	386937	349199	371663	276108	231896	298707	128580	43465.6	51892.5	88781.1	332160	462174	449725	286809	245681	417502	299495	246613	69042.1	50283.6	59171.9	65213.9
Dan-G	RACGAP1	pS592	LLKTPSSsSLSQRVR	FALSE	FALSE	-2.28429	NA	NA	NA	FALSE	NA	27034	NA	NA	NA	50356.8	NA	NA	NA	13481.9	NA	NA	NA	27853.8	NA	NA	NA	54924.8	NA	NA	NA	11275.3	NA	NA
Dan-G	TFEB	pT331	RVHGLPTtSPSGMNM	FALSE	FALSE	-2.28331	NA	NA	NA	FALSE	NA	40445.4	NA	NA	NA	46624.9	NA	NA	NA	12491.2	NA	NA	NA	41671.9	NA	NA	NA	50854.3	NA	NA	NA	10446.8	NA	NA
Capan-1	PPIG	pS315	RECNPPNsQPASYQR	TRUE	FALSE	-2.28222	0.104535	2.6746e-06	0.00235182	TRUE	2797.97	3047.3	5485.52	3265.15	12584.9	8699.1	20076.2	15331.7	2934.12	2321.33	4079.98	4436.77	3634.98	4605.57	3722.43	2959.03	16424.3	16538.6	15138.4	13966.5	3110.52	3376.47	2716.26	3595.96
PANC-1	MDC1	pT659	TDTLGEStQPQREGA	TRUE	FALSE	-2.28168	NA	NA	NA	FALSE	NA	17036.8	NA	NA	NA	46491.5	NA	NA	NA	11755.2	NA	NA	NA	16664.3	NA	NA	NA	54859.8	NA	NA	NA	11282.4	NA	NA
MiaPaCa-2	ANKIB1	pS891	SLGAIGTsLPSRLDS	FALSE	FALSE	-2.28097	0.215562	0.000529562	0.0507002	FALSE	135080	253212	93918.4	115259	127173	291162	100275	83787.2	19205.7	60173.2	25094.6	22040.4	218932	220247	205592	212038	204330	258770	216326	208512	30319.3	49554.6	57328.8	49630.9
MiaPaCa-2	UIMC1	pS140	PLATGPSsQSHQEKT	TRUE	FALSE	-2.27949	0.213704	5.69611e-05	0.0205033	FALSE	17462.3	26458.6	51427.1	70650.5	60093	94836.4	172669	162547	13072.5	15643.6	40153.1	40187	21986.5	30823	32319.7	32685.1	75006	112885	106942	101726	16031.9	17254.4	26334.9	22757
Capan-1	POM121;pPOM121B;pPOM121C	pT81	QNSNSQStPGSSGQR	FALSE	FALSE	-2.27688	NA	NA	NA	FALSE	15152	NA	NA	NA	13741.5	NA	NA	NA	3490.65	NA	NA	NA	8352.75	NA	NA	NA	7609.78	NA	NA	NA	1570.23	NA	NA	NA
Dan-G	RPS6	pS235;pS236;pT241	IAKRRRLsSLRASTS	FALSE	FALSE	-2.27248	NA	NA	NA	FALSE	387607	NA	NA	NA	539425	NA	NA	NA	129822	NA	NA	NA	406681	NA	NA	NA	640367	NA	NA	NA	132539	NA	NA	NA
PANC-1	PPIG	pS315	RECNPPNsQPASYQR	TRUE	FALSE	-2.27008	0.499501	0.0228718	0.304795	FALSE	2109.22	3305.07	3664.07	NA	7205.37	10063.1	9909.08	NA	2192.16	1827.27	2443.66	NA	2541.79	1763.38	2693.66	NA	10344.1	6477.06	9583.43	NA	2579.79	956.612	2318.39	NA
PaTu-8988-T	SMCR8	pS417	KVLISVGsYKSSVES	FALSE	FALSE	-2.26923	0.319016	0.00622631	0.128393	FALSE	405122	NA	327062	296898	64080.6	NA	93323.2	42719	209352	NA	302873	142623	314173	NA	175068	320279	54163.7	NA	45468.7	63850.6	178634	NA	110313	194110
PANC-1	DIDO1	pS139	VKERPASsEKVKGGD	FALSE	FALSE	-2.26167	NA	NA	NA	FALSE	NA	38321.2	NA	NA	NA	29208.5	NA	NA	NA	7488.39	NA	NA	NA	36057.4	NA	NA	NA	33154.5	NA	NA	NA	6913.71	NA	NA
MiaPaCa-2	ORC3	pS516	EEEDASGsQPKGLQK	TRUE	FALSE	-2.25927	NA	NA	NA	FALSE	77726.5	NA	NA	NA	297062	NA	NA	NA	63152	NA	NA	NA	30520.4	NA	NA	NA	115634	NA	NA	NA	24153.4	NA	NA	NA
Dan-G	CDH1	pT790	TRNDVAPtLMSVPRY	FALSE	FALSE	-2.25912	NA	NA	NA	FALSE	NA	18949.9	NA	NA	NA	38762.5	NA	NA	NA	10560.4	NA	NA	NA	19524.5	NA	NA	NA	42278.8	NA	NA	NA	8831.98	NA	NA
Capan-1	NELFE	pT91	SGFKRSRtLEGKLKD	FALSE	FALSE	-2.25881	0.386973	0.00383246	0.0883781	FALSE	205493	152009	20041.9	58895.7	947371	1044929	373562	327251	368923	279753	37160.2	123198	82923.3	71172	27825.5	80863.8	384042	615436	576311	451650	121482	126058	50615.9	151278
PANC-1	NELFE	pS139	LYESFVSsSDRLREL	FALSE	FALSE	-2.25828	0.575863	0.00793376	0.215467	FALSE	34223.4	16694.9	23232.1	18300.3	152379	115120	70085.4	59310.6	33760.5	23407.9	17547.5	24564.7	11314.4	24356.3	31092.3	16013.5	60013.6	202609	123396	60819.6	10899.6	33508.7	30307.3	15736
PaTu-8988-T	CLK1;pCLK4	pS341	EHHSTLVsTRHYRAP	FALSE	FALSE	-2.25775	NA	NA	NA	FALSE	NA	NA	NA	29502.5	NA	NA	NA	4452.31	NA	NA	NA	4688.64	NA	NA	NA	22543.4	NA	NA	NA	4713.77	NA	NA	NA	4520.07
PSN-1	DTWD1	pT181	PSFKRKRtEEQEFCD	FALSE	FALSE	-2.25757	0.462988	NA	NA	FALSE	271851	NA	389437	NA	58676.1	NA	93179.4	NA	20757.1	NA	32516.7	NA	38594.6	NA	44104	NA	428252	NA	235177	NA	74439.9	NA	59169.5	NA
PSN-1	LARP1	pS766	EPSTIARsLPTTVPE	FALSE	FALSE	-2.25646	0.792767	0.0476861	0.473597	FALSE	477934	NA	322653	932350	116157	NA	71744.3	234905	253059	NA	160567	557385	739947	NA	190694	634640	873306	NA	226312	683945	170931	NA	52915.1	136995
PANC-1	MDC1	pS516	HLERSQAsTTVDINT	FALSE	FALSE	-2.25503	1.35207	0.215972	0.622938	FALSE	86596.2	20102.5	31731	NA	84099.6	94878.7	95275	NA	73859.9	9947.55	14544.5	NA	6384	21384.2	23564	NA	7385.96	121756	93079.5	NA	5317.37	10383.1	13939	NA
MiaPaCa-2	USP24	pS1299	KSSYRQLsVSDRSSI	FALSE	FALSE	-2.25431	0.243262	0.000332663	0.0403329	FALSE	316429	214068	156166	453757	313467	235255	158040	335666	52430.6	49842	34449.2	96133.1	252664	241493	156364	156903	248129	271173	155947	157012	40777.7	53235.9	35996.9	40688.9
Dan-G	ZNF462	pS624	VHQQHKHsFCDNLPK	FALSE	FALSE	-2.25375	0.369238	NA	NA	FALSE	43430.6	NA	NA	34082.4	142887	NA	NA	223376	36281.8	NA	NA	60015.5	44896	NA	NA	33566.5	167124	NA	NA	249390	36495	NA	NA	50210.2
PSN-1	TP53BP1	pT855	QELQQPQtQEKTSNS	TRUE	FALSE	-2.2523	0.197383	4.42259e-05	0.0134291	FALSE	412010	239095	464413	199338	95376.8	65539.8	98396.7	50036.7	95064.3	46976.2	96659.7	44699	37855	32664.3	34435.9	28374.7	289794	283784	288781	206740	54025.7	66447.1	64337.6	41256.6
Dan-G	Q68DA7	3	SSTNGPKsPSGVLSE	FALSE	FALSE	-2.25187	NA	NA	NA	FALSE	NA	4802.07	NA	NA	NA	9504.39	NA	NA	NA	2602.4	NA	NA	NA	4947.69	NA	NA	NA	10366.6	NA	NA	NA	2176.47	NA	NA
PANC-1	THRAP3	pS560	DFPTGKSsFSITREA	FALSE	FALSE	-2.25132	0.308717	0.00930889	0.228936	FALSE	NA	18867.8	38360	27977.7	NA	114832	129452	94404.6	NA	22217.3	29582.6	39689.4	NA	22722.4	28118	21092.2	NA	166831	124831	83404.3	NA	26253.7	27984	21904.9
Dan-G	BRCA1	pS1642	EKPELTAsTERVNKR	FALSE	FALSE	-2.24848	0.131286	2.55208e-06	0.00342984	TRUE	30389.9	28451.2	45759	42567.9	299247	297315	581812	580875	73772.3	114906	102806	150638	35475.9	29700.8	30611	26714.6	395248	328564	441947	413252	83797.3	97368.3	70995.3	80307.1
PaTu-8988-T	RRAGC	pS15;pS2	EETPLAGsYGAADSF	FALSE	FALSE	-2.24629	NA	NA	NA	FALSE	95193.7	NA	NA	NA	18408.1	NA	NA	NA	151524	NA	NA	NA	67338.9	NA	NA	NA	14192.7	NA	NA	NA	117935	NA	NA	NA
PaTu-8988-T	BCLAF1	pS268	HSHSIQHsPERSGSG	FALSE	FALSE	-2.24228	1.08232	NA	NA	FALSE	NA	373178	1.21091e+06	NA	NA	212369	124144	NA	NA	14988.5	42078.6	NA	NA	387629	1.72641e+06	NA	NA	185552	161104	NA	NA	14103.1	40820.9	NA
Capan-1	GSG2	pS220	DRASLPCsQEEATGG	TRUE	FALSE	-2.24216	NA	NA	NA	FALSE	NA	NA	8972.76	NA	NA	NA	55518.1	NA	NA	NA	13291.2	NA	NA	NA	9821.05	NA	NA	NA	67523.6	NA	NA	NA	14272.5	NA
Capan-1	MAGED2	pS157	ADEPEPEsAAAQSQE	FALSE	FALSE	-2.24026	NA	NA	NA	FALSE	NA	0	NA	NA	NA	2805.02	NA	NA	NA	775.98	NA	NA	NA	0	NA	NA	NA	3253.87	NA	NA	NA	688.676	NA	NA
PSN-1	KIF1B	pS1655	QKTPEANsRASSPCP	FALSE	FALSE	-2.23687	0.925167	0.0799089	0.602981	FALSE	19537.1	NA	61848.7	76941.1	5630.72	NA	8799.57	26610.9	9507.13	NA	8017.28	32186.3	6021.31	NA	11257.2	7602.41	23772.3	NA	132640	34239.6	5517.62	NA	19843.9	9414.56
Capan-1	ITSN2	pS1562	EKAYQARsQKTSGIG	TRUE	FALSE	-2.23547	0.134222	1.56058e-05	0.00545907	TRUE	54748.6	37640.2	45705.1	30505.7	211184	189839	142033	145056	48033.7	48632	47523.8	30990.7	40367.1	27123.9	41686.4	37285.8	156421	172084	143949	178217	28900	33727.1	42525.1	33876.2
Dan-G	PXN	pSTS(ph)LGSNLSELDR	NA	FALSE	FALSE	-2.23525	0.221952	0.00151495	0.0572243	FALSE	255455	402706	691465	328383	235887	479799	782110	509354	91279.8	97462	143238	160248	434944	399193	403733	288654	454421	503490	518536	507555	151226	78421.6	86336.4	119658
PaTu-8988-T	PATL1	pT194	VRAVPIGtPPKQMAV	FALSE	FALSE	-2.23522	0.356222	0.00528221	0.118401	FALSE	1062555	402406	347706	386074	195601	89424.2	59399.1	97225.5	964996	425181	443450	286533	419008	501643	595810	201944	84070	93768.8	92645.3	70463.3	418696	480131	517048	189092
PANC-1	VPS72	pS108	VNTPAGSsQKAREEK	TRUE	FALSE	-2.23372	NA	NA	NA	FALSE	NA	9866.15	NA	NA	NA	35364.2	NA	NA	NA	9243.99	NA	NA	NA	13417.1	NA	NA	NA	58016.9	NA	NA	NA	12335	NA	NA
Dan-G	ZNF512B	pS824	DPPPKHRsQDSLVPK	TRUE	FALSE	-2.23318	NA	NA	NA	FALSE	NA	NA	27819.7	NA	NA	NA	322168	NA	NA	NA	75370.7	NA	NA	NA	28696.7	NA	NA	NA	377353	NA	NA	NA	80259	NA
PANC-1	BRCA1	pS1642	EKPELTAsTERVNKR	FALSE	FALSE	-2.23231	0.10421	NA	NA	FALSE	NA	22456.8	NA	22777	NA	154979	NA	153720	NA	40934	NA	51876.7	NA	22582.5	NA	21675.8	NA	188007	NA	171432	NA	40390	NA	36141.5
Capan-1	ZNF280C	pS115	FHLVSKSsQSSVTVE	TRUE	FALSE	-2.23171	0.676785	0.0551553	0.355693	FALSE	16578.5	7307.48	NA	29519.6	45102.1	21171.5	NA	68947.9	11510.1	3526.92	NA	28306.9	15367	14531.5	NA	5534.35	41997.1	52960.5	NA	12993.6	8705.99	6749.88	NA	4746.24
Capan-1	RECQL5	pS858	WKGKRPRsQQENPES	TRUE	FALSE	-2.23131	0.165591	1.33871e-05	0.00505241	TRUE	17127.2	23796.5	23132.7	20461.7	55071.1	83333.4	82192.2	91057.9	16650.5	22018.8	22295.3	17705.4	19362.8	14226.9	20292.1	18173.6	62543.9	62672	80116.2	81295.6	15360.6	12669.2	19187.5	14063.9
PSN-1	MAF1	pS60;pS68	PHVLEALsPPQTSGL	FALSE	FALSE	-2.22891	0.163761	0.000175994	0.0229742	FALSE	39812	42492	NA	35143.4	14103.4	8702.42	NA	8597.87	69241.6	60064.6	NA	61809.7	39901.3	51411.3	NA	46535.1	36197.8	48323.1	NA	41261	10326.9	8453.62	NA	8025.21
PaTu-8988-T	TOPBP1	pS888	NAVALSAsPQLKEAQ	FALSE	FALSE	-2.2285	0.160124	0.000163876	0.0237954	FALSE	1587290	494435	431348	1531378	304217	102401	100283	297532	327489	72943.9	122263	359229	732727	739892	626238	476169	153062	128895	132522	128184	166336	98878.8	120781	140925
PANC-1	RPS6	pS236;pS240	AKRRRLSsLRASTSK	FALSE	FALSE	-2.22812	0.271427	0.00027255	0.0514321	FALSE	1597295	239967	1698703	301568	1677415	303887	422972	249782	299868	80565.2	118822	95287.6	617244	549433	1475891	486560	772203	839373	483456	472276	113161	181000	133230	112549
MiaPaCa-2	LARP1	pS766;pS774	EPSTIARsLPTTVPE	FALSE	FALSE	-2.22765	0.299696	0.00051887	0.0507002	FALSE	1554605	187398	292290	410650	1646437	188537	273904	312488	224578	34560.7	64609.9	126201	620864	352112	385372	288924	651836	361965	355897	297415	87360.2	61482.8	88899.9	108685
PaTu-8988-T	IRS2	pS388;pS391	SVAGSPLsPGPVRAP	FALSE	FALSE	-2.22615	NA	NA	NA	FALSE	515006	NA	NA	NA	100990	NA	NA	NA	227018	NA	NA	NA	268238	NA	NA	NA	57330.3	NA	NA	NA	130098	NA	NA	NA
Dan-G	FILIP1L	pS1051	FQRSNSNsSSVITTE	FALSE	FALSE	-2.22607	0.156755	NA	NA	FALSE	NA	50907.1	46692.2	NA	NA	282406	213822	NA	NA	74254.3	53294.8	NA	NA	45836.6	56286.2	NA	NA	269181	292683	NA	NA	54270.1	66321.6	NA
Dan-G	HUWE1	pS3117	ERLFGHSsTSALSAI	FALSE	FALSE	-2.22569	NA	NA	NA	FALSE	NA	NA	7903.5	NA	NA	NA	34521.6	NA	NA	NA	8118.34	NA	NA	NA	6235.87	NA	NA	NA	30928.2	NA	NA	NA	6612.36	NA
PSN-1	TP53BP1	pS345	TLHLLQLsGQRSLVQ	FALSE	FALSE	-2.22552	0.318635	0.000606474	0.0460806	FALSE	167280	89994	95515.8	74953.7	47048.6	18491	21381.2	21060.7	34492.3	14755.2	15908.2	22925.5	23257.7	29734.3	30748.9	24458.5	101188	170101	107780	71771.9	22919.7	29854.4	25369.8	16032.6
Capan-1	THRAP3	pS560	DFPTGKSsFSITREA	FALSE	FALSE	-2.22549	0.302325	0.00262815	0.0694215	FALSE	21624.5	NA	12760.4	24977.8	148360	NA	38687	182424	30393.3	NA	16762	31488.9	20103.2	NA	25826.7	20466	138553	NA	87008.3	150249	23056.5	NA	33284	23074.7
Dan-G	RPS6	pS236;pS240;pS242	AKRRRLSsLRASTSK	FALSE	FALSE	-2.22444	NA	NA	NA	FALSE	605260	NA	NA	NA	389946	NA	NA	NA	97025	NA	NA	NA	635045	NA	NA	NA	462916	NA	NA	NA	99055.4	NA	NA	NA
MiaPaCa-2	CLSPN	pS1246	FEAIRPGsAQQVKTG	FALSE	FALSE	-2.22376	0.285874	0.000244886	0.037255	FALSE	16455.3	8005.34	8701.92	9073.96	44771.7	44402.7	57588.4	20719.5	13964.9	7219.43	7293.34	7767.36	13571.9	9816.73	10654.5	15513.8	36606.3	55635.1	69488.9	47919.8	11218.7	8381.94	9319.3	16255
PaTu-8988-T	NELFE	pS139	LYESFVSsSDRLREL	FALSE	FALSE	-2.22354	0.471827	0.00358523	0.0958555	FALSE	272072	150395	75170.9	128392	58353.7	36582.5	14350.4	23434	34223.4	16694.9	23232.1	18300.3	81749.7	242218	147851	89048.2	19110.4	49558.6	25691.3	22519.4	11314.4	24356.3	31092.3	16013.5
Dan-G	NEIL3	pS560;pT561	FCNHGKRsTMKTVLK	FALSE	FALSE	-2.22351	NA	NA	NA	FALSE	NA	16353.1	NA	NA	NA	21716.7	NA	NA	NA	6064.31	NA	NA	NA	14795.1	NA	NA	NA	20799.3	NA	NA	NA	4453.53	NA	NA
PSN-1	CDC5L	pS358	RTPRTPAsQDRILQE	TRUE	FALSE	-2.22285	NA	NA	NA	FALSE	35976.5	NA	NA	NA	9569.68	NA	NA	NA	8166.11	NA	NA	NA	7308.72	NA	NA	NA	43775.4	NA	NA	NA	9377.47	NA	NA	NA
MiaPaCa-2	TOPBP1	pS888	NAVALSAsPQLKEAQ	FALSE	FALSE	-2.22114	0.289504	0.000407328	0.0440883	FALSE	475971	175438	172308	627836	1567402	719232	466953	1222230	305222	157736	92899.2	348888	316503	259847	238976	218793	1033226	1088467	638237	576177	197690	221198	134461	148822
PANC-1	MRE11A	pS678	SSKIMSQsQVSKGVD	TRUE	FALSE	-2.21946	0.557432	0.0171694	0.276798	FALSE	23627.2	12981.5	28951.2	43488.4	250299	44950.5	39075.7	182725	30902.3	10130.9	18148.3	73559.7	13449.6	18861.1	21283.7	7630.66	169737	78787.4	37791.6	37572.5	17178.4	14443	17217.9	9448.98
PANC-1	LIMA1	pS225	SASGRKIsENSYSLD	FALSE	FALSE	-2.21759	0.129544	2.36506e-05	0.0175017	FALSE	933994	39273.5	127318	728991	853697	38007	72779.6	526466	190994	8204.01	21882.4	189614	135254	135469	171191	171382	147275	158155	128739	145043	27009.7	27767.3	37971.1	32634
Capan-1	FTO	pT6	__MKRTPtAEERERE	FALSE	FALSE	-2.21664	0.309149	0.000376223	0.0234617	FALSE	19763.3	15914.1	10975.1	11155.3	188471	155675	64462.5	78187.3	39075.3	43735.8	21514.4	17650.2	16825.5	13054.6	15909.7	12400.7	161187	160641	103836	87368.1	27146	34528.3	30597.6	17547.5
MiaPaCa-2	CTTN	pS426	PVYEDAAsFKAELSY	FALSE	FALSE	-2.21292	NA	NA	NA	FALSE	29411.2	NA	NA	NA	31449.4	NA	NA	NA	6904.03	NA	NA	NA	73228.8	NA	NA	NA	77624.4	NA	NA	NA	16743.3	NA	NA	NA
PaTu-8988-T	SEC62	pS356	EDDRSQHsSGNGNDF	FALSE	FALSE	-2.21276	NA	NA	NA	FALSE	NA	NA	NA	177010	NA	NA	NA	27559.3	NA	NA	NA	15003.6	NA	NA	NA	353490	NA	NA	NA	76255.3	NA	NA	NA	37801.9
PANC-1	CTTN	pS426	PVYEDAAsFKAELSY	FALSE	FALSE	-2.208	NA	NA	NA	FALSE	71223.5	NA	NA	NA	57455	NA	NA	NA	15169.8	NA	NA	NA	135452	NA	NA	NA	130169	NA	NA	NA	28173	NA	NA	NA
PaTu-8988-T	LARP1	pT865	TVGSYGCtPQSLPKF	FALSE	FALSE	-2.20724	0.19048	0.000290195	0.0316275	FALSE	9329.64	12886.5	16376.9	24951.1	2421.17	3310.18	3202.21	3640.53	5059.77	7771.14	11080	11207.1	10885.9	15882.9	19353.9	13694.3	3079.1	3431.77	3444.56	2768.45	6495.81	8676.28	8909.75	7760.37
Dan-G	EIF4EBP2	pT37;pT46	GGTLFSTtPGGTRII	FALSE	FALSE	-2.20661	0.346272	0.00610869	0.121404	FALSE	47813.9	111963	293097	NA	48590	100727	339026	NA	19745.3	20898.7	68199.6	NA	66092.4	125429	117200	NA	75994.1	119455	153935	NA	26557.9	19004.1	28152.1	NA
MiaPaCa-2	TRIP12	pS154	QKRKRTEsSCVKSGS	FALSE	FALSE	-2.20546	NA	NA	NA	FALSE	158292	NA	NA	NA	86564.6	NA	NA	NA	19102	NA	NA	NA	102431	NA	NA	NA	55530.2	NA	NA	NA	12039.8	NA	NA	NA
PANC-1	HERC1	pS1406	RDRDRMNsGAGSGAR	FALSE	FALSE	-2.20522	NA	NA	NA	FALSE	NA	NA	NA	180504	NA	NA	NA	135816	NA	NA	NA	47145.6	NA	NA	NA	174014	NA	NA	NA	153438	NA	NA	NA	33273.3
Capan-1	HERC1	pS1328	SSRDRWIsENQDSAD	FALSE	FALSE	-2.20436	NA	NA	NA	FALSE	24637.6	NA	NA	NA	36196.9	NA	NA	NA	9668.84	NA	NA	NA	22837.2	NA	NA	NA	33704.9	NA	NA	NA	7313.31	NA	NA	NA
MiaPaCa-2	COIL	pS370	GAAGWRRsGSNGGGQ	FALSE	FALSE	-2.19959	NA	NA	NA	FALSE	NA	10870.5	NA	NA	NA	51030.3	NA	NA	NA	11989	NA	NA	NA	11176	NA	NA	NA	53606.3	NA	NA	NA	11670.1	NA	NA
Dan-G	FGF10	pS128;pY130;pY131	VAVKAINsNYYLAMN	FALSE	FALSE	-2.19323	NA	NA	NA	FALSE	NA	12009.4	NA	NA	NA	16850.7	NA	NA	NA	4805.31	NA	NA	NA	15057.1	NA	NA	NA	22365.4	NA	NA	NA	4890.44	NA	NA
Dan-G	NHS	pS388	CSLVHSQsVLQRRRK	FALSE	FALSE	-2.1927	NA	NA	NA	FALSE	NA	13012.8	NA	NA	NA	18745	NA	NA	NA	5347.46	NA	NA	NA	13407.4	NA	NA	NA	20445.4	NA	NA	NA	4472.26	NA	NA
PaTu-8988-T	VCP	pS784	NQGGAGPsQGSGGGT	TRUE	FALSE	-2.19092	0.403667	0.0305782	0.310652	FALSE	98674.6	53955.8	NA	80117.9	35644	11375.3	NA	8700.17	21220.4	4574.32	NA	2177.18	32960.2	65776.6	NA	83252.7	12976.9	11664.6	NA	12526.2	7799.04	5051.44	NA	2854.31
Dan-G	U2AF1	pS58	IYRNPQNsSQSADGL	FALSE	FALSE	-2.19065	0.697732	0.0355227	0.31196	FALSE	NA	1891.55	2807.52	3346.05	NA	41587.3	16895.9	37699.5	NA	13642	3496.98	11173	NA	1497.01	3645.95	5782.25	NA	34842.2	24914.8	73852.7	NA	8763.79	4688.06	16401.6
Dan-G	AEBP2	pS167	EPKGPRGsQGGGGGG	TRUE	FALSE	-2.18566	0.776681	0.0307454	0.290047	FALSE	2515.38	9540.5	15211.8	11429.8	18294.6	51981.4	86714.3	54512.1	4805.21	15029.6	23447	13795.4	4624.16	30487.3	13012.9	7055.07	38052.8	175846	84230.6	38143.7	8595.55	38985.2	20705.8	7233.51
PANC-1	MYO7B	pS1952	NDRSQLAsVPKILRE	FALSE	FALSE	-2.18437	0.200269	3.66545e-05	0.0237228	FALSE	203006	308694	345878	140321	197918	197447	249802	136793	47988.4	51321	53605.8	57998.1	214155	296094	167409	160845	248727	228470	159059	183752	49436.6	48301.8	33483.7	48669.2
Dan-G	GRB10	pS426	PFSTPVRsVSENSLV	FALSE	FALSE	-2.1836	NA	NA	NA	FALSE	NA	41943.3	NA	NA	NA	41960	NA	NA	NA	12045.9	NA	NA	NA	43215.2	NA	NA	NA	45766.3	NA	NA	NA	10074.3	NA	NA
PSN-1	IRS1	pT502	TPGTGLGtSPALAGD	FALSE	FALSE	-2.18317	0.408528	NA	NA	FALSE	16835.9	20184.3	NA	NA	6692.39	3578.82	NA	NA	11371.2	8315.98	NA	NA	22107.4	20803.9	NA	NA	14792.1	24801.5	NA	NA	4735.33	3756.29	NA	NA
PaTu-8988-T	CLSPN	pS260	SLESGVHsFEEGSEL	FALSE	FALSE	-2.18286	0.0265656	NA	NA	FALSE	97010	NA	NA	73892.2	19232.6	NA	NA	11971.3	22061.4	NA	NA	16370.7	74415	NA	NA	71726	16079.8	NA	NA	16100.6	18620.1	NA	NA	20048.6
Dan-G	MRE11A	pS670	DQRWSSTsSSKIMSQ	FALSE	FALSE	-2.18272	0.203451	0.00643612	0.125047	FALSE	91498.5	25635.7	36881.2	NA	315869	132858	141338	NA	102066	27695.1	37401.4	NA	38143.2	29608.3	34338.2	NA	148986	162441	149423	NA	41401.3	25964.3	35947.7	NA
Dan-G	ZEB1	pS1027	GDSDEREsLTREEDE	FALSE	FALSE	-2.17871	NA	NA	NA	FALSE	NA	5494.61	NA	NA	NA	8852.85	NA	NA	NA	2550.09	NA	NA	NA	5661.23	NA	NA	NA	9655.92	NA	NA	NA	2132.72	NA	NA
Capan-1	EYA3	pS266	PSTSPSLsQTTPSKD	TRUE	FALSE	-2.17774	0.156599	0.000346793	0.0226071	FALSE	2763.32	3256.24	2615.25	1548.5	15752.8	8007.14	23197.6	8285.93	3507.73	2733.1	4550.14	2716.87	2120.5	3790.98	1324.68	2108.47	12143.5	11726.5	13056.6	11340.9	2196.49	3062.3	2261.14	3308.46
MiaPaCa-2	RRN3	pT623	NDTVIGItPSSFDTH	FALSE	FALSE	-2.17601	0.358691	0.00588094	0.181642	FALSE	50141.3	39330.1	NA	24822.1	45076.9	36818.9	NA	20210.7	8507.82	8481.82	NA	6114.12	52232.6	59973	NA	25851.7	46549.7	57366.1	NA	28473.9	8632.44	12245.5	NA	7794.34
PaTu-8988-T	IRS2	pS365	SCRVRTAsEGDGGAA	FALSE	FALSE	-2.17591	0.182169	0.00012369	0.0201901	FALSE	279352	211038	193068	205403	69407.1	42535.2	53844.4	30509.4	110475	84744.7	134292	74013.9	145693	168102	161404	128648	39454.1	28499.2	40972.4	26476	63395	61147.6	76391.3	58485.3
Dan-G	GRB10	pS428	STPVRSVsENSLVAM	FALSE	FALSE	-2.17229	0.58169	0.0100145	0.158338	FALSE	481579	378791	526139	349559	498448	369607	515432	359414	115242	114099	107340	130405	343339	665601	427520	140953	402079	687530	475569	164291	79946.5	162743	90039	44668.2
Dan-G	VCP	pS784	NQGGAGPsQGSGGGT	TRUE	FALSE	-2.16812	0.66848	0.0379863	0.323881	FALSE	2563.92	8486.47	13488.2	NA	8993.67	64647.8	113291	NA	2862.54	19050.6	22193.5	NA	7588.49	7616.92	11905	NA	30117.8	61424.7	113543	NA	8243.94	13879.3	20221.6	NA
Dan-G	CCDC6	pS367;pT380	ASHTVGFtPPTSLTR	FALSE	FALSE	-2.15869	0.188842	0.000455692	0.0280536	FALSE	95471.4	322546	324669	202009	102207	393671	281631	260370	36924.9	98462.4	75714.2	60022.8	187188	268528	339811	276565	226737	346951	334705	404095	70446	66538.6	81805.9	69806.2
Capan-1	MAF1	pS60;pS68	PHVLEALsPPQTSGL	FALSE	FALSE	-2.15298	0.118613	5.97141e-05	0.00980446	TRUE	78968.2	64858.4	NA	49890	85262.5	55492.7	NA	48890.7	25090.8	15710.2	NA	12064.7	54695.6	59809.9	NA	54107.5	59324.8	64372.4	NA	53299.1	14181.1	13942.7	NA	11702.1
PaTu-8988-T	ZNF280C	pS115	FHLVSKSsQSSVTVE	TRUE	FALSE	-2.15186	0.502895	0.00727347	0.140286	FALSE	55108	70082.4	167645	29093.4	17835.7	12142.4	23360.8	8256.32	15122.8	15917.3	44522.4	6488.66	27256.7	91029	42174.8	25755.1	9614.94	13266.2	5349.3	10126.9	8229.86	18728.2	7621.31	7247.05
MiaPaCa-2	VCP	pS787	GAGPSQGsGGGTGGS	FALSE	FALSE	-2.14807	NA	NA	NA	FALSE	NA	NA	NA	4330.54	NA	NA	NA	11350.5	NA	NA	NA	2830.11	NA	NA	NA	2851.19	NA	NA	NA	10109.1	NA	NA	NA	2280.77
Dan-G	TICRR	pS1698	AVGCGAGsSSGRGEV	FALSE	FALSE	-2.14549	0.521055	0.0320363	0.296884	FALSE	NA	20108.2	12386.9	11572.3	NA	42418.2	50688.4	40257.9	NA	22586.6	11108.2	7625.38	NA	20717.9	7086.75	13348.6	NA	46266	32929.2	52642.2	NA	18889.9	6560.59	7471.89
PANC-1	AFF4	pS836	GSRKRTIsQSSSLKS	TRUE	FALSE	-2.14509	0.277489	0.00255589	0.133479	FALSE	NA	509316	49874.6	55251.1	NA	608213	32470.3	60096.6	NA	100480	8842.45	30968	NA	65974.2	81819.5	53264.7	NA	95043.3	70076.5	67894.2	NA	12771.3	18720.5	21855.9
PANC-1	RFC1	pS190	ASKRKELsQNTDESG	TRUE	FALSE	-2.14481	0.0582579	NA	NA	FALSE	5690.79	2349.02	NA	NA	36654	11127.3	NA	NA	10339.9	3024.98	NA	NA	1178.57	1535.51	NA	NA	9043.25	8774.73	NA	NA	2091.2	1940.24	NA	NA
MiaPaCa-2	PRR12	pS917	AGAYRSPsPQGTKAP	FALSE	FALSE	-2.14423	NA	NA	NA	FALSE	97005.4	NA	NA	NA	133050	NA	NA	NA	30632.7	NA	NA	NA	107190	NA	NA	NA	145743	NA	NA	NA	32969.4	NA	NA	NA
PANC-1	ZNF280C	pS115	FHLVSKSsQSSVTVE	TRUE	FALSE	-2.14267	0.620013	0.0269202	0.326688	FALSE	15122.8	15917.3	44522.4	6488.66	29726	66084.6	76357	16074.3	13777.2	7595.67	18964	7820.51	8229.86	18728.2	7621.31	7247.05	19271.5	93800.5	17195.2	21038.8	7321.8	8769.18	4189.35	6394.37
PANC-1	RPS6	pS236;pS240;pS244	LRASTSKsESSQK__	FALSE	FALSE	-2.14037	NA	NA	NA	FALSE	159461	NA	NA	NA	134144	NA	NA	NA	37117.6	NA	NA	NA	134587	NA	NA	NA	134877	NA	NA	NA	30592.9	NA	NA	NA
PSN-1	RAD51AP1	pS120	VTTNVQNsQDKSIEK	TRUE	FALSE	-2.13909	0.150771	7.77899e-06	0.00746966	TRUE	147485	79006.5	82156.3	88945.3	33267.9	23615	22564.8	22186.1	34652.2	23597.2	25851.6	26525.7	10333.4	16903.6	14610.2	13710.4	95492.9	93421.4	78847.5	114043	17347.1	23852.1	22771.9	22615
Capan-1	TCEA1	pS97	KKEPAITsQNSPEAR	TRUE	FALSE	-2.13887	0.284635	0.000922018	0.0396299	FALSE	8771.78	6032.61	8296.29	6305.75	20323.9	19693.2	33784.2	29186.4	8811.22	5516.28	8068.26	5479.19	7237.2	8568.03	5024.23	7180.56	16844.9	35184.2	22734.6	33408.2	5932.19	7540.14	4793.69	5580.06
PANC-1	BRCA1	pS1280	QVILAKAsQEHHLSE	TRUE	FALSE	-2.13767	NA	NA	NA	FALSE	NA	82493.2	NA	NA	NA	124632	NA	NA	NA	34820.6	NA	NA	NA	58525.2	NA	NA	NA	106668	NA	NA	NA	24239.8	NA	NA
Dan-G	MAF1	pS60;pS68	PHVLEALsPPQTSGL	FALSE	FALSE	-2.1368	0.207116	0.000501598	0.0293721	FALSE	69241.6	60064.6	NA	61809.7	52783.2	59295.7	NA	51147.5	13881	17818.6	NA	15398.3	54285.7	61886	NA	65153.7	46822	64674.5	NA	61118.6	10589.4	14902.3	NA	13788.2
PSN-1	SUGP1	pT324	RKAKASStGSFTAPD	FALSE	FALSE	-2.13195	0.513013	NA	NA	FALSE	NA	54477	138507	NA	NA	20700.5	21123.7	NA	NA	8652.88	15508.7	NA	NA	18154.9	13433.6	NA	NA	64422.7	131188	NA	NA	20910.4	21038.3	NA
PaTu-8988-T	FANCD2	pT596	RSESPSLtQERANLS	TRUE	FALSE	-2.1306	0.121043	4.50608e-06	0.0063434	TRUE	247296	95080.5	105631	198387	57762.2	32444.5	19305.2	32033.6	17219.2	11710.7	17665.6	10680.4	130955	125734	158177	138053	33338.6	36088.9	26313.3	30886	10032.8	14028	18000	9376.88
Dan-G	KLC1	pS521	ENMEKRRsRESLNVD	FALSE	FALSE	-2.13054	NA	NA	NA	FALSE	NA	36526.6	NA	NA	NA	129402	NA	NA	NA	38540.4	NA	NA	NA	44704.8	NA	NA	NA	167657	NA	NA	NA	38288.4	NA	NA
PSN-1	HBS1L	pS67	DLKESSNsVSNHQLS	FALSE	FALSE	-2.12925	NA	NA	NA	FALSE	73891.8	NA	NA	NA	20972.5	NA	NA	NA	114144	NA	NA	NA	77318.1	NA	NA	NA	89910	NA	NA	NA	20551.3	NA	NA	NA
PSN-1	GEMIN6	pS166	IEGHLTAsQ______	TRUE	FALSE	-2.12888	NA	NA	NA	FALSE	277517	NA	NA	NA	78787	NA	NA	NA	27303.7	NA	NA	NA	51130.4	NA	NA	NA	337676	NA	NA	NA	77204.5	NA	NA	NA
MiaPaCa-2	EXO1	pS746	PGLYKSSsADSLSTT	FALSE	FALSE	-2.1283	0.124995	0.00017868	0.0340857	FALSE	64450.7	78636.3	132630	105942	247905	399465	585560	255149	57295	88499.6	109843	83340.8	106522	81006.6	87753.2	117447	406177	420463	381815	382634	92235.7	86316.4	75845.6	113091
PaTu-8988-T	UBXN7	pT306	QETHFDStQTKQDSR	TRUE	FALSE	-2.12763	NA	NA	NA	FALSE	2896654	NA	NA	NA	608158	NA	NA	NA	80847.9	NA	NA	NA	901016	NA	NA	NA	206182	NA	NA	NA	27669.9	NA	NA	NA
MiaPaCa-2	PXN	pS135	EPSPTVMsTSLGSNL	FALSE	FALSE	-2.12488	0.25368	NA	NA	FALSE	100054	NA	NA	39406.3	110288	NA	NA	34846.7	27412.3	NA	NA	8289.11	52464.2	NA	NA	64929.8	57329.2	NA	NA	77670.4	14000.6	NA	NA	16717.8
PSN-1	TBCB	pS110	RVEKYTIsQEAYDQR	TRUE	FALSE	-2.12452	0.247238	0.00235065	0.0959206	FALSE	227185	NA	98870.1	206600	47349	NA	33218.3	52855.6	20039.3	NA	13464.2	25844.1	19831	NA	22042.4	27981	212658	NA	136672	212129	35693.6	NA	48284.8	43145.1
MiaPaCa-2	BRIP1	pS226	CSTKQGNsQESSNTI	TRUE	FALSE	-2.12183	0.262925	0.000313645	0.0399668	FALSE	19316.6	21048.6	9120.92	16689.5	49207.3	71520.4	29098	39503.7	10676.8	22176.9	7443.29	7331.67	14543.5	14070.4	9597.1	13822.3	36726.9	48850.2	30173.5	44258	7829.76	14035.9	8173.41	7432.51
PANC-1	CWF19L2	pS454	PEDPREKsQDEVLRD	TRUE	FALSE	-2.1193	NA	NA	NA	FALSE	36806.9	NA	NA	NA	130170	NA	NA	NA	36548.1	NA	NA	NA	31065.3	NA	NA	NA	130882	NA	NA	NA	30123.5	NA	NA	NA
PaTu-8988-T	CLK1;pCLK4	pT338	YDDEHHStLVSTRHY	FALSE	FALSE	-2.11787	NA	NA	NA	FALSE	NA	NA	NA	33896.1	NA	NA	NA	5636.17	NA	NA	NA	4273.2	NA	NA	NA	25900.6	NA	NA	NA	5967.15	NA	NA	NA	4119.57
PANC-1	CLSPN	pS260	SLESGVHsFEEGSEL	FALSE	FALSE	-2.11765	0.174779	NA	NA	FALSE	22061.4	NA	NA	16370.7	118125	NA	NA	68298.6	32477.2	NA	NA	25755.9	18620.1	NA	NA	20048.6	118771	NA	NA	98019.5	26768.2	NA	NA	23091.3
PSN-1	EIF4EBP1	pS44;pT37	TPGGTLFsTTPGGTR	FALSE	FALSE	-2.11717	0.382929	NA	NA	FALSE	11411.4	9627.11	NA	NA	2593.53	3271.51	NA	NA	40882.6	41921.7	NA	NA	11453.5	11496.6	NA	NA	18540.5	10948.2	NA	NA	3393.53	3177.98	NA	NA
Dan-G	MAF1	pS75	SPSRLSKsQGGEEEG	TRUE	FALSE	-2.11715	0.575576	0.0205362	0.233616	FALSE	336498	320716	474130	393628	352971	465988	385303	320425	133483	41146.5	175130	132661	373092	313600	419195	257768	442801	482356	386819	237868	144010	32658.3	159842	73797.3
PaTu-8988-T	PCNP	pS77	KFGFAIGsQTTKKAS	TRUE	FALSE	-2.11533	0.793015	NA	NA	FALSE	91890	NA	NA	208126	29590.6	NA	NA	22796.3	23782.7	NA	NA	23451.1	58500.6	NA	NA	171209	20532.6	NA	NA	25982.8	16659.3	NA	NA	24338.9
Dan-G	PXN	pS135	EPSPTVMsTSLGSNL	FALSE	FALSE	-2.11104	0.374544	0.0045529	0.104113	FALSE	32541.1	44202.5	55444.2	66107.2	30312.8	40117.2	47558.2	40842.6	9060.2	8284.78	16313.7	12328.2	39860.8	38468.2	61392.7	60025.2	42012.2	36959.2	59796.1	42040.2	10799	5852.51	18647.7	9509.08
Capan-1	LIMA1	pS225	SASGRKIsENSYSLD	FALSE	FALSE	-2.10838	0.0977822	6.60302e-07	0.00208823	TRUE	363150	94761.3	195165	339076	428538	81466.9	205057	395706	124403	26515.8	51570.4	98662.6	247060	251362	225432	279618	292876	271836	263194	328013	69062.5	67691.1	58441	72764.7
MiaPaCa-2	ZZEF1	pS984	LQLKSTDsGAKDLAV	FALSE	FALSE	-2.10632	0.468087	NA	NA	FALSE	NA	51857.6	45936.8	NA	NA	63311.3	46342.6	NA	NA	20309.9	7940.41	NA	NA	49696.4	54209.4	NA	NA	61993.6	53895.8	NA	NA	18427.9	9778.99	NA
PANC-1	ZC3H8	pS165	ALLRNSGsQEEDGKP	TRUE	FALSE	-2.10393	0.250465	NA	NA	FALSE	NA	86795.9	30847.4	NA	NA	123209	96085.5	NA	NA	27595.6	29095.2	NA	NA	57185.1	19146.1	NA	NA	97927.6	78456.5	NA	NA	17839.8	23305.1	NA
PSN-1	NELFE	pT91	SGFKRSRtLEGKLKD	FALSE	FALSE	-2.1034	0.376895	0.00143871	0.0746538	FALSE	311196	379063	73665.7	180189	104442	52121.8	29041.3	50508.8	213442	195455	29583	75195.5	33098.8	5044.91	15994.2	33024.6	164847	218872	110280	267825	44555.2	25707.2	45716.1	59684.2
Dan-G	UBTF	pY256	ALEQRKEyEEIMRDY	FALSE	FALSE	-2.1026	NA	NA	NA	FALSE	NA	7268.83	NA	NA	NA	11847.6	NA	NA	NA	3597.63	NA	NA	NA	7489.24	NA	NA	NA	12922.3	NA	NA	NA	3008.82	NA	NA
PANC-1	ACMRKPRS(ph)WT(ph)E	pACMRKPRS(ph)WT(ph)E	NA	FALSE	FALSE	-2.10256	0.336576	0.0107065	0.235665	FALSE	NA	5522.43	15694.6	10721.6	NA	20507.9	53821.3	50839.7	NA	7646.74	10843.1	17140.8	NA	10117.6	8656.48	5894.57	NA	45326	39053	32755.1	NA	13746.5	7718.16	6898.86
PSN-1	TCOF1	pS328	GKAGAVAsQTKAGKP	TRUE	FALSE	-2.10214	0.474374	NA	NA	FALSE	NA	NA	83778.2	97337.6	NA	NA	29361.9	18022.9	NA	NA	32376.5	22416.4	NA	NA	35921.9	56149.1	NA	NA	82393	140574	NA	NA	30364.3	20692.8
Dan-G	MOGAT3	pY92;pY93	WRQLRDYyPVKLVKT	FALSE	FALSE	-2.10131	NA	NA	NA	FALSE	NA	15965.6	NA	NA	NA	28752.2	NA	NA	NA	8738.64	NA	NA	NA	26375.8	NA	NA	NA	50283.8	NA	NA	NA	11718.4	NA	NA
PANC-1	BRCA1	pS725	LKEFVNPsLPREEKE	FALSE	FALSE	-2.10062	NA	NA	NA	FALSE	NA	17992.3	NA	NA	NA	42028.8	NA	NA	NA	12047.8	NA	NA	NA	20665.2	NA	NA	NA	58234.2	NA	NA	NA	13577.7	NA	NA
PANC-1	GTF2I	pS987	EIKETDGsSQIKQEP	FALSE	FALSE	-2.1006	0.671658	0.031804	0.341703	FALSE	26126.8	13558.5	65469.2	11832.8	159607	16372.6	276396	42339.8	32072.2	8913.71	51701.3	14965.8	5458.39	65263.7	7695.11	15227.7	39723.6	95072.9	42738.3	63852.8	6543.38	42100.3	7842.35	14099.4
PSN-1	NELFE	pS89	KNSGFKRsRTLEGKL	FALSE	FALSE	-2.10018	1.19777	NA	NA	FALSE	NA	76731.5	263971	NA	NA	42607.2	28789.7	NA	NA	35521.2	102386	NA	NA	72082.9	15107.4	NA	NA	206252	164629	NA	NA	97828.1	18880.2	NA
PANC-1	TRIM28	pS823	SLPGAGLsSQELSGG	FALSE	FALSE	-2.09939	NA	NA	NA	FALSE	NA	NA	NA	2834.91	NA	NA	NA	9906.34	NA	NA	NA	3700.51	NA	NA	NA	12905.1	NA	NA	NA	52846.8	NA	NA	NA	12332.2
Dan-G	FAM171A1	pS356	ESSKRDQsTSMSHIN	FALSE	FALSE	-2.09756	NA	NA	NA	FALSE	NA	20892.3	NA	NA	NA	38748.5	NA	NA	NA	11807.5	NA	NA	NA	16637.8	NA	NA	NA	32666.4	NA	NA	NA	7632.57	NA	NA
Dan-G	TASP1	pS358	CSAEPDSsQNKQTLL	TRUE	FALSE	-2.09738	0.573687	0.01077	0.164725	FALSE	13653.9	3723.61	5227.32	0	149135	62553.8	106730	203168	46658.2	14502.7	38903.5	51008.4	10667.5	5317.58	4217.46	0	131832	94567.2	97779.3	331860	35470.5	16811.4	32402	62434.7
PaTu-8988-T	TSC1	pS1080	SIPTTVGsLPSSKSF	FALSE	FALSE	-2.09478	0.200701	NA	NA	FALSE	133731	NA	19758.2	NA	24175.4	NA	6037.75	NA	175690	NA	35081	NA	60416.1	NA	46250	NA	11904	NA	12864.3	NA	87331.6	NA	55876.2	NA
PANC-1	ZNF281	pS785	SSAFQSSsQKLTSQK	TRUE	FALSE	-2.09409	0.429714	0.00473289	0.174261	FALSE	13140.9	23036	43367.9	4441.19	72506.8	32679.6	52422	36783.7	10794.9	17989.9	26816.3	6461.66	11091	27199.8	27509	8275.84	72902.9	46549.3	43745.1	80325.3	8897.32	20842.7	21951.9	8814.81
MiaPaCa-2	ACMRKPRS(ph)WT(ph)E	pACMRKPRS(ph)WT(ph)E	NA	FALSE	FALSE	-2.09285	0.448416	0.0294044	0.402051	FALSE	NA	11456	14458.2	22150.6	NA	24835.7	54006.9	55289.7	NA	9291.2	10566.9	10958.7	NA	22932.9	11195.7	10818	NA	50799.1	41214.4	36527.5	NA	17609.8	8539.32	6551.08
Dan-G	DENND5B	pS609;pT605;pT608	RAPTLRTsIYQKCST	FALSE	FALSE	-2.09208	NA	NA	NA	FALSE	NA	19968.3	NA	NA	NA	30255.8	NA	NA	NA	9254.71	NA	NA	NA	17153.9	NA	NA	NA	27514.8	NA	NA	NA	6453.41	NA	NA
PSN-1	BRCA1	pS1595	ARVGNIPsSTSALKV	FALSE	FALSE	-2.09158	0.346664	0.012737	0.236403	FALSE	149054	NA	256029	25807.9	38935.1	NA	35380.2	13716	23688.7	NA	23264	5614.44	39037.3	NA	40314.3	56869.2	181366	NA	227677	107521	38153.1	NA	33083.5	45429.7
Dan-G	EYA3	pS266	PSTSPSLsQTTPSKD	TRUE	FALSE	-2.0908	0.198103	4.53311e-05	0.0079069	TRUE	3872.2	2653.1	5524.25	1341	35920.3	34416.5	78756.8	22869.9	9240.39	11610	16192.8	8664.77	3363.44	3451.08	3164.62	1774.7	35302.2	47391.9	51229.7	34310.4	7809.96	12258.6	9575.95	9741.03
Capan-1	TAX1BP1	pS344;pS345;pT343	TFLLTTSsKEDTCFL	FALSE	FALSE	-2.09042	0.323941	0.00227582	0.0643517	FALSE	6930.91	17481.7	20649.8	8905.28	29861	54375.8	81272.3	49199.3	7584.21	15647.8	34478.6	9881.04	11346	19317.5	13070.9	9205.09	49105.8	75583.8	57163.7	51119.9	10131.1	16640.9	21411.3	9134.48
PANC-1	GPS1	pS483	GELTPANsQSRMSTN	TRUE	FALSE	-2.08558	0.232024	0.00938189	0.228936	FALSE	NA	19683.4	12003	7425.12	NA	68252	24131.8	26144.8	NA	15775.5	7182.03	9971.81	NA	18520.7	17042.3	13513	NA	77472.9	45075	55759.6	NA	14564.9	13159.9	13285.5
MiaPaCa-2	RECQL5	pS858	WKGKRPRsQQENPES	TRUE	FALSE	-2.08514	0.160778	0.000203061	0.0357157	FALSE	15350.9	8314.37	8698.21	16498.2	44249.5	37435.5	34195.6	31638.5	12786.5	7489.44	6999.38	9454.62	16045.1	9235.58	11769	14713.7	45849.4	42488.4	45597.3	38169.5	13017.6	7876.6	9883.37	10321
PANC-1	TCEA1	pS135	SSFPRAPsTSDSVRL	FALSE	FALSE	-2.08508	NA	NA	NA	FALSE	29957.2	NA	NA	NA	288390	NA	NA	NA	82914.9	NA	NA	NA	25284.2	NA	NA	NA	289965	NA	NA	NA	68339.8	NA	NA	NA
PSN-1	OGFR	pT325	DPDHEAStQGRTCGP	TRUE	FALSE	-2.08472	2.06587	NA	NA	FALSE	NA	45444.4	147785	NA	NA	14628	28407	NA	NA	9211.92	8325.22	NA	NA	8411.38	17728.7	NA	NA	34112.1	299689	NA	NA	9379.26	60574.2	NA
MiaPaCa-2	DIDO1	pS1327	TLFGKKKsFDPSARE	FALSE	FALSE	-2.08368	NA	NA	NA	FALSE	76769.5	NA	NA	NA	324594	NA	NA	NA	77935.5	NA	NA	NA	84829.1	NA	NA	NA	355560	NA	NA	NA	83880.6	NA	NA	NA
PANC-1	ZBTB40	pS937;pY950	FHNIEDPyDCKKCRM	FALSE	FALSE	-2.08307	0.850744	NA	NA	FALSE	NA	157822	180512	NA	NA	357498	191198	NA	NA	61418.3	77692.7	NA	NA	60515	134417	NA	NA	165366	187301	NA	NA	23107.9	74661.1	NA
MiaPaCa-2	IRS2	pS365	SCRVRTAsEGDGGAA	FALSE	FALSE	-2.08224	0.252355	0.00023183	0.0371714	FALSE	56398.8	60822.4	53779	54264.3	80046.9	98908.3	60479.2	44911.6	18165.1	23736.2	13067.7	13605.7	42371.2	47952.3	42949.1	38090.6	59615.9	79676.7	47600.1	42646	13292.5	17717.9	10891.3	11690.1
Dan-G	TBCB	pS110	RVEKYTIsQEAYDQR	TRUE	FALSE	-2.082	0.335143	0.0053507	0.112896	FALSE	20039.3	NA	13464.2	25844.1	271981	NA	87543.2	253936	69823.4	NA	25920	75129.6	16174.7	NA	19521.6	23824.2	248387	NA	144126	265367	54838.7	NA	38795.4	58832.9
MiaPaCa-2	SRRM2	pS1521	RERSGSEsSVDQKTV	FALSE	FALSE	-2.0811	NA	NA	NA	FALSE	175697	NA	NA	NA	153006	NA	NA	NA	36802.8	NA	NA	NA	194142	NA	NA	NA	167603	NA	NA	NA	39610.2	NA	NA	NA
MiaPaCa-2	PXN	pS137	SPTVMSTsLGSNLSE	FALSE	FALSE	-2.08062	0.191273	0.00115856	0.0745322	FALSE	105174	77276.3	428341	161812	113475	79299	426982	147713	20636.7	28038.6	79335.1	44269.6	161872	99587.8	180398	99838.8	173134	104419	177220	123289	30936.8	34211.4	34869.5	33434
PSN-1	LARP1	pT769	TIARSLPtTVPESPN	FALSE	FALSE	-2.07949	NA	NA	NA	FALSE	NA	276381	NA	NA	NA	76553.1	NA	NA	NA	153162	NA	NA	NA	245068	NA	NA	NA	314308	NA	NA	NA	74364.5	NA	NA
PANC-1	MAP4	pT942	VRSKVGStENIKHQP	FALSE	FALSE	-2.07939	NA	NA	NA	FALSE	NA	68453.6	NA	NA	NA	112634	NA	NA	NA	32765.8	NA	NA	NA	710040	NA	NA	NA	1409401	NA	NA	NA	333484	NA	NA
PANC-1	RRN3	pT623	NDTVIGItPSSFDTH	FALSE	FALSE	-2.0792	0.448835	0.014936	0.264644	FALSE	65974.9	45030.7	NA	21831.8	76336.4	39508.9	NA	22911.8	21328.8	9403.76	NA	10961.6	52494.7	62843.6	NA	25595.9	72358.2	66516	NA	31479.4	16572.9	12877.2	NA	9408.31
PSN-1	TCEA1	pS97	KKEPAITsQNSPEAR	TRUE	FALSE	-2.07873	0.421818	0.00320338	0.113202	FALSE	29878.7	36660.9	46210.7	38943.3	11260.2	12248.5	8674.31	8997.33	4767.4	5447.03	5832.05	5610.72	7655.15	12282.2	4580.34	6407.43	32360.3	64212.4	30175.7	48007.2	9821.38	18325.5	5956.21	8817.74
PSN-1	BCLAF1	pT341	GKFLKRFtDEESRVF	FALSE	FALSE	-2.07794	0.158932	1.56951e-05	0.0081134	TRUE	98814.1	77587.7	132198	46860.1	27197.1	26677.5	25264.3	14179.2	17614.5	24820.3	25218.8	8829.87	10217.1	17578.7	16594.6	16188	122958	103079	130012	89769.4	27254.4	30274.5	26126.9	21594.7
Dan-G	TOPBP1	pS888	NAVALSAsPQLKEAQ	FALSE	FALSE	-2.07788	0.167589	2.79411e-05	0.00587336	TRUE	694699	212115	183444	223241	2109194	630365	671486	761735	471405	277111	154503	236084	300027	215686	191770	243779	1030661	678547	797079	942957	198103	228724	166736	218998
PSN-1	TSC1	pS1080	SIPTTVGsLPSSKSF	FALSE	FALSE	-2.07377	NA	NA	NA	FALSE	NA	NA	NA	90969.7	NA	NA	NA	27180.6	NA	NA	NA	60409.6	NA	NA	NA	82021.9	NA	NA	NA	98296.5	NA	NA	NA	23349.1
MiaPaCa-2	FOXK1	pS257	VPNSCPAsPRGAGSS	FALSE	FALSE	-2.07353	0.243307	0.000307721	0.0399668	FALSE	16319.4	31985.7	19263.1	22601.5	20633	32301.6	20550.2	18906	6503.01	5005.55	6408.37	4533.11	18889.2	36186.9	18533.8	19736.2	23674.9	37339.8	19485.7	22332.7	7331.51	5361.69	6434.64	4845.26
Dan-G	NEB	pS2439;pS2443	KRASEIIsEKKYRQP	FALSE	FALSE	-2.07315	0.451879	NA	NA	FALSE	12546.9	12364.3	NA	NA	91883.6	140826	NA	NA	30492	36341.6	NA	NA	13164.4	7258.51	NA	NA	109078	87517.8	NA	NA	31130.1	17317.6	NA	NA
Dan-G	PPP1R7	pS36	DEEGKKHsSGIVADL	FALSE	FALSE	-2.07236	0.190645	3.9286e-05	0.0073197	TRUE	187893	153778	146463	196297	694392	785657	592995	1038826	250208	204549	177290	263516	130340	116011	151642	145142	545012	627443	697155	870740	168888	125259	189491	165515
PSN-1	ERCC6L	pS988	LCGSAPNsRAGFVHS	FALSE	FALSE	-2.07223	NA	NA	NA	FALSE	NA	53613.2	NA	NA	NA	14925	NA	NA	NA	53416.8	NA	NA	NA	62164.9	NA	NA	NA	60970.5	NA	NA	NA	14498.3	NA	NA
Dan-G	GPS1	pS483	GELTPANsQSRMSTN	TRUE	FALSE	-2.07016	0.134787	7.31173e-06	0.00364691	TRUE	17037.3	20995.8	14530.3	10427.7	107424	147172	144366	99156.4	33842.4	44787.7	36395.5	29366.5	17088.2	16220.9	14428.8	13545.1	121908	120366	162783	146008	33028.5	28087.1	37309.2	32403.7
PaTu-8988-T	RPS6	pS236;pS240;pS244	LRASTSKsESSQK__	FALSE	FALSE	-2.06946	NA	NA	NA	FALSE	188078	NA	NA	NA	41111.9	NA	NA	NA	159461	NA	NA	NA	144272	NA	NA	NA	34372.5	NA	NA	NA	134587	NA	NA	NA
PSN-1	MRE11A	pS670	DQRWSSTsSSKIMSQ	FALSE	FALSE	-2.06771	0.238716	0.00327088	0.115091	FALSE	255697	113400	180753	NA	109093	23610.5	38180.8	NA	91498.5	25635.7	36881.2	NA	43160.8	38451.1	35533.8	NA	123617	144563	160449	NA	42474.1	25710.1	35638.3	NA
Dan-G	RBM14	pS571	GAVANANsTPPPYER	FALSE	FALSE	-2.06644	1.80041	NA	NA	FALSE	NA	4311.46	NA	3777.27	NA	5434.37	NA	4564.55	NA	998.27	NA	2465.04	NA	1143.59	NA	3540.65	NA	1525.92	NA	4850.31	NA	214.931	NA	1962.82
Dan-G	TRIP12	pS154	QKRKRTEsSCVKSGS	FALSE	FALSE	-2.06637	0.58083	0.0268629	0.268236	FALSE	96506.7	NA	27859.5	34349.1	111748	NA	16119.3	29026.4	26217.9	NA	7215.66	6420.65	50362.9	NA	98279.6	179238	65982.8	NA	64568.9	171701	13313.2	NA	26277.1	28460.7
Capan-1	MEPCE	pS370	RKRRRTSsKSEAGAR	FALSE	FALSE	-2.06406	NA	NA	NA	FALSE	NA	NA	NA	57625.2	NA	NA	NA	49647.6	NA	NA	NA	13344.5	NA	NA	NA	89682.4	NA	NA	NA	77668.2	NA	NA	NA	18573.7
PANC-1	VCP	pS784	NQGGAGPsQGSGGGT	TRUE	FALSE	-2.06362	0.33431	0.0115469	0.241463	FALSE	21220.4	4574.32	NA	2177.18	43245.3	19199.4	NA	15506.9	22415.8	3578.68	NA	5274.77	7799.04	5051.44	NA	2854.31	18934.1	25577.3	NA	23824.1	8045.19	3877.74	NA	5062.52
PSN-1	VPS72	pS108	VNTPAGSsQKAREEK	TRUE	FALSE	-2.06274	NA	NA	NA	FALSE	NA	NA	NA	143117	NA	NA	NA	43090	NA	NA	NA	20385.8	NA	NA	NA	19597.5	NA	NA	NA	118220	NA	NA	NA	28297.4
PANC-1	BOD1L1	pS1017	TRLERKLsDGHKSRS	FALSE	FALSE	-2.06202	0.25261	0.000197352	0.0472007	FALSE	369240	159802	48258.2	113804	395815	190398	128141	320284	174720	38134.2	37083.2	100771	147732	166777	65294.3	99881.2	188659	239716	228088	329417	68265.8	39051.4	64751.3	64747
PSN-1	RICTOR	pT1135	NRRIRTLtEPSVDFN	FALSE	FALSE	-2.06191	1.3013	NA	NA	FALSE	156309	52228.6	NA	NA	26412.7	25772.3	NA	NA	274706	85902.5	NA	NA	291534	47995.8	NA	NA	219131	39681.1	NA	NA	29820.1	16725.7	NA	NA
PSN-1	FILIP1L	pS1051	FQRSNSNsSSVITTE	FALSE	FALSE	-2.06035	0.438317	NA	NA	FALSE	NA	88723.8	56309.8	NA	NA	16425.7	19465.9	NA	NA	50907.1	46692.2	NA	NA	9151.82	0	NA	NA	88175.5	64717.5	NA	NA	13943.9	23525.2	NA
Capan-1	WDHD1	pT826	KAAELTAtQVEEEEE	TRUE	FALSE	-2.05889	0.302698	0.00124749	0.0452153	FALSE	21426.5	5395.23	18921.8	2613.96	125551	30900.7	53672.3	34958.9	37501.8	11522	18001.9	6360.13	6328.64	4975.28	6703.08	3778.75	37252.7	35845.3	21127.7	50799.3	9038.77	10225.7	6256.58	8222.73
MiaPaCa-2	YARS	pT42;pT44;pT45;pY39	KERELKIyWGTATTG	FALSE	FALSE	-2.0583	0.301498	NA	NA	FALSE	NA	50152.1	17085.6	NA	NA	157083	109821	NA	NA	53224.1	19042	NA	NA	51561.3	30088	NA	NA	165012	190595	NA	NA	51808.1	34995.5	NA
PSN-1	POGLUT1	pT237;pY236	KLVDAEYtKNQAWKS	FALSE	FALSE	-2.05791	NA	NA	NA	FALSE	NA	NA	142350	NA	NA	NA	32512	NA	NA	NA	36197.3	NA	NA	NA	35562.5	NA	NA	NA	121853	NA	NA	NA	29264.7	NA
Capan-1	ISY1	pS247	IAHVPVPsQQEIEEA	TRUE	FALSE	-2.05732	0.482152	0.019084	0.210436	FALSE	12693.4	7993.59	6389.34	3052.19	83132.3	16267.9	22692.9	30476.8	14594.7	11312.7	7130.28	5423.17	8081.24	6207.34	7172.61	6707.14	53167.9	15891	28307.5	67320.3	7582.18	8454.5	7852.94	10658.1
MiaPaCa-2	TTC33	pT251	TEKEDGAtPPDGSVF	FALSE	FALSE	-2.05718	0.197694	0.000345732	0.0408491	FALSE	6793.02	10821.4	7833.74	6225.05	46255.6	65551.9	41747.6	20440.6	12695	15938.9	7714.99	6333.59	12934.7	14828.9	13373.8	18285.8	87312.3	91783.5	70238.6	81223.2	23544.8	20679.5	13745.4	22772.7
MiaPaCa-2	PXN	pSTS(ph)LGSNLSELDR	NA	FALSE	FALSE	-2.05446	0.213411	0.000148923	0.0314844	FALSE	451683	238861	235803	276581	313203	195812	281818	231751	63672.2	53665.9	76304.4	59147.3	374357	322605	253354	330506	257333	270221	298407	374624	51401.1	68624.6	85559.1	86514.1
PSN-1	PALB2	pS285	LKNIRFTsPVSLEAQ	FALSE	FALSE	-2.05381	NA	NA	NA	FALSE	115166	NA	NA	NA	34442.2	NA	NA	NA	87947.5	NA	NA	NA	72221	NA	NA	NA	140132	NA	NA	NA	33750.3	NA	NA	NA
PANC-1	PRR12	pS1076	PKKLLKTsSFHLLRR	FALSE	FALSE	-2.0533	0.468342	NA	NA	FALSE	14479.7	6992.77	NA	NA	41208.4	23668	NA	NA	14766.5	5750.42	NA	NA	12512.2	8371.59	NA	NA	42420.7	34182.1	NA	NA	12460.7	6755	NA	NA
Dan-G	PXN	pS137	SPTVMSTsLGSNLSE	FALSE	FALSE	-2.05138	0.131465	4.46414e-06	0.00342984	TRUE	99572.4	154231	195332	60873.7	87482.2	146418	152473	52724.2	29889.3	33727.3	37273.2	20665	111682	149271	154032	123802	111019	150015	136527	121555	32620.6	26496.8	30342.1	35701.3
Dan-G	TSC1	pS1080	SIPTTVGsLPSSKSF	FALSE	FALSE	-2.05002	NA	NA	NA	FALSE	NA	NA	NA	60409.6	NA	NA	NA	61929.6	NA	NA	NA	19957	NA	NA	NA	58605	NA	NA	NA	68107.3	NA	NA	NA	16446.6
PSN-1	CCDC6	pS367;pT380	ASHTVGFtPPTSLTR	FALSE	FALSE	-2.04945	0.293151	0.00124718	0.0693223	FALSE	51147.4	194294	154930	113117	14790.9	78535.9	33767.7	26295.4	95471.4	322546	324669	202009	139785	212503	213989	256587	116299	178538	154601	172491	27084.9	61644.6	35432.2	31877.8
Dan-G	QSER1	pT1467	KPSSSSKtSDPLASK	FALSE	FALSE	-2.04881	0.0927475	1.17556e-06	0.00334338	TRUE	131707	310379	413474	721291	1167337	2245688	2031193	2316483	318479	583407	616539	817760	200929	316439	341980	580250	2014962	2423725	1907614	2112517	472768	482808	526412	558834
PANC-1	DTL	pS426	GLVTVTSsQSTPAKA	TRUE	FALSE	-2.04816	NA	NA	NA	FALSE	NA	3115.7	NA	NA	NA	19780.7	NA	NA	NA	5880.27	NA	NA	NA	2931.64	NA	NA	NA	22453.1	NA	NA	NA	5429	NA	NA
PSN-1	POP1	pS367	ADPLPTPsQEKSQTE	TRUE	FALSE	-2.04737	0.189936	4.0286e-05	0.0128303	FALSE	949957	302220	479733	632830	274776	102995	77551.3	236554	369152	143889	121576	236576	157804	93422.9	106730	115068	800818	569731	845185	767332	186546	165850	143669	228032
MiaPaCa-2	TP53	pS15;pS6	PSVEPPLsQETFSDL	TRUE	FALSE	-2.04699	NA	NA	NA	FALSE	71621.6	NA	NA	NA	177533	NA	NA	NA	43724.2	NA	NA	NA	79140.8	NA	NA	NA	194470	NA	NA	NA	47059.6	NA	NA	NA
PANC-1	PLEC	pT2354	QRLKAEAtEAARQRS	FALSE	FALSE	-2.04609	0.485243	0.0064373	0.198988	FALSE	70725.1	72312.4	46131.8	91348.6	64698.5	61578	118820	138045	21262.1	12915.8	33232.1	60244.6	48567.7	70087.4	33684.5	72163.4	52928.2	71999.8	114138	127797	14258.5	12283.3	31315.1	34840.9
MiaPaCa-2	EIF4EBP3	pT23;pT32	GGTLYATtPGGTRII	FALSE	FALSE	-2.04578	NA	NA	NA	FALSE	208403	NA	NA	NA	197217	NA	NA	NA	48612.6	NA	NA	NA	230282	NA	NA	NA	216031	NA	NA	NA	52320.9	NA	NA	NA
PANC-1	TAF15	pS180	DNRGYGGsQGGGRGR	TRUE	FALSE	-2.04543	0.365682	0.0229562	0.30535	FALSE	NA	15410	23585.6	24575.1	NA	34675.6	79346.2	59822.8	NA	6015.53	22404.9	34831.3	NA	20975.8	13163.9	16726.1	NA	56940.3	58260.5	47714.5	NA	8034.49	16138	17355
PANC-1	CIAPIN1	pS268	KSREQMSsQPKSACG	TRUE	FALSE	-2.04259	0.261102	0.00139983	0.108451	FALSE	7719.44	66564.3	27981.3	50156.9	26484.4	138082	72600.2	114885	5833.21	37642.4	22629.4	52150.2	20379.2	39297.8	26110.7	42866.9	83293.3	98343.2	89124.4	115064	15038.4	21805.8	27251.5	32629
Dan-G	VCP	pS794	SGGGTGGsVYTEDND	FALSE	FALSE	-2.04222	NA	NA	NA	FALSE	NA	NA	NA	5065.02	NA	NA	NA	39446.7	NA	NA	NA	12780.8	NA	NA	NA	4913.71	NA	NA	NA	43381.6	NA	NA	NA	10532.6
MiaPaCa-2	POP4	pS10	SVIYHALsQKEANDS	TRUE	FALSE	-2.04123	0.355321	0.0103771	0.240086	FALSE	50161.7	19927.8	23581.5	NA	337609	133243	91616.9	NA	57821.9	30889.7	34322.8	NA	12935.6	16485.7	20021.2	NA	86307	112627	76657.6	NA	14523.7	24194.4	30411.6	NA
PSN-1	UVRAG	pT518	NERLQYKtPPPSYNS	FALSE	FALSE	-2.04121	0.141679	1.01757e-05	0.00765891	TRUE	16065.2	53868	83664.2	29149.2	4547.9	17277.7	14443.6	11267.6	37545.5	127595	110811	76115.4	59442.6	54239.3	54471.7	56067.8	55512.1	56438.8	75043.8	54116.1	12655.8	15462.8	13623	16630.3
Dan-G	MRE11A	pS678	SSKIMSQsQVSKGVD	TRUE	FALSE	-2.039	0.292907	0.00328527	0.0880707	FALSE	14236.9	NA	64702.6	23940.3	88007.9	NA	367670	173407	30151.8	NA	87525.6	52286.4	18741.8	NA	25569.2	28254.8	131085	NA	164984	232004	38622.6	NA	35706.1	52420.8
Dan-G	PPP1R13L	pS332	DAGSYRRsLGSAGPS	FALSE	FALSE	-2.03856	NA	NA	NA	FALSE	NA	21999	NA	NA	NA	51678.6	NA	NA	NA	16404.9	NA	NA	NA	25574	NA	NA	NA	63597.9	NA	NA	NA	15480.1	NA	NA
Dan-G	ZNF568	pS372	NECGRAFsRMSSVTL	FALSE	FALSE	-2.03831	1.85618	NA	NA	FALSE	NA	54748.9	11899.9	NA	NA	140921	7058.27	NA	NA	8032.3	10528.2	NA	NA	32086.9	42503.8	NA	NA	87430.8	28626.5	NA	NA	3821.18	38819.5	NA
PaTu-8988-T	BCLAF1	pS259;pS268	HSAKNTPsQHSHSIQ	TRUE	FALSE	-2.03684	NA	NA	NA	FALSE	NA	NA	NA	69936.2	NA	NA	NA	12300.7	NA	NA	NA	9033.71	NA	NA	NA	53439.4	NA	NA	NA	13023	NA	NA	NA	8708.93
PANC-1	EIF4EBP2	pS65;pT70	RNSPMAQtPPCHLPN	FALSE	FALSE	-2.03673	NA	NA	NA	FALSE	NA	64519.2	NA	NA	NA	41662.4	NA	NA	NA	12483.6	NA	NA	NA	71091.6	NA	NA	NA	55380	NA	NA	NA	13497	NA	NA
PaTu-8988-T	PATL1	pS179;pS184	ALPRRSTsPIIGSPP	FALSE	FALSE	-2.0351	0.382975	NA	NA	FALSE	183949	158178	NA	NA	48107.6	39274.2	NA	NA	102741	118284	NA	NA	140659	231260	NA	NA	40094.2	48298.5	NA	NA	86440.1	156651	NA	NA
Capan-1	MATR3	pS533	YILMRMKsQAFIEME	TRUE	FALSE	-2.03427	0.547576	0.0254405	0.24568	FALSE	111828	15043.3	9137.77	6776.14	243826	123475	91892.6	144487	160304	38235.8	20773.6	22842.7	92531.4	12678.7	11213.5	7466.43	202672	130908	125306	160033	108238	31014.1	25010.3	22510.2
MiaPaCa-2	NELFE	pT91	SGFKRSRtLEGKLKD	FALSE	FALSE	-2.03361	0.136643	3.92379e-05	0.0178625	FALSE	52883.4	34473.7	41711.7	84606	224308	146275	135160	302971	51061.2	40496.2	34194.9	77513.9	51346.3	42791.5	49946.9	47733.9	215899	185521	159500	231230	48289.2	47592.6	42731.7	53530.4
PSN-1	TOPBP1	pS888	NAVALSAsPQLKEAQ	FALSE	FALSE	-2.03333	0.150449	3.51851e-05	0.0127046	FALSE	1665481	490285	724286	530426	415295	173124	137693	196250	694699	212115	183444	223241	201697	142645	117135	139430	834167	550268	721886	645148	167512	165973	144308	189764
MiaPaCa-2	AEBP2	pS167	EPKGPRGsQGGGGGG	TRUE	FALSE	-2.03242	0.156347	0.00447985	0.156522	FALSE	NA	3731.68	2753.48	2529.27	NA	13555.2	15365.2	7435.05	NA	2853.3	4356.36	2049.48	NA	3836.54	2422.58	3524.79	NA	14239.4	13322.8	14016.4	NA	2777.39	3999.97	3496.04
PaTu-8988-T	GSG2	pS220	DRASLPCsQEEATGG	TRUE	FALSE	-2.02851	NA	NA	NA	FALSE	82383	NA	NA	NA	18526.6	NA	NA	NA	7815.68	NA	NA	NA	54165.2	NA	NA	NA	13276.3	NA	NA	NA	5653.96	NA	NA	NA
Capan-1	KLC1	pS521	ENMEKRRsRESLNVD	FALSE	FALSE	-2.02799	NA	NA	NA	FALSE	NA	51255.6	NA	NA	NA	131100	NA	NA	NA	42016.1	NA	NA	NA	56146	NA	NA	NA	180650	NA	NA	NA	44294.6	NA	NA
MiaPaCa-2	TCEA1	pS137	FPRAPSTsDSVRLKC	FALSE	FALSE	-2.02715	NA	NA	NA	FALSE	NA	NA	NA	37150.9	NA	NA	NA	167605	NA	NA	NA	45444	NA	NA	NA	31815.4	NA	NA	NA	194165	NA	NA	NA	47636.4
Dan-G	RPS5	pS52	YAKYLPHsAGRYAAK	FALSE	FALSE	-2.02483	NA	NA	NA	FALSE	NA	27689.1	NA	NA	NA	50637	NA	NA	NA	16228	NA	NA	NA	42041.9	NA	NA	NA	81391.4	NA	NA	NA	20000.7	NA	NA
Capan-1	TSC1	pS1080	SIPTTVGsLPSSKSF	FALSE	FALSE	-2.02458	NA	NA	NA	FALSE	NA	NA	NA	60694.7	NA	NA	NA	69392.8	NA	NA	NA	19169.2	NA	NA	NA	60581.6	NA	NA	NA	69623.3	NA	NA	NA	17111.8
PaTu-8988-T	UBE2H	pS3;pS5	___MSSPsPGKRRMD	FALSE	FALSE	-2.02362	0.176975	0.000216931	0.0280329	FALSE	111805	66039	99549.4	164060	31236.8	15531.8	23722.5	33153.9	178611	72893.5	126230	256955	53378.9	84295.7	86286.2	73011.1	16254.5	16676.3	18715.8	20443	93825.2	84284.6	74448.5	144272
PaTu-8988-T	FNIP1	pS284	LTRSCASsYQRRWRR	FALSE	FALSE	-2.0228	NA	NA	NA	FALSE	142227	NA	NA	NA	32111.4	NA	NA	NA	104810	NA	NA	NA	109100	NA	NA	NA	26847.4	NA	NA	NA	88460.4	NA	NA	NA
PaTu-8988-T	RSL1D1	pT21	ATGTSTStPAAPTAR	FALSE	FALSE	-2.02237	NA	NA	NA	FALSE	NA	NA	3244.28	NA	NA	NA	877.36	NA	NA	NA	2035.99	NA	NA	NA	3505.16	NA	NA	NA	862.809	NA	NA	NA	1496.77	NA
Dan-G	HP1BP3	pS142	SWATLSAsQLARAQK	TRUE	FALSE	-2.02221	0.108872	2.55163e-06	0.00342984	TRUE	26125.7	21560.7	17125.9	12309.2	157634	128510	89004.1	71641.8	43293.3	44593.4	25398.2	21538	17166.3	19818.1	20095.8	22928.3	117191	125046	118590	151278	27679.7	33271.7	30765.7	34080.1
MiaPaCa-2	BCLAF1	pT341	GKFLKRFtDEESRVF	FALSE	FALSE	-2.02176	0.222002	0.0036007	0.138912	FALSE	NA	38207.6	54413.5	54053.1	NA	186457	221399	187512	NA	42690.4	62848.4	48525.2	NA	19721.2	25123.8	17503.3	NA	98336.6	100743	82137.6	NA	20862.6	30283.7	19233.6
PaTu-8988-T	EIF4EBP2	pT46	GGTLFSTtPGGTRII	FALSE	FALSE	-2.02104	0.286704	0.000708411	0.0465148	FALSE	151982	204833	149412	47086.3	44465.4	37598.9	34150.2	12225.2	300617	182564	157108	80441.7	103715	212765	198892	146180	33072.8	32851	41378.3	52586.4	225718	171779	142305	315075
PaTu-8988-T	MYBBP1A	pS1310	SLVIRSPsLLQSGAK	FALSE	FALSE	-2.02052	1.54092	NA	NA	FALSE	1468193	61394.2	NA	NA	135978	43923.4	NA	NA	78142.7	51569	NA	NA	1126230	136382	NA	NA	113687	82072.8	NA	NA	65953.1	103770	NA	NA
PANC-1	SLX4	pS601;pS605	GCGSRGPsPSASQRE	TRUE	FALSE	-2.01972	0.303387	NA	NA	FALSE	NA	48374.9	NA	65167.4	NA	65638	NA	87807.5	NA	14846.7	NA	46463	NA	56645.7	NA	46101.6	NA	92721.6	NA	72795.1	NA	17058.6	NA	24063
MiaPaCa-2	HPS4	pS355	EVLGLSSsLGKELVF	FALSE	FALSE	-2.01969	NA	NA	NA	FALSE	NA	NA	NA	254541	NA	NA	NA	196465	NA	NA	NA	53545.1	NA	NA	NA	257875	NA	NA	NA	269247	NA	NA	NA	66399.4
PANC-1	HPS4	pS355	EVLGLSSsLGKELVF	FALSE	FALSE	-2.0192	NA	NA	NA	FALSE	NA	NA	NA	170313	NA	NA	NA	156648	NA	NA	NA	61860.5	NA	NA	NA	194235	NA	NA	NA	209358	NA	NA	NA	51647.7
MiaPaCa-2	THRAP3	pS560	DFPTGKSsFSITREA	FALSE	FALSE	-2.01878	0.244293	0.00307295	0.1271	FALSE	NA	20884.5	42900.7	47629.1	NA	125108	119852	112164	NA	22504.1	34445.3	36719.1	NA	27481.3	44148.7	31897.2	NA	168210	121551	101613	NA	28036.8	36993.2	30100
PaTu-8988-T	EIF4EBP1	pT36;pT46	GGTLFSTtPGGTRII	FALSE	FALSE	-2.01865	NA	NA	NA	FALSE	116445	NA	NA	NA	26366.2	NA	NA	NA	22520.4	NA	NA	NA	51477.7	NA	NA	NA	12704.2	NA	NA	NA	10954.2	NA	NA	NA
PaTu-8988-T	RRN3	pT623	NDTVIGItPSSFDTH	FALSE	FALSE	-2.01679	0.27106	0.00204654	0.071268	FALSE	33787.2	16685.1	NA	18954.9	6911.27	5498.4	NA	3340.22	65974.9	45030.7	NA	21831.8	24433.5	25705.5	NA	17614.3	5447.42	7125.35	NA	4300.72	52494.7	62843.6	NA	25595.9
PaTu-8988-T	BCAS3	pS891	EGSIETLsNSSGSTS	FALSE	FALSE	-2.01625	NA	NA	NA	FALSE	NA	NA	10112	NA	NA	NA	2746.23	NA	NA	NA	6811.63	NA	NA	NA	10925.1	NA	NA	NA	2700.68	NA	NA	NA	5007.6	NA
Capan-1	WDHD1	pS907	SGAVTFSsQGRVNPF	TRUE	FALSE	-2.01621	0.730567	0.0591105	0.369752	FALSE	96571.2	26661.6	178989	74996.8	440663	183184	358780	216518	135697	22709.9	196210	79335.5	75116.7	163336	65223.8	84372	344329	1411685	145277	244850	86130.5	133896	70146.4	79822.3
PANC-1	PCYT1A	pS323	PKQSPSSsPTRERSP	FALSE	FALSE	-2.01565	0.47173	0.0130009	0.251327	FALSE	310774	NA	48018.9	71808.5	151322	NA	90233.9	62579.8	47158.3	NA	21059.6	25904.8	117129	NA	36373.9	143637	67942.5	NA	89920	146693	17356.9	NA	20587.1	37933.9
PSN-1	EIF4EBP2	pT37;pT46	GGTLFSTtPGGTRII	FALSE	FALSE	-2.01563	0.322074	0.0144019	0.25285	FALSE	39883.5	51140.2	207149	NA	19382.7	15063.6	30258.5	NA	47813.9	111963	293097	NA	44791.7	71121.7	64375.9	NA	63935.3	63235.3	78973.2	NA	25022.9	15910.4	12130.1	NA
PANC-1	HP1BP3	pS142	SWATLSAsQLARAQK	TRUE	FALSE	-2.0145	0.0920818	3.84612e-06	0.00743935	TRUE	61151.5	29347.1	16455.9	24498.3	224979	84876.1	51477	90137.8	68131.6	23801.5	12209.2	41097.7	23420.7	31787.2	23029.2	19954.6	102649	110905	94772.1	86039.5	25482.1	25296.4	22050.3	24506.5
Capan-1	TICRR	pS1698	AVGCGAGsSSGRGEV	FALSE	FALSE	-2.01259	0.4159	0.0393122	0.302181	FALSE	NA	5634.28	7261.12	5935.71	NA	15005.7	16552.5	20860.1	NA	4538.95	7619.66	3794.27	NA	5195.72	3673.16	7044.51	NA	17406.9	9304.41	24885.4	NA	4028.28	3781.61	4027.24
Dan-G	EZR	pT57	VDNKGFPtWLKLDKK	FALSE	FALSE	-2.01073	NA	NA	NA	FALSE	NA	32198.7	NA	NA	NA	53572.5	NA	NA	NA	17337.4	NA	NA	NA	33175	NA	NA	NA	58432.2	NA	NA	NA	14499.8	NA	NA
PANC-1	PXN	pSTS(ph)LGSNLSELDR	NA	FALSE	FALSE	-2.00933	0.164033	0.000202002	0.0472045	FALSE	1215862	1172537	961162	599886	1181023	611162	747911	580757	394224	216672	167548	204083	769711	1449350	735579	806969	890678	911343	752992	915518	243714	262795	165477	200979
PSN-1	IRS2	pT350	RTDSLAAtPPAAKCS	FALSE	FALSE	-2.00873	0.14406	1.17003e-05	0.00765891	TRUE	134564	138736	129442	115918	35397.2	35873.4	33609.1	43518	581710	686138	363306	464400	196970	160185	120606	143991	167213	158946	126370	159768	35423	35106.5	34502.3	47684.6
Capan-1	MYO7B	pS1952	NDRSQLAsVPKILRE	FALSE	FALSE	-2.00622	0.244821	0.000792459	0.0358441	FALSE	198277	182732	248178	107146	164231	118343	128404	127773	50145.2	28467.5	54646.9	32148	172718	165361	131330	113884	143714	134716	75503.8	136514	35644.4	24792.8	28370.7	30559.2
Capan-1	FAM192A	pS125	NLKKVGIsQENKKEV	TRUE	FALSE	-2.00436	0.434453	0.0183579	0.206184	FALSE	NA	9153.17	32139.4	12738.6	NA	31108.3	50218.5	76480.6	NA	7927.35	27166.5	14293.7	NA	12994.3	21062.3	15182.4	NA	55554	36569.7	91626.8	NA	10831	17466.5	15235.8
PSN-1	RPGR	pS775;pS777	TKPIISKsMAKYDFK	FALSE	FALSE	-2.0011	0.813435	NA	NA	FALSE	NA	264984	147920	NA	NA	101410	26854.1	NA	NA	77340.7	16285.4	NA	NA	27139.9	26143.8	NA	NA	201838	124682	NA	NA	65980.7	23801.8	NA
MiaPaCa-2	TCOF1	pS1410	KGKGSLGsQGAKDEP	TRUE	FALSE	-2.00052	0.311057	0.00256322	0.11533	FALSE	381852	85245.2	123334	171211	731675	221496	250341	280609	123118	65378.4	65187	97010.6	174734	124041	153650	206534	331908	329315	307356	457906	54875.1	90070.6	84751.6	143243
Dan-G	GSG2	pS220	DRASLPCsQEEATGG	TRUE	FALSE	-1.99759	NA	NA	NA	FALSE	NA	NA	10015.4	NA	NA	NA	133219	NA	NA	NA	36695	NA	NA	NA	12397.9	NA	NA	NA	187255	NA	NA	NA	46892.1	NA
MiaPaCa-2	TNK1	pS505	GISRSLEsVLSLGPR	FALSE	FALSE	-1.99751	NA	NA	NA	FALSE	NA	NA	NA	9009.8	NA	NA	NA	18709.9	NA	NA	NA	5178.23	NA	NA	NA	8495.1	NA	NA	NA	23863.8	NA	NA	NA	5976.26
Dan-G	BRCA1	pS1280	QVILAKAsQEHHLSE	TRUE	FALSE	-1.99749	0.609643	0.0183878	0.219543	FALSE	27540.9	157489	107168	54742.7	26879.5	52771.6	69907	24189.7	7975.7	17205.4	13870.2	11034.6	24034.5	249021	110546	54147.9	26540.8	88333.2	81881.7	27123.9	6772.65	22082.9	14769.8	9271.84
Capan-1	VCP	pS794	SGGGTGGsVYTEDND	FALSE	FALSE	-1.99687	NA	NA	NA	FALSE	NA	NA	NA	3080.57	NA	NA	NA	12461.9	NA	NA	NA	3509.28	NA	NA	NA	3074.83	NA	NA	NA	12503.3	NA	NA	NA	3132.63
PANC-1	TSEN34	pS136;pS141	QASGASSsQEAGSSQ	TRUE	FALSE	-1.99468	NA	NA	NA	FALSE	NA	1071.65	NA	NA	NA	8329.26	NA	NA	NA	2569.57	NA	NA	NA	1154.55	NA	NA	NA	10825.4	NA	NA	NA	2716.35	NA	NA
PANC-1	HSPA5	pT518	VTAEDKGtGNKNKIT	FALSE	FALSE	-1.99385	NA	NA	NA	FALSE	NA	NA	NA	175350	NA	NA	NA	216983	NA	NA	NA	87205.9	NA	NA	NA	150831	NA	NA	NA	218723	NA	NA	NA	54914.6
PaTu-8988-T	PRR12	pS1076	PKKLLKTsSFHLLRR	FALSE	FALSE	-1.99372	0.280479	NA	NA	FALSE	50649.1	24386.2	NA	NA	12368.1	6867.54	NA	NA	14479.7	6992.77	NA	NA	39777.9	32229.1	NA	NA	10587	7634.44	NA	NA	12512.2	8371.59	NA	NA
PSN-1	IRS2	pS752	MWCGSKLsMEHADGK	FALSE	FALSE	-1.98954	0.56012	0.0384994	0.425917	FALSE	NA	39420	68438.1	42240.7	NA	9307.16	14354.3	19075.2	NA	194457	283241	146822	NA	60151.2	72966.5	86730	NA	44829.5	64031.6	82416.6	NA	9041.07	14122.1	29588.5
PSN-1	RPS6	pS235;pS236;pT241	IAKRRRLsSLRASTS	FALSE	FALSE	-1.9887	NA	NA	NA	FALSE	332813	NA	NA	NA	104127	NA	NA	NA	387607	NA	NA	NA	534884	NA	NA	NA	404960	NA	NA	NA	102036	NA	NA	NA
PaTu-8988-T	QRICH1	pS345	NAVHVSGsPTALAAV	FALSE	FALSE	-1.98841	1.61451	NA	NA	FALSE	NA	NA	178579	104218	NA	NA	96410.6	9721.57	NA	NA	79405.8	11911.3	NA	NA	192939	89595.2	NA	NA	94811.6	11579.8	NA	NA	58375.6	12919.4
Dan-G	FOXK1	pS243	SMVSPVPsPTGTISV	FALSE	FALSE	-1.98772	0.360817	0.00534757	0.112896	FALSE	NA	19551.4	21844.2	33026.1	NA	30310.1	29727.9	51656.2	NA	11843.8	11670.8	10332.7	NA	17473.3	25423.1	29308.1	NA	28676.2	39286.5	51966	NA	8592.01	14021.8	7789.26
Capan-1	EIF4EBP2	pT36;pT45	PGGTLFStTPGGTRI	FALSE	FALSE	-1.98714	NA	NA	NA	FALSE	NA	NA	NA	34064.7	NA	NA	NA	29625.2	NA	NA	NA	8398.89	NA	NA	NA	34001.2	NA	NA	NA	29723.6	NA	NA	NA	7497.43
Capan-1	SYNCRIP	pS587	TNNQNWGsQPIAQQP	TRUE	FALSE	-1.98624	0.399073	0.0185122	0.207051	FALSE	5848.95	NA	6092.69	3899.36	17171.2	NA	11889.7	19124.4	6270.6	NA	4549.65	3448.52	5421.52	NA	4396.79	4604.68	15989	NA	9534.25	22701	4742.95	NA	3221.14	3642
PSN-1	TICRR	pS1698	AVGCGAGsSSGRGEV	FALSE	FALSE	-1.98516	0.825799	0.0757005	0.588677	FALSE	NA	74102.6	70877.6	14484.1	NA	21302.3	13045.7	6177.58	NA	20108.2	12386.9	11572.3	NA	11094.7	9875.33	9942.36	NA	84271.6	38661.1	18609	NA	20693.2	7482.61	6309.83
PaTu-8988-T	ARL2BP	pS157	KSSSLPAsQNNLRH_	TRUE	FALSE	-1.98409	0.436048	0.00831979	0.151071	FALSE	367545	260160	398914	389943	143697	98877.7	56982.1	64866.5	18175.5	10987.8	0	0	60526.7	93822	178450	186486	25791.9	29994	23201.8	42982.2	3293.26	3589.46	0	0
Dan-G	ZNF106	pS576	VEESEKGsLKIEFQV	FALSE	FALSE	-1.98189	2.26276	NA	NA	FALSE	204073	134727	NA	NA	188184	498925	NA	NA	390933	23341.7	NA	NA	212618	139797	NA	NA	221836	548044	NA	NA	396322	19659.9	NA	NA
MiaPaCa-2	IRS1	pT502	TPGTGLGtSPALAGD	FALSE	FALSE	-1.9804	NA	NA	NA	FALSE	NA	NA	NA	15121.4	NA	NA	NA	9887.91	NA	NA	NA	2769.27	NA	NA	NA	12949.7	NA	NA	NA	11454.8	NA	NA	NA	2902.87
MiaPaCa-2	FTO	pT6	__MKRTPtAEERERE	FALSE	FALSE	-1.97814	0.167861	0.00234114	0.108168	FALSE	NA	9260.41	19065.2	8447.08	NA	46384.2	74502.6	37752.5	NA	12043.6	20628.7	9670.89	NA	9676.29	13028.1	7233.94	NA	49522.4	50173.2	43735.1	NA	11914.9	14711.2	10137.4
Dan-G	SRSF11	pT447	EEKKPIEtGSPKTKE	FALSE	FALSE	-1.9774	NA	NA	NA	FALSE	230129	NA	NA	NA	107033	NA	NA	NA	31605.6	NA	NA	NA	241454	NA	NA	NA	127062	NA	NA	NA	32267	NA	NA	NA
Dan-G	TOM1	pS375	MFALTRGsSLADQRK	FALSE	FALSE	-1.97537	NA	NA	NA	FALSE	NA	47898.9	NA	NA	NA	62770.4	NA	NA	NA	20818.1	NA	NA	NA	81338.8	NA	NA	NA	112840	NA	NA	NA	28695.8	NA	NA
PaTu-8988-T	CCDC6	pS367;pT380	ASHTVGFtPPTSLTR	FALSE	FALSE	-1.97534	0.118335	3.29572e-06	0.00613447	TRUE	113046	92404.2	45085.6	113581	27237.4	32221	12600.1	17499.1	368374	282063	224673	240744	64954.6	73515.4	81601.6	85553.7	17057.6	21562.4	20757.9	18263.1	232887	203276	276695	228785
MiaPaCa-2	LIMD2	pS27	GSSTVQRsKSFSLRA	FALSE	FALSE	-1.97515	NA	NA	NA	FALSE	NA	NA	NA	37876.1	NA	NA	NA	28313.8	NA	NA	NA	7958.66	NA	NA	NA	32436.5	NA	NA	NA	32800.7	NA	NA	NA	8342.61
Dan-G	UCK2	pS256	RKRQASEsSSRPH__	FALSE	FALSE	-1.97453	NA	NA	NA	FALSE	308256	NA	NA	NA	296516	NA	NA	NA	87732.2	NA	NA	NA	323425	NA	NA	NA	352003	NA	NA	NA	89568.1	NA	NA	NA
PaTu-8988-T	AEBP2	pS167	EPKGPRGsQGGGGGG	TRUE	FALSE	-1.97428	0.204041	0.00295611	0.0856804	FALSE	NA	12460.1	15660.2	7568.96	NA	3429.11	3350.55	1997.41	NA	2424.4	3705.98	1486.87	NA	12942.6	14423.1	9411.67	NA	2996.09	2808.81	3441.29	NA	2281.18	2322.48	2332.61
Dan-G	WDHD1	pS907	SGAVTFSsQGRVNPF	TRUE	FALSE	-1.97279	0.644679	0.0448277	0.352487	FALSE	90031.6	12959.3	169766	69287.3	390044	164694	363609	184341	114894	23292.7	172145	87637.8	79268.8	88703.8	69964.7	75761.5	388559	1193371	170157	228499	98431.9	129415	73237.8	81402.7
PSN-1	PPIG	pS315	RECNPPNsQPASYQR	TRUE	FALSE	-1.97244	0.24949	0.00100401	0.0620433	FALSE	7388.96	7371.42	17550.6	9951.41	2501.11	2525.91	2557.76	4316.45	4353.03	2311.45	5027.16	4544.3	2885.23	2037.3	3203.96	2610.96	12601.1	13739.1	12841.9	9763	3435.07	4021.44	1967.97	3366.63
PANC-1	SAP18	pS54;pT60;pT65;pY59	PSSELQIyTWMDATL	FALSE	FALSE	-1.97211	NA	NA	NA	FALSE	NA	NA	45070.6	NA	NA	NA	56971.8	NA	NA	NA	14802.6	NA	NA	NA	33133.9	NA	NA	NA	55099.5	NA	NA	NA	14043.8	NA
PSN-1	NCOA3	pS776	CTSSTIPsSSQEKDP	FALSE	FALSE	-1.97209	NA	NA	NA	FALSE	49801.7	NA	NA	NA	15762	NA	NA	NA	10632.8	NA	NA	NA	9008.26	NA	NA	NA	60597.7	NA	NA	NA	15445.4	NA	NA	NA
PSN-1	THRAP3	pS560	DFPTGKSsFSITREA	FALSE	FALSE	-1.97042	0.510197	0.0182735	0.283742	FALSE	134593	NA	35918.5	179300	21912.6	NA	22785.3	42848.5	28852.2	NA	15140.4	47337.7	18845.1	NA	54108.9	19065.5	164252	NA	78388.8	159042	21535.7	NA	52289.1	30215.8
PANC-1	SRRM2	pT1063	QLKGQSQtSPDHRSD	FALSE	FALSE	-1.96914	NA	NA	NA	FALSE	NA	399051	NA	NA	NA	303576	NA	NA	NA	95325.2	NA	NA	NA	214925	NA	NA	NA	197244	NA	NA	NA	50377.2	NA	NA
PSN-1	UBQLN1	pS4	____MAEsGESGGPP	FALSE	FALSE	-1.96865	NA	NA	NA	FALSE	NA	NA	NA	85269.9	NA	NA	NA	27403.3	NA	NA	NA	9328.62	NA	NA	NA	9420.15	NA	NA	NA	98016.4	NA	NA	NA	25042.4
PaTu-8988-T	CAP1	pT307	FSAPKPQtSPSPKRA	FALSE	FALSE	-1.96813	NA	NA	NA	FALSE	NA	NA	94816	NA	NA	NA	26623.6	NA	NA	NA	6949.67	NA	NA	NA	187531	NA	NA	NA	47929.8	NA	NA	NA	9352.88	NA
Dan-G	PALB2	pS285	LKNIRFTsPVSLEAQ	FALSE	FALSE	-1.96634	NA	NA	NA	FALSE	87947.5	NA	NA	NA	199253	NA	NA	NA	59289.8	NA	NA	NA	92275.3	NA	NA	NA	236539	NA	NA	NA	60530.5	NA	NA	NA
MiaPaCa-2	MDC1	pS513	PGIHLERsQASTTVD	TRUE	FALSE	-1.96625	0.307553	0.022123	0.356106	FALSE	14860.4	11003.7	NA	16620.1	43640.2	22898.8	NA	44934.6	9625.14	9416.91	NA	10079.3	15767.7	23246.2	NA	13482.9	45903.2	49428.6	NA	49311	9947.56	18835.4	NA	10008.6
Capan-1	GPS1	pS483	GELTPANsQSRMSTN	TRUE	FALSE	-1.96588	0.100245	1.19362e-06	0.00208823	TRUE	23698.5	26146.2	19763.3	10838.5	74488.9	79243.3	83620.8	56879.6	26544.3	24787.3	24452.1	15348.8	20999	18079.4	17352.7	14485	66305.1	68927.9	81585.2	76411.5	19193.1	16495.4	21063.4	18345.4
PSN-1	MYO7B	pS1952	NDRSQLAsVPKILRE	FALSE	FALSE	-1.96548	0.256103	0.00109175	0.064278	FALSE	97531.7	74959.2	136468	76079.3	31220.3	14956	42736.4	28432.5	282017	257981	280799	194504	138266	97950.9	89822.1	105412	111527	83653.5	77867.9	87539.9	28750.6	14257.1	25641.7	26009.1
PSN-1	GPATCH8	pS778	EGGGGSSsQDHGGRK	TRUE	FALSE	-1.96418	0.401044	0.00830638	0.184744	FALSE	NA	43229.4	112527	60635.2	NA	13050.2	25863.3	20600.8	NA	7855.92	10790.2	7617.52	NA	24845.7	9633.79	6204.89	NA	117644	104997	60189.7	NA	30336.4	25376.2	16257.4
PSN-1	GPBP1	pS381	QTDVLSSsLEAEHRL	FALSE	FALSE	-1.96398	0.259434	0.00144434	0.0747091	FALSE	108933	112975	114192	77428.4	40889.4	23750.5	22182.8	37912.8	96119.8	107790	107931	66905.7	89330.1	120878	119942	59408.8	103475	125967	118634	61141.1	31279.6	22620.5	24233.2	23800.7
PSN-1	ORC2	pS122	KTPQKSVsFSLKNDP	FALSE	FALSE	-1.96362	0.169215	2.62522e-05	0.0110374	FALSE	174184	158916	177054	151463	39926.1	49773.7	65900.8	42588.4	114989	136449	153660	118743	42042.6	44228.2	44457.7	53375.2	163965	142610	118178	165695	30267.5	38153.6	46253.3	37039.3
PSN-1	AEBP2	pS167	EPKGPRGsQGGGGGG	TRUE	FALSE	-1.9583	0.739177	0.0385166	0.425917	FALSE	5620.63	17035.2	27720.5	17265.2	2150.57	4288.91	7556.98	5013.16	2515.38	9540.5	15211.8	11429.8	0	7892.31	3274	2404.27	11982.9	60085.5	22608.6	11869.9	3692.4	12921.8	6480.99	2740.05
Dan-G	REXO1	pS776;pT774	QLKTRTLsGMASKTT	FALSE	FALSE	-1.95804	NA	NA	NA	FALSE	NA	16622.1	NA	NA	NA	14378.8	NA	NA	NA	4826.4	NA	NA	NA	17126.2	NA	NA	NA	15683.1	NA	NA	NA	4036.48	NA	NA
Capan-1	EIF4EBP2	pT37;pT46	GGTLFSTtPGGTRII	FALSE	FALSE	-1.95669	0.291257	0.00631023	0.117336	FALSE	96609.8	188467	564805	NA	97765.7	147293	553301	NA	36552.5	46727.1	145359	NA	117978	188969	199695	NA	119934	185778	217380	NA	36424.4	45090.2	50421.4	NA
PANC-1	FSIP2	pS966	QPRISSPsDTKEKYR	FALSE	FALSE	-1.95627	0.489676	0.0111897	0.238498	FALSE	128318	190268	40409.4	140069	110040	85448.5	142197	181949	53735.6	27793.2	28470.9	61747	58801	164268	31816.7	151657	60071.4	88995.8	147289	230862	24046.6	23544.6	28929.4	48943
Dan-G	MYO18A	pS132	GSLAKQNsQMIVKRF	TRUE	FALSE	-1.95593	NA	NA	NA	FALSE	NA	54065.6	NA	NA	NA	68403.5	NA	NA	NA	22994.1	NA	NA	NA	31698.8	NA	NA	NA	42455.9	NA	NA	NA	10943.2	NA	NA
PANC-1	ZNF217	pS328	STDNDDSsSEKELGE	FALSE	FALSE	-1.95569	NA	NA	NA	FALSE	NA	10277.5	NA	NA	NA	12947.5	NA	NA	NA	4103.7	NA	NA	NA	9670.34	NA	NA	NA	14696.7	NA	NA	NA	3788.77	NA	NA
PANC-1	DTWD1	pT181	PSFKRKRtEEQEFCD	FALSE	FALSE	-1.95445	2.98356	NA	NA	FALSE	48050.1	43382.6	NA	NA	625994	343138	NA	NA	203348	105473	NA	NA	368938	33251.8	NA	NA	5.72595e+06	317283	NA	NA	1.52473e+06	79324.9	NA	NA
Dan-G	CHMP2B	pS187	KAPSAARsLPSASTS	FALSE	FALSE	-1.95317	NA	NA	NA	FALSE	NA	NA	218758	NA	NA	NA	187125	NA	NA	NA	53155	NA	NA	NA	225655	NA	NA	NA	219178	NA	NA	NA	56602.4	NA
Dan-G	EIF4EBP2	pS65	FLLDRRNsPMAQTPP	FALSE	FALSE	-1.94944	0.286759	NA	NA	FALSE	111130	NA	NA	33602.3	94605.6	NA	NA	38691.8	31148.2	NA	NA	12224.7	87169.8	NA	NA	53888.1	83962.8	NA	NA	70341.1	23773.9	NA	NA	16653.9
MiaPaCa-2	EIF4EBP2	pT36;pT46	GGTLFSTtPGGTRII	FALSE	FALSE	-1.94917	NA	NA	NA	FALSE	NA	443536	NA	NA	NA	373210	NA	NA	NA	104302	NA	NA	NA	455999	NA	NA	NA	392049	NA	NA	NA	101527	NA	NA
PSN-1	VCP	pS794	SGGGTGGsVYTEDND	FALSE	FALSE	-1.94911	NA	NA	NA	FALSE	NA	NA	NA	13026	NA	NA	NA	4243.26	NA	NA	NA	5065.02	NA	NA	NA	3450.16	NA	NA	NA	14075.1	NA	NA	NA	3645.11
MiaPaCa-2	ERCC6	pS9	PNEGIPHsSQTQEQD	FALSE	FALSE	-1.94846	0.953151	NA	NA	FALSE	NA	3849.4	NA	3944.38	NA	5020.24	NA	8539.58	NA	1476.4	NA	2324.79	NA	2776.68	NA	3377.9	NA	3700.06	NA	9892.83	NA	1008.3	NA	2436.95
PANC-1	ANKIB1	pS891	SLGAIGTsLPSRLDS	FALSE	FALSE	-1.94821	0.125529	6.12085e-06	0.00953661	TRUE	165205	329911	154074	85513	141627	278364	106967	89430	55876.4	65831.5	31999.8	35360.3	204519	262630	240235	177093	208869	267324	219416	217038	67551.3	51421.8	64390.6	53609.4
PSN-1	ISY1	pS247	IAHVPVPsQQEIEEA	TRUE	FALSE	-1.94786	0.356945	0.00615245	0.16031	FALSE	83619.4	30794.2	31522.8	32088	19819.9	12298.4	12003.6	6987.15	11030.8	7027.68	6706.84	3306.86	8481.83	15309.7	14060.6	10491.9	69883.8	29489.9	38157.1	76334.4	13339.8	10060.2	15278.5	13214.4
PSN-1	NEB	pS2439;pS2443	KRASEIIsEKKYRQP	FALSE	FALSE	-1.94475	0.300798	NA	NA	FALSE	38794.6	83895.5	NA	NA	16338.9	19538.8	NA	NA	12546.9	12364.3	NA	NA	8610.59	4754.13	NA	NA	47204.4	54361.4	NA	NA	16010.7	10814.5	NA	NA
PANC-1	CWC25	pS337	PGYTRKLsAEELERK	FALSE	FALSE	-1.94412	0.140062	2.26811e-05	0.0175017	FALSE	41468.6	25003.8	45946.9	12594.1	386867	146560	460516	102619	130578	53363.3	91729.1	46793.5	14325.8	21442.4	14377.5	13448.6	159214	151622	189575	128417	44051.8	44903.2	37042.5	36580.7
PANC-1	RRBP1	pS832	AKLRQELsKVSKELV	FALSE	FALSE	-1.94381	NA	NA	NA	FALSE	NA	NA	33381.7	NA	NA	NA	48751.8	NA	NA	NA	12917.8	NA	NA	NA	24540.7	NA	NA	NA	47149.6	NA	NA	NA	12255.6	NA
Dan-G	EIF4EBP1	pS94	DEPPMEAsQSHLRNS	TRUE	FALSE	-1.94377	0.292351	0.000559957	0.0317684	FALSE	186339	137272	89132.7	185485	1.62918e+06	1.46751e+06	672352	1.17031e+06	555582	366325	207493	452715	162654	126947	108411	129459	1.60904e+06	1.43667e+06	928582	925957	471892	274987	260526	268411
MiaPaCa-2	TNIK	pS640	VEMPRQNsDPTSENP	FALSE	FALSE	-1.94234	0.240583	NA	NA	FALSE	NA	NA	1198.41	4244.02	NA	NA	5302.26	3305.84	NA	NA	1640.17	755.08	NA	NA	364.138	1996.07	NA	NA	1587.75	2103.27	NA	NA	520.1	434.695
MiaPaCa-2	TMPO	pS295	LEKSSSSsSQPEHSA	FALSE	FALSE	-1.94214	NA	NA	NA	FALSE	NA	NA	NA	20240.8	NA	NA	NA	59790.8	NA	NA	NA	17195.5	NA	NA	NA	22190.9	NA	NA	NA	88674.4	NA	NA	NA	23075.8
PANC-1	PHF13	pS127	KKRKRRDsDAPGKEG	FALSE	FALSE	-1.94074	0.117373	NA	NA	FALSE	365308	331188	NA	NA	448592	246002	NA	NA	133476	84136.2	NA	NA	204988	344391	NA	NA	299875	308599	NA	NA	73142.3	85847.5	NA	NA
PSN-1	PATL1	pT194	VRAVPIGtPPKQMAV	FALSE	FALSE	-1.93538	0.146821	0.000801936	0.0545616	FALSE	821242	136098	298944	266244	224788	44228.8	66334.1	109604	1491140	252827	609272	490099	342607	332755	440190	294430	380611	290071	362495	246570	83899.7	80521.8	84580.3	80696.4
Dan-G	HERC1	pS1406	RDRDRMNsGAGSGAR	FALSE	FALSE	-1.9347	0.741141	NA	NA	FALSE	19870.2	NA	NA	321107	23224	NA	NA	290546	6742.94	NA	NA	106247	64635.6	NA	NA	164246	85475.7	NA	NA	168471	21342.8	NA	NA	46165.1
Dan-G	ANKIB1	pS912	SPRAALSsSELLELG	FALSE	FALSE	-1.93346	NA	NA	NA	FALSE	NA	35920.1	NA	NA	NA	39388.8	NA	NA	NA	13448.5	NA	NA	NA	37009.3	NA	NA	NA	42961.9	NA	NA	NA	11247.4	NA	NA
Capan-1	ZNF512B	pS824	DPPPKHRsQDSLVPK	TRUE	FALSE	-1.93279	NA	NA	NA	FALSE	NA	NA	20757.9	NA	NA	NA	157700	NA	NA	NA	46783.3	NA	NA	NA	18932.7	NA	NA	NA	159828	NA	NA	NA	41862.6	NA
Dan-G	CLASP1	pS688	QPGSRSSsPGKLLGS	FALSE	FALSE	-1.93208	NA	NA	NA	FALSE	NA	58315.6	NA	NA	NA	61994.5	NA	NA	NA	21187.1	NA	NA	NA	42694.8	NA	NA	NA	48048.5	NA	NA	NA	12591.2	NA	NA
Capan-1	CASP8AP2	pS168	TKDLKSRsPHLDDCS	FALSE	FALSE	-1.93109	NA	NA	NA	FALSE	NA	NA	87284.9	NA	NA	NA	237570	NA	NA	NA	70560.3	NA	NA	NA	79610.4	NA	NA	NA	240775	NA	NA	NA	63138.6	NA
PaTu-8988-T	PPP1R7	pS36	DEEGKKHsSGIVADL	FALSE	FALSE	-1.93037	0.237867	0.000207401	0.0275806	FALSE	38919	304629	438030	718346	15254.1	66598.9	114051	131939	8609.76	82030	134413	121610	348151	485304	471506	587310	148727	89244.6	111745	149462	84742.1	118378	98449.4	125441
MiaPaCa-2	TCEA1	pS135	SSFPRAPsTSDSVRL	FALSE	FALSE	-1.93033	NA	NA	NA	FALSE	29083.8	NA	NA	NA	127298	NA	NA	NA	33992.4	NA	NA	NA	32137.1	NA	NA	NA	139443	NA	NA	NA	36585.4	NA	NA	NA
PaTu-8988-T	TMPO	pS291	HDRCLEKsSSSSSQP	FALSE	FALSE	-1.92928	NA	NA	NA	FALSE	NA	NA	146633	NA	NA	NA	42297.2	NA	NA	NA	17933	NA	NA	NA	105566	NA	NA	NA	27717.3	NA	NA	NA	8784.86	NA
Dan-G	TCOF1	pS328	GKAGAVAsQTKAGKP	TRUE	FALSE	-1.92749	0.707014	NA	NA	FALSE	NA	NA	32376.5	22416.4	NA	NA	73631.3	138281	NA	NA	25774.8	40073.3	NA	NA	33397.1	29065.6	NA	NA	86243.9	203255	NA	NA	27446.5	44138.8
PaTu-8988-T	DCLRE1A	pS490	QNTIRKLsSENLNAK	FALSE	FALSE	-1.92697	NA	NA	NA	FALSE	NA	NA	NA	186043	NA	NA	NA	35311.4	NA	NA	NA	18827.7	NA	NA	NA	142158	NA	NA	NA	37385.1	NA	NA	NA	18150.8
PANC-1	CTTN	pS438	LSYRGPVsGTEPEPV	FALSE	FALSE	-1.92497	0.169556	0.000367498	0.0603739	FALSE	86808	17922.2	51891	NA	75574.1	19269	43462.3	NA	27505.6	6531.9	9836.58	NA	51601.2	53803	58225	NA	53517	69783.3	64156.2	NA	15966.7	19240.7	14243.9	NA
Capan-1	BIRC6	pS4017;pS4023;pT4014;pT4021;pY4024	SLSKTDSyKRLHPEK	FALSE	FALSE	-1.92478	NA	NA	NA	FALSE	NA	NA	NA	1412.95	NA	NA	NA	1989.4	NA	NA	NA	588.92	NA	NA	NA	1410.32	NA	NA	NA	1996.01	NA	NA	NA	525.711
Dan-G	RICTOR	pS1138	IRTLTEPsVDFNHSD	FALSE	FALSE	-1.9242	NA	NA	NA	FALSE	NA	166863	NA	NA	NA	98168.1	NA	NA	NA	33733.3	NA	NA	NA	171923	NA	NA	NA	107073	NA	NA	NA	28212.3	NA	NA
Dan-G	UVRAG	pS550	KITSLSSsLDTSLDF	FALSE	FALSE	-1.92363	0.159366	0.00558852	0.115257	FALSE	373259	267249	NA	116599	395233	279169	NA	108582	125690	78095.9	NA	45236.5	265047	275353	NA	283244	317542	304493	NA	299014	86845.4	65314.2	NA	93348.4
Capan-1	NFATC2	pS148	PLAGVAAsPRFTLPV	FALSE	FALSE	-1.9235	0.452928	0.00546488	0.108272	FALSE	562073	323255	152746	82584.1	494614	255241	126439	91745.5	183262	84610.1	34898.7	26771.1	239257	272043	159012	91159.4	211503	270209	146261	101798	63656	68528.7	35642.8	26428.5
PANC-1	DDX47	pS14;pS9	HDSPTEAsQPIVEEE	TRUE	FALSE	-1.92257	NA	NA	NA	FALSE	44028.9	NA	NA	NA	132868	NA	NA	NA	42755.9	NA	NA	NA	7485.3	NA	NA	NA	26909.9	NA	NA	NA	7098.41	NA	NA	NA
PaTu-8988-T	BCAS3	pS900	SSGSTSGsIPRNFDG	FALSE	FALSE	-1.9222	0.296245	NA	NA	FALSE	18095.8	12274.2	NA	NA	3277.57	5145.99	NA	NA	5361.11	7839.42	NA	NA	15574.1	11499.5	NA	NA	3074.5	4055.32	NA	NA	5076.7	6653.08	NA	NA
PaTu-8988-T	IRS1	pT453	TPDSLGHtPPARGEE	FALSE	FALSE	-1.92085	0.133553	1.68724e-05	0.00813049	TRUE	337952	131686	95450.6	87988.6	67164.7	48793	27334.7	17555.4	489732	171610	221263	101928	127254	119021	147474	116526	27565	37094.8	38441.2	32212.8	202899	140501	232613	170305
PANC-1	AGGF1	pS171	VDHFASNsQEPASAL	TRUE	FALSE	-1.92002	NA	NA	NA	FALSE	2436.8	NA	NA	NA	5869.85	NA	NA	NA	1892.21	NA	NA	NA	1511.09	NA	NA	NA	4336.29	NA	NA	NA	1145.87	NA	NA	NA
MiaPaCa-2	RNF20	pS553	QSSASKAsQEDANEI	TRUE	FALSE	-1.91857	0.1237	5.12618e-06	0.00675242	TRUE	85751.5	33075.8	39212	38653.1	382959	180137	187360	123015	97276	50024.1	46052	39816.2	36202.9	33535.4	29854.8	33572.1	160277	186617	140582	144533	40001.6	48020.6	36591.5	42330
PSN-1	GPS1	pS483	GELTPANsQSRMSTN	TRUE	FALSE	-1.91797	0.0957448	5.59486e-06	0.00729506	TRUE	124050	174967	182247	126073	45753.8	61070.4	45308.9	33590	17037.3	20995.8	14530.3	10427.7	20318.6	16893.4	12123.6	15606.6	144292	149201	172543	182400	42859.7	44483.8	45106.7	38635.2
PSN-1	MCM10	pS577	LEMRRRKsEEIQKRF	FALSE	FALSE	-1.91772	0.246294	0.011977	0.226776	FALSE	23671.5	85183.5	NA	56515.3	10786.5	19777.9	NA	18109.8	8234	19938.8	NA	15103.9	10374.1	10914.4	NA	8048.36	48289.7	85658.1	NA	61067.1	17720.8	16988.2	NA	15556.9
PANC-1	SRRM2	pS837	PSRQSHSsSSPHPKV	FALSE	FALSE	-1.91641	NA	NA	NA	FALSE	NA	186314	NA	NA	NA	265935	NA	NA	NA	86614.1	NA	NA	NA	175308	NA	NA	NA	301863	NA	NA	NA	79967.1	NA	NA
PSN-1	WDHD1	pS907	SGAVTFSsQGRVNPF	TRUE	FALSE	-1.91541	0.729136	0.0705251	0.570498	FALSE	251817	157659	325134	148386	94937.1	16364.7	152063	69628.1	90031.6	12959.3	169766	69287.3	73125.2	88008.8	62580.7	67497	257124	1191117	127753	180718	78067.4	105608	62827.9	67415.9
Dan-G	BRCA1	pT208	DQELLQItPQGTRDE	FALSE	FALSE	-1.91384	0.351715	0.0142545	0.191885	FALSE	NA	8209.03	3952.82	9879.96	NA	16120.1	15415.5	35523.9	NA	7317.92	4208.71	10255.6	NA	8457.96	5336.72	9223.09	NA	17582.4	23632.6	37593.1	NA	6120.22	5865.82	8132.7
Dan-G	CLSPN	pS260	SLESGVHsFEEGSEL	FALSE	FALSE	-1.912	NA	NA	NA	FALSE	NA	8577.88	NA	NA	NA	44132.7	NA	NA	NA	15294.1	NA	NA	NA	8527.78	NA	NA	NA	46446.5	NA	NA	NA	12342	NA	NA
Capan-1	MAF1	pS75	SPSRLSKsQGGEEEG	TRUE	FALSE	-1.91159	0.301803	0.00126865	0.0456858	FALSE	393604	342044	421519	354955	394634	279507	385280	332769	105057	92414.9	165666	89895.1	385545	299345	329524	239154	388319	307708	334684	225371	83972.4	77837.5	127060	54167.9
PSN-1	RANBP2;pRGPD4;pRGPD3;pRGPD8;pRGPD5	pS2251	HASPLASsPVRKNLF	FALSE	FALSE	-1.91067	1.03262	NA	NA	FALSE	NA	167513	196404	NA	NA	97041.2	26701	NA	NA	133715	51066.4	NA	NA	20205.4	21888.2	NA	NA	190501	159339	NA	NA	94266.8	22778.2	NA
Dan-G	RFWD3	pS360;pS361	SEQERMKsSLLKEQM	FALSE	FALSE	-1.90988	1.27695	NA	NA	FALSE	498233	23682.3	NA	NA	408205	39780.5	NA	NA	433674	4021.2	NA	NA	269808	390368	NA	NA	250113	694155	NA	NA	228516	53803.6	NA	NA
PaTu-8988-T	EIF4EBP1	pT37;pT41	YSTTPGGtLFSTTPG	FALSE	FALSE	-1.90939	0.56691	0.0199641	0.244563	FALSE	81168.1	62238.9	52338.9	90411.5	32064.5	20841.1	10452.6	14864.6	21890.2	20528.5	14903.2	20360.5	39791.5	64649.2	187584	56136.8	17132.8	18209.3	34098.9	12787.9	11807.5	19315.8	36344.6	15949.6
Capan-1	LIMA1	pS228	GRKISENsYSLDDLE	FALSE	FALSE	-1.90383	NA	NA	NA	FALSE	NA	19044.4	NA	NA	NA	19423.3	NA	NA	NA	6784.4	NA	NA	NA	17562	NA	NA	NA	22531.3	NA	NA	NA	6021.1	NA	NA
Dan-G	DEPDC5	pS505	CDVSSSPsLPSRTLP	FALSE	FALSE	-1.90382	NA	NA	NA	FALSE	NA	NA	41708.2	NA	NA	NA	58115.8	NA	NA	NA	17082.9	NA	NA	NA	43023	NA	NA	NA	68070.7	NA	NA	NA	18190.9	NA
PSN-1	IRS2	pT527	TPESIAEtPPARDGG	FALSE	FALSE	-1.9037	0.150459	6.85922e-05	0.0158409	FALSE	14019.9	26839.4	37680.8	43453.6	5031.56	8221.94	7690.42	17180.1	28658.3	45796	78427.7	102593	27664	30721.2	26181.3	33056.8	28869.1	36087.5	29676.9	29280.2	8343.9	9443.07	6368.95	9203.32
Dan-G	LARP1	pS766	EPSTIARsLPTTVPE	FALSE	FALSE	-1.90241	0.826224	0.0850739	0.488058	FALSE	253059	NA	160567	557385	391108	NA	203695	770664	96664.7	NA	69641.9	297952	398722	NA	118126	367101	697239	NA	170161	575388	148200	NA	52890	166697
Capan-1	TOE1	pS425	ATSEVPGsQASPNPV	TRUE	FALSE	-1.902	0.830458	0.137118	0.537056	FALSE	8678.93	18041.8	10966.2	NA	54728.4	28875.4	35220.4	NA	8036.05	19848.9	12182.7	NA	18391.5	8421.7	10002	NA	116505	16955.2	35695.5	NA	13896	8916.87	10901.3	NA
Capan-1	HBS1L	pS67	DLKESSNsVSNHQLS	FALSE	FALSE	-1.89821	NA	NA	NA	FALSE	64151.3	NA	NA	NA	83342.5	NA	NA	NA	27525.1	NA	NA	NA	59463.3	NA	NA	NA	77604.7	NA	NA	NA	20819.4	NA	NA	NA
PaTu-8988-T	ITSN2	pS1562	EKAYQARsQKTSGIG	TRUE	FALSE	-1.89757	0.231626	0.00124538	0.0586995	FALSE	NA	165919	102832	640306	NA	64265.8	25489.4	121550	NA	36513.2	19447.4	42095.1	NA	183207	220557	275696	NA	59689.5	49762.2	72514.1	NA	36521.7	28382.1	22867.2
Dan-G	LAMTOR1	pS97	TRLAVLSsSLTHWKK	FALSE	FALSE	-1.89714	0.178122	0.000111962	0.0129276	FALSE	1112942	143362	714456	209266	1274106	115505	711815	192565	373876	47242.3	175692	75175.8	312288	360386	339868	247422	404506	307377	384492	258096	102081	96398.8	86277.7	75503.9
MiaPaCa-2	EIF4EBP2	pT37;pT46	GGTLFSTtPGGTRII	FALSE	FALSE	-1.89611	0.353685	0.0282693	0.394843	FALSE	191587	NA	55239.9	390023	207557	NA	65694.1	443731	49069	NA	28544.7	88978.3	195967	NA	93771.8	155401	210460	NA	109902	239167	48886.9	NA	50568.7	43395.4
PSN-1	DDX11;pDDX11L8	pS469	KQNPNTQsLSQTGTE	FALSE	FALSE	-1.89319	NA	NA	NA	FALSE	NA	NA	27743.5	NA	NA	NA	7102.88	NA	NA	NA	910.82	NA	NA	NA	5913.93	NA	NA	NA	27284.8	NA	NA	NA	7345.38	NA
Dan-G	USP53	pS492	LSHFQSGsPPAPNGF	FALSE	FALSE	-1.89317	NA	NA	NA	FALSE	NA	72673.2	NA	NA	NA	50891	NA	NA	NA	17867.8	NA	NA	NA	74876.9	NA	NA	NA	55507.4	NA	NA	NA	14943.4	NA	NA
Capan-1	MPHOSPH8	pS371	RNQDRSKsAAELEKL	FALSE	FALSE	-1.89222	NA	NA	NA	FALSE	NA	NA	NA	41030.6	NA	NA	NA	201686	NA	NA	NA	61067.5	NA	NA	NA	61413.3	NA	NA	NA	303446	NA	NA	NA	81745.7
PANC-1	TTC39A	pS604	KSSLENSsRSMVSSV	FALSE	FALSE	-1.8919	0.224743	0.000407896	0.0635886	FALSE	513937	381360	104452	71308.8	431437	248943	227837	125094	170815	64480.1	79100.6	45329	183286	371257	84390	165401	183297	292360	242162	340028	59489.5	61593.2	82474.2	76971.1
PANC-1	CIAPIN1	pS267	EKSREQMsSQPKSAC	FALSE	FALSE	-1.89188	NA	NA	NA	FALSE	56341.7	NA	NA	NA	147954	NA	NA	NA	48633.9	NA	NA	NA	43785	NA	NA	NA	136975	NA	NA	NA	36908.7	NA	NA	NA
Dan-G	TAF15	pS180	DNRGYGGsQGGGRGR	TRUE	FALSE	-1.89173	0.151354	0.000871512	0.0420274	FALSE	18049.6	15133.3	14608.6	16176.7	102618	82840.6	83985.2	83041.3	37416.7	20969.9	27939	31750.1	15188.5	17694.2	15069.2	17953.3	97702.4	102536	98371.4	104475	30636.9	19902.1	29751.1	29932.9
Dan-G	CD2AP	pT565	ANTTAFLtPLEIKAK	FALSE	FALSE	-1.89067	NA	NA	NA	FALSE	NA	20787.8	NA	NA	NA	31261.9	NA	NA	NA	10995.1	NA	NA	NA	21418.1	NA	NA	NA	34097.8	NA	NA	NA	9195.54	NA	NA
Dan-G	UBE2H	pS3;pS5	___MSSPsPGKRRMD	FALSE	FALSE	-1.88963	0.186535	9.07616e-05	0.0118563	FALSE	275414	186901	201004	248460	194680	238470	141914	220307	78154.2	73919.6	55539.3	53416.8	290980	191245	296885	362786	232720	258314	238009	364660	80345.7	61396.5	84682.8	66255.7
PaTu-8988-T	IRS1	pS503	PGTGLGTsPALAGDE	FALSE	FALSE	-1.88752	0.857427	NA	NA	FALSE	11838.7	NA	4102.7	NA	5485.89	NA	651.9	NA	84629.3	NA	41987.4	NA	6620.49	NA	7054.88	NA	3343.74	NA	1020.35	NA	52072.7	NA	49127.9	NA
Dan-G	IGFBP5	pT142	KIFRPKHtRISELKA	FALSE	FALSE	-1.88705	NA	NA	NA	FALSE	NA	15256.6	NA	NA	NA	19533.4	NA	NA	NA	6887.32	NA	NA	NA	32185.2	NA	NA	NA	43622.6	NA	NA	NA	11793.8	NA	NA
PSN-1	HSPB1	pS15	FSLLRGPsWDPFRDW	FALSE	FALSE	-1.88686	0.431185	0.0162154	0.268298	FALSE	386810	292478	432824	256338	62911.4	89313	188167	110357	112316	148487	417975	258917	553320	177043	99732	0	818063	549235	234633	289793	107151	143263	107261	99185.1
PANC-1	IRS1	pS503	PGTGLGTsPALAGDE	FALSE	FALSE	-1.88615	0.369507	NA	NA	FALSE	84629.3	NA	41987.4	NA	67010.6	NA	33493.2	NA	17557.2	NA	11634.1	NA	52072.7	NA	49127.9	NA	49119.3	NA	51555.5	NA	10549.7	NA	17567.5	NA
PaTu-8988-T	POLE4	pS25	PAGEAAAsQPQAPTS	TRUE	FALSE	-1.88603	0.190836	0.000357312	0.0343775	FALSE	110017	77725.2	52859	57846.9	28302.1	19113.4	15622.3	14337.1	4582.07	5359.36	5145.35	3113.38	55635.6	65741.3	73983	67006.6	15599.6	13598.4	19902.4	23010.3	2549.53	4106.24	4900.24	4549.97
Dan-G	RAF1	pS295	ASPSALSsSPNNLSP	FALSE	FALSE	-1.88538	NA	NA	NA	FALSE	12255.8	NA	NA	NA	13320.8	NA	NA	NA	4192.56	NA	NA	NA	8348.28	NA	NA	NA	10266.5	NA	NA	NA	2778.86	NA	NA	NA
PANC-1	PHC2	pS733	AALQLTHsQEDSSRC	TRUE	FALSE	-1.8846	NA	NA	NA	FALSE	NA	NA	NA	21812.5	NA	NA	NA	75309.6	NA	NA	NA	32648.1	NA	NA	NA	21028.2	NA	NA	NA	85081.1	NA	NA	NA	23041.6
PSN-1	PCNP	pS37	PVKTKTVsSSNGGES	FALSE	FALSE	-1.88359	1.39089	NA	NA	FALSE	NA	NA	6597.39	5303.57	NA	NA	3956.43	776.99	NA	NA	4123.4	1135.49	NA	NA	6734.23	4106.27	NA	NA	7183.05	5730.73	NA	NA	4529.61	667.462
PANC-1	BOD1L1	pS2973	PERKRQKsVSDPVED	FALSE	FALSE	-1.88349	0.149038	0.00106209	0.100198	FALSE	441738	396964	597460	399599	361305	297596	532556	325216	129258	118836	109038	146830	376669	408503	316008	389344	367019	369444	370564	371335	107633	119994	74427.6	104732
PANC-1	EXO1	pS746	PGLYKSSsADSLSTT	FALSE	FALSE	-1.88239	0.0825745	9.66212e-05	0.0321335	FALSE	68322.1	98544.1	157238	70773.8	264812	332179	615762	269094	94782.6	100328	162401	125015	86251	92907	74102	88323.8	398255	377806	381764	393544	116849	92813	98771.1	114215
MiaPaCa-2	CCDC64	pT139;pY131	NQDMSRQyEQMHKEL	FALSE	FALSE	-1.8819	NA	NA	NA	FALSE	NA	NA	31152.9	NA	NA	NA	107283	NA	NA	NA	27488.2	NA	NA	NA	35287.9	NA	NA	NA	119762	NA	NA	NA	32494.5	NA
PSN-1	TRIP12	pS154	QKRKRTEsSCVKSGS	FALSE	FALSE	-1.88119	0.520675	0.0438326	0.4546	FALSE	44955.9	NA	19233.9	13967.4	32424.8	NA	3045.45	3634	96506.7	NA	27859.5	34349.1	47633.1	NA	70520.2	82110.6	27207.5	NA	64690.2	81178.6	15803.6	NA	10770.6	16791.2
PANC-1	MSH6	pS252	IKKRRVIsDSESDIG	FALSE	FALSE	-1.88109	NA	NA	NA	FALSE	NA	NA	26569.2	NA	NA	NA	132354	NA	NA	NA	36628.2	NA	NA	NA	19532.5	NA	NA	NA	128005	NA	NA	NA	34750.6	NA
PaTu-8988-T	MRE11A	pS678	SSKIMSQsQVSKGVD	TRUE	FALSE	-1.88027	0.326906	0.0012053	0.0586995	FALSE	430778	80997.6	144013	742951	107042	27241.3	28620.4	210628	23627.2	12981.5	28951.2	43488.4	222868	129915	155594	103326	60359.8	36752.6	28145.8	40587.3	13449.6	18861.1	21283.7	7630.66
Dan-G	GTF2F1	pT154	TPLARHRtLTAEEAE	FALSE	FALSE	-1.87965	NA	NA	NA	FALSE	10651.5	NA	NA	NA	45880.3	NA	NA	NA	14497.7	NA	NA	NA	11175.6	NA	NA	NA	54465.8	NA	NA	NA	14801.1	NA	NA	NA
MiaPaCa-2	PATL1	pT194	VRAVPIGtPPKQMAV	FALSE	FALSE	-1.87924	0.315858	0.00605369	0.184084	FALSE	707467	326046	301158	327444	901607	329654	353982	280075	202625	91192.7	74979.4	133106	401873	402294	492978	191957	507711	415600	571051	222105	112110	106532	128089	95512.4
MiaPaCa-2	GPBP1	pS381	QTDVLSSsLEAEHRL	FALSE	FALSE	-1.87854	0.228089	0.000272131	0.0378406	FALSE	56698.9	130565	79570.3	69681.4	59034.9	131552	97184	59102.2	15646.8	31270	27364.5	20891.4	106197	116847	97630.1	60888	109613	120293	117514	69860.9	28545	26495.6	35039.4	22344.8
PaTu-8988-T	FANCI	pS1121	TLSEEASsQATLPNQ	TRUE	FALSE	-1.87718	0.130688	NA	NA	FALSE	111244	NA	28102.5	NA	30627.5	NA	7624.11	NA	12006	NA	7186.15	NA	57632.8	NA	58462	NA	17294.3	NA	14436.6	NA	6843.74	NA	10172.2	NA
PaTu-8988-T	IBTK	pS1004	NLSDIIQsPSSTGLL	FALSE	FALSE	-1.87568	0.485341	0.0183427	0.231628	FALSE	NA	69884.8	47338	60702.4	NA	21703.5	14536.5	12141.1	NA	73657.4	108334	113319	NA	98827.8	43348.5	52935.7	NA	25816.6	12116.3	14669.8	NA	94355.7	67502.3	124676
MiaPaCa-2	UBQLN1	pS4	____MAEsGESGGPP	FALSE	FALSE	-1.87426	NA	NA	NA	FALSE	NA	NA	NA	9910.94	NA	NA	NA	41236.2	NA	NA	NA	12430.6	NA	NA	NA	8007.31	NA	NA	NA	45067.8	NA	NA	NA	12293
Capan-1	IRS1	pT502	TPGTGLGtSPALAGD	FALSE	FALSE	-1.873	0.0645867	NA	NA	FALSE	55165.4	41250.3	NA	NA	54328.5	30197.6	NA	NA	17837.8	11030.1	NA	NA	36922.6	41100.8	NA	NA	36528.4	37848.8	NA	NA	9742.34	10576.9	NA	NA
MiaPaCa-2	ITSN2	pS1562	EKAYQARsQKTSGIG	TRUE	FALSE	-1.87288	0.192639	0.00242834	0.110872	FALSE	NA	18552	15299.6	48427.7	NA	62528.4	34065.1	127193	NA	15367.7	10172.3	39727.4	NA	20275.5	31348.1	23369.3	NA	69824.9	68786	83028.9	NA	15901.7	21751.3	23465.8
MiaPaCa-2	BRCA1	pS725	LKEFVNPsLPREEKE	FALSE	FALSE	-1.87215	NA	NA	NA	FALSE	NA	21116.5	NA	NA	NA	47476.4	NA	NA	NA	13996	NA	NA	NA	26500.5	NA	NA	NA	60878.4	NA	NA	NA	16629.9	NA	NA
Capan-1	ZNF462	pS624	VHQQHKHsFCDNLPK	FALSE	FALSE	-1.86938	0.209876	NA	NA	FALSE	57456.8	NA	NA	42527.3	235734	NA	NA	283441	90190.5	NA	NA	76784.9	52472.9	NA	NA	43092.8	216269	NA	NA	288703	67212.6	NA	NA	69584.8
PSN-1	UCK2	pS254	PSRKRQAsESSSRPH	FALSE	FALSE	-1.86846	0.482556	0.0100487	0.201923	FALSE	708534	626536	619855	217155	415040	138837	158078	64169.6	567828	396452	266605	127285	695056	1055974	1219912	626073	619970	1932715	1304921	671829	292467	365833	349935	157830
MiaPaCa-2	RIOK3	pS112	GDSKVSIsFENYRKV	FALSE	FALSE	-1.86627	NA	NA	NA	FALSE	NA	19343.9	NA	NA	NA	20122	NA	NA	NA	5956.14	NA	NA	NA	31275.3	NA	NA	NA	33241.5	NA	NA	NA	9117.51	NA	NA
PANC-1	UCK2	pS254	PSRKRQAsESSSRPH	FALSE	FALSE	-1.86581	0.452436	0.00734492	0.210913	FALSE	514498	599360	325629	322616	506496	455639	250766	383640	134706	80667.1	140301	201973	339309	385964	207629	367182	397931	353964	210350	511687	86755	50971	115449	168285
Dan-G	VPS72	pS108	VNTPAGSsQKAREEK	TRUE	FALSE	-1.86574	NA	NA	NA	FALSE	NA	NA	NA	20385.8	NA	NA	NA	224788	NA	NA	NA	82308.4	NA	NA	NA	15118.7	NA	NA	NA	188985	NA	NA	NA	51854.2
Capan-1	BRCA1	pS1280	QVILAKAsQEHHLSE	TRUE	FALSE	-1.86569	0.508583	0.0125133	0.167348	FALSE	46902.6	53581.3	54831.9	73044.9	31939.3	34687.1	53776.7	48214.8	13072.1	16925	19470.8	7742.97	36160.6	75828.7	50010.8	74337.2	24736.8	61751.2	54502.2	49322.7	8223.96	23051.8	17422.9	7047.33
PANC-1	TASP1	pS357	RCSAEPDsSQNKQTL	FALSE	FALSE	-1.8633	NA	NA	NA	FALSE	NA	NA	NA	3717.51	NA	NA	NA	16720.2	NA	NA	NA	7356.29	NA	NA	NA	3583.86	NA	NA	NA	18889.6	NA	NA	NA	5191.75
Capan-1	PXDNL	pS634	STRRHLFsQKPHTSS	TRUE	FALSE	-1.85961	1.53285	NA	NA	FALSE	NA	95438.1	24412.2	NA	NA	79143.9	108218	NA	NA	11248.2	85589.9	NA	NA	81846.9	22265.8	NA	NA	85379.7	109678	NA	NA	9283.72	76587.4	NA
PaTu-8988-T	EIF4EBP2	pS44;pT37	TPGGTLFsTTPGGTR	FALSE	FALSE	-1.85879	0.668912	NA	NA	FALSE	NA	NA	22457.5	20865.5	NA	NA	6807.11	4149.11	NA	NA	36607.3	15244.8	NA	NA	30694.3	15943.7	NA	NA	8468.53	4392.77	NA	NA	34045.1	14696.7
Capan-1	BAG6	pS221	VALSSQTsEPVESEA	FALSE	FALSE	-1.8585	NA	NA	NA	FALSE	NA	NA	NA	2800.38	NA	NA	NA	11283.4	NA	NA	NA	3497.22	NA	NA	NA	2795.16	NA	NA	NA	11320.8	NA	NA	NA	3121.86
Capan-1	UCK2	pS254	PSRKRQAsESSSRPH	FALSE	FALSE	-1.85778	0.336619	0.00153531	0.0506189	FALSE	416627	145361	90907.3	87107.3	438926	171376	136272	84796.4	123213	56602.8	50177.1	29481.7	277709	363605	177486	248939	293908	539248	295639	243594	67018.8	136263	96111.4	75351.3
Dan-G	UVRAG	pT518	NERLQYKtPPPSYNS	FALSE	FALSE	-1.857	0.264011	0.0035405	0.0915971	FALSE	37545.5	127595	110811	76115.4	29870.4	90246.8	105606	58683.1	6458.45	56404.7	32235.2	18389.4	111869	121117	104250	126870	100700	90686.1	112816	110884	18724.7	43460.3	31306.8	26038
PANC-1	FOXK1	pS243	SMVSPVPsPTGTISV	FALSE	FALSE	-1.8569	0.346783	0.00178134	0.117453	FALSE	34776.1	29254	18591.5	37793.3	37791.2	44887	34833.2	43372.9	11034	16793	9491.72	20715.6	29351.3	31440	25560.2	24021.7	37997.6	58196.4	63001.4	32306.7	9094.37	17708.9	16840.7	9639.25
PaTu-8988-T	EIF4EBP2	pT37;pT46	GGTLFSTtPGGTRII	FALSE	FALSE	-1.85491	0.302586	0.0130005	0.1911	FALSE	108927	NA	35069	223357	25977	NA	17386.5	29035.6	118548	NA	48326.4	228582	77346	NA	62316.9	79406.5	20104.4	NA	28121.8	14302.5	92619.4	NA	58432.8	102527
PSN-1	CHEK1	pS286	TSGGVSEsPSGFSKH	FALSE	FALSE	-1.8544	0.223863	0.000291275	0.030793	FALSE	185039	103842	346639	84605.9	71869.4	37670.9	50565.1	41866.8	123549	78714.6	129652	61320.7	51455.8	44021.8	33005.1	31082.8	164058	194094	231140	155851	51316.2	60145.1	35454.3	61312.5
PANC-1	EIF4EBP3	pT23;pT32	GGTLYATtPGGTRII	FALSE	FALSE	-1.85413	NA	NA	NA	FALSE	90231	NA	NA	NA	62871.9	NA	NA	NA	21214.5	NA	NA	NA	76155.8	NA	NA	NA	63215.3	NA	NA	NA	17485.3	NA	NA	NA
Capan-1	TOP3A	pS778	SLNRMDNsQHPQPAD	TRUE	FALSE	-1.85325	1.22804	NA	NA	FALSE	NA	NA	2075.04	1668.6	NA	NA	6325.39	28996.6	NA	NA	3612.55	4950.95	NA	NA	1892.59	1898.67	NA	NA	6410.72	33166.2	NA	NA	3232.57	5038.34
PaTu-8988-T	RACGAP1	pS590	HQLLKTPsSSSLSQR	FALSE	FALSE	-1.85274	0.0881165	NA	NA	FALSE	NA	45053.8	57492.2	NA	NA	15958.6	16250.4	NA	NA	14548.6	18345.6	NA	NA	55149.1	62115.3	NA	NA	16431.3	15980.9	NA	NA	16131.8	13486.8	NA
Capan-1	VPS72	pS108	VNTPAGSsQKAREEK	TRUE	FALSE	-1.85261	NA	NA	NA	FALSE	NA	NA	NA	24293.2	NA	NA	NA	131518	NA	NA	NA	40930.4	NA	NA	NA	18536.8	NA	NA	NA	100876	NA	NA	NA	27931.6
Dan-G	CEMIP	pS1037;pT1038	LEGALTRsTHYQQYQ	FALSE	FALSE	-1.85216	NA	NA	NA	FALSE	NA	4737.07	NA	NA	NA	7501.99	NA	NA	NA	2709.9	NA	NA	NA	4880.71	NA	NA	NA	8182.52	NA	NA	NA	2266.38	NA	NA
PANC-1	SLC7A6	pS36	SSPPQRSsETMQLKK	FALSE	FALSE	-1.85167	NA	NA	NA	FALSE	183915	NA	NA	NA	449280	NA	NA	NA	151856	NA	NA	NA	155226	NA	NA	NA	451734	NA	NA	NA	125162	NA	NA	NA
PSN-1	RBMX;pRBMXL1	pS251	RDYGHSSsRDDYPSR	FALSE	FALSE	-1.85007	NA	NA	NA	FALSE	NA	NA	39510.2	NA	NA	NA	10422.3	NA	NA	NA	21081.4	NA	NA	NA	16057.7	NA	NA	NA	52256.8	NA	NA	NA	14494.9	NA
PSN-1	MDC1	pS516	HLERSQAsTTVDINT	FALSE	FALSE	-1.84902	NA	NA	NA	FALSE	NA	NA	54495.9	NA	NA	NA	14385.8	NA	NA	NA	31085	NA	NA	NA	8431.81	NA	NA	NA	53061.6	NA	NA	NA	14728.9	NA
Dan-G	GEMIN6	pS166	IEGHLTAsQ______	TRUE	FALSE	-1.84799	NA	NA	NA	FALSE	27303.7	NA	NA	NA	149142	NA	NA	NA	48172.8	NA	NA	NA	28647.3	NA	NA	NA	177050	NA	NA	NA	49180.9	NA	NA	NA
PANC-1	SRRM2	pS1061;pS1064	SLQLKGQsQTSPDHR	TRUE	FALSE	-1.84763	0.243124	NA	NA	FALSE	147612	NA	65239	NA	360901	NA	236544	NA	127979	NA	64039.1	NA	69821.5	NA	56364.2	NA	203364	NA	268854	NA	59115.1	NA	71401.6	NA
PANC-1	NIPBL	pT592	IVGSLKStPENHPET	FALSE	FALSE	-1.84412	NA	NA	NA	FALSE	NA	NA	NA	98695.4	NA	NA	NA	268386	NA	NA	NA	119661	NA	NA	NA	103241	NA	NA	NA	329003	NA	NA	NA	91635.7
PSN-1	PRCC	pS209	HAFSRKPsDGSPDTK	FALSE	FALSE	-1.84372	0.19945	0.000920282	0.0591759	FALSE	NA	81496.3	118382	186312	NA	31285.2	38442.1	45261.2	NA	28672.5	47106.9	77951.9	NA	28896.8	33268.4	31326.9	NA	106144	116424	142623	NA	34805.9	39754.5	27545.2
PaTu-8988-T	CCT2	pS260	GSRVRVDsTAKVAEI	FALSE	FALSE	-1.84333	NA	NA	NA	FALSE	NA	114241	NA	NA	NA	37848.6	NA	NA	NA	38650.2	NA	NA	NA	124648	NA	NA	NA	34736.7	NA	NA	NA	38200.7	NA	NA
Dan-G	IL12A	pS49	QNLLRAVsNMLQKAR	FALSE	FALSE	-1.84328	1.8895	NA	NA	FALSE	37978.1	13894	NA	NA	29092	31343.4	NA	NA	48663.2	2206.93	NA	NA	37616	29868.7	NA	NA	32602.4	71330	NA	NA	46900	3851.09	NA	NA
Capan-1	MEPCE	pS369	HRKRRRTsSKSEAGA	FALSE	FALSE	-1.84324	NA	NA	NA	FALSE	76035.8	NA	NA	NA	94736.2	NA	NA	NA	32503.3	NA	NA	NA	70479.2	NA	NA	NA	88214.1	NA	NA	NA	24584.8	NA	NA	NA
PaTu-8988-T	THRAP3	pS264	SVVVRRRsPRPSPVP	FALSE	FALSE	-1.84207	0.731193	NA	NA	FALSE	NA	254863	600914	NA	NA	121651	127923	NA	NA	0	21620	NA	NA	354539	946128	NA	NA	142346	183329	NA	NA	0	23162.3	NA
PaTu-8988-T	RGS12	pS16	KRPLPGPsPPRVRSV	FALSE	FALSE	-1.84083	NA	NA	NA	FALSE	NA	NA	NA	245296	NA	NA	NA	49422.2	NA	NA	NA	79972.2	NA	NA	NA	187435	NA	NA	NA	52324.6	NA	NA	NA	77097
MiaPaCa-2	CASZ1	pS741	KNSSLSAsPTSQQSS	FALSE	FALSE	-1.8363	NA	NA	NA	FALSE	NA	3735.93	NA	NA	NA	4759.9	NA	NA	NA	1438.51	NA	NA	NA	12166.1	NA	NA	NA	15838.1	NA	NA	NA	4435.27	NA	NA
MiaPaCa-2	CLSPN	pS950	LCSGKFTsQDASTPA	TRUE	FALSE	-1.83605	0.124114	5.44226e-05	0.020056	FALSE	56908.7	73932.4	52079.1	80387.7	137195	130768	117987	139423	33977.6	44955.8	27819.5	48994.4	77123.1	75218.4	85339.5	69574.7	184316	135938	190538	163235	44850.7	43304.1	47574.4	51904.3
MiaPaCa-2	PRKAA1	pT488	ITEAKSGtATPQRSG	FALSE	FALSE	-1.83475	NA	NA	NA	FALSE	48705.8	NA	NA	NA	49220	NA	NA	NA	14043.5	NA	NA	NA	53819.1	NA	NA	NA	53915.6	NA	NA	NA	15114.7	NA	NA	NA
PANC-1	TOPBP1	pS888	NAVALSAsPQLKEAQ	FALSE	FALSE	-1.83028	0.26434	0.000449323	0.0646415	FALSE	327489	72943.9	122263	359229	859462	211980	235403	644602	275976	84284.4	60120.1	302561	166336	98878.8	120781	140925	520037	346648	305930	296342	136885	112106	76645.7	86893.4
PaTu-8988-T	UNG	pS64	EPGTPPSsPLSAEQL	FALSE	FALSE	-1.83006	NA	NA	NA	FALSE	NA	NA	30221.4	NA	NA	NA	9338.2	NA	NA	NA	18980.3	NA	NA	NA	32651.5	NA	NA	NA	9183.32	NA	NA	NA	13953.5	NA
PSN-1	MARCKS	pS163	KRFSFKKsFKLSGFS	FALSE	FALSE	-1.82915	NA	NA	NA	FALSE	NA	NA	324718	NA	NA	NA	86907.4	NA	NA	NA	10238.3	NA	NA	NA	90328	NA	NA	NA	319349	NA	NA	NA	89874.5	NA
Dan-G	AKT1S1	pS183	PTQQYAKsLPVSVPV	FALSE	FALSE	-1.82761	0.356019	0.00695259	0.130417	FALSE	414589	1.15043e+06	NA	328690	402467	1.23099e+06	NA	321046	167543	388078	NA	110704	434991	449803	NA	766314	477780	509514	NA	848505	171049	123165	NA	219248
PANC-1	ZC3H13	pS1364	RERERLIsDSVERDR	FALSE	FALSE	-1.82729	NA	NA	NA	FALSE	48837.3	NA	NA	NA	46940.6	NA	NA	NA	16136.3	NA	NA	NA	41219.1	NA	NA	NA	47197.1	NA	NA	NA	13299.8	NA	NA	NA
MiaPaCa-2	LARP1	pS847;pS849	EHRPRTAsISSSPSE	FALSE	FALSE	-1.82691	NA	NA	NA	FALSE	NA	NA	38750.7	NA	NA	NA	42702	NA	NA	NA	11366.2	NA	NA	NA	76935.3	NA	NA	NA	83551.6	NA	NA	NA	23550.5	NA
PANC-1	KDELR1	pS71;pY67;pY79	NTCMKVVyIACSFTT	FALSE	FALSE	-1.82659	NA	NA	NA	FALSE	NA	NA	96445.8	NA	NA	NA	137164	NA	NA	NA	39420.5	NA	NA	NA	67765.6	NA	NA	NA	126787	NA	NA	NA	35744.9	NA
PANC-1	CYB5R3	pS38;pT35	TPAITLEsPDIKYPL	FALSE	FALSE	-1.82652	0.240292	0.000353861	0.0603739	FALSE	629894	252155	201703	513227	718302	211364	245545	547979	327329	88750.1	58604	185569	280813	365269	206961	425919	381483	369364	331448	532925	142504	126148	77601.5	112740
PaTu-8988-T	NELFE	pT91	SGFKRSRtLEGKLKD	FALSE	FALSE	-1.8265	0.227373	0.000247454	0.0297463	FALSE	510918	310669	258678	1006679	191919	75437.2	89741.9	173875	147267	114042	89875.3	176128	344372	389613	324246	506768	140992	79578.2	102390	121277	109216	129555	76655.7	111863
PANC-1	TCOF1	pS328	GKAGAVAsQTKAGKP	TRUE	FALSE	-1.82647	NA	NA	NA	FALSE	NA	NA	NA	45256.6	NA	NA	NA	97081.1	NA	NA	NA	43816.7	NA	NA	NA	27192.4	NA	NA	NA	68357.3	NA	NA	NA	19273.6
PaTu-8988-T	UBXN7	pS305	LQETHFDsTQTKQDS	FALSE	FALSE	-1.82625	NA	NA	NA	FALSE	NA	332382	NA	NA	NA	111432	NA	NA	NA	11834.7	NA	NA	NA	231542	NA	NA	NA	65293.9	NA	NA	NA	7468.01	NA	NA
PSN-1	TNS4	pS248;pS253	SSPHGLGsPLVASPR	FALSE	FALSE	-1.82596	NA	NA	NA	FALSE	NA	52749.9	NA	NA	NA	17417.9	NA	NA	NA	32376.5	NA	NA	NA	37224.8	NA	NA	NA	59988.7	NA	NA	NA	16920	NA	NA
PSN-1	TNS4	pS248	SSPHGLGsPLVASPR	FALSE	FALSE	-1.82583	0.377603	0.0162567	0.268662	FALSE	74408.3	140071	105488	NA	30623.4	48439.3	22997.4	NA	40827.4	89814.4	45275.1	NA	187625	89735.2	70380.6	NA	154149	144839	103744	NA	51091.5	42784.9	23782.5	NA
PANC-1	NEB	pS2439;pS2443	KRASEIIsEKKYRQP	FALSE	FALSE	-1.82542	NA	NA	NA	FALSE	NA	NA	7067.77	NA	NA	NA	18219.2	NA	NA	NA	5240.43	NA	NA	NA	5365.25	NA	NA	NA	18194.7	NA	NA	NA	5133.82	NA
PaTu-8988-T	RAB3GAP1	pS664	VLAKLGTsAEGAHLR	FALSE	FALSE	-1.82165	0.15445	0.000529254	0.039648	FALSE	62164.4	45068.1	27705.6	16058.3	15319.3	14764.1	7295.02	4184.88	63348.4	41607.1	32754.3	12672.7	32838.3	37032.8	40676.2	25388	8820.15	10204.7	9748.68	9167.15	36819.5	30969.9	32721.3	25277.6
PSN-1	HOXC4	pS4	____MIMsSYLMDSN	FALSE	FALSE	-1.82127	NA	NA	NA	FALSE	NA	205214	NA	NA	NA	67982.2	NA	NA	NA	255401	NA	NA	NA	428163	NA	NA	NA	233375	NA	NA	NA	66038.6	NA	NA
Capan-1	NCOA3	pS776	CTSSTIPsSSQEKDP	FALSE	FALSE	-1.82041	NA	NA	NA	FALSE	7745.74	NA	NA	NA	39447.2	NA	NA	NA	13750	NA	NA	NA	7179.7	NA	NA	NA	36731.4	NA	NA	NA	10400.2	NA	NA	NA
PANC-1	YAF2	pS149	AASADQHsQSGSSSD	TRUE	FALSE	-1.81813	1.6678	0.343207	0.743693	FALSE	0	563.15	2827.94	1280.23	1225.75	927.5	2778.63	2211.59	17.74	1375.37	1423.35	3184.39	0	425.827	3608.87	964.996	1750.41	846.062	4664.88	1953.56	20.7666	1020.46	2344.12	1757.19
Dan-G	SLC30A1	pS428	FASVGSKsSVVPCEL	FALSE	FALSE	-1.8174	NA	NA	NA	FALSE	NA	10376.3	NA	NA	NA	18133.9	NA	NA	NA	6710.13	NA	NA	NA	11297.7	NA	NA	NA	20901.3	NA	NA	NA	5930.37	NA	NA
Dan-G	BRCA1	pS725	LKEFVNPsLPREEKE	FALSE	FALSE	-1.81716	0.967433	NA	NA	FALSE	NA	NA	11060.2	24197.4	NA	NA	96152.4	44458.3	NA	NA	14949.4	33801.6	NA	NA	11408.8	14157.7	NA	NA	112623	29487.9	NA	NA	15919	16800.2
PaTu-8988-T	RBSN	pS232;pS233	SRRGSISsMSSVSSV	FALSE	FALSE	-1.81668	NA	NA	NA	FALSE	NA	NA	NA	168215	NA	NA	NA	34463.9	NA	NA	NA	33412.5	NA	NA	NA	276696	NA	NA	NA	78546.5	NA	NA	NA	69340.5
Capan-1	MDC1	pS516	HLERSQAsTTVDINT	FALSE	FALSE	-1.81649	NA	NA	NA	FALSE	NA	NA	20910.4	NA	NA	NA	82401.8	NA	NA	NA	26497.4	NA	NA	NA	18882	NA	NA	NA	82682.3	NA	NA	NA	23474.4	NA
PANC-1	DNAJB1	pS151	VNFGRSRsAQEPARK	FALSE	FALSE	-1.81635	0.347324	0.00210701	0.125135	FALSE	304412	89695.3	45011.9	91512.1	407167	122333	129052	255208	166056	31604.7	39091.9	127198	74445	98087.2	41984.1	77416.6	118622	161386	158354	253008	39657.4	33912.6	47055.7	78775.5
Dan-G	EIF4EBP1	pS44;pT37	TPGGTLFsTTPGGTR	FALSE	FALSE	-1.81524	0.742806	NA	NA	FALSE	40882.6	41921.7	NA	NA	38771.8	40146.7	NA	NA	17583.6	10839.5	NA	NA	57276	43192.9	NA	NA	61459.1	43788.5	NA	NA	23970.4	9065.47	NA	NA
Dan-G	TP53BP1	pS345	TLHLLQLsGQRSLVQ	FALSE	FALSE	-1.81507	0.401854	0.00403449	0.0980321	FALSE	34492.3	14755.2	15908.2	22925.5	105380	64922.1	54790.9	47481.6	44835.1	17664.7	21401.9	15246.5	17991.1	25267.5	18828.1	19709.2	62191.1	117692	73634.1	46274.3	22755.5	24554.5	26148.6	11134.5
PaTu-8988-T	ULK1	pS538	GRSPRPGsSAPEHSP	FALSE	FALSE	-1.81428	NA	NA	NA	FALSE	24393.4	NA	NA	NA	6363.83	NA	NA	NA	37319.5	NA	NA	NA	18711.8	NA	NA	NA	5320.61	NA	NA	NA	31498	NA	NA	NA
Capan-1	BRCA1	pS1595	ARVGNIPsSTSALKV	FALSE	FALSE	-1.81222	0.235262	0.00301056	0.0756128	FALSE	30737.1	NA	39811.5	9353.74	103207	NA	137408	20197.2	31982.8	NA	34175.3	9482.1	28490.9	NA	32833	35997.7	96101.7	NA	125922	78132.5	24191.1	NA	27651.5	32635.8
Dan-G	LRRC42	pS407	ETEQNNSsQPSKQKY	TRUE	FALSE	-1.81218	NA	NA	NA	FALSE	NA	4539.41	NA	NA	NA	29113.7	NA	NA	NA	10812.1	NA	NA	NA	4677.06	NA	NA	NA	31754.7	NA	NA	NA	9042.5	NA	NA
PSN-1	CWC25	pS337	PGYTRKLsAEELERK	FALSE	FALSE	-1.81143	0.139996	8.05113e-05	0.0173703	FALSE	419253	197510	169695	151047	144805	71503.5	51490.7	45614.7	91009.1	45591.4	39361.2	33193.5	27997.3	69866.1	37234.2	19805.4	227527	257453	282668	269364	63287.2	79614.4	90189.7	64670
PaTu-8988-T	ADD1;pADD3;pADD2	pS726	KKKFRTPsFLKKSKK	FALSE	FALSE	-1.81018	1.16006	NA	NA	FALSE	NA	157503	876472	NA	NA	91800.6	159707	NA	NA	29266.2	32618.4	NA	NA	183139	855670	NA	NA	89786.2	141919	NA	NA	30825.7	21668.1	NA
MiaPaCa-2	AGBL1	pS868;pT876	PSAHLQPtIYHAKGL	FALSE	FALSE	-1.80965	NA	NA	NA	FALSE	NA	NA	120963	NA	NA	NA	106334	NA	NA	NA	28644.2	NA	NA	NA	124847	NA	NA	NA	108158	NA	NA	NA	30853.2	NA
MiaPaCa-2	LARP1	pT865	TVGSYGCtPQSLPKF	FALSE	FALSE	-1.80961	0.136197	1.46052e-05	0.00941911	TRUE	11468	17327.8	26941.2	38987.1	14078.8	19010.2	28095.6	27679.8	4599.57	5720.61	7054.95	8511.38	19275.2	21138.3	30415.2	23981.6	23458.2	23695.6	31258.8	23032.3	7530.07	6607.32	8311.99	6408.43
PANC-1	MTCL1	pS77	PAPAAPRsPNLAGKA	FALSE	FALSE	-1.809	0.393409	0.00415827	0.165962	FALSE	820878	758488	369971	843858	731474	586902	955907	1331325	350666	160932	284120	553202	538385	981397	405732	763898	571522	916096	1379102	1412325	224596	204318	402106	366612
Dan-G	ZNF704	pS294	LMTPLSRsAPTTLYL	FALSE	FALSE	-1.80658	1.73956	NA	NA	FALSE	16049.1	104931	NA	NA	14510.5	93040.1	NA	NA	8125.61	20590.3	NA	NA	14225.8	132440	NA	NA	14552.7	124315	NA	NA	7008.31	21095.3	NA	NA
MiaPaCa-2	ZNF280C	pS115	FHLVSKSsQSSVTVE	TRUE	FALSE	-1.8056	0.6647	0.0477768	0.493539	FALSE	25004.8	18079.9	46110.9	10816.5	39783.5	98617.4	96780.2	18432	23366.7	12149	30340.4	6237.16	17815.3	23243.5	11081.6	10731.6	28098.9	129542	22921.6	24738	16215.8	14787.7	7609.49	7574.55
Dan-G	KMT2D	pS2414	PFSRVPAsPQSQSSS	FALSE	FALSE	-1.80367	NA	NA	NA	FALSE	NA	1457.39	NA	NA	NA	1979.87	NA	NA	NA	739.62	NA	NA	NA	1339.19	NA	NA	NA	1925.92	NA	NA	NA	551.67	NA	NA
Dan-G	CHMP1A	pS182	VGESSVRsQEDQLSR	TRUE	FALSE	-1.80354	0.451892	0.00769944	0.137217	FALSE	61388.2	23191.6	35335.3	42819	207677	41894.3	111396	197616	74276.5	17207.5	37048.2	60638.3	36477.5	32995.4	42005.9	36686.8	139625	63097.7	150369	191938	42946.1	19872.1	45465.2	44134
PSN-1	EIF4EBP1	pS44;pT36	TPGGTLFsTTPGGTR	FALSE	FALSE	-1.80224	0.372727	0.00602039	0.158538	FALSE	17293	20012.8	18024.2	3466.11	5450.92	6142.14	3580.34	2119.97	74624.1	105078	51971.7	13388.3	14326.4	13710.2	13812.1	21498.6	21041.8	11756.4	16583.7	17284.4	5341.43	3082.06	3463.93	8404.47
PANC-1	ROCK1	pS1328;pT1331;pT1337	FVRASPRtLSTRSTA	FALSE	FALSE	-1.80142	NA	NA	NA	FALSE	NA	NA	NA	8196.37	NA	NA	NA	14755.5	NA	NA	NA	6776.42	NA	NA	NA	9431.99	NA	NA	NA	19898.5	NA	NA	NA	5708.71
PSN-1	BANK1	pS693	KVKNGKMsMDEALEK	FALSE	FALSE	-1.80111	1.23776	NA	NA	FALSE	NA	349114	298246	NA	NA	151769	62893.9	NA	NA	52822	51070.9	NA	NA	177341	124900	NA	NA	741798	293315	NA	NA	275459	65041.1	NA
Capan-1	CLSPN	pS260	SLESGVHsFEEGSEL	FALSE	FALSE	-1.79982	NA	NA	NA	FALSE	NA	10148.4	NA	NA	NA	37976.5	NA	NA	NA	14256.6	NA	NA	NA	9029.95	NA	NA	NA	42507.1	NA	NA	NA	12208.5	NA	NA
Capan-1	SRSF11	pT447	EEKKPIEtGSPKTKE	FALSE	FALSE	-1.79867	NA	NA	NA	FALSE	64074.8	NA	NA	NA	97815	NA	NA	NA	34612.5	NA	NA	NA	59392.4	NA	NA	NA	91080.9	NA	NA	NA	26180.2	NA	NA	NA
Dan-G	UVRAG	pY516	SENERLQyKTPPPSY	FALSE	FALSE	-1.79775	NA	NA	NA	FALSE	NA	NA	13701.6	NA	NA	NA	12557	NA	NA	NA	3972.68	NA	NA	NA	14133.5	NA	NA	NA	14707.9	NA	NA	NA	4230.34	NA
PSN-1	HP1BP3	pS142	SWATLSAsQLARAQK	TRUE	FALSE	-1.79679	0.241944	0.000654438	0.0481471	FALSE	55649.8	63256	45394.8	28021.7	16602.9	21498.4	13345.2	11217	26125.7	21560.7	17125.9	12309.2	10226.6	17948.4	15940.6	15656.1	42405.5	64176.2	50785.3	58136.6	10188.7	18630.9	15699.1	18501.3
MiaPaCa-2	ARHGEF10L	pT450;pY452	SPDRVTLyGLMVKPI	FALSE	FALSE	-1.79657	0.270242	0.000580217	0.0537761	FALSE	2.14409e+06	652337	1.42795e+06	2.21949e+06	1.7573e+06	606905	1.94638e+06	1.9422e+06	513398	219149	473948	595066	1.93167e+06	1.75346e+06	1.45055e+06	2.45361e+06	1.56947e+06	1.66686e+06	1.94854e+06	2.90443e+06	450518	557725	502445	805215
PaTu-8988-T	PATL1	pS184	STSPIIGsPPVRAVP	FALSE	FALSE	-1.7965	0.355187	0.00251448	0.0802305	FALSE	95095.1	65744.5	58335.1	50050.4	33115.1	18344.9	16534.8	10793.9	42272.8	45904.6	50072.7	25922.2	56009.5	112561	61845.9	112548	21258.3	26419	15956.1	33630.1	27394.8	71193.1	36122	73542.5
PaTu-8988-T	GPS1	pS483	GELTPANsQSRMSTN	TRUE	FALSE	-1.79645	0.151822	0.00191373	0.0691506	FALSE	NA	61735.2	29619.6	49404.4	NA	26135.8	8800.03	8834.13	NA	19683.4	12003	7425.12	NA	64125.9	61805.5	71265	NA	22835.4	16714	17656.2	NA	18520.7	17042.3	13513
MiaPaCa-2	VCP	pS784	NQGGAGPsQGSGGGT	TRUE	FALSE	-1.79583	0.336966	0.0126845	0.267352	FALSE	14002.6	4010.58	NA	3017.86	24151.2	18763.8	NA	11965	13072	3871.27	NA	3107.02	6737.62	4839.21	NA	3514.6	11520	23133.5	NA	18849.8	6126.46	4422.58	NA	4429.1
Dan-G	NSMCE4A	pT345	NEGFEHNtQVRNQGI	TRUE	FALSE	-1.79577	0.540588	0.0524722	0.379883	FALSE	14241.5	15743.7	NA	8403.61	57016.6	30235	NA	26744.4	14841	16831.8	NA	8923.91	12424.3	9325.53	NA	13880.4	56280.1	18958.9	NA	50076.6	12598.4	8092.9	NA	12521.1
PaTu-8988-T	CRTC2	pS178	SDSALHTsVMNPSPQ	FALSE	FALSE	-1.79557	NA	NA	NA	FALSE	NA	NA	NA	13095.7	NA	NA	NA	2722.61	NA	NA	NA	2046.2	NA	NA	NA	23915.1	NA	NA	NA	6888.91	NA	NA	NA	4714.42
PANC-1	MAP1S	pS646	PSPESHRsPAEGSER	FALSE	FALSE	-1.79548	NA	NA	NA	FALSE	NA	58420.6	NA	NA	NA	37646.3	NA	NA	NA	13333.3	NA	NA	NA	54969.4	NA	NA	NA	42732.3	NA	NA	NA	12310.1	NA	NA
Capan-1	CHMP2B	pS187	KAPSAARsLPSASTS	FALSE	FALSE	-1.79463	NA	NA	NA	FALSE	NA	NA	731724	NA	NA	NA	648477	NA	NA	NA	211710	NA	NA	NA	667386	NA	NA	NA	657225	NA	NA	NA	189442	NA
Dan-G	FOXK1	pS441	LQTPECLsREGSPIP	FALSE	FALSE	-1.79436	0.169671	0.000103298	0.0121847	FALSE	643756	193284	328178	365375	575682	248484	286591	356235	246707	79669.9	109848	104020	357003	255126	342029	407193	361218	347212	339159	450053	133127	85360.9	118183	98476.1
PANC-1	FOXK1	pS257	VPNSCPAsPRGAGSS	FALSE	FALSE	-1.79286	0.322901	0.00146616	0.109244	FALSE	43051.4	57599.3	34764	38076.1	37728.2	54987.8	37362	37446.7	13146.9	20366.4	13530.8	13601.9	38061.6	59639.3	23824.4	37429.1	39736.1	68684.8	33684.6	43137.5	11350.5	20691.8	11966.9	9788.44
Dan-G	NES	pS1452	SLQALSSsQRGEFLE	TRUE	FALSE	-1.79208	NA	NA	NA	FALSE	NA	9798.87	NA	NA	NA	13796.3	NA	NA	NA	5195.48	NA	NA	NA	8789.56	NA	NA	NA	13100.6	NA	NA	NA	3782.88	NA	NA
Capan-1	AMER1	pT145;pT151	KTSVAGAtEKAVAEK	FALSE	FALSE	-1.79036	0.232104	NA	NA	FALSE	20740.6	NA	20833.3	NA	93535.9	NA	73931.4	NA	28229.5	NA	28547.3	NA	17949.2	NA	20455.4	NA	81316.7	NA	80661.9	NA	19935.3	NA	27499.2	NA
PANC-1	BRIP1	pS226	CSTKQGNsQESSNTI	TRUE	FALSE	-1.78934	0.235699	0.000320758	0.0583931	FALSE	27124.6	21761.7	13043.8	19860	51579.7	36287.2	21631.9	26278	14473.6	9920.91	7890.13	16100.1	15598.8	13313.6	9775.92	18516.1	35336.7	26781.6	21328.4	28710.8	8128.3	5955.57	7631.41	10988.9
Capan-1	PRRC2B	pS1667	AEQGFKSsQGDSGVD	TRUE	FALSE	-1.78921	0.214119	0.000160626	0.0155942	FALSE	46710.5	39560	46379.3	43861.7	120254	105367	130644	115538	49205.9	32638.2	47930.6	35666.2	38886.1	41148.2	50765	57388.9	100568	137866	158898	151956	33426.7	32672.2	51470.4	41735
Capan-1	IRS2	pT350	RTDSLAAtPPAAKCS	FALSE	FALSE	-1.78743	0.103359	5.38377e-06	0.00322855	TRUE	208330	315877	201932	149612	241140	175405	186815	168860	85422.4	72783	57735.4	53621.6	197208	293452	182830	190482	229308	204983	187950	216105	65984.1	65073.9	51284.7	61056
Dan-G	CHAF1B	pS473	EKTLQPSsQNTKAHP	TRUE	FALSE	-1.78633	NA	NA	NA	FALSE	NA	NA	38104.6	NA	NA	NA	119078	NA	NA	NA	37972.1	NA	NA	NA	39305.8	NA	NA	NA	139475	NA	NA	NA	40434.9	NA
PSN-1	GSG2	pS220	DRASLPCsQEEATGG	TRUE	FALSE	-1.78627	NA	NA	NA	FALSE	NA	NA	53269.4	NA	NA	NA	14687.1	NA	NA	NA	10015.4	NA	NA	NA	6520.02	NA	NA	NA	62869.3	NA	NA	NA	18227.1	NA
PSN-1	TEDDM1	pY65	QVPSRFMyPKEWQHL	FALSE	FALSE	-1.78621	NA	NA	NA	FALSE	NA	349263	NA	NA	NA	118548	NA	NA	NA	134825	NA	NA	NA	41142.5	NA	NA	NA	366873	NA	NA	NA	106368	NA	NA
PaTu-8988-T	PSIP1	pS94	NPKVKFSsQQAATKQ	TRUE	FALSE	-1.78608	0.204926	0.00171874	0.0654851	FALSE	NA	50844.5	38601.4	104521	NA	14216.5	14447.8	22952.1	NA	3531.47	7408.28	7340.09	NA	59882.7	41705.4	58931.2	NA	14083.9	14208.2	17930.2	NA	3767.62	5446.23	5221.33
Dan-G	GPBP1	pS381	QTDVLSSsLEAEHRL	FALSE	FALSE	-1.78482	0.362241	0.00540071	0.113417	FALSE	96119.8	107790	107931	66905.7	87908.5	111304	89808.2	56233.8	36496.3	28306.8	25872.8	29191.5	78729.6	108888	117609	47433.4	81468.9	119028	111121	45194.4	29087.5	23211.1	29103.8	17580.4
MiaPaCa-2	LARP1	pS766	EPSTIARsLPTTVPE	FALSE	FALSE	-1.78377	0.447014	0.00980082	0.232498	FALSE	1571168	404050	211749	269144	1434763	425748	227820	195545	390110	107688	66191	79806.7	435079	710445	285882	230490	393861	764894	303123	226533	105221	179274	93261.4	83656.9
PSN-1	ZNF512B	pS824	DPPPKHRsQDSLVPK	TRUE	FALSE	-1.78235	NA	NA	NA	FALSE	NA	NA	247838	NA	NA	NA	68518.3	NA	NA	NA	27819.7	NA	NA	NA	34695.5	NA	NA	NA	243741	NA	NA	NA	70857.5	NA
PANC-1	PDE3B	pS981	SPFMDRSsPQLAKLQ	FALSE	FALSE	-1.78233	0.462027	0.0110671	0.238182	FALSE	430181	350988	120964	402924	342193	185035	283170	671053	206282	58325.1	80084	218288	269231	442374	156026	415645	255132	281340	480504	811224	126075	72130.7	133307	164848
PaTu-8988-T	RAD51AP1	pS120	VTTNVQNsQDKSIEK	TRUE	FALSE	-1.78166	0.115241	4.67347e-06	0.0063434	TRUE	211752	82760.2	105819	185494	55639.6	27421	32739.7	42621.6	23143.5	8432.48	18529.7	13642	89191.2	105168	117228	98504.2	25543.3	29310	33013.3	31360.2	10725.7	9706.69	13967.7	9139.9
PaTu-8988-T	MAP2	pT1602	TPGSTAItPGTPPSY	FALSE	FALSE	-1.78128	NA	NA	NA	FALSE	4352.71	NA	NA	NA	1161.83	NA	NA	NA	33329.9	NA	NA	NA	3338.9	NA	NA	NA	971.372	NA	NA	NA	28130.8	NA	NA	NA
PaTu-8988-T	MDC1	pS513	PGIHLERsQASTTVD	TRUE	FALSE	-1.78117	0.13319	0.00142204	0.0615162	FALSE	138768	47029.6	NA	156184	39788.4	14459.5	NA	34350.8	25350	13367.1	NA	21889	102216	100381	NA	113051	31943.6	25960	NA	34450.7	20545.2	25844.7	NA	19989.6
PSN-1	PXN	pS137	SPTVMSTsLGSNLSE	FALSE	FALSE	-1.78018	0.21011	0.000506525	0.0415274	FALSE	68206.9	90524.9	109614	30571.3	33155	20953.5	27969.3	13305	99572.4	154231	195332	60873.7	72756	92101.4	95263.1	75531	88719.9	96704.9	82410.5	69250.5	34731	19120.2	22111.6	23960.5
Capan-1	IRS2	pS752	MWCGSKLsMEHADGK	FALSE	FALSE	-1.77817	0.236277	0.0030118	0.0756128	FALSE	NA	92018.8	130768	57969.4	NA	83981.8	124686	72651.7	NA	29489.8	40833.4	26052.3	NA	84856.3	113466	104479	NA	97420.2	120219	131622	NA	26171.9	34760.6	41993.2
PANC-1	IRS2	pS365	SCRVRTAsEGDGGAA	FALSE	FALSE	-1.77536	0.163197	0.000965717	0.09767	FALSE	110475	84744.7	134292	74013.9	135436	81820.8	73390.1	69327.2	38302	29688.6	26698	33098.8	63395	61147.6	76391.3	58485.3	92586.3	71221.2	54921.2	64198.1	21463.8	21019.5	19599.2	19147.1
PANC-1	EHMT2	pS118	HATKSFPsSPSKGGS	FALSE	FALSE	-1.77527	NA	NA	NA	FALSE	NA	NA	NA	33431.5	NA	NA	NA	67342.1	NA	NA	NA	31492.3	NA	NA	NA	32229.5	NA	NA	NA	76079.8	NA	NA	NA	22225.9
Dan-G	PRODH2	pS148;pS155;pT165	GQFVAGEtAEEVKGC	FALSE	FALSE	-1.77403	0.838139	NA	NA	FALSE	NA	119072	69174.6	NA	NA	121082	58529.2	NA	NA	27614.8	31473.3	NA	NA	73319.1	93269.9	NA	NA	78927.2	89609.4	NA	NA	13802.5	43807.5	NA
PaTu-8988-T	GPBP1	pS381	QTDVLSSsLEAEHRL	FALSE	FALSE	-1.77303	0.283282	0.000775645	0.0477306	FALSE	90297.4	147228	97480.2	92029.5	22370.2	51649.4	32572.8	20088.3	71650	155416	112282	54090.9	117408	133122	125202	71751.9	31702.4	39282.1	38080.1	21700.7	102505	127294	98128.6	53207
Dan-G	MEPCE	pS370	RKRRRTSsKSEAGAR	FALSE	FALSE	-1.77139	NA	NA	NA	FALSE	NA	NA	NA	41093.3	NA	NA	NA	29317.4	NA	NA	NA	11460.3	NA	NA	NA	62159	NA	NA	NA	50271.9	NA	NA	NA	14725.9
PANC-1	XPC	pS351	GGSSETSsQVLENHT	TRUE	FALSE	-1.77125	0.356109	NA	NA	FALSE	30129.2	NA	47756	NA	129454	NA	65623.6	NA	40387	NA	22449.3	NA	13887.9	NA	24888.1	NA	71086	NA	44991.8	NA	18179.7	NA	15098.5	NA
PaTu-8988-T	EXO1	pS746	PGLYKSSsADSLSTT	FALSE	FALSE	-1.76888	0.101178	5.87132e-05	0.014226	FALSE	347674	433970	587391	420727	111237	117262	204660	89564.9	68322.1	98544.1	157238	70773.8	398908	451671	406828	416167	139107	102658	129022	122752	86251	92907	74102	88323.8
Dan-G	SAP18	pT8	MAVESRVtQEEIKKE	TRUE	FALSE	-1.76857	1.04923	NA	NA	FALSE	NA	NA	19682.1	25757.3	NA	NA	39416.3	128746	NA	NA	21006.8	30545.7	NA	NA	15363.7	24987.9	NA	NA	34937.2	141588	NA	NA	16927.7	25172.8
Capan-1	DIEXF	pS150	GEEPPGTsQTSPEEF	TRUE	FALSE	-1.76711	NA	NA	NA	FALSE	10708.1	NA	NA	NA	40885	NA	NA	NA	14787.4	NA	NA	NA	9925.6	NA	NA	NA	38070.3	NA	NA	NA	11184.9	NA	NA	NA
Capan-1	TBCB	pS110	RVEKYTIsQEAYDQR	TRUE	FALSE	-1.7668	0.361384	0.00921006	0.143391	FALSE	33394.9	NA	22239.2	39608.8	120235	NA	46630	119469	29773.1	NA	26161	34198.9	23813	NA	28510.3	37567.3	86127.7	NA	66426	113900	17324.3	NA	32903.5	29008.9
MiaPaCa-2	MDC1	pT659	TDTLGEStQPQREGA	TRUE	FALSE	-1.76611	NA	NA	NA	FALSE	NA	10136.7	NA	NA	NA	46768.7	NA	NA	NA	14838.9	NA	NA	NA	10833.7	NA	NA	NA	51072.7	NA	NA	NA	15015.4	NA	NA
PaTu-8988-T	MKI67	pT1764	RSLRKADtEEEFLAF	FALSE	FALSE	-1.76596	0.36677	0.00865293	0.154308	FALSE	214785	105211	NA	80311.6	45966.2	27651.8	NA	28573.9	78832.3	26012.1	NA	24272	134632	213055	NA	114612	31403.6	47100.5	NA	56499.3	54368.8	47715.5	NA	43701.3
Capan-1	CIAPIN1	pS267	EKSREQMsSQPKSAC	FALSE	FALSE	-1.76515	0.154942	NA	NA	FALSE	NA	66738	51430.4	NA	NA	293958	253637	NA	NA	99316.6	96191.1	NA	NA	61543.2	59197	NA	NA	340996	324401	NA	NA	88142.7	108622	NA
Capan-1	MRE11A	pS678	SSKIMSQsQVSKGVD	TRUE	FALSE	-1.7645	0.410816	0.0454551	0.323927	FALSE	20241.9	NA	74423	16700.8	55177	NA	150560	116282	27524.2	NA	64877.3	21616.5	23541.2	NA	26004.8	20279.7	64463.7	NA	58458.3	141934	26121	NA	22240.5	23475.3
Capan-1	BRCA1	pS1457	SEKAVLTsQKSSEYP	TRUE	FALSE	-1.76351	0.0677852	NA	NA	FALSE	469023	419966	NA	NA	878643	634069	NA	NA	322325	241266	NA	NA	361847	387276	NA	NA	680960	735530	NA	NA	202919	214121	NA	NA
Dan-G	MDC1	pT341	EEERIPAtPVVIPMK	FALSE	FALSE	-1.76302	NA	NA	NA	FALSE	52764.2	NA	NA	NA	177506	NA	NA	NA	60812.6	NA	NA	NA	55360.7	NA	NA	NA	210722	NA	NA	NA	62085.1	NA	NA	NA
PANC-1	TCEAL6;pTCEAL3;pTCEAL5	pS125	TDDSPKDsQEDLQER	TRUE	FALSE	-1.76286	0.0843007	NA	NA	FALSE	NA	NA	344212	713972	NA	NA	753416	1811405	NA	NA	229930	840967	NA	NA	645014	688303	NA	NA	1857316	2046438	NA	NA	556039	593518
PSN-1	EIF4EBP1	pT37;pT46	GGTLFSTtPGGTRII	FALSE	FALSE	-1.76279	0.302458	0.00832755	0.184744	FALSE	151324	68914.2	69218	126601	69345.1	24088.5	11905.9	60250	522040	278303	221831	353532	112862	149144	267577	126959	139368	168458	329219	136798	51433.6	50297.6	59545.6	51756.9
MiaPaCa-2	DDX47	pS14;pS9	HDSPTEAsQPIVEEE	TRUE	FALSE	-1.76242	NA	NA	NA	FALSE	58158.3	NA	NA	NA	191533	NA	NA	NA	57457.6	NA	NA	NA	12944.7	NA	NA	NA	42261	NA	NA	NA	12456.5	NA	NA	NA
PANC-1	NELFE	pT91	SGFKRSRtLEGKLKD	FALSE	FALSE	-1.76214	0.271912	0.000748195	0.0847572	FALSE	147267	114042	89875.3	176128	493690	219829	218519	598705	147887	75604.5	77817.4	301697	109216	129555	76655.7	111863	436167	301269	245190	445610	107104	84276.3	85654.1	140276
PSN-1	EXO1	pS746	PGLYKSSsADSLSTT	FALSE	FALSE	-1.76133	0.244232	0.00350884	0.119633	FALSE	261817	283140	455715	493244	77357.2	77163.3	169225	217171	128676	142737	176824	189658	83484.7	80228.9	140548	136940	351512	321358	354583	396855	83641.3	74808.8	138456	138912
Capan-1	TPD52L2	pS166	RNSATFKsFEDRVGT	FALSE	FALSE	-1.76118	NA	NA	NA	FALSE	NA	NA	21804.8	NA	NA	NA	67972.1	NA	NA	NA	22711.6	NA	NA	NA	19887.6	NA	NA	NA	68889.1	NA	NA	NA	20322.7	NA
PaTu-8988-T	DCK	pT72	QDEFEELtMSQKNGG	FALSE	FALSE	-1.76064	NA	NA	NA	FALSE	NA	65071.5	NA	NA	NA	22830.3	NA	NA	NA	30393.1	NA	NA	NA	51316.3	NA	NA	NA	15144.3	NA	NA	NA	21711.7	NA	NA
MiaPaCa-2	DCP1A	pS226	VEELFGTsLPKEQPA	FALSE	FALSE	-1.7594	1.46118	0.312656	0.876185	FALSE	37142.9	72625.9	NA	53810.8	39293	75926.9	NA	42900.2	17353.1	8966.84	NA	25729.1	28631.7	117601	NA	5356.86	30026.4	125623	NA	5777.18	13029.2	13747.2	NA	3135.16
MiaPaCa-2	THRAP3	pS320;pS330	KKSPVGKsPPSTGST	FALSE	FALSE	-1.75917	NA	NA	NA	FALSE	7381.14	NA	NA	NA	28019.6	NA	NA	NA	8424.5	NA	NA	NA	4388.18	NA	NA	NA	16513.5	NA	NA	NA	4878.38	NA	NA	NA
Dan-G	HNRNPLL	pS61	GGGGRSFsQPEAGGS	TRUE	FALSE	-1.75833	1.23825	NA	NA	FALSE	11592.8	16699	NA	NA	100979	167110	NA	NA	23405.9	95526.7	NA	NA	10431.7	20629.6	NA	NA	102810	218545	NA	NA	20493.9	95792.6	NA	NA
MiaPaCa-2	BAZ1B	pS167	SSDKENSsQIAQDHQ	TRUE	FALSE	-1.75821	NA	NA	NA	FALSE	7722.52	NA	NA	NA	29508.7	NA	NA	NA	8878.14	NA	NA	NA	10236.1	NA	NA	NA	38774.1	NA	NA	NA	11462.2	NA	NA	NA
MiaPaCa-2	MAP4	pT942	VRSKVGStENIKHQP	FALSE	FALSE	-1.75683	NA	NA	NA	FALSE	NA	68198.9	NA	NA	NA	242036	NA	NA	NA	77289.5	NA	NA	NA	772935	NA	NA	NA	2802841	NA	NA	NA	829356	NA	NA
PANC-1	UNG	pS63	EEPGTPPsSPLSAEQ	FALSE	FALSE	-1.75629	0.284441	NA	NA	FALSE	11689	5813.37	NA	NA	14009.5	7926.51	NA	NA	5786.58	2521.92	NA	NA	11158.5	8677.78	NA	NA	15932	14273.9	NA	NA	5394.42	3693.85	NA	NA
MiaPaCa-2	BCAS3	pS900	SSGSTSGsIPRNFDG	FALSE	FALSE	-1.75602	0.207473	NA	NA	FALSE	12906.4	13136.4	NA	NA	12988.1	14082.6	NA	NA	4004.04	4397.88	NA	NA	16000.8	12181.3	NA	NA	15962.4	13343	NA	NA	4835.08	3861.15	NA	NA
PaTu-8988-T	GPATCH8	pS778	EGGGGSSsQDHGGRK	TRUE	FALSE	-1.75564	NA	NA	NA	FALSE	NA	NA	NA	62728.2	NA	NA	NA	13407.2	NA	NA	NA	4894.69	NA	NA	NA	50667.4	NA	NA	NA	15004.7	NA	NA	NA	4988.03
PaTu-8988-T	TOPBP1	pT1501	QNNKELGtGLSQKRK	FALSE	FALSE	-1.75522	NA	NA	NA	FALSE	486344	NA	NA	NA	132182	NA	NA	NA	39093.5	NA	NA	NA	373068	NA	NA	NA	110513	NA	NA	NA	32995.3	NA	NA	NA
PaTu-8988-T	U2AF2	pS79	EHGGLIRsPRHEKKK	FALSE	FALSE	-1.75506	1.00429	0.175062	0.723298	FALSE	NA	161514	365682	131556	NA	96547.9	50544.4	39029	NA	13177.9	43895.5	70585.1	NA	163668	548388	67198.1	NA	82294	68993	27622.2	NA	12096.3	44791.4	45488.2
PaTu-8988-T	FHL1	pS235;pS238;pS242;pT233	NPITGKRtVSRVSHP	FALSE	FALSE	-1.75499	NA	NA	NA	FALSE	NA	NA	NA	49006.5	NA	NA	NA	10479.1	NA	NA	NA	8167.33	NA	NA	NA	37446.7	NA	NA	NA	11094.5	NA	NA	NA	7873.69
PSN-1	TCOF1	pS1410	KGKGSLGsQGAKDEP	TRUE	FALSE	-1.75488	0.325007	0.00167149	0.0799052	FALSE	1152006	1297652	1153731	1221982	569782	481643	423354	243129	536330	332325	224862	166854	116145	85278.4	167349	153754	650447	843859	1151275	1301613	259085	267542	444221	205885
PANC-1	CCDC6	pS367;pT380	ASHTVGFtPPTSLTR	FALSE	FALSE	-1.75484	0.172735	7.17204e-05	0.0286532	FALSE	368374	282063	224673	240744	328661	314796	214855	327929	117568	133700	64050.2	136594	232887	203276	276695	228785	247528	273684	348101	365206	72584	94545.1	101798	95029.7
Capan-1	RAD51AP1	pS120	VTTNVQNsQDKSIEK	TRUE	FALSE	-1.75441	0.169917	6.08294e-05	0.00988869	TRUE	58186	32015.5	35251.9	27218.7	88685	42548.7	41747.7	48245.5	31104.3	16009.2	14064.3	17156.1	28699.5	30697.6	31376.2	32237.4	43942.5	51319.9	41289.5	57438.1	12519.1	14773	12281.2	18172.4
PANC-1	ARHGEF10L	pT450;pY452	SPDRVTLyGLMVKPI	FALSE	FALSE	-1.75417	0.336191	0.0022683	0.128535	FALSE	3.46405e+06	2.16202e+06	2.91585e+06	3.3691e+06	2.95682e+06	957136	2.65382e+06	3.13764e+06	1.34297e+06	525767	574723	1.09756e+06	2.38377e+06	5.31871e+06	2.10979e+06	4.19273e+06	2.42395e+06	2.84052e+06	2.52612e+06	4.57584e+06	902484	1.26913e+06	536660	999927
PANC-1	RSF1	pS524	ISVLEIHsQKAQIEE	TRUE	FALSE	-1.75404	0.408357	0.0177337	0.281447	FALSE	36882.1	12314.9	12270.2	7770.06	203843	66851.3	43234.9	10537.7	44157.2	14141.7	15909	11816	9259.47	8069.6	9915.07	27928.6	60965.8	52845.7	45960.8	44387	10826	9092.62	16590.3	31092.3
Capan-1	PXN	pS137	SPTVMSTsLGSNLSE	FALSE	FALSE	-1.75381	0.153041	0.000377239	0.0234617	FALSE	94566.4	100546	122692	31581.3	79163.2	81146.2	106966	34998	38552.3	23735.6	35987.9	11563.5	93704.7	87097.6	85546.9	66082.8	78800.1	88422.8	82874.8	73612.4	31172.5	19787.8	24617.8	21639.6
Dan-G	SRRM2	pS1937	VTRRRSRsRTPTTRR	FALSE	FALSE	-1.75353	NA	NA	NA	FALSE	NA	38552	NA	NA	NA	54759.8	NA	NA	NA	21180.2	NA	NA	NA	39721	NA	NA	NA	59727.2	NA	NA	NA	17713.7	NA	NA
PaTu-8988-T	HP1BP3	pS142	SWATLSAsQLARAQK	TRUE	FALSE	-1.75338	0.114288	1.62594e-05	0.00813049	TRUE	245619	90565.3	55341.9	144234	85613.6	29328.4	16085.1	29428.8	61151.5	29347.1	16455.9	24498.3	85497.1	108292	113821	93118.6	32481.1	29498.1	30112	26324.7	23420.7	31787.2	23029.2	19954.6
PaTu-8988-T	PDCD4	pS76	RDSGRGDsVSDSGSD	FALSE	FALSE	-1.75074	0.0989448	1.41356e-05	0.00813049	TRUE	587235	135368	133813	507176	191207	52519.8	36339.6	99686.5	216236	84200.2	70376.7	129912	204270	195280	250918	236372	72493.1	63729.4	62024.1	64372.1	82760.9	110030	89794.8	76388.2
Dan-G	SDCCAG8	pS71	AWPELQQsHAVNQLK	FALSE	FALSE	-1.74886	NA	NA	NA	FALSE	NA	15449.7	NA	NA	NA	18671.2	NA	NA	NA	7245.09	NA	NA	NA	15918.2	NA	NA	NA	20365	NA	NA	NA	6059.31	NA	NA
Dan-G	ATG16L2	pT252	GMRERREtLALAPEP	FALSE	FALSE	-1.74848	NA	NA	NA	FALSE	NA	23451.5	NA	NA	NA	32952.2	NA	NA	NA	12790	NA	NA	NA	30413.3	NA	NA	NA	45239.1	NA	NA	NA	13463.8	NA	NA
Dan-G	PHACTR4	pS427	RIQQALTsPLPMTPI	FALSE	FALSE	-1.74754	NA	NA	NA	FALSE	NA	30598.4	NA	NA	NA	55584.7	NA	NA	NA	21588.6	NA	NA	NA	8389.37	NA	NA	NA	16133.3	NA	NA	NA	4804.65	NA	NA
MiaPaCa-2	ZMYND11	pS419	EPETEAVsSSQEIPT	FALSE	FALSE	-1.74683	NA	NA	NA	FALSE	10664.5	NA	NA	NA	37670.4	NA	NA	NA	11423.5	NA	NA	NA	11784.1	NA	NA	NA	41264.2	NA	NA	NA	12294.9	NA	NA	NA
PaTu-8988-T	EZR;pMSN;pRDX	pT567	QGRDKYKtLRQIRQG	FALSE	FALSE	-1.74618	NA	NA	NA	FALSE	NA	260731	NA	NA	NA	92398.9	NA	NA	NA	18253.6	NA	NA	NA	270828	NA	NA	NA	80731	NA	NA	NA	17175.3	NA	NA
Dan-G	EIF4EBP1	pT37;pT46	GGTLFSTtPGGTRII	FALSE	FALSE	-1.74431	0.529402	0.0171805	0.21302	FALSE	522040	278303	221831	353532	480631	287171	243125	373227	200949	87616.6	74746.5	168136	414580	616348	1.10664e+06	342971	431869	673263	1.37721e+06	410458	155282	157507	384936	138562
Dan-G	PPP1R12A	pS894	ISRYETSsTSAGDRY	FALSE	FALSE	-1.74405	NA	NA	NA	FALSE	NA	19733.8	NA	NA	NA	22718.7	NA	NA	NA	8845.12	NA	NA	NA	19057.8	NA	NA	NA	23226.5	NA	NA	NA	6933.82	NA	NA
MiaPaCa-2	POP1	pS367	ADPLPTPsQEKSQTE	TRUE	FALSE	-1.74356	0.311978	0.00139771	0.0836815	FALSE	54466.8	96012.9	114581	110083	201448	549094	414831	265514	60970.2	174212	94230.8	110971	106517	89019.9	85031.7	80019.2	390543	520184	303390	261082	116138	152929	72979.2	98736.9
PSN-1	EIF4EBP2	pS65;pT70	RNSPMAQtPPCHLPN	FALSE	FALSE	-1.74348	0.343259	0.0100913	0.202529	FALSE	31396.9	64513.6	65938	51699.2	21139.2	14723.1	13239.3	23180.8	59882.6	202023	164782	83377	23018	74665.2	68814.9	27928.9	30950.8	73366.7	69747.3	34179.3	16782.2	14302.2	14725.7	12183.7
MiaPaCa-2	ZNF281	pS785	SSAFQSSsQKLTSQK	TRUE	FALSE	-1.74285	0.306961	0.00266879	0.118556	FALSE	10555.8	21489.7	19534.8	10557.6	54540.4	33529.4	42735.8	24821.8	9054.77	16886.2	12394.7	9349.96	11664	27724.7	17396.5	17476.3	59743.6	44199.3	37506.4	55581.6	9745.48	20626.4	11519.3	18944.6
PaTu-8988-T	ATG2B	pS886	EEEGGAHsLKDVCDL	FALSE	FALSE	-1.74255	NA	NA	NA	FALSE	139828	NA	NA	NA	38338.4	NA	NA	NA	16904.1	NA	NA	NA	107260	NA	NA	NA	32053.6	NA	NA	NA	14267.2	NA	NA	NA
Dan-G	EXO1	pS746	PGLYKSSsADSLSTT	FALSE	FALSE	-1.7418	0.121293	7.56251e-06	0.00364691	TRUE	128676	142737	176824	189658	266497	334734	304375	386762	82502.3	104671	138176	156571	148967	146774	144306	137002	349077	364376	282060	316714	92937.8	87366.7	116410	96077.5
MiaPaCa-2	CENPF	pT1281	SGPHELStSQNDNAH	FALSE	FALSE	-1.73947	NA	NA	NA	FALSE	NA	2241.35	NA	NA	NA	5738.91	NA	NA	NA	1854.79	NA	NA	NA	2304.33	NA	NA	NA	6028.61	NA	NA	NA	1805.45	NA	NA
Dan-G	DEPDC5	pS525	SQASDDSsLGKSANI	FALSE	FALSE	-1.73945	0.420688	NA	NA	FALSE	NA	47788.4	30865.1	NA	NA	22398.4	33338.8	NA	NA	13131.4	7316.59	NA	NA	52775.3	29837.9	NA	NA	26185.5	36596.4	NA	NA	11771.3	7301.66	NA
PaTu-8988-T	ARHGEF12	pT1286	QHFPRYRtASQGPQT	FALSE	FALSE	-1.73906	NA	NA	NA	FALSE	NA	9895.78	NA	NA	NA	3524.27	NA	NA	NA	7171.05	NA	NA	NA	10279	NA	NA	NA	3079.23	NA	NA	NA	6747.43	NA	NA
Dan-G	SGOL2	pT845	KDNFFSLtPKDKETI	FALSE	FALSE	-1.73882	0.191394	0.0108617	0.165652	FALSE	190239	NA	93509.2	143762	376830	NA	212415	424570	152017	NA	76826.5	133585	116836	NA	103224	117055	261852	NA	266254	391886	90844.6	NA	87548.2	92396.6
MiaPaCa-2	IRS2	pT350	RTDSLAAtPPAAKCS	FALSE	FALSE	-1.73854	0.264955	0.00140028	0.0836815	FALSE	214129	60718	113206	201302	286458	55260.4	124822	155036	64245.4	22481.8	35581.3	55103.9	85461.1	146226	91243	84802.8	113337	135980	99148.1	88350.8	24975	51261.7	29928.9	28414.5
PANC-1	HDGFRP2	pS458	RKRSEGFsMDRKVEK	FALSE	FALSE	-1.73821	NA	NA	NA	FALSE	869057	NA	NA	NA	640154	NA	NA	NA	234076	NA	NA	NA	718426	NA	NA	NA	630430	NA	NA	NA	188967	NA	NA	NA
Dan-G	FAM65A	pS20	LSARVNRsQSFAGVL	TRUE	FALSE	-1.73819	NA	NA	NA	FALSE	179299	NA	NA	NA	361008	NA	NA	NA	125827	NA	NA	NA	188123	NA	NA	NA	428563	NA	NA	NA	128460	NA	NA	NA
MiaPaCa-2	XPC	pS351	GGSSETSsQVLENHT	TRUE	FALSE	-1.73814	0.159175	NA	NA	FALSE	45733	NA	41827	NA	119808	NA	88771.6	NA	37974.1	NA	24186.7	NA	27598.7	NA	30603.3	NA	71673.9	NA	64009.8	NA	22321.1	NA	18468.2	NA
Dan-G	BAZ1B	pS347	VHLKKSLsGSPLKVK	FALSE	FALSE	-1.73733	0.281084	0.0063486	0.124066	FALSE	41824.6	64756.8	39831.3	NA	199458	286085	124766	NA	61964.4	109670	47147.2	NA	55787.3	63906.1	51215	NA	301018	298874	182161	NA	80422.7	87852	62580.7	NA
Capan-1	MDM2	pT168	RRRAISEtEENSDEL	FALSE	FALSE	-1.73578	NA	NA	NA	FALSE	NA	65241.8	NA	NA	NA	43735.6	NA	NA	NA	17163.8	NA	NA	NA	60163.5	NA	NA	NA	50734	NA	NA	NA	15232.8	NA	NA
PSN-1	PCDH7	pT645	KFMQDVFtFYVKENL	FALSE	FALSE	-1.735	0.280535	0.000837474	0.0556263	FALSE	1091443	499049	577673	865913	312753	177560	262967	264228	1173821	574368	597786	580500	938462	926496	986755	1164786	970434	532154	646875	909225	223946	161732	309642	220569
PSN-1	CLK1;pCLK4	pS337	TYDDEHHsTLVSTRH	FALSE	FALSE	-1.73469	NA	NA	NA	FALSE	NA	NA	34823.6	NA	NA	NA	9950.87	NA	NA	NA	9896.42	NA	NA	NA	13974	NA	NA	NA	32553.5	NA	NA	NA	9781.51	NA
PANC-1	MDC1	pS422	TLAHLKEsQPAIWNR	TRUE	FALSE	-1.73451	NA	NA	NA	FALSE	15009.3	NA	NA	NA	43100.7	NA	NA	NA	15800.4	NA	NA	NA	12668	NA	NA	NA	43336.1	NA	NA	NA	13023	NA	NA	NA
PANC-1	BCLAF1	pS183	ESPLKSKsQEEPKDT	TRUE	FALSE	-1.73382	0.398928	0.0113698	0.24035	FALSE	1.23748e+06	822170	521147	518443	1.75201e+06	924923	1.78598e+06	1.00206e+06	675527	287311	415686	718850	993160	1.15831e+06	381061	1.13465e+06	1.67508e+06	1.57199e+06	1.71799e+06	2.57004e+06	529440	397177	392253	1.15174e+06
Dan-G	MAP1B	pT1680	GAGVLHItENGPTEV	FALSE	FALSE	-1.73333	NA	NA	NA	FALSE	NA	NA	7564.47	NA	NA	NA	10880.6	NA	NA	NA	3599.49	NA	NA	NA	7802.93	NA	NA	NA	12744.3	NA	NA	NA	3832.94	NA
Capan-1	MPHOSPH8	pS369	KQRNQDRsKSAAELE	FALSE	FALSE	-1.73305	NA	NA	NA	FALSE	NA	NA	NA	35113.6	NA	NA	NA	151067	NA	NA	NA	51076.4	NA	NA	NA	35048.2	NA	NA	NA	151569	NA	NA	NA	45594.3
PSN-1	PHF13	pS127	KKRKRRDsDAPGKEG	FALSE	FALSE	-1.73264	0.263286	0.00403998	0.127637	FALSE	148961	112116	NA	114474	59385.9	36015.3	NA	44529.4	225068	175731	NA	152877	171786	44321.5	NA	135132	181253	126360	NA	146846	58193.1	34672.4	NA	45412
PSN-1	SCARF2	pS687;pS698	PGSEAAPsPSKRKRT	FALSE	FALSE	-1.73248	NA	NA	NA	FALSE	NA	NA	113653	NA	NA	NA	32526.2	NA	NA	NA	54977.8	NA	NA	NA	37040	NA	NA	NA	111774	NA	NA	NA	33636.6	NA
Capan-1	CMTR1	pS121	KDIVEASsQKGRRGL	TRUE	FALSE	-1.73223	0.0552742	NA	NA	FALSE	NA	NA	33163.1	24964.3	NA	NA	115612	79470.4	NA	NA	37335	28380.3	NA	NA	21769.9	24917.8	NA	NA	84332.1	79734.4	NA	NA	24044.8	25334.2
Capan-1	SNAPC3	pS74	PASALPGsQAADSDR	TRUE	FALSE	-1.73108	0.161226	NA	NA	FALSE	2285.18	NA	NA	2287.64	5775.6	NA	NA	6586.74	2437.99	NA	NA	1959.09	2103.45	NA	NA	2299.49	5340.56	NA	NA	6655.26	1831.21	NA	NA	1761.16
PaTu-8988-T	EIF4EBP1	pS44;pT36	TPGGTLFsTTPGGTR	FALSE	FALSE	-1.72938	0.339389	0.0138956	0.199334	FALSE	26039.9	24180.6	228320	NA	6678	6433.08	109998	NA	6339.51	5193.68	97866.5	NA	21267.8	31149.9	26921.9	NA	5944.7	6970.77	11805.7	NA	5696.96	6060.65	7852.12	NA
PSN-1	DEPDC5	pS525	SQASDDSsLGKSANI	FALSE	FALSE	-1.72856	0.410903	NA	NA	FALSE	NA	30181.6	69285.6	NA	NA	15086	14052	NA	NA	47788.4	30865.1	NA	NA	29371.3	43210.3	NA	NA	36789.5	63859.3	NA	NA	15707.7	13618.8	NA
Dan-G	PCDH7	pT645	KFMQDVFtFYVKENL	FALSE	FALSE	-1.72838	0.260274	0.00153433	0.0574521	FALSE	1173821	574368	597786	580500	774640	520347	481618	759795	318988	166138	154452	332743	899948	554893	702107	547250	671972	532169	642314	811983	237970	130285	187267	266468
PaTu-8988-T	LIMA1	pS582	LKKLRRSsSLKERSR	FALSE	FALSE	-1.72694	NA	NA	NA	FALSE	NA	NA	1328582	NA	NA	NA	440940	NA	NA	NA	46613.7	NA	NA	NA	2988919	NA	NA	NA	902928	NA	NA	NA	71355.7	NA
PANC-1	MDC1	pS955	RGEPEGGsQDQKGQA	TRUE	FALSE	-1.72668	0.388415	0.00514339	0.179617	FALSE	382202	81045.8	55736.7	181589	629628	132614	171854	360217	264691	32270.9	57389.1	215075	95111.6	134599	45946.2	157969	186656	265693	186371	367224	64324.1	52588.4	61052.6	136971
PANC-1	MICAL3	pS1134	AELELRVsEDEEKLP	FALSE	FALSE	-1.72643	0.417307	NA	NA	FALSE	NA	153915	59440.5	NA	NA	61546.1	86155.1	NA	NA	23999.6	25288.2	NA	NA	219820	38881.8	NA	NA	106039	74140.2	NA	NA	33632.4	21347.6	NA
MiaPaCa-2	IRS1	pS312	TESITATsPASMVGG	FALSE	FALSE	-1.72626	0.147175	2.37168e-05	0.0131103	FALSE	141936	46516.9	74273.3	66933.4	145438	69418.7	75789.2	51808.3	53478.1	16809.3	20294.7	20783.4	77747.3	64558.4	73052.7	69682	78975	98440	73463.4	72961.4	28532.4	22087.6	20831.6	26484.4
PANC-1	SRSF7	pS227	RSRSPSGsPRRSASP	FALSE	FALSE	-1.72612	0.640118	0.0589636	0.405681	FALSE	417580	424932	NA	461714	417165	283182	NA	682788	168013	115771	NA	274941	261314	469216	NA	566550	310992	377223	NA	981829	102674	125435	NA	246980
PANC-1	ATXN7L1	pS247;pS249	KPVLMSKsVPPSPEK	FALSE	FALSE	-1.72608	NA	NA	NA	FALSE	NA	NA	NA	828729	NA	NA	NA	880198	NA	NA	NA	425898	NA	NA	NA	798934	NA	NA	NA	994405	NA	NA	NA	300580
Capan-1	ZNF148	pT305	EEDSGFStSPKDNSL	FALSE	FALSE	-1.72525	NA	NA	NA	FALSE	NA	19832.8	NA	NA	NA	40656.8	NA	NA	NA	16072.4	NA	NA	NA	18289	NA	NA	NA	47162.5	NA	NA	NA	14264.1	NA	NA
Capan-1	TOPBP1	pS888	NAVALSAsPQLKEAQ	FALSE	FALSE	-1.7249	0.172289	0.000237794	0.0181944	FALSE	585252	238655	287874	150308	1649946	423978	561260	459328	706685	169654	150806	171127	223300	217198	266092	168875	632402	485384	576477	518747	220022	148595	136757	171950
Capan-1	TAF15	pS180	DNRGYGGsQGGGRGR	TRUE	FALSE	-1.72469	0.0894195	1.3363e-06	0.00208823	TRUE	30261.9	16098.1	18965.1	16962.4	81622.9	54725	57774.2	57117.5	32830.7	17121.3	23516	19143	22497.1	16846.3	17297.6	19368.7	60956.4	72039.8	58553.5	65559.2	19916.2	17243.5	21042.5	19548.9
PaTu-8988-T	FOXK1	pS257	VPNSCPAsPRGAGSS	FALSE	FALSE	-1.72424	0.273473	0.000981301	0.0543353	FALSE	15526.8	18736.8	15418	18521.2	3818.21	7280.46	5048.84	4295.65	43051.4	57599.3	34764	38076.1	12476.1	21416.8	15528.5	14430.7	3343.92	6999.91	4628.52	4637.36	38061.6	59639.3	23824.4	37429.1
PSN-1	BAG6	pS217	TPEPVALsSQTSEPV	FALSE	FALSE	-1.72357	NA	NA	NA	FALSE	14703.3	NA	NA	NA	5528.31	NA	NA	NA	1563.47	NA	NA	NA	1372.05	NA	NA	NA	17890.7	NA	NA	NA	5417.27	NA	NA	NA
PaTu-8988-T	EIF4EBP1	pT37;pT46	GGTLFSTtPGGTRII	FALSE	FALSE	-1.72322	0.389008	0.033213	0.31991	FALSE	425600	486027	239321	NA	89053.1	329113	56235.4	NA	93644.8	150238	82268.5	NA	325908	173722	409817	NA	74326.3	98949	87652.8	NA	78900.7	48643.7	95858.8	NA
PANC-1	NIPBL	pS591	DIVGSLKsTPENHPE	FALSE	FALSE	-1.72201	0.107094	0.000602964	0.0752026	FALSE	122749	62593.5	14908.3	NA	304499	193396	42524.3	NA	128683	76447.8	10840.1	NA	64217.9	54658.3	63357.3	NA	189777	203729	237747	NA	65743.4	65502.7	59452.4	NA
Dan-G	SUPT5H	pS670	APMSPRIsSPMHPSA	FALSE	FALSE	-1.72175	NA	NA	NA	FALSE	NA	11171.5	NA	NA	NA	18866.9	NA	NA	NA	7459.9	NA	NA	NA	4607.34	NA	NA	NA	8237.14	NA	NA	NA	2497.35	NA	NA
PANC-1	BRCA1	pS1457	SEKAVLTsQKSSEYP	TRUE	FALSE	-1.72114	0.353108	0.0317215	0.341703	FALSE	635588	126360	158785	NA	919669	148566	173375	NA	309315	35103.7	93071.2	NA	139158	178187	145258	NA	239874	252734	208654	NA	66134.4	48572.1	109878	NA
MiaPaCa-2	ZMYND11	pS420	PETEAVSsSQEIPTM	FALSE	FALSE	-1.72059	0.322645	0.011864	0.258273	FALSE	18008.6	12634.5	NA	3511.02	71913.2	62665.2	NA	9322.07	16973	15270.7	NA	5496.07	13596.9	12989.5	NA	9445.88	53825.2	65828.4	NA	33926.4	12482.1	14864.4	NA	18099
PSN-1	TFEB	pT331	RVHGLPTtSPSGMNM	FALSE	FALSE	-1.71887	NA	NA	NA	FALSE	NA	32132.5	NA	NA	NA	11427.7	NA	NA	NA	40445.4	NA	NA	NA	32402.2	NA	NA	NA	36542.1	NA	NA	NA	11101	NA	NA
PANC-1	SETX	pS956	KSDTLTDsQIDRDLH	TRUE	FALSE	-1.71799	0.365802	NA	NA	FALSE	42801.5	NA	25972.4	NA	103725	NA	30191.6	NA	27520.1	NA	13075.4	NA	16073.7	NA	19093.7	NA	46404.4	NA	29199.4	NA	10092.6	NA	12405.1	NA
PaTu-8988-T	ASXL2	pS136	SRWKRKVsSSSPQSG	FALSE	FALSE	-1.71744	NA	NA	NA	FALSE	NA	NA	72196.7	NA	NA	NA	24119.5	NA	NA	NA	19786.2	NA	NA	NA	58526.2	NA	NA	NA	17797.1	NA	NA	NA	10914	NA
PSN-1	PXN	pS135	EPSPTVMsTSLGSNL	FALSE	FALSE	-1.71659	0.313383	0.0048128	0.141583	FALSE	23838.1	31808.5	40397.3	28007.2	9991.07	9950.01	15127.2	8502.36	32541.1	44202.5	55444.2	66107.2	27464.5	28817.8	46736.9	31766.3	33863.7	30554.4	42647.5	28324.8	11430.1	8164.09	16792.6	6836.08
MiaPaCa-2	EIF3A	pS584	ERKERLEsLNIQREK	FALSE	FALSE	-1.71624	0.23945	0.000763313	0.0628434	FALSE	140028	88749.6	99272.7	106480	120260	85955.7	86783.9	60599.7	39449.6	21594.8	33604.7	18674.6	112299	113994	113010	95456.2	95609	112809	97361.1	73488.7	30815.8	26261.5	39923	20491.8
PSN-1	SYNCRIP	pS587	TNNQNWGsQPIAQQP	TRUE	FALSE	-1.71519	0.683724	0.1064	0.674647	FALSE	15133.5	NA	14776.4	13752.8	9127.37	NA	2423.24	5834.75	4990.34	NA	6730.4	5120.61	3091.68	NA	2775.36	4154.88	18414.1	NA	11498.1	17581.2	8944.04	NA	1982.77	5929.94
PANC-1	CDK13	pT494	AKASNTStPTKGNTE	FALSE	FALSE	-1.71505	NA	NA	NA	FALSE	20838	NA	NA	NA	41934.6	NA	NA	NA	15581.7	NA	NA	NA	42816.9	NA	NA	NA	102648	NA	NA	NA	31265.7	NA	NA	NA
MiaPaCa-2	CIAPIN1	pS268	KSREQMSsQPKSACG	TRUE	FALSE	-1.7122	0.233383	0.00377269	0.142424	FALSE	11159.7	78564.1	40312.9	97594.5	46876.4	230943	105300	148464	8719.35	80964.5	35769.7	66651.7	38571.1	50679.3	52813.1	74094.6	160613	152217	135953	152475	29353.8	49448.8	48904.6	61939.3
PSN-1	ZNF462	pS624	VHQQHKHsFCDNLPK	FALSE	FALSE	-1.71131	0.460175	NA	NA	FALSE	133857	NA	NA	126362	64348.2	NA	NA	38287.8	43430.6	NA	NA	34082.4	84627.2	NA	NA	28751.1	160473	NA	NA	138614	62126.1	NA	NA	33390.2
PANC-1	RPS6	pS236;pS242	AKRRRLSsLRASTSK	FALSE	FALSE	-1.71098	NA	NA	NA	FALSE	NA	NA	NA	73402.6	NA	NA	NA	42911.9	NA	NA	NA	20982.2	NA	NA	NA	70763.6	NA	NA	NA	48479.8	NA	NA	NA	14808.3
PANC-1	BIRC6	pS2221	NRSSKGSsSLDRLYS	FALSE	FALSE	-1.71076	NA	NA	NA	FALSE	NA	247751	NA	NA	NA	214967	NA	NA	NA	80740.8	NA	NA	NA	270020	NA	NA	NA	282639	NA	NA	NA	86345.7	NA	NA
Capan-1	UBE2H	pS3;pS5	___MSSPsPGKRRMD	FALSE	FALSE	-1.70999	0.156357	0.000131577	0.01462	FALSE	200670	187939	143522	147529	209758	190277	175344	138227	78027.2	63667.7	66261.1	52546.9	187301	172119	187436	221632	196678	219208	254456	208736	59429.4	56116.2	84898	70599.6
Dan-G	TP53BP1	pT855	QELQQPQtQEKTSNS	TRUE	FALSE	-1.70994	0.182803	8.48231e-05	0.011687	FALSE	95064.3	46976.2	96659.7	44699	389458	258352	364176	184529	129395	99977.6	132541	76635.9	57656.6	50514.9	63041.9	41621.7	267256	294096	269700	194784	76362.8	87267.1	89237	60618.7
Dan-G	SAP130	pT355	PSHPALGtPKQQLHT	FALSE	FALSE	-1.7098	NA	NA	NA	FALSE	NA	19205.6	NA	NA	NA	30132.2	NA	NA	NA	12013.3	NA	NA	NA	19788	NA	NA	NA	32865.6	NA	NA	NA	10047.1	NA	NA
Capan-1	PCYT1A	pS323	PKQSPSSsPTRERSP	FALSE	FALSE	-1.70815	0.307346	0.00145198	0.0491546	FALSE	110750	26633.3	118248	42068.2	120851	23026.5	139700	31591	42683.9	5427.44	66802.3	14262.1	23526.6	47612.2	26625.2	41989.8	25789.7	51781.8	34953	31696	7399.09	9337.82	14756.9	12731.4
PSN-1	FOXK1	pS243;pS253	SMVSPVPsPTGTISV	FALSE	FALSE	-1.70656	NA	NA	NA	FALSE	NA	8499.21	NA	NA	NA	3048.58	NA	NA	NA	5435.98	NA	NA	NA	6937	NA	NA	NA	9665.55	NA	NA	NA	2961.42	NA	NA
MiaPaCa-2	POLE	pS1940	IHCGLQDsQKAGGAE	TRUE	FALSE	-1.70653	0.417081	0.00774022	0.209478	FALSE	50981.9	54708.6	55972.9	63729.3	224695	330173	179691	150952	56648.5	97578.7	50492.9	72836.2	57548.8	55384.7	43281.4	41233.4	251438	341530	136934	132119	62284.3	93528.6	40746.6	57683.6
PSN-1	PCYT1A	pS323	PKQSPSSsPTRERSP	FALSE	FALSE	-1.70561	0.415521	0.00655069	0.164411	FALSE	115542	39827.8	294121	51847.6	76203.2	9006.39	115350	13619.3	156688	24741	182182	24056.5	33617.9	51627.8	71088.5	49979.9	32219.9	87805.1	71409.4	56023.5	17113.3	16960.5	29448.7	11699.4
MiaPaCa-2	CWC27	pS231	SMKGKSKsSHDLLKD	FALSE	FALSE	-1.70218	0.135151	NA	NA	FALSE	NA	NA	15250.5	55913.7	NA	NA	46487.3	121065	NA	NA	11969.6	46345.2	NA	NA	32727	31522.1	NA	NA	98314.2	92327.8	NA	NA	26806.3	31981.3
PANC-1	PRCC	pS209	HAFSRKPsDGSPDTK	FALSE	FALSE	-1.7021	0.559919	NA	NA	FALSE	7984.07	NA	14634.8	NA	76969.6	NA	25580.8	NA	16755.1	NA	13803.3	NA	5134.71	NA	13808.7	NA	58969.8	NA	31753.4	NA	10522.9	NA	16808.1	NA
PANC-1	FANCI	pT952	EDADVSVtQRTAFQI	TRUE	FALSE	-1.70096	NA	NA	NA	FALSE	NA	NA	NA	61485.6	NA	NA	NA	153651	NA	NA	NA	75652.2	NA	NA	NA	133090	NA	NA	NA	389756	NA	NA	NA	119881
PANC-1	RRN3	pS626	VIGITPSsFDTHFRS	FALSE	FALSE	-1.70003	0.557583	NA	NA	FALSE	51493.8	NA	49894.7	NA	55175.4	NA	37251	NA	17843.5	NA	13569	NA	49448.9	NA	32718.6	NA	63119.8	NA	32135.6	NA	16733.1	NA	11483	NA
Dan-G	NFATC1	pS237;pT240	SPRHSPStSPRASVT	FALSE	FALSE	-1.69991	NA	NA	NA	FALSE	NA	31319.8	NA	NA	NA	32074.6	NA	NA	NA	12875.6	NA	NA	NA	25947.6	NA	NA	NA	28130.5	NA	NA	NA	8658.69	NA	NA
PSN-1	LRRC42	pS407	ETEQNNSsQPSKQKY	TRUE	FALSE	-1.69952	NA	NA	NA	FALSE	NA	23309.4	NA	NA	NA	8401.74	NA	NA	NA	4539.41	NA	NA	NA	4685.21	NA	NA	NA	26508.2	NA	NA	NA	8161.54	NA	NA
Dan-G	HCLS1	pS311	PPVGTPPsSESEPVR	FALSE	FALSE	-1.69857	NA	NA	NA	FALSE	NA	NA	118123	NA	NA	NA	106232	NA	NA	NA	36000.7	NA	NA	NA	121847	NA	NA	NA	124429	NA	NA	NA	38335.6	NA
PSN-1	PXK	pS448	RRLTRAQsHHGSEEE	FALSE	FALSE	-1.69854	NA	NA	NA	FALSE	NA	NA	53549.5	NA	NA	NA	15690.1	NA	NA	NA	18880.2	NA	NA	NA	9069.45	NA	NA	NA	21400.8	NA	NA	NA	6593.54	NA
Capan-1	ASH1L	pS1689	PTRKRSSsESTSSTV	FALSE	FALSE	-1.69789	0.191641	0.00684154	0.121829	FALSE	10412.3	12464.3	12906	NA	10783.6	10288.5	14165.4	NA	4851.78	3508.05	4928.32	NA	9102.03	13912.5	10615.2	NA	9469.65	14445.9	12946.5	NA	3460.92	3768.41	3976.84	NA
Dan-G	MAD2L2	pT191;pT193	LIPLKTMtSDILKMQ	FALSE	FALSE	-1.69767	NA	NA	NA	FALSE	NA	17789.2	NA	NA	NA	22477.4	NA	NA	NA	9037.07	NA	NA	NA	18328.7	NA	NA	NA	24516.4	NA	NA	NA	7558	NA	NA
MiaPaCa-2	NEB	pS2439;pS2443	KRASEIIsEKKYRQP	FALSE	FALSE	-1.69762	NA	NA	NA	FALSE	NA	NA	12446.9	NA	NA	NA	22337.3	NA	NA	NA	6503.09	NA	NA	NA	13265.2	NA	NA	NA	23461	NA	NA	NA	7232.88	NA
PANC-1	RPS6	pS235;pS236;pS240	IAKRRRLsSLRASTS	FALSE	FALSE	-1.69699	0.727039	0.12378	0.513276	FALSE	NA	515904	446182	151022	NA	182600	115540	97328.7	NA	38100.9	62701.7	50594.7	NA	1185501	281196	283458	NA	506188	95793.6	214080	NA	85908.3	50996.7	69520.3
Dan-G	ANAPC1	pS686	RNFDFEGsLSPVIAP	FALSE	FALSE	-1.69667	NA	NA	NA	FALSE	NA	116221	NA	NA	NA	175008	NA	NA	NA	70411.1	NA	NA	NA	42324.6	NA	NA	NA	67468.7	NA	NA	NA	20813.9	NA	NA
Dan-G	HOXC4	pS4	____MIMsSYLMDSN	FALSE	FALSE	-1.69582	NA	NA	NA	FALSE	NA	255401	NA	NA	NA	222303	NA	NA	NA	89491.7	NA	NA	NA	263146	NA	NA	NA	242469	NA	NA	NA	74844.9	NA	NA
PaTu-8988-T	CWC27	pS229	SQSMKGKsKSSHDLL	FALSE	FALSE	-1.69563	NA	NA	NA	FALSE	137141	NA	NA	NA	38844.7	NA	NA	NA	25882.4	NA	NA	NA	105199	NA	NA	NA	32476.9	NA	NA	NA	21845	NA	NA	NA
PaTu-8988-T	UFL1	pS465	SDDESQSsHTGKKKP	FALSE	FALSE	-1.69519	NA	NA	NA	FALSE	NA	NA	NA	59439.5	NA	NA	NA	13248	NA	NA	NA	11407	NA	NA	NA	45418.7	NA	NA	NA	14026	NA	NA	NA	10996.9
Dan-G	NRF1	pS245	IPWANVRsDVRTEEQ	FALSE	FALSE	-1.69376	NA	NA	NA	FALSE	NA	NA	62303.3	NA	NA	NA	185270	NA	NA	NA	62995.2	NA	NA	NA	61600.8	NA	NA	NA	208001	NA	NA	NA	64297.6	NA
Capan-1	LARP1	pS766;pS774	EPSTIARsLPTTVPE	FALSE	FALSE	-1.6921	0.182672	8.95182e-05	0.0116651	FALSE	468506	300989	507770	641660	505300	230677	325821	644146	202006	90077.6	114989	219690	350872	463667	774445	372437	380157	447008	552195	375822	123451	133546	172061	114040
PANC-1	DHX8	pT741;pY742;pY748	TYPVEILyTKEPETD	FALSE	FALSE	-1.69178	NA	NA	NA	FALSE	NA	NA	NA	8348.52	NA	NA	NA	11876	NA	NA	NA	5884.69	NA	NA	NA	8668.52	NA	NA	NA	14450.8	NA	NA	NA	4473.17
PSN-1	KIAA0226L	pS487;pY484;pY485	MWDFKKYyVSNFSKQ	FALSE	FALSE	-1.69084	NA	NA	NA	FALSE	NA	114783	NA	NA	NA	41622.4	NA	NA	NA	68260.1	NA	NA	NA	28846.2	NA	NA	NA	192906	NA	NA	NA	59751.8	NA	NA
PSN-1	UBXN7	pS305	LQETHFDsTQTKQDS	FALSE	FALSE	-1.68914	NA	NA	NA	FALSE	NA	NA	220616	NA	NA	NA	65063	NA	NA	NA	39178.5	NA	NA	NA	67107	NA	NA	NA	426354	NA	NA	NA	132217	NA
Dan-G	RAD51AP1	pS120	VTTNVQNsQDKSIEK	TRUE	FALSE	-1.68853	0.216612	0.00034605	0.0235214	FALSE	34652.2	23597.2	25851.6	26525.7	106376	68609.4	56642.8	84199.8	39343.1	27232	20854.1	32127	19346.7	25279.5	26022.8	30535	67197.5	77809.1	64743.8	109877	21373.5	23680.8	21670.6	31416.2
Dan-G	TOPBP1	pS1101	LSRSGCNsASSTPDS	FALSE	FALSE	-1.68661	0.205062	0.00531557	0.112894	FALSE	12998.5	NA	6450.56	15394.6	37161.2	NA	25890.8	63507.1	12684.6	NA	10338.9	23841.7	10003.9	NA	5380.51	8203.2	32359.3	NA	24522.1	38362.2	9499.11	NA	8902.52	10792
PANC-1	TSC1	pS511	DSPFYRDsLPGSQRK	FALSE	FALSE	-1.68624	0.510119	0.0206253	0.292267	FALSE	63721.2	138622	28377.8	74198.6	58309.2	99672.3	55938	102196	31751.2	19244.5	21732.7	57088.1	51499.8	89763.8	35751.4	87087.6	56140.8	77861.7	92710.8	140565	25059.7	12227.7	35334.2	49052.6
PaTu-8988-T	MAP3K4	pS1251	FRSLSRHsSPTEERD	FALSE	FALSE	-1.68571	NA	NA	NA	FALSE	NA	NA	32181.1	NA	NA	NA	10990.2	NA	NA	NA	7337.89	NA	NA	NA	121096	NA	NA	NA	37642.8	NA	NA	NA	18788.4	NA
PANC-1	RBM10	pS50	SYPREYGsQEGKHDY	TRUE	FALSE	-1.68455	0.319054	0.00484436	0.175105	FALSE	375474	355963	357549	27591.5	736398	750475	1204321	57706.9	318964	181236	384504	39613.4	257659	313148	151525	382436	602001	796451	671430	937338	213747	156443	210289	401960
MiaPaCa-2	PCDH7	pT645	KFMQDVFtFYVKENL	FALSE	FALSE	-1.68382	0.253123	0.000584485	0.0538491	FALSE	2081348	579800	839685	1974288	1582120	582886	1019412	1420294	564731	195823	256406	506623	1290644	1020001	1193681	1741367	972564	1047752	1428178	1694626	341094	326168	380397	546965
Capan-1	HNRNPM	pS481	QTMERIGsGVERMGA	FALSE	FALSE	-1.6837	0.273849	0.00404255	0.0906363	FALSE	127512	NA	101312	77455.6	479389	NA	440057	405485	195888	NA	146769	140640	83380.2	NA	95697.5	96977.4	314905	NA	461887	510320	104525	NA	136012	157481
PaTu-8988-T	PXN	pS135	EPSPTVMsTSLGSNL	FALSE	FALSE	-1.68278	0.327564	NA	NA	FALSE	145680	NA	NA	49546.1	41481.5	NA	NA	11179	278874	NA	NA	77682.8	53029.7	NA	NA	72841.6	16457.8	NA	NA	22771.7	111694	NA	NA	144090
Capan-1	EIF4B	pS424;pS425	SRTGSESsQTGTSTT	TRUE	FALSE	-1.68241	NA	NA	NA	FALSE	NA	553725	NA	NA	NA	623946	NA	NA	NA	254091	NA	NA	NA	510624	NA	NA	NA	723788	NA	NA	NA	225504	NA	NA
PANC-1	PXN	pS135	EPSPTVMsTSLGSNL	FALSE	FALSE	-1.68205	0.243088	NA	NA	FALSE	278874	NA	NA	77682.8	261270	NA	NA	75814.1	103912	NA	NA	36152	111694	NA	NA	144090	124661	NA	NA	164795	40642.7	NA	NA	49090.5
PaTu-8988-T	AKT1S1	pS183	PTQQYAKsLPVSVPV	FALSE	FALSE	-1.68159	0.428346	0.0164633	0.217641	FALSE	527430	727703	260499	226292	103485	268246	78867.6	84413.7	926316	2.07372e+06	705830	333460	629655	257500	312106	170816	134653	79841.5	86008.7	88286.9	1.21675e+06	664703	575422	317572
PaTu-8988-T	MAP4K4	pS700	HPGSQSGsGERFRVR	FALSE	FALSE	-1.68155	1.38904	0.346189	0.890601	FALSE	NA	8374.82	4992.79	7548.73	NA	11335.3	2863.82	277.7	NA	1379.22	1750.6	1624.45	NA	6494.77	9761.14	6996.53	NA	7394.23	5096.25	356.622	NA	968.894	2328.81	1899.56
Dan-G	CNN3	pS205;pT210	PFDQTTIsLQMGTNK	FALSE	FALSE	-1.68091	2.17031	NA	NA	FALSE	NA	111046	84258.4	NA	NA	239242	35960.3	NA	NA	12480.5	96188.6	NA	NA	127867	134467	NA	NA	291627	65164.5	NA	NA	11665.2	158466	NA
MiaPaCa-2	RRN3;pRRN3P2	pS44	LENDFFNsPPRKTVQ	FALSE	FALSE	-1.68065	0.0446163	4.96006e-08	0.000368261	TRUE	342564	146232	113845	259796	349801	148267	139234	228775	123274	46822.3	42236	73551.6	238601	259710	206978	220250	241529	269056	249469	262366	83632.1	78732.3	80136.5	76325.4
PaTu-8988-T	EEF2K	pS72	KSERYSSsGSPANSF	FALSE	FALSE	-1.67828	0.544884	NA	NA	FALSE	NA	68266	NA	100287	NA	41081.3	NA	13960	NA	53782.9	NA	39954.5	NA	63738.7	NA	129859	NA	32263.8	NA	25045.8	NA	45488.1	NA	65272.4
Dan-G	TRIP12	pS1078	SGLARAAsKDTISNN	FALSE	FALSE	-1.67795	0.185408	0.00010289	0.0121847	FALSE	469666	283659	150757	102380	890205	642990	419344	312105	408010	325740	146671	81610.2	284909	294578	206183	269226	611001	706878	651229	930394	240835	274587	207078	182304
Dan-G	INO80C	pS28	KKRPASPsHNGSSGG	FALSE	FALSE	-1.67793	NA	NA	NA	FALSE	NA	NA	NA	45355.2	NA	NA	NA	90265.6	NA	NA	NA	37646.9	NA	NA	NA	40342.3	NA	NA	NA	91016.9	NA	NA	NA	28445.6
PANC-1	VCP	pS787	GAGPSQGsGGGTGGS	FALSE	FALSE	-1.67763	NA	NA	NA	FALSE	NA	NA	NA	2688.54	NA	NA	NA	18828.6	NA	NA	NA	9421.7	NA	NA	NA	1992.65	NA	NA	NA	16353.8	NA	NA	NA	5112.1
PSN-1	LAMTOR1	pS97	TRLAVLSsSLTHWKK	FALSE	FALSE	-1.6767	0.230593	0.00204911	0.0879561	FALSE	1677349	176492	1144663	315956	711580	87899.7	236311	120583	1112942	143362	714456	209266	449440	388626	430429	460124	545829	489703	519149	416081	186480	208330	112698	126243
Dan-G	EIF4EBP1	pS44;pT36	TPGGTLFsTTPGGTR	FALSE	FALSE	-1.67654	0.216581	0.00142405	0.0559874	FALSE	74624.1	105078	51971.7	13388.3	60078.7	98716.7	54317.9	13536.2	23799.4	32481.1	18091.3	6647.51	78296.3	55924.4	50154.6	59940.8	71321.2	55618.5	59521.5	68700.8	24297.4	14032.3	18022.9	25281.9
Dan-G	CDK11B	pS115	KRRHRSHsAEGGKHA	FALSE	FALSE	-1.67488	NA	NA	NA	FALSE	NA	38958.6	NA	NA	NA	86389.3	NA	NA	NA	35285.8	NA	NA	NA	40139.9	NA	NA	NA	94225.9	NA	NA	NA	29510.7	NA	NA
Dan-G	FAM83E	pT126;pT132;pY131	ITRAQLYtQPPGEGQ	TRUE	FALSE	-1.67432	NA	NA	NA	FALSE	NA	26955.2	NA	NA	NA	34961	NA	NA	NA	14285.4	NA	NA	NA	25476.7	NA	NA	NA	34980.2	NA	NA	NA	10959.8	NA	NA
PaTu-8988-T	NUP153	pS297	QMKAKQLsAQSYGVT	FALSE	FALSE	-1.67304	NA	NA	NA	FALSE	NA	NA	23433	NA	NA	NA	8073.18	NA	NA	NA	6674.14	NA	NA	NA	21946	NA	NA	NA	6882.1	NA	NA	NA	4253.18	NA
PANC-1	UIMC1	pS250	FLKAVQGsGDTSRHC	FALSE	FALSE	-1.67287	0.354266	0.00484572	0.175105	FALSE	6987.66	6077.65	3256.51	4927.22	30257	24830.4	21675	20929.9	12506.3	6261.78	8296.68	12421.4	3537.33	5202.3	2880.47	7059.84	18246.9	25640.3	25222	35143.5	6182.55	5259.27	9470.71	13029.2
MiaPaCa-2	BUB1	pS314	SHEDLPAsQERSEVN	TRUE	FALSE	-1.67184	0.109281	NA	NA	FALSE	14180.3	7482.13	NA	NA	29909.8	16178.4	NA	NA	10194.3	5135.56	NA	NA	9543.27	10494.8	NA	NA	19954.6	23186.6	NA	NA	6682.49	6820.14	NA	NA
Dan-G	PSMC3	pS9	NLLPNIEsPVTRQEK	FALSE	FALSE	-1.67139	NA	NA	NA	FALSE	NA	21109.7	NA	NA	NA	26160.7	NA	NA	NA	10711.3	NA	NA	NA	16797.3	NA	NA	NA	22036.7	NA	NA	NA	6918.41	NA	NA
PaTu-8988-T	TP53BP1	pS345	TLHLLQLsGQRSLVQ	FALSE	FALSE	-1.67106	0.266	NA	NA	FALSE	127864	NA	NA	28772.7	40662.5	NA	NA	5907.9	51740.2	NA	NA	11481.5	34585.3	NA	NA	48594.1	11987.7	NA	NA	13824.8	15398.3	NA	NA	24464.6
Dan-G	UNG	pS63	EEPGTPPsSPLSAEQ	FALSE	FALSE	-1.66855	0.183706	0.000378083	0.0249642	FALSE	12915.7	21673.9	23688.1	17390.7	14345.2	18416.1	22830.5	16895.1	5640.62	7041.36	6808.98	8213.04	15362.3	20012.4	13242.3	14997.3	19305.5	18001	14492.2	16516.8	6528.25	5277.45	3929.41	6016.64
PSN-1	HEATR3	pT340	KRRVRRKtFVSDLLP	FALSE	FALSE	-1.66815	0.357951	0.0345052	0.404707	FALSE	NA	47345.1	174114	127825	NA	16205.4	84955.7	33391.8	NA	27806	140896	86394.1	NA	84908.5	88535.6	177150	NA	86143.2	60097.8	138120	NA	25186.2	30834.5	28684.8
PaTu-8988-T	HNRNPM	pS481	QTMERIGsGVERMGA	FALSE	FALSE	-1.66792	0.353215	0.0171716	0.221716	FALSE	580525	65507.3	NA	269151	137306	27794.7	NA	65807.5	101487	46352.2	NA	108929	340519	166032	NA	198821	87782.9	59256.8	NA	67354.4	65498.7	106421	NA	101520
Dan-G	RACGAP1	pS590	HQLLKTPsSSSLSQR	FALSE	FALSE	-1.66776	NA	NA	NA	FALSE	NA	9792.84	NA	NA	NA	25419.5	NA	NA	NA	10434	NA	NA	NA	4693	NA	NA	NA	12895.7	NA	NA	NA	4058.82	NA	NA
Dan-G	SPTAN1	pS1029	KKLDPAQsASRENLL	FALSE	FALSE	-1.66686	1.18318	NA	NA	FALSE	NA	29527.9	NA	13224.3	NA	74772.6	NA	5398.96	NA	12027.7	NA	5793.88	NA	20809.9	NA	23844.6	NA	55784.9	NA	11035.5	NA	6880.57	NA	8874.38
Capan-1	MRE11A	pS670	DQRWSSTsSSKIMSQ	FALSE	FALSE	-1.66612	0.134326	0.00585017	0.112739	FALSE	133349	30788.5	46134.6	NA	309807	90751.9	129535	NA	135211	30807.1	49851.6	NA	49110.4	31826.6	37979.6	NA	114618	118009	118495	NA	40634.3	30648.6	40263.1	NA
Dan-G	DENND4A	pS1587	PIFPMARsISTSGPL	FALSE	FALSE	-1.66597	0.135252	2.5211e-05	0.00566245	TRUE	136088	70518.4	102988	106425	142386	67161.6	85532.2	82682.6	49768	25968.4	32303.1	35562.4	56598.6	72357	74694.3	99390.9	67001.8	72951.8	70439.6	87535.2	20140.4	21628.6	24185.6	28212.8
Capan-1	MDC1	pS513	PGIHLERsQASTTVD	TRUE	FALSE	-1.66557	0.20302	0.00140295	0.0479895	FALSE	20822	20843.5	NA	12454.1	76373	52085.5	NA	56349	29288.6	22355.1	NA	19392.9	20133.8	16646.8	NA	15474.9	74186.2	52328.1	NA	70380.5	23110	17182.9	NA	21550.6
MiaPaCa-2	TOPBP1	pT1105	GCNSASStPDSTRSA	FALSE	FALSE	-1.66329	1.27281	0.263036	0.834298	FALSE	22483	15945.5	12108.6	NA	44264.9	23536.9	16498.1	NA	11520.8	8715.22	5587.87	NA	48929.8	15846.6	7032.6	NA	95498.2	23900.1	9443.13	NA	24421.3	8200.33	3386.92	NA
MiaPaCa-2	MCM10	pS577	LEMRRRKsEEIQKRF	FALSE	FALSE	-1.66283	0.213444	NA	NA	FALSE	22981.7	NA	NA	23080.4	81044.4	NA	NA	44381	28462	NA	NA	14177.6	18644	NA	NA	22649.4	65177.4	NA	NA	58914.8	22490.2	NA	NA	17029.7
Dan-G	LRRFIP2	pS308	AENYTRPsSRNSASA	FALSE	FALSE	-1.66243	NA	NA	NA	FALSE	NA	NA	NA	25715	NA	NA	NA	23776.9	NA	NA	NA	10023.7	NA	NA	NA	59866.1	NA	NA	NA	62750.5	NA	NA	NA	19823.3
Dan-G	GAB1	pS683	AWTDGRQsTESETPA	FALSE	FALSE	-1.66221	NA	NA	NA	FALSE	NA	4806.23	NA	NA	NA	10002.8	NA	NA	NA	4121.72	NA	NA	NA	4951.97	NA	NA	NA	10910.2	NA	NA	NA	3447.13	NA	NA
Dan-G	PHACTR4	pT458	SFSEDSStLGRTRSL	FALSE	FALSE	-1.66121	NA	NA	NA	FALSE	NA	24237.7	NA	NA	NA	27278	NA	NA	NA	11247.9	NA	NA	NA	34519	NA	NA	NA	41126	NA	NA	NA	13003	NA	NA
PSN-1	MDC1	pS513	PGIHLERsQASTTVD	TRUE	FALSE	-1.66092	0.181046	0.00125244	0.0693792	FALSE	36157.4	32717	NA	29125.7	13507.5	14688.2	NA	10042.6	20788	18065.5	NA	20667.4	7323.18	10618.1	NA	11001.3	45895.5	32223.7	NA	39178.2	13807.8	12357.4	NA	10739.5
PANC-1	PDCD4	pS457	RGRKRFVsEGDGGRL	FALSE	FALSE	-1.66012	0.265606	0.00348404	0.150397	FALSE	630186	44592.1	89075.4	536949	819252	66951.2	108333	544587	274716	17814.9	34957.9	463994	306233	364201	342315	443121	474264	659660	547694	526674	130365	142769	173372	280322
Dan-G	LPHN2	pT1373	PNRDSLYtSMPNLRD	FALSE	FALSE	-1.65852	NA	NA	NA	FALSE	NA	19036.3	NA	NA	NA	35720.8	NA	NA	NA	14756.6	NA	NA	NA	19613.6	NA	NA	NA	38961.1	NA	NA	NA	12341.4	NA	NA
Dan-G	EIF4EBP1	pT36;pT46	GGTLFSTtPGGTRII	FALSE	FALSE	-1.65644	NA	NA	NA	FALSE	NA	NA	24347.8	NA	NA	NA	26884.8	NA	NA	NA	9380.88	NA	NA	NA	94838.2	NA	NA	NA	118910	NA	NA	NA	37720.7	NA
PSN-1	ZZEF1	pS981;pS984	LQLKSTDsGAKDLAV	FALSE	FALSE	-1.65482	0.577318	0.0312458	0.383199	FALSE	2022211	628505	1572705	1043495	755780	300135	427904	380089	4023716	891136	2174617	1294860	3015136	337468	1457095	859455	1249066	377146	1591335	1173364	375951	153841	455282	339780
PANC-1	HSP90AA1;pHSP90AA2P;pHSP90AA5P	pS263	PEIEDVGsDEEEEKK	FALSE	FALSE	-1.65427	NA	NA	NA	FALSE	NA	NA	NA	35552.8	NA	NA	NA	31261.1	NA	NA	NA	15898.2	NA	NA	NA	32263.5	NA	NA	NA	33245.1	NA	NA	NA	10561.9
PANC-1	DCP1A	pS226	VEELFGTsLPKEQPA	FALSE	FALSE	-1.65332	1.35811	0.299309	0.705282	FALSE	39925	66747.9	NA	46334.1	39648.4	50154.1	NA	45761.3	14684.3	12825.3	NA	37271.9	23507.5	98918.6	NA	5192.45	27810.4	89665.6	NA	6009.72	8443.22	18649.8	NA	3057.81
Capan-1	ARGLU1	pS93	GRTVSKRsSLDEKQK	FALSE	FALSE	-1.65288	NA	NA	NA	FALSE	NA	23549.3	NA	NA	NA	124581	NA	NA	NA	51783	NA	NA	NA	21716.2	NA	NA	NA	144516	NA	NA	NA	45957	NA	NA
PSN-1	SPATS2L	pS135	IPREKKIsILEEPSK	FALSE	FALSE	-1.65096	0.132485	0.000105995	0.0198427	FALSE	472263	312287	258882	146461	175157	112296	90689.9	56044.8	614970	465118	304460	217793	330122	416569	386131	380569	311618	369995	375381	363055	93077	113648	138277	110448
Capan-1	ZNF316	pT100	EECPALGtQERLSRG	TRUE	FALSE	-1.65091	0.253714	0.00328473	0.0791986	FALSE	9648.39	4157.54	7023.85	7406.56	38475	10543.6	21476.1	22983.4	14124.8	3090.02	9383.58	10297.8	5716.28	6418.64	7679.15	6341.59	22899	20476.3	26090.5	19781	6828.67	4591.19	10064.9	7885.44
PaTu-8988-T	VPS72	pS108	VNTPAGSsQKAREEK	TRUE	FALSE	-1.65091	NA	NA	NA	FALSE	NA	52427.6	NA	NA	NA	19847.8	NA	NA	NA	9866.15	NA	NA	NA	78707.8	NA	NA	NA	25063.6	NA	NA	NA	13417.1	NA	NA
Dan-G	MKNK2	pS74	KRGRATDsFSGRFED	FALSE	FALSE	-1.65069	0.173314	0.00141862	0.0559128	FALSE	NA	80431.9	144027	112141	NA	60291.7	127013	98740.6	NA	26683.1	40840.1	42912.1	NA	101577	104420	75089.1	NA	80605.3	104562	74950.6	NA	27353.3	30566	24408.7
PSN-1	BIRC6	pS490	EEHSRSDsVTGHTSQ	FALSE	FALSE	-1.64796	NA	NA	NA	FALSE	NA	65211.8	NA	NA	NA	24360.5	NA	NA	NA	45042.8	NA	NA	NA	12156.4	NA	NA	NA	110833	NA	NA	NA	35365.7	NA	NA
Dan-G	C2orf49	pS193	PVKSPPLsPVGTTPV	FALSE	FALSE	-1.64774	0.0964056	6.3061e-06	0.00348968	TRUE	201877	337240	167492	243056	237370	423420	258062	319420	90375.7	198977	79297.2	134159	261653	219450	208077	201590	348098	291679	364034	300325	113979	105100	101695	94522.3
Capan-1	CIAPIN1	pS268	KSREQMSsQPKSACG	TRUE	FALSE	-1.64745	0.171122	9.85223e-05	0.0121623	FALSE	97585.1	32038.2	36334.3	52221.1	400071	103849	163505	152553	139961	45460.9	61240.1	56559.1	49537.6	38298.5	38003.9	46158.3	204017	156161	190034	135543	57976.7	52300.8	62842.2	44710.3
PANC-1	TJP2	pS966	EESIRKPsPEPRAQM	FALSE	FALSE	-1.64556	NA	NA	NA	FALSE	NA	NA	331725	NA	NA	NA	707612	NA	NA	NA	230555	NA	NA	NA	110806	NA	NA	NA	310948	NA	NA	NA	99386	NA
Capan-1	TRIP12	pS154	QKRKRTEsSCVKSGS	FALSE	FALSE	-1.64545	0.624355	0.0608605	0.374258	FALSE	89874.6	NA	20298.9	14183	115491	NA	13835.6	25808.7	35664.2	NA	8675.4	6822.09	41435.4	NA	63316.1	76145.2	53488.6	NA	47954.2	139281	13417.2	NA	26548.2	32756.2
PANC-1	EIF3A	pS584	ERKERLEsLNIQREK	FALSE	FALSE	-1.6449	0.30909	0.00275529	0.137978	FALSE	223313	130368	171288	74749.2	212292	104151	105943	60142.3	82617.6	32789.3	35549.3	37433.7	136794	153253	138888	75434.8	154919	147699	113010	71126.2	49421.8	37821.3	37199.4	27655.7
Capan-1	PCBP2	pS187	IPYRPKPsSSPVIFA	FALSE	FALSE	-1.64486	NA	NA	NA	FALSE	NA	32652.9	NA	NA	NA	29428	NA	NA	NA	12300.1	NA	NA	NA	118276	NA	NA	NA	134088	NA	NA	NA	42878.3	NA	NA
MiaPaCa-2	UBQLN1	pS13	ESGGPPGsQDSAAGA	TRUE	FALSE	-1.64473	0.261147	0.00656751	0.191633	FALSE	33318.8	4526.9	3194.25	NA	92725.7	25223.3	16999.1	NA	44526.8	6353.19	4768.11	NA	16548.1	10382	8469.87	NA	45653.6	59106.4	44421.6	NA	21540.2	13795.1	13194.5	NA
Dan-G	OGFR	pT325	DPDHEAStQGRTCGP	TRUE	FALSE	-1.64438	2.29107	NA	NA	FALSE	NA	9211.92	8325.22	NA	NA	30160.1	110764	NA	NA	16703.9	29356.3	NA	NA	6264.74	17707.5	NA	NA	21713.1	267515	NA	NA	9220.98	64457.8	NA
PANC-1	TCF20	pS1259	IMRRRVRsFISPIPS	FALSE	FALSE	-1.64387	0.148545	0.000501513	0.0674818	FALSE	65136.2	60021.6	78252.3	38014	240367	164625	164184	83802.5	81385.6	53638	51034.3	62714.7	48706	69547.9	76287.6	57801.2	214119	230118	210570	149326	59429.5	60984	64207.4	69810.3
MiaPaCa-2	ATRX	pS1348;pS1352	LRHKLTVsDGESGEE	FALSE	FALSE	-1.64285	1.11437	NA	NA	FALSE	2.23815e+06	225168	NA	NA	2.95113e+06	368788	NA	NA	449109	272938	NA	NA	451934	360701	NA	NA	590732	603629	NA	NA	88329.8	413961	NA	NA
Capan-1	NELFE	pS139	LYESFVSsSDRLREL	FALSE	FALSE	-1.64242	0.503514	0.0389402	0.300451	FALSE	34862.9	19623.3	24901.3	42191.9	53092.3	100951	146132	105817	38332.8	26073.2	38128.3	46899.9	28607	27799.7	25283.8	29492.9	43764.2	179901	164874	74351.9	25667.1	35548.2	37981.4	29319.8
Dan-G	EIF4EBP2	pT36;pT45	PGGTLFStTPGGTRI	FALSE	FALSE	-1.64111	NA	NA	NA	FALSE	NA	NA	NA	17390.6	NA	NA	NA	16995.4	NA	NA	NA	7271.45	NA	NA	NA	16871.1	NA	NA	NA	18690.7	NA	NA	NA	5992.41
PaTu-8988-T	PCBP2	pS271	GFSGIESsSPEVKGY	FALSE	FALSE	-1.64081	0.783583	0.110818	0.601068	FALSE	NA	32035.9	97311.6	33398.9	NA	9605.46	38354.8	8785.31	NA	13467.4	128681	23903.6	NA	224906	56382	65284.3	NA	56722.5	20227.5	23793.4	NA	85645.3	50731.9	58949.2
PANC-1	PXN	pS137	SPTVMSTsLGSNLSE	FALSE	FALSE	-1.64075	0.325799	0.00387779	0.158324	FALSE	370334	159899	1599655	392259	353308	144800	1011260	356054	112847	71204	335993	176612	435360	188593	479868	272453	494797	206028	399087	289815	129551	82404.7	130075	89803.8
Dan-G	TMPO	pS301	SSSQPEHsAMLVSTA	FALSE	FALSE	-1.63857	NA	NA	NA	FALSE	NA	13823.4	NA	NA	NA	204417	NA	NA	NA	85623	NA	NA	NA	14242.6	NA	NA	NA	222961	NA	NA	NA	71609.4	NA	NA
Dan-G	TMPO	pS296	EKSSSSSsQPEHSAM	TRUE	FALSE	-1.63828	0.359504	0.0105214	0.162438	FALSE	17239.1	29338.7	69886.7	NA	223817	458492	788542	NA	85963.8	186476	279128	NA	18087.4	27443.3	20191.3	NA	265699	454010	258691	NA	87762.8	141588	83250.1	NA
Dan-G	FOXK1	pS243;pS257	SMVSPVPsPTGTISV	FALSE	FALSE	-1.63816	0.173713	NA	NA	FALSE	19508.1	14993	NA	NA	17803.7	23938.2	NA	NA	6983.54	9551.97	NA	NA	24408.1	13300.6	NA	NA	25203.8	22480.8	NA	NA	8502.13	6878.3	NA	NA
PANC-1	ZBED9	pS788	YSKHKEIsSQPKEFF	FALSE	FALSE	-1.63628	0.299182	0.00174868	0.116288	FALSE	142622	231634	324565	212144	162562	186794	774764	269709	73463.9	56524.3	258358	155006	163358	290674	128450	239121	221816	282779	403378	356260	82171.6	69599.6	131954	127906
Dan-G	CTTN	pS426	PVYEDAAsFKAELSY	FALSE	FALSE	-1.63418	0.215212	0.000295217	0.0216152	FALSE	30909.8	80805.9	86979.8	56293.5	24511.5	67974	42907.5	33450.2	8368.04	23368.4	21749.2	13480.9	42480.5	31873	42344.8	54611.9	38115.3	28383.1	23719.3	36786.9	11190.5	7481.96	10930.4	11109.6
PSN-1	BRCA1	pT208	DQELLQItPQGTRDE	FALSE	FALSE	-1.63395	0.176359	0.00174268	0.0815787	FALSE	NA	19004.9	16070.1	24545.9	NA	8845.32	4433.03	8955.68	NA	8209.03	3952.82	9879.96	NA	9549.54	3894.55	5997.04	NA	21612.9	20685.5	25521.9	NA	8592.44	6000.24	7402.91
MiaPaCa-2	MRE11A	pS678	SSKIMSQsQVSKGVD	TRUE	FALSE	-1.63311	0.356016	0.00793144	0.209516	FALSE	29672.5	13178.4	25232.7	67349.3	101006	38454.8	46523.2	128977	22673.1	9794.03	19757.7	65780.6	22113.7	20921.2	26042.9	10497.6	74622.6	62377.2	47321.3	27194.8	16458.4	14721	21281.4	12550.2
PSN-1	VCP	pS784	NQGGAGPsQGSGGGT	TRUE	FALSE	-1.63303	0.450721	0.0419505	0.443811	FALSE	3490.85	19316	38356	NA	2103.57	6278.9	9072.21	NA	2563.92	8486.47	13488.2	NA	3518.98	2778.15	4115.2	NA	11982.1	19135.6	32276.8	NA	5814.79	5313.31	8027.68	NA
Dan-G	PRRC2C	pS926	PSRKRSVsHGSNHTQ	FALSE	FALSE	-1.63285	0.899132	0.120163	0.569585	FALSE	166769	421063	107098	67606.9	408553	422088	248255	82497.6	154084	305386	47905.1	37702.8	48478.6	433831	151579	62351.3	134375	460377	398972	86250.6	43583.6	255404	69992.5	29537.9
Capan-1	PXN	pS135	EPSPTVMsTSLGSNL	FALSE	FALSE	-1.63207	0.307381	0.0031168	0.0765651	FALSE	25051.6	26552.8	35684.9	22008.9	24150.8	22766	33588.7	24540.1	9947.62	8008.75	14525.1	8691.53	27110	20682.3	34937.9	20561	26254.6	22306.5	36542.1	23044.8	8784.38	6003.59	13952	7261.78
MiaPaCa-2	EIF4EBP2	pS44;pT37	TPGGTLFsTTPGGTR	FALSE	FALSE	-1.6317	0.533051	NA	NA	FALSE	NA	NA	44345.5	27885.5	NA	NA	55198.1	31987.5	NA	NA	14476.6	13255.6	NA	NA	57900.8	23880.7	NA	NA	71026.4	37056.5	NA	NA	19726	13895.1
PANC-1	DCLRE1A	pS490	QNTIRKLsSENLNAK	FALSE	FALSE	-1.6315	NA	NA	NA	FALSE	NA	NA	NA	18827.7	NA	NA	NA	83863.5	NA	NA	NA	43328.3	NA	NA	NA	18150.8	NA	NA	NA	94744.9	NA	NA	NA	30579.2
MiaPaCa-2	AFF4	pS836	GSRKRTIsQSSSLKS	TRUE	FALSE	-1.6306	0.321687	0.0244872	0.371218	FALSE	NA	452290	34948.1	84510.4	NA	603690	31724.7	60571.9	NA	127865	10103.8	34065	NA	64015.2	80491.1	72373.3	NA	87303.7	72008.4	70170.6	NA	17134.6	24285.4	35708.4
PaTu-8988-T	POP1	pS367	ADPLPTPsQEKSQTE	TRUE	FALSE	-1.63042	0.148157	0.000105511	0.0183837	FALSE	433701	687976	673216	663556	134366	201313	259278	178898	66714.9	106068	201602	104479	588798	644460	522983	430371	198822	158624	183335	160766	99655.7	90003.9	106565	85493.4
Capan-1	USP24	pS1304	QLSVSDRsSIRVEEI	FALSE	FALSE	-1.62997	0.179412	0.00639954	0.118194	FALSE	16845.1	NA	19428.2	14439.8	27518.2	NA	22391.1	12201.8	8263.66	NA	8371.95	5744.11	15614.1	NA	15837.5	20047	25623.7	NA	20282.3	17027.9	6250.47	NA	6695.51	7131.99
PSN-1	SGOL2	pT845	KDNFFSLtPKDKETI	FALSE	FALSE	-1.62903	0.122054	0.000227413	0.0260762	FALSE	276864	NA	165704	230804	123807	NA	53877.6	79681.9	190239	NA	93509.2	143762	110127	NA	87492.7	82988.6	197193	NA	174396	209315	71014.4	NA	59625.6	57449.6
MiaPaCa-2	UCK2	pS254	PSRKRQAsESSSRPH	FALSE	FALSE	-1.62756	0.300539	0.00166257	0.0898174	FALSE	629230	577913	346496	502264	502099	529700	480017	525399	127607	206118	234937	136500	543289	406632	310177	507805	429762	380822	423476	718571	107316	137312	219482	168925
PANC-1	DTNB;pDTNA	pT34;pT37;pY35	DRIRLSTyRTACKLR	FALSE	FALSE	-1.62663	0.0729636	NA	NA	FALSE	NA	NA	5952.83	7529.72	NA	NA	11704.3	10799.8	NA	NA	4063.98	5322.95	NA	NA	4547.03	6996.24	NA	NA	11761.4	11759.4	NA	NA	4006.11	3620.72
PANC-1	OGFR	pS361	DAGPLERsQGDEAGG	TRUE	FALSE	-1.62662	0.190578	0.00221311	0.128535	FALSE	30989.1	16402.2	23823.7	14352	84706.8	61324.3	80108.9	65106.6	52458.3	20984.7	20006.4	33115.6	18173.2	14624.7	15435.5	12290.4	59178	65962.3	68281.2	65337.7	30042.2	18359.3	16728.2	20760.8
Dan-G	CMTR1	pS121	KDIVEASsQKGRRGL	TRUE	FALSE	-1.6258	0.152734	NA	NA	FALSE	NA	NA	22215.4	16883.7	NA	NA	77911.2	51068.5	NA	NA	23911.6	25645	NA	NA	16493.2	16379.4	NA	NA	65680.6	56162.7	NA	NA	18326.1	21134.1
PSN-1	TOM1	pS375	MFALTRGsSLADQRK	FALSE	FALSE	-1.62497	NA	NA	NA	FALSE	NA	122231	NA	NA	NA	46393.8	NA	NA	NA	47898.9	NA	NA	NA	62781.7	NA	NA	NA	229101	NA	NA	NA	74278.2	NA	NA
Dan-G	PRRC2B	pS1667	AEQGFKSsQGDSGVD	TRUE	FALSE	-1.62374	0.17114	9.22442e-05	0.0118563	FALSE	31024.2	33923.6	39959.4	40652.3	163186	171350	177300	179479	65233.9	70764.9	65566.5	72554.9	29234.7	39424.2	49466.1	51697.2	173988	210806	249221	258738	59814.2	66755.2	83788.1	78379.1
PaTu-8988-T	PRRC2C	pS926	PSRKRSVsHGSNHTQ	FALSE	FALSE	-1.62289	NA	NA	NA	FALSE	NA	NA	113291	NA	NA	NA	40412.1	NA	NA	NA	83509	NA	NA	NA	153357	NA	NA	NA	49792.8	NA	NA	NA	76918.4	NA
MiaPaCa-2	RRN3	pS626	VIGITPSsFDTHFRS	FALSE	FALSE	-1.6226	0.315733	NA	NA	FALSE	43365.4	NA	33622.5	NA	41353.1	NA	37043.4	NA	10531.8	NA	14742.9	NA	54519.7	NA	30954	NA	51538.9	NA	33609.2	NA	12896.9	NA	14164.7	NA
PANC-1	NAB2	pS162	ARSFSPKsPLELGEK	FALSE	FALSE	-1.62164	NA	NA	NA	FALSE	NA	NA	NA	37111.1	NA	NA	NA	50599.2	NA	NA	NA	26321.5	NA	NA	NA	33679.5	NA	NA	NA	53813.3	NA	NA	NA	17487.5
MiaPaCa-2	CCDC6	pS367;pT380	ASHTVGFtPPTSLTR	FALSE	FALSE	-1.62092	0.215245	0.00203569	0.0995951	FALSE	121892	193761	64869.2	133562	131569	142841	78586.4	114542	33886.8	50231.8	28803.6	44194.5	100889	152576	112159	112752	107954	114928	133908	130804	27319.1	37450.2	51973.5	45667.3
PANC-1	MYBBP1A	pS1310	SLVIRSPsLLQSGAK	FALSE	FALSE	-1.62088	1.22489	NA	NA	FALSE	78142.7	51569	NA	NA	736769	57378.4	NA	NA	109014	61484.7	NA	NA	65953.1	103770	NA	NA	740794	139288	NA	NA	89851.1	121400	NA	NA
MiaPaCa-2	ATG2B	pS886	EEEGGAHsLKDVCDL	FALSE	FALSE	-1.62057	NA	NA	NA	FALSE	85162.9	NA	NA	NA	95634.5	NA	NA	NA	31653.5	NA	NA	NA	94103.7	NA	NA	NA	104758	NA	NA	NA	34068.1	NA	NA	NA
PaTu-8988-T	TOP3A	pS778	SLNRMDNsQHPQPAD	TRUE	FALSE	-1.62051	NA	NA	NA	FALSE	NA	NA	NA	39605.8	NA	NA	NA	9296.37	NA	NA	NA	0	NA	NA	NA	20411.4	NA	NA	NA	6638.22	NA	NA	NA	0
MiaPaCa-2	TCEA1	pT96	KKKEPAItSQNSPEA	FALSE	FALSE	-1.61994	NA	NA	NA	FALSE	NA	NA	NA	10384.8	NA	NA	NA	18883.2	NA	NA	NA	6789.67	NA	NA	NA	8893.32	NA	NA	NA	21875.6	NA	NA	NA	7117.23
Capan-1	THRAP3	pS377	EKIKEKGsFSDTGLG	FALSE	FALSE	-1.61991	0.0960416	0.000426952	0.0255002	FALSE	230325	164718	252242	NA	1565639	730975	1236062	NA	570590	353240	440539	NA	146585	154272	192128	NA	1000963	861200	1046172	NA	296325	318399	329202	NA
MiaPaCa-2	ZMYND11	pS421	ETEAVSSsQEIPTMP	TRUE	FALSE	-1.61953	0.309515	0.00873062	0.219625	FALSE	12343.3	46398.7	11635.5	NA	36997.2	220770	21148.1	NA	9628.54	55589	11537.7	NA	14903.2	10785.1	19222	NA	44282.7	52433.7	34430.6	NA	11323.5	12233.8	19891.5	NA
MiaPaCa-2	PPIG	pS315	RECNPPNsQPASYQR	TRUE	FALSE	-1.61935	0.430934	0.0558821	0.527392	FALSE	3133.35	2106.14	4065.37	NA	5388.41	12966.2	9413.31	NA	1928.5	2950.46	4133.87	NA	4943.52	1227.81	4195.91	NA	8427.61	7723.42	9574.79	NA	2963.58	1628.51	4452.66	NA
Capan-1	VCP	pS784	NQGGAGPsQGSGGGT	TRUE	FALSE	-1.61908	0.425557	0.0207726	0.220184	FALSE	0	3616.22	5489.75	NA	2903.93	13842.3	18680.4	NA	2251.02	3500.65	5991.56	NA	0	2904.96	4284.3	NA	7627.76	13987.8	16199.6	NA	4802.95	2706.4	4587.46	NA
PaTu-8988-T	CEP89	pS77	QPRQRSRsESDVSSV	FALSE	FALSE	-1.61743	NA	NA	NA	FALSE	2370.14	NA	NA	NA	708.73	NA	NA	NA	2872.9	NA	NA	NA	1901.95	NA	NA	NA	619.877	NA	NA	NA	2536.58	NA	NA	NA
Capan-1	GPATCH8	pS1065	SKATGPPsQNSNIGT	TRUE	FALSE	-1.6165	0.277821	0.00134998	0.0473619	FALSE	4511.71	2559.42	7911.88	4784.79	6572.75	4543.58	14874.4	11499.3	2964.57	1486.2	6849.65	3921.93	4976.44	4331.21	5406.18	5239.87	7282.89	9672.14	11293.8	12658.4	2668.31	2420.48	4591.81	3841.13
Capan-1	UNG	pS63	EEPGTPPsSPLSAEQ	FALSE	FALSE	-1.61647	0.130589	1.72179e-05	0.00554891	TRUE	30539.9	37969.4	53036	32066.7	27867.8	22570.3	40480.7	29624.7	9755.25	12327	14924	9739.74	32091.2	31378.3	26215.3	28452	29417.1	23463.3	22234.2	26421.8	8364.76	9804.14	7237.27	7728.71
PSN-1	ZNF185	pS244	LARSTPGsNSADGGR	FALSE	FALSE	-1.61498	NA	NA	NA	FALSE	NA	NA	NA	3021.59	NA	NA	NA	1240.82	NA	NA	NA	4966.52	NA	NA	NA	3329.13	NA	NA	NA	3264.95	NA	NA	NA	1065.91
PSN-1	TMPO	pS301	SSSQPEHsAMLVSTA	FALSE	FALSE	-1.61389	NA	NA	NA	FALSE	NA	83884.1	NA	NA	NA	32084.5	NA	NA	NA	13823.4	NA	NA	NA	10488.2	NA	NA	NA	95395.4	NA	NA	NA	31167.2	NA	NA
PSN-1	EIF4EBP1	pT36;pT46	GGTLFSTtPGGTRII	FALSE	FALSE	-1.61341	NA	NA	NA	FALSE	NA	NA	11606.5	NA	NA	NA	3607.41	NA	NA	NA	24347.8	NA	NA	NA	29345.4	NA	NA	NA	43102.7	NA	NA	NA	14087.1	NA
PANC-1	TP53BP1	pS345	TLHLLQLsGQRSLVQ	FALSE	FALSE	-1.61319	0.534767	NA	NA	FALSE	51740.2	NA	NA	11481.5	127953	NA	NA	27190.4	45733.6	NA	NA	15872.5	15398.3	NA	NA	24464.6	45364.5	NA	NA	67895.4	13291.5	NA	NA	24759.6
MiaPaCa-2	UBE2H	pS3;pS5	___MSSPsPGKRRMD	FALSE	FALSE	-1.61309	0.115168	0.000242219	0.037255	FALSE	153047	67821.2	134512	234198	166152	92165.7	158602	236328	61663.4	33985.2	52759.8	67953	105256	85684.8	111379	116809	113277	118976	129422	159450	41306.5	40652.1	45591.1	41485.5
PaTu-8988-T	MCM10	pS577	LEMRRRKsEEIQKRF	FALSE	FALSE	-1.61281	0.0418936	NA	NA	FALSE	277243	NA	NA	184753	82729.7	NA	NA	43829	8239.43	NA	NA	8400.66	156137	NA	NA	161769	50781.5	NA	NA	53172.7	5105.58	NA	NA	9280.16
MiaPaCa-2	MRE11A	pS676	TSSSKIMsQSQVSKG	TRUE	FALSE	-1.61181	NA	NA	NA	FALSE	40438.6	NA	NA	NA	135945	NA	NA	NA	45269.8	NA	NA	NA	16136.2	NA	NA	NA	53775.7	NA	NA	NA	17594.8	NA	NA	NA
Capan-1	SH3PXD2A	pS644	GSSGDSDsPGSSSLS	FALSE	FALSE	-1.61153	0.319539	NA	NA	FALSE	NA	27227.8	NA	14000.4	NA	63126.8	NA	58393.5	NA	27935.4	NA	20760.3	NA	26510.5	NA	13974.3	NA	77317	NA	58587.5	NA	26176.8	NA	18532.1
Dan-G	FILIP1L	pS1049	WQFQRSNsNSSSVIT	FALSE	FALSE	-1.61151	0.0875883	NA	NA	FALSE	135853	NA	NA	41057.1	434808	NA	NA	123015	151867	NA	NA	58530.6	91721.5	NA	NA	89312	332152	NA	NA	303351	99769.6	NA	NA	108157
PaTu-8988-T	THRAP3	pS377	EKIKEKGsFSDTGLG	FALSE	FALSE	-1.6113	0.149311	0.000724142	0.0467886	FALSE	269300	284040	850391	NA	72542.1	130980	287654	NA	38489.8	91738.7	376176	NA	1107018	962635	904843	NA	325019	373387	278594	NA	174088	281638	272355	NA
Dan-G	EIF4EBP1	pT36;pT41	YSTTPGGtLFSTTPG	FALSE	FALSE	-1.61066	NA	NA	NA	FALSE	NA	24722.2	NA	NA	NA	24832.8	NA	NA	NA	10604.7	NA	NA	NA	25471.9	NA	NA	NA	27085.4	NA	NA	NA	8869.1	NA	NA
PaTu-8988-T	SRRM2	pS1061;pT1063	SLQLKGQsQTSPDHR	TRUE	FALSE	-1.61061	NA	NA	NA	FALSE	NA	170444	NA	NA	NA	66354.2	NA	NA	NA	87919.4	NA	NA	NA	177045	NA	NA	NA	57975.1	NA	NA	NA	82725.7	NA	NA
MiaPaCa-2	RPS6	pS236;pS240;pS244	LRASTSKsESSQK__	FALSE	FALSE	-1.60806	NA	NA	NA	FALSE	125415	NA	NA	NA	128991	NA	NA	NA	43065.6	NA	NA	NA	138581	NA	NA	NA	141296	NA	NA	NA	46350.7	NA	NA	NA
Dan-G	FAM192A	pS17	IIKKRFVsEAELDER	FALSE	FALSE	-1.60571	0.979222	NA	NA	FALSE	NA	19617.4	31129.4	NA	NA	45115.7	26975.3	NA	NA	7424.01	25387.9	NA	NA	27091.3	27702.3	NA	NA	65955.6	27258.3	NA	NA	8322.07	23323	NA
PSN-1	TMPO	pS296	EKSSSSSsQPEHSAM	TRUE	FALSE	-1.60498	0.370962	0.0152807	0.260454	FALSE	83440.8	187300	382559	NA	37636.6	64046.3	121819	NA	17239.1	29338.7	69886.7	NA	14643.3	10576.6	12729.8	NA	101529	193378	105378	NA	36880.6	56483.3	35284.6	NA
PANC-1	SETD2	pT767	LMSMPVMtVDYSKTV	FALSE	FALSE	-1.6036	NA	NA	NA	FALSE	NA	NA	77836.4	NA	NA	NA	76562.9	NA	NA	NA	25681.9	NA	NA	NA	42901	NA	NA	NA	55515.2	NA	NA	NA	18267.5	NA
PANC-1	ZNF217	pS345	KGSCAGLsQEKEKCK	TRUE	FALSE	-1.60308	0.238163	0.00855267	0.221277	FALSE	12741.2	NA	19984.5	4464.4	40907.5	NA	45300	13318.4	19121.9	NA	15938.9	5749.53	8741.43	NA	8939.74	8119.81	33434.4	NA	26658.7	28386.9	12811.4	NA	9201.45	7655.47
Capan-1	IRS2	pT527	TPESIAEtPPARDGG	FALSE	FALSE	-1.59899	0.158031	0.000640353	0.0324505	FALSE	14506.7	24556.8	42432.3	46868.2	17891.4	24079	41305.8	50502.4	6471.78	12745.2	13354	19845.6	22755.7	26774.2	30993.1	29172.5	28193.2	33024.7	33525	31598	8284.04	13373.6	9569.38	11047.4
Capan-1	EEF2K	pS462	EPREHGHsYSNRKYE	FALSE	FALSE	-1.59723	0.267937	0.00398594	0.0901448	FALSE	289035	18739.8	303184	304073	340195	15232.3	428707	328943	99404	7326.64	144533	169693	101728	157035	78451.9	109965	120280	160565	123267	119577	28548.8	59087	36691.7	54883.3
PSN-1	TSHZ3	pS644	PPKRATPsPCSSEVG	FALSE	FALSE	-1.59709	NA	NA	NA	FALSE	NA	NA	3255.83	NA	NA	NA	1023.46	NA	NA	NA	10304.5	NA	NA	NA	2857.45	NA	NA	NA	3202	NA	NA	NA	1058.4	NA
Capan-1	SYDE1	pS59	QAGAEGPsSPEASRS	FALSE	FALSE	-1.59606	NA	NA	NA	FALSE	NA	NA	NA	1666.66	NA	NA	NA	2282.17	NA	NA	NA	848.47	NA	NA	NA	1363.91	NA	NA	NA	1877.32	NA	NA	NA	620.979
MiaPaCa-2	ARHGAP36	pS51	DRRTKMVsIHSLSEL	FALSE	FALSE	-1.59603	NA	NA	NA	FALSE	NA	58401.2	NA	NA	NA	100916	NA	NA	NA	36025.2	NA	NA	NA	60042.2	NA	NA	NA	106010	NA	NA	NA	35066.7	NA	NA
Dan-G	GPR112	pT1268;pT1275	TPRTMEVtEMSPSKN	FALSE	FALSE	-1.59581	1.62362	NA	NA	FALSE	NA	51758.4	67180.6	NA	NA	79835	37968	NA	NA	8068.72	58984.2	NA	NA	53327.8	61072.6	NA	NA	87077	39192.9	NA	NA	6748.14	55354.2	NA
MiaPaCa-2	THRAP3	pS264	SVVVRRRsPRPSPVP	FALSE	FALSE	-1.59519	0.4051	NA	NA	FALSE	NA	46913.3	98821.1	NA	NA	129704	71949.6	NA	NA	38449.7	27096.1	NA	NA	64593.3	148636	NA	NA	182472	106651	NA	NA	50123.3	42532.2	NA
Dan-G	ARHGEF10L	pT450;pY452	SPDRVTLyGLMVKPI	FALSE	FALSE	-1.59452	0.215838	0.00112286	0.0490943	FALSE	2.25471e+06	876000	829671	857559	1.62406e+06	745416	773907	1.25849e+06	766065	399640	185017	557080	1.15674e+06	917265	948226	690938	942723	826278	1.00434e+06	1.14945e+06	382423	339676	218288	381280
Dan-G	PATL1	pS179;pS184	ALPRRSTsPIIGSPP	FALSE	FALSE	-1.594	0.352077	0.00715889	0.132446	FALSE	31641.1	130951	192368	111383	24381.6	148475	164919	92154.1	14688.8	36835.7	62945.9	43295.1	81140	135351	118520	70444.6	70742.6	162458	115376	66070.9	36652.3	30904.9	40034.8	23260.5
PaTu-8988-T	CLSPN	pS950	LCSGKFTsQDASTPA	TRUE	FALSE	-1.59373	0.183304	0.000320439	0.0333493	FALSE	81597.5	66096.8	52049.2	86304.3	25686	27613.9	20224.3	17600.3	96865.4	109596	92931.4	102303	76766.2	67941.5	89281.9	66647.9	26338.4	23875.6	31577	18832	100269	102048	108468	99673.5
PaTu-8988-T	UVRAG	pS550	KITSLSSsLDTSLDF	FALSE	FALSE	-1.58954	0.147944	0.00025959	0.030284	FALSE	1255206	107218	229478	552351	311510	50482.2	74160	154212	885419	101486	260542	276019	398587	257882	309532	290143	107815	102132	91050.1	112238	309357	221112	239128	182926
PaTu-8988-T	UCK2	pS254	PSRKRQAsESSSRPH	FALSE	FALSE	-1.58879	0.409103	0.00821301	0.149834	FALSE	322927	370779	317869	543872	190328	88474.5	127552	101817	514498	599360	325629	322616	193559	263584	297867	490629	124340	52904.8	108795	127263	339309	385964	207629	367182
MiaPaCa-2	THRAP3	pS377	EKIKEKGsFSDTGLG	FALSE	FALSE	-1.58811	0.282408	0.0092771	0.225417	FALSE	38656.6	83715.4	151520	NA	173104	234446	729043	NA	59801.4	100062	188705	NA	228905	280816	154014	NA	1016146	803551	730306	NA	344916	317792	200176	NA
PaTu-8988-T	BRCA1	pS725	LKEFVNPsLPREEKE	FALSE	FALSE	-1.58796	NA	NA	NA	FALSE	NA	58576.7	NA	NA	NA	23164.8	NA	NA	NA	17992.3	NA	NA	NA	74271.6	NA	NA	NA	24705.8	NA	NA	NA	20665.2	NA	NA
PaTu-8988-T	CMTR1	pS121	KDIVEASsQKGRRGL	TRUE	FALSE	-1.58601	NA	NA	NA	FALSE	NA	NA	NA	71638.9	NA	NA	NA	17222.2	NA	NA	NA	10135.3	NA	NA	NA	60577.9	NA	NA	NA	20178	NA	NA	NA	10812.9
MiaPaCa-2	RIF1	pS1576	SGKWKNKsNESVDIQ	FALSE	FALSE	-1.5857	NA	NA	NA	FALSE	14433.1	NA	NA	NA	40622.5	NA	NA	NA	13774.3	NA	NA	NA	15948.3	NA	NA	NA	44497.9	NA	NA	NA	14825	NA	NA	NA
Dan-G	PPRC1	pS1628	QFCKRSYsDLDSNRE	FALSE	FALSE	-1.58554	NA	NA	NA	FALSE	16996	NA	NA	NA	57102.4	NA	NA	NA	22124	NA	NA	NA	17832.4	NA	NA	NA	67787.9	NA	NA	NA	22587	NA	NA	NA
PANC-1	DCK	pS74	EFEELTMsQKNGGNV	TRUE	FALSE	-1.58548	0.276172	NA	NA	FALSE	226475	NA	68250.7	NA	187967	NA	79049.7	NA	95728.1	NA	21431.5	NA	90260.8	NA	63168.5	NA	89244.4	NA	96250.3	NA	37257.5	NA	25598.4	NA
PSN-1	RSRC1	pS167	HNIKRGEsGNIKAGL	FALSE	FALSE	-1.58485	NA	NA	NA	FALSE	NA	22490.5	NA	NA	NA	8777.23	NA	NA	NA	9978.58	NA	NA	NA	8715.6	NA	NA	NA	25576.8	NA	NA	NA	8526.29	NA	NA
PANC-1	MYO18A	pS1307;pT1316	SQLLDAEtAERLRAE	FALSE	FALSE	-1.5846	0.348829	0.0105266	0.235285	FALSE	NA	54337.1	26329.1	46572.2	NA	32507.2	47854.2	48416.9	NA	12657	17437.7	25375.8	NA	51127.2	18990.3	53638.4	NA	36899	45407.1	65347.8	NA	11685.7	16231.2	21395.6
PaTu-8988-T	MPHOSPH8	pS371	RNQDRSKsAAELEKL	FALSE	FALSE	-1.58432	NA	NA	NA	FALSE	NA	NA	NA	635128	NA	NA	NA	152866	NA	NA	NA	34010.4	NA	NA	NA	364037	NA	NA	NA	121400	NA	NA	NA	24594.3
MiaPaCa-2	SETX	pS956	KSDTLTDsQIDRDLH	TRUE	FALSE	-1.58347	0.354215	NA	NA	FALSE	75285	NA	31526.5	NA	209979	NA	62115.5	NA	58670.1	NA	23789.5	NA	37014.8	NA	32538.8	NA	102343	NA	63181	NA	28096.6	NA	25624.1	NA
Dan-G	YTHDC1	pS545	EDYDIHNsRKKPRID	FALSE	FALSE	-1.58303	NA	NA	NA	FALSE	NA	23674.9	NA	NA	NA	34771.8	NA	NA	NA	15136.2	NA	NA	NA	24392.8	NA	NA	NA	37926.1	NA	NA	NA	12658.9	NA	NA
MiaPaCa-2	PATL1	pS179;pS184	ALPRRSTsPIIGSPP	FALSE	FALSE	-1.58283	0.347118	NA	NA	FALSE	93805	122295	NA	NA	102613	122141	NA	NA	45630.2	33619.7	NA	NA	103326	176969	NA	NA	112047	180594	NA	NA	48955.8	46061.4	NA	NA
PSN-1	ARHGEF10L	pT450;pY452	SPDRVTLyGLMVKPI	FALSE	FALSE	-1.58153	0.18635	0.000216584	0.0255492	FALSE	2.15567e+06	778999	792843	1.37585e+06	746430	340604	375712	415630	2.25471e+06	876000	829671	857559	1.18528e+06	1.30085e+06	1.43181e+06	1.72243e+06	1.28256e+06	900330	863920	1.23469e+06	357653	336255	430488	296527
Dan-G	MDC1	pS516	HLERSQAsTTVDINT	FALSE	FALSE	-1.5815	NA	NA	NA	FALSE	NA	NA	31085	NA	NA	NA	147076	NA	NA	NA	54055.4	NA	NA	NA	31745.8	NA	NA	NA	170555	NA	NA	NA	56988.4	NA
PANC-1	MDC1	pS598	VVADVRKsQLPAEGD	TRUE	FALSE	-1.58051	0.120686	2.37518e-05	0.0175017	FALSE	92363.8	12588.5	28263.6	15799.8	184742	20553	37510.2	29756	75077.5	6714.03	17004.7	15124.5	16882.3	25449.9	20778.1	18637.3	40226.7	50126.5	36277.5	41133.1	13400.9	13318.8	16132.9	13060.8
PSN-1	RICTOR	pS1138	IRTLTEPsVDFNHSD	FALSE	FALSE	-1.58045	NA	NA	NA	FALSE	NA	88824.9	NA	NA	NA	34770.9	NA	NA	NA	166863	NA	NA	NA	76871.7	NA	NA	NA	101014	NA	NA	NA	33776.9	NA	NA
Capan-1	EDC3	pS131	KSQDVAVsPQQQQCS	FALSE	FALSE	-1.57983	0.126529	2.56458e-05	0.0070156	TRUE	494117	406111	664047	417936	478854	337222	581469	432731	187989	165785	218765	152868	458520	374083	559479	463176	446385	390747	544378	482064	142350	146969	180829	151514
MiaPaCa-2	SMC3	pS1083	ESERGSGsQSSVPSV	TRUE	FALSE	-1.57979	0.134052	3.39793e-05	0.0175311	FALSE	22481.4	32004.8	53897.2	66836.7	95924.2	145419	186821	176816	35016	43696.5	53324.5	81075.2	31611.7	32904.2	35516.6	30213.1	133712	152760	121325	108123	47958.1	42534	36671.5	44860.3
Dan-G	CWC25	pS337	PGYTRKLsAEELERK	FALSE	FALSE	-1.57935	0.175981	0.000202207	0.0172676	FALSE	91009.1	45591.4	39361.2	33193.5	517052	288758	215446	225376	250629	112853	82251.5	86981.5	42588.4	53841.6	68769.4	53145.7	273764	360998	427418	409063	114122	108182	148348	118303
MiaPaCa-2	DENND4A	pS1587	PIFPMARsISTSGPL	FALSE	FALSE	-1.57648	0.172147	0.000165748	0.0325356	FALSE	130586	93161.5	100535	77738.1	144652	93580.8	112519	44534.9	45010.9	27809.6	34076.5	23040.1	144896	159471	111196	172107	159111	163676	122648	133377	48645.9	45070.8	39333.8	62436.9
PaTu-8988-T	PXN	pS137	SPTVMSTsLGSNLSE	FALSE	FALSE	-1.57624	0.261708	0.00715402	0.138773	FALSE	150020	73767.3	489204	213221	40490.1	42245	129681	56925.7	370334	159899	1599655	392259	160289	96048.2	215673	117384	47152	46267.2	52039.2	43422.2	435360	188593	479868	272453
Capan-1	PPP1R7	pS36	DEEGKKHsSGIVADL	FALSE	FALSE	-1.57569	0.215686	0.000340839	0.0225655	FALSE	239687	245092	193177	268751	728701	753447	715926	794324	311938	302396	295346	290797	146890	165489	176848	204452	448616	639953	728283	607419	155996	196504	265264	197848
Capan-1	UNG	pS64	EPGTPPSsPLSAEQL	FALSE	FALSE	-1.57505	0.23413	NA	NA	FALSE	11158.7	NA	38462.3	NA	8368.79	NA	30300	NA	3957.38	NA	10064.5	NA	41995.9	NA	34356.7	NA	31640	NA	30075.2	NA	12153.5	NA	8820.05	NA
PANC-1	SRRM2	pS1822	RGGSGYHsRSPARQE	FALSE	FALSE	-1.57336	0.797502	0.101242	0.479226	FALSE	20286	55067.2	17159.9	389626	15222.2	94450.5	74267.3	616747	12139.8	11330.4	16457	907775	105770	110860	79045.3	112427	94550.3	229386	450057	208552	61812.1	22381.8	97831.4	191760
Capan-1	SPTY2D1	pS116	QATESHTsQGTDREY	TRUE	FALSE	-1.57216	0.29544	0.00737421	0.126253	FALSE	16532.5	NA	9239.52	10190.7	27639.2	NA	47416.5	47193.2	20159.3	NA	13859.3	13195.6	17080.2	NA	8427.13	9776.29	28685.2	NA	48056.2	45509.1	16995.2	NA	12401.6	11321.3
PANC-1	ZMYM4	pS1256	STQDHALsQESSEPG	TRUE	FALSE	-1.57192	0.417759	0.0305053	0.337	FALSE	12483.5	9050.41	20503.8	NA	36713.8	12893.1	34105.6	NA	8220.48	7109.51	16072	NA	10536.1	13779.1	16091.1	NA	36914.4	23680.4	35211.7	NA	6775.45	10620.9	16277.5	NA
Dan-G	MDC1	pS513	PGIHLERsQASTTVD	TRUE	FALSE	-1.5717	0.271725	0.00479779	0.106777	FALSE	20788	18065.5	NA	20667.4	134499	108436	NA	104310	50150.4	49253.4	NA	47453.7	22752.8	16120.5	NA	24959.7	166562	102432	NA	142806	53411	35675.5	NA	48682.9
Capan-1	EP400	pS2086	AEEFVVLsQEPSVTE	TRUE	FALSE	-1.57148	NA	NA	NA	FALSE	NA	NA	NA	6977.84	NA	NA	NA	43596.9	NA	NA	NA	16487.1	NA	NA	NA	6964.83	NA	NA	NA	43741.7	NA	NA	NA	14717.5
PANC-1	RNF20	pS553	QSSASKAsQEDANEI	TRUE	FALSE	-1.56996	0.109951	2.7399e-05	0.0192714	FALSE	50826.6	27680.7	40597.3	15843.1	492963	166894	228628	142843	216660	68924.8	72774.3	77876	16390.2	25685.8	22016.3	15490.5	189376	186825	163112	163670	68228.5	62756.3	50932.1	55742.2
PSN-1	FILIP1L	pS1049	WQFQRSNsNSSSVIT	FALSE	FALSE	-1.56987	1.10135	NA	NA	FALSE	245942	NA	NA	47321.3	162749	NA	NA	12672.8	135853	NA	NA	41057.1	92854.9	NA	NA	49865.3	192569	NA	NA	114654	102623	NA	NA	24410.5
PANC-1	KPNA2	pT9	STNENANtPAARLHR	FALSE	FALSE	-1.5694	0.318898	0.00933612	0.228936	FALSE	NA	66881	14207.6	20257.2	NA	35892.5	36979.9	29699.8	NA	13277.6	14260.1	15979.2	NA	62930.1	14886.1	37795.9	NA	40741.6	50972.5	64938.9	NA	12258.6	19281.9	21826.2
Capan-1	SSFA2	pS376	AVTENADsDRISDEA	FALSE	FALSE	-1.56935	NA	NA	NA	FALSE	NA	20381.5	NA	NA	NA	40827.3	NA	NA	NA	17981.6	NA	NA	NA	18795	NA	NA	NA	47360.3	NA	NA	NA	15958.5	NA	NA
PANC-1	ZZZ3	pS89	SPRKRGLsSSEKDNI	FALSE	FALSE	-1.56894	0.168839	0.00519392	0.179617	FALSE	70861.3	73270.6	68216.6	NA	67425.9	60552.2	99994	NA	24182.2	27764.8	35598	NA	59807.6	78068	37717	NA	67794.3	77830.9	72732.8	NA	19931.4	29027.2	25400.4	NA
Dan-G	ARIH2	pS353	NPDIVNQsQQAQARE	TRUE	FALSE	-1.568	0.120739	7.16869e-05	0.0105996	FALSE	2213.88	1737.56	5479.04	3951.75	20672.7	5277	37690.4	53774.8	7735.41	2333.28	15552.1	22689.2	3898.77	11588.4	5651.76	2425.12	41191.4	37256.9	44146.6	37410.1	13255.3	12631.5	16560.8	11828.1
MiaPaCa-2	CTTN	pS447	TEPEPVYsMEAADYR	FALSE	FALSE	-1.56741	0.158134	0.000738091	0.0618946	FALSE	91303.7	28889.4	26414.5	NA	96736.4	28877.8	28265.7	NA	30508.3	10430	9886.99	NA	31805.3	24454.4	26003.3	NA	33405.5	24976.7	27422.5	NA	10351.4	8359.08	10157.5	NA
PaTu-8988-T	TCOF1	pS328	GKAGAVAsQTKAGKP	TRUE	FALSE	-1.56726	NA	NA	NA	FALSE	NA	NA	NA	143512	NA	NA	NA	34952	NA	NA	NA	45256.6	NA	NA	NA	68346.4	NA	NA	NA	23063.4	NA	NA	NA	27192.4
PANC-1	FCAMR	pT303;pT304	SKDRREMtTTKADRP	FALSE	FALSE	-1.56654	0.416869	0.0104543	0.234464	FALSE	127723	379577	305998	52927.5	175503	348676	454047	106183	112397	164815	139464	36311.8	78286.7	159517	193320	95498	128151	176770	377370	224518	67277.1	67962.8	113706	47964.2
Dan-G	RASSF6	pS121;pS125;pS126	SFTSMKSsDVFSSKG	FALSE	FALSE	-1.56612	NA	NA	NA	FALSE	NA	1922.43	NA	NA	NA	4592.9	NA	NA	NA	2022.88	NA	NA	NA	1980.72	NA	NA	NA	5009.53	NA	NA	NA	1691.8	NA	NA
PaTu-8988-T	DTL	pS679	AENPSPRsPSSQTPN	FALSE	FALSE	-1.56611	0.78341	NA	NA	FALSE	NA	3876.35	8849.64	NA	NA	1853.85	2756.53	NA	NA	926	1400.14	NA	NA	4567.12	11491	NA	NA	1837.24	3257.94	NA	NA	988.292	1237.07	NA
PANC-1	ASXL2	pS136	SRWKRKVsSSSPQSG	FALSE	FALSE	-1.56542	NA	NA	NA	FALSE	NA	NA	19786.2	NA	NA	NA	49005.6	NA	NA	NA	16879.1	NA	NA	NA	10914	NA	NA	NA	35561.2	NA	NA	NA	12015.4	NA
Dan-G	FOXA2	pS306	AGTESPHsSASPCQE	FALSE	FALSE	-1.565	NA	NA	NA	FALSE	NA	NA	31243.1	NA	NA	NA	67478.2	NA	NA	NA	25085.7	NA	NA	NA	32228	NA	NA	NA	79036.8	NA	NA	NA	26712.6	NA
MiaPaCa-2	ZNF800	pT461	DSESPKStSPSAAGG	FALSE	FALSE	-1.56456	NA	NA	NA	FALSE	NA	67018.7	NA	NA	NA	212001	NA	NA	NA	77349.2	NA	NA	NA	68901.8	NA	NA	NA	222702	NA	NA	NA	75291.4	NA	NA
PANC-1	CWF19L2	pS71	NERIEQFsQEHSVKK	TRUE	FALSE	-1.56442	NA	NA	NA	FALSE	38496.3	NA	NA	NA	78128.8	NA	NA	NA	32225.3	NA	NA	NA	23090.5	NA	NA	NA	55827.1	NA	NA	NA	18875.9	NA	NA	NA
PaTu-8988-T	RRAGC	pS15;pY5	EETPLAGsYGAADSF	FALSE	FALSE	-1.56406	NA	NA	NA	FALSE	NA	20987.1	NA	NA	NA	8438.22	NA	NA	NA	33385.1	NA	NA	NA	21799.8	NA	NA	NA	7372.66	NA	NA	NA	31412.9	NA	NA
PSN-1	MATR3	pS533	YILMRMKsQAFIEME	TRUE	FALSE	-1.56397	0.672042	0.0717	0.573495	FALSE	341211	151806	124061	118185	240456	63968.2	23037	48770.9	96276.7	17213.4	7159.29	16692.1	178460	8209.73	9011.74	9673.74	370619	157784	164160	140976	210338	56792.7	32053.7	46250.2
PANC-1	Q3ZCU0	2	KVKDLVCsNRQLTVR	FALSE	FALSE	-1.56345	0.396808	0.0143173	0.260335	FALSE	59685.9	56599	9997.7	52041.5	45908.2	40566.3	27494.5	121562	25409.5	10399.5	11721.7	64450.7	38943	39159.8	14273.1	19676.2	35683.5	33859.2	51638.2	53861	16190	7060.11	21596	17839.2
PaTu-8988-T	KMT2A	pS261	KKIKRTPsATFQQAT	FALSE	FALSE	-1.56316	0.296517	0.00884809	0.155454	FALSE	105787	58031.6	89497.8	73340.2	50726.2	21228.7	28838.5	14718.1	36672.8	20431.3	46883.6	17108.1	44282.2	91436.3	103787	95540.3	23143.4	28135.2	30440.3	26565.7	16890.5	29161.2	36994.7	28118
MiaPaCa-2	CWC25	pS337	PGYTRKLsAEELERK	FALSE	FALSE	-1.56291	0.0756983	9.03899e-07	0.00279811	TRUE	77578.7	41002.2	89374.5	40529.6	404643	183119	382624	118466	140098	61282.3	115629	50897.7	35087.4	38419.7	39263.4	38446	181425	175320	165656	152016	61718	54367.1	53012.4	59097.8
PANC-1	CGGBP1	pS164	NENQLLNsQDC____	TRUE	FALSE	-1.5627	0.222799	0.00451198	0.168645	FALSE	4983.48	NA	4798.13	7650.42	21507.8	NA	8868.31	28074.2	6825.53	NA	3885.57	15591.6	1987.01	NA	3663.03	2723.23	10216	NA	8906.73	11710.9	2657.65	NA	3828.16	4063
Capan-1	QSER1	pT1467	KPSSSSKtSDPLASK	FALSE	FALSE	-1.56184	0.292891	0.00668295	0.121139	FALSE	113508	324377	318760	571190	628561	1021224	1087617	1182417	178784	428032	444643	654138	152983	295992	233113	472766	851025	1172218	883830	983755	196627	375893	319021	484212
PaTu-8988-T	PPP1R13B	pS671	ESLPRPLsPTKLTPI	FALSE	FALSE	-1.56121	NA	NA	NA	FALSE	NA	NA	117949	NA	NA	NA	43911.2	NA	NA	NA	19385.8	NA	NA	NA	127433	NA	NA	NA	43183	NA	NA	NA	14251.6	NA
PSN-1	MAF1	pS75	SPSRLSKsQGGEEEG	TRUE	FALSE	-1.56091	0.398873	0.0112474	0.218252	FALSE	423785	626418	814641	504245	299318	263161	168974	188020	336498	320716	474130	393628	377367	407586	556526	400488	544915	676075	686697	367789	309950	242609	149775	109026
PANC-1	HDGFRP2	pS454	VERTRKRsEGFSMDR	FALSE	FALSE	-1.56031	0.106017	0.00049696	0.0674818	FALSE	1050673	1056987	2834053	1844335	789536	1128266	2552295	1617130	390699	468847	750839	864865	1365590	1188170	1463804	1419682	1222485	1530027	1734262	1458750	495894	517139	500482	487367
Dan-G	SOX4	pS347	SGRSSAAsSPAAGRS	FALSE	FALSE	-1.55998	0.959257	NA	NA	FALSE	38601.6	37077.8	NA	NA	18647.5	19949.5	NA	NA	10234.1	6340.68	NA	NA	68990.2	38202.1	NA	NA	37708.4	21759.2	NA	NA	17797.7	5302.92	NA	NA
Dan-G	FOXK1	pS420	SSRSAPAsPTHPGLM	FALSE	FALSE	-1.55933	0.375262	0.00614368	0.121804	FALSE	773026	651645	950947	645613	925714	747875	1.07671e+06	758910	434931	336014	453238	251994	514037	439809	927368	688340	696487	534341	1.19228e+06	917249	281419	184084	456283	228231
Capan-1	DEK	pS306	KESESEDsSDDEPLI	FALSE	FALSE	-1.55926	NA	NA	NA	FALSE	NA	22670.6	NA	NA	NA	51461.8	NA	NA	NA	22824.4	NA	NA	NA	92045.3	NA	NA	NA	262833	NA	NA	NA	89185.7	NA	NA
Dan-G	RICTOR	pT1103	NRILNSLtLPNKKHR	FALSE	FALSE	-1.55924	NA	NA	NA	FALSE	382169	NA	NA	NA	533522	NA	NA	NA	210513	NA	NA	NA	400976	NA	NA	NA	633359	NA	NA	NA	214918	NA	NA	NA
Capan-1	HP1BP3	pS142	SWATLSAsQLARAQK	TRUE	FALSE	-1.55892	0.128235	0.000478924	0.0273036	FALSE	31110.7	33933.5	16383.9	10227.1	99688.5	63934.3	48423.8	42235.3	43249.7	27366	22138.9	13522.5	18059.2	27916.5	16998.9	19599.9	58131.8	66164.1	55827.8	81363.6	20486.6	21667.1	22535.3	23177.2
PaTu-8988-T	BAZ1B	pS347	VHLKKSLsGSPLKVK	FALSE	FALSE	-1.5587	0.223262	NA	NA	FALSE	249768	NA	NA	150997	74800.4	NA	NA	38472.6	64880.8	NA	NA	48401.9	148819	NA	NA	115379	48576.4	NA	NA	40731.9	42534.5	NA	NA	46661.8
Dan-G	P0DPB5	pS110	YSPPRKRsSQDKYEK	FALSE	FALSE	-1.55868	0.435264	NA	NA	FALSE	NA	NA	25385	21926.4	NA	NA	70875.8	83920.5	NA	NA	37054.3	27151.8	NA	NA	26185.2	34822	NA	NA	83016.4	151085	NA	NA	39457.5	36630.1
PSN-1	BRCA1	pS1280	QVILAKAsQEHHLSE	TRUE	FALSE	-1.5576	0.585326	0.05385	0.502448	FALSE	25754.2	72437.5	90264.6	33191.3	19795.6	21504.7	16212.1	18756.7	27540.9	157489	107168	54742.7	21646.9	65149.8	57939.7	40059.8	26064.8	126423	88772.3	36567.3	16134.4	32059	16765.6	16428.4
Dan-G	GPATCH8	pS1065	SKATGPPsQNSNIGT	TRUE	FALSE	-1.55708	0.349519	0.00546593	0.114142	FALSE	2382.71	1837.02	4543.98	3844.59	5584.24	5552.9	21658.1	13417.1	3111.57	3111.55	7731.59	3573.94	2974.87	3473.34	3511.53	4092.11	7888.54	11114.5	19005	16189.1	3780.15	4775.47	6167.95	3231.44
MiaPaCa-2	RBMX;pRBMXL1	pS175	SGPVRSSsGMGGRAP	FALSE	FALSE	-1.55641	NA	NA	NA	FALSE	109186	NA	NA	NA	109951	NA	NA	NA	38046.9	NA	NA	NA	120648	NA	NA	NA	120440	NA	NA	NA	40949.2	NA	NA	NA
Dan-G	MPHOSPH8	pS369	KQRNQDRsKSAAELE	FALSE	FALSE	-1.55528	NA	NA	NA	FALSE	NA	NA	NA	35655.2	NA	NA	NA	84641.1	NA	NA	NA	38433.4	NA	NA	NA	34590.1	NA	NA	NA	93084.3	NA	NA	NA	31673
Dan-G	BEGAIN	pS502	AGGDLSLsPGRSADP	FALSE	FALSE	-1.55512	NA	NA	NA	FALSE	NA	27602.3	NA	NA	NA	40918	NA	NA	NA	18159.7	NA	NA	NA	17594	NA	NA	NA	27610.3	NA	NA	NA	9395.8	NA	NA
Capan-1	POP1	pS367	ADPLPTPsQEKSQTE	TRUE	FALSE	-1.55469	0.194514	0.000213794	0.0171647	FALSE	393461	152157	199710	199503	1099517	254133	358770	643292	539395	138194	109440	217421	252676	232594	326304	223458	709320	488679	651371	724275	282661	203307	175430	217795
PANC-1	ASH1L	pS1689	PTRKRSSsESTSSTV	FALSE	FALSE	-1.5543	0.456342	0.0299708	0.336063	FALSE	12927.4	5301.4	13845.8	NA	15565.5	4595.79	10836	NA	5414.44	1715.57	5036.57	NA	9642.88	6869.29	10832.6	NA	13831.7	7183.9	11153	NA	3944.05	2181.21	5085.28	NA
PSN-1	DENND4A	pS1587	PIFPMARsISTSGPL	FALSE	FALSE	-1.5541	0.124178	0.000380611	0.0352592	FALSE	173542	91503	164453	117052	92067.6	34584.3	48539.2	46252.7	136088	70518.4	102988	106425	90477.8	93466.2	103933	126534	83702.5	103631	113716	121757	35761.7	33456.9	35293.4	38249.2
Dan-G	DBNL	pT271	KERAMSTtSISSPQP	FALSE	FALSE	-1.55315	NA	NA	NA	FALSE	NA	NA	NA	427045	NA	NA	NA	615947	NA	NA	NA	280100	NA	NA	NA	414288	NA	NA	NA	677389	NA	NA	NA	230831
PANC-1	PVRL2	pS95	KMGPSFPsPKPGSER	FALSE	FALSE	-1.55306	0.338845	0.00486335	0.175105	FALSE	112124	146194	123280	85361.2	74574.7	78184	175952	70197.6	28327.2	32779.9	55572.1	46067.6	94633.3	137910	57302	146806	74982.1	88973.6	107592	141478	23347.8	30341.7	33335.1	58000.9
PSN-1	CAP1	pT307	FSAPKPQtSPSPKRA	FALSE	FALSE	-1.55246	2.11368	NA	NA	FALSE	NA	239952	NA	115807	NA	55359	NA	85915.9	NA	0	NA	55294.9	NA	118666	NA	21366.3	NA	272880	NA	21386.8	NA	53776.3	NA	12614
PANC-1	ULK1	pS538	GRSPRPGsSAPEHSP	FALSE	FALSE	-1.55199	NA	NA	NA	FALSE	37319.5	NA	NA	NA	45592.9	NA	NA	NA	18968.2	NA	NA	NA	31498	NA	NA	NA	45842	NA	NA	NA	15633.9	NA	NA	NA
PANC-1	RRAGC	pS15;pS2	EETPLAGsYGAADSF	FALSE	FALSE	-1.55157	NA	NA	NA	FALSE	151524	NA	NA	NA	125012	NA	NA	NA	52024.6	NA	NA	NA	117935	NA	NA	NA	115914	NA	NA	NA	39542.5	NA	NA	NA
PANC-1	UNC13B	pS1251	VRGTGNAsPDARASA	FALSE	FALSE	-1.54888	0.38681	0.0176384	0.281447	FALSE	209012	90652.2	77615.6	48562	172841	144906	175895	73407.1	97023.1	28510.2	79711.1	48977.9	194799	106640	52137.3	137896	191903	205640	155439	244274	88304.9	32908.6	69101.1	101815
PSN-1	SMC1A	pS964	SQGEDSVsGSQRISS	FALSE	FALSE	-1.54764	NA	NA	NA	FALSE	NA	NA	65889.3	NA	NA	NA	21434.3	NA	NA	NA	7183.36	NA	NA	NA	5253.98	NA	NA	NA	64800	NA	NA	NA	22166.1	NA
PSN-1	BAZ1B	pS347	VHLKKSLsGSPLKVK	FALSE	FALSE	-1.54513	0.289036	0.022739	0.318949	FALSE	72288.6	86258.6	76404.2	NA	34790	25084.8	30365.9	NA	41824.6	64756.8	39831.3	NA	36595	19389.2	33067.5	NA	111821	93957.9	93663.6	NA	43339.5	23339.8	39143.5	NA
PSN-1	NELFE	pS139	LYESFVSsSDRLREL	FALSE	FALSE	-1.54499	0.416538	0.0306579	0.379109	FALSE	52519	101423	151807	100716	39074.9	28335.4	30572.5	57704.9	21916.1	18422.7	23095.9	34251.3	33041.3	40946	37137.1	25337.9	56570.9	177192	166204	76214.8	33896.2	42285.5	35196.5	34715.4
Dan-G	CEP135	pS356	KEIKRKLsEMQDLEE	FALSE	FALSE	-1.54373	NA	NA	NA	FALSE	NA	25330.6	NA	NA	NA	38001.2	NA	NA	NA	16998.8	NA	NA	NA	26098.7	NA	NA	NA	41448.4	NA	NA	NA	14216.7	NA	NA
PaTu-8988-T	LPIN1	pS889	NQDIHSAsA______	FALSE	FALSE	-1.54334	0.238719	0.000994532	0.0546098	FALSE	67714.5	14230.2	41758.4	57038.9	19335.2	8118.58	10819.5	16194.3	32537.4	8919.29	30720.9	20874.7	51942.9	58966	80740.6	68419.6	16165.6	28297.1	19041.6	26915	27461.9	33479.2	40417.7	31591.4
Dan-G	CHEK1	pS286	TSGGVSEsPSGFSKH	FALSE	FALSE	-1.5432	0.2032	0.00221274	0.0708594	FALSE	123549	78714.6	129652	61320.7	312627	154370	415369	149045	101067	103675	132580	66359.1	94454.7	133297	90677	101415	270425	276735	329867	279435	75184.3	142510	95720.9	93228.5
PANC-1	POLE	pS1940	IHCGLQDsQKAGGAE	TRUE	FALSE	-1.54204	0.580879	0.0667067	0.42183	FALSE	27066.8	23061.5	60138.7	26366.2	191864	74588.8	44859.4	57360	32528.1	32604.1	25967.7	45506.1	23337.2	21367	33123.1	19203.9	197071	83369.6	32504.2	48959.3	27388.2	29641.2	18457.7	24264.3
PaTu-8988-T	NDRG1	pT375	EGAHLDItPNSGAAG	FALSE	FALSE	-1.54204	NA	NA	NA	FALSE	NA	75194.2	NA	NA	NA	30698.2	NA	NA	NA	3712.78	NA	NA	NA	78106.1	NA	NA	NA	26821.7	NA	NA	NA	3493.45	NA	NA
PSN-1	PRPF8	pT2042	EQSQLTAtQTRTVNK	TRUE	FALSE	-1.53984	0.337083	NA	NA	FALSE	14637.6	NA	20839.8	NA	8198.42	NA	5197.12	NA	5770.8	NA	4130.32	NA	8308.02	NA	5589.93	NA	18342.5	NA	19917.8	NA	8273.61	NA	5223.13	NA
Dan-G	DIEXF	pS150	GEEPPGTsQTSPEEF	TRUE	FALSE	-1.53877	NA	NA	NA	FALSE	13797	NA	NA	NA	65207.3	NA	NA	NA	26096.6	NA	NA	NA	14476	NA	NA	NA	77409.4	NA	NA	NA	26642.7	NA	NA	NA
Dan-G	P0DPB5	pS111	SPPRKRSsQDKYEKR	TRUE	FALSE	-1.53835	0.346774	0.01206	0.174833	FALSE	NA	57886	120269	181956	NA	212747	330072	679307	NA	79027.8	165850	284310	NA	101424	131738	151436	NA	394609	410537	640905	NA	112397	187536	201004
PaTu-8988-T	WDHD1	pT826	KAAELTAtQVEEEEE	TRUE	FALSE	-1.53716	NA	NA	NA	FALSE	NA	NA	NA	13145	NA	NA	NA	3268.93	NA	NA	NA	949.77	NA	NA	NA	45019	NA	NA	NA	15511.8	NA	NA	NA	4103.85
Dan-G	ZNF148	pT305	EEDSGFStSPKDNSL	FALSE	FALSE	-1.53688	NA	NA	NA	FALSE	NA	17377.7	NA	NA	NA	39935.3	NA	NA	NA	17949	NA	NA	NA	17904.6	NA	NA	NA	43557.9	NA	NA	NA	15011.3	NA	NA
PaTu-8988-T	SOX13	pS55	PGDPARAsQDSADPQ	TRUE	FALSE	-1.53625	NA	NA	NA	FALSE	26294	NA	NA	NA	8317.65	NA	NA	NA	5907.63	NA	NA	NA	20551.1	NA	NA	NA	7085.62	NA	NA	NA	5080.36	NA	NA	NA
Dan-G	RBBP5	pS440	SSEKKRQsSADGSQP	FALSE	FALSE	-1.53438	NA	NA	NA	FALSE	NA	6681.48	NA	NA	NA	6793.29	NA	NA	NA	3058.55	NA	NA	NA	6884.09	NA	NA	NA	7409.53	NA	NA	NA	2557.97	NA	NA
PANC-1	CCNT2	pS641;pS646	MSKSSKSsGSSSSSS	FALSE	FALSE	-1.5343	0.512592	0.0428525	0.370447	FALSE	NA	26293.9	30517.4	86135.4	NA	13656.2	50846.7	98080.7	NA	14669.8	10521.8	36427.8	NA	43901.8	25129.8	52038.9	NA	27506.5	55082.3	69440.8	NA	24033.6	11181.5	16111.5
PaTu-8988-T	SYNPO2	pS604	NQPATPFsPTRNMTS	FALSE	FALSE	-1.53415	NA	NA	NA	FALSE	NA	324926	NA	NA	NA	133379	NA	NA	NA	84872.6	NA	NA	NA	337509	NA	NA	NA	116536	NA	NA	NA	79858.9	NA	NA
PANC-1	BAZ1B	pS347	VHLKKSLsGSPLKVK	FALSE	FALSE	-1.5338	0.461524	NA	NA	FALSE	64880.8	NA	NA	48401.9	273812	NA	NA	99842.4	83201.9	NA	NA	76532.8	42534.5	NA	NA	46661.8	213844	NA	NA	112797	53266.3	NA	NA	54013.5
Dan-G	PHF20	pS519;pT521;pT522	RKRVSASsPTTKDKE	FALSE	FALSE	-1.5335	0.144204	6.2501e-05	0.00977067	TRUE	82234.8	64210.2	68248.8	58715.4	66712.5	87886.2	71949.8	87045.8	38461.4	29203.7	25453	40711.3	82560.6	70329.8	73722.8	53517.1	75780.9	101904	88251.8	89940.5	37572.9	25964.4	28382.9	31521.6
Capan-1	HDGFRP2	pS458	RKRSEGFsMDRKVEK	FALSE	FALSE	-1.53308	NA	NA	NA	FALSE	NA	589400	NA	NA	NA	685403	NA	NA	NA	309558	NA	NA	NA	555165	NA	NA	NA	812108	NA	NA	NA	280615	NA	NA
PANC-1	UBQLN1	pS4	____MAEsGESGGPP	FALSE	FALSE	-1.53299	NA	NA	NA	FALSE	NA	NA	NA	9986.6	NA	NA	NA	37599.2	NA	NA	NA	20798.5	NA	NA	NA	9082.8	NA	NA	NA	40074.2	NA	NA	NA	13848.1
Dan-G	EIF4EBP1	pT37;pT41	YSTTPGGtLFSTTPG	FALSE	FALSE	-1.53108	0.624629	0.0707234	0.444284	FALSE	156386	47357.8	79324.1	NA	153957	42137.7	88115.2	NA	61376.9	19877.4	32379.1	NA	89540.6	49280.1	107006	NA	99737.4	46418.2	134971	NA	34194.8	16789.8	45090.1	NA
PANC-1	PDCD4	pS76	RDSGRGDsVSDSGSD	FALSE	FALSE	-1.53094	0.135206	8.58254e-05	0.0308852	FALSE	216236	84200.2	70376.7	129912	201329	64362.7	47630.1	125733	75262.7	24627.4	23379.8	62849.5	82760.9	110030	89794.8	76388.2	91795.4	101464	79948.9	86638.6	28130	31578.1	38497.2	27054.2
PaTu-8988-T	IRS2	pS1234	GLVGCPGsGGSPMRR	FALSE	FALSE	-1.53071	NA	NA	NA	FALSE	NA	7748.74	NA	NA	NA	3188.38	NA	NA	NA	5510.42	NA	NA	NA	9877.54	NA	NA	NA	3418.69	NA	NA	NA	6362.93	NA	NA
Capan-1	TRIP12	pS1078	SGLARAAsKDTISNN	FALSE	FALSE	-1.53049	0.0752959	9.22948e-07	0.00208823	TRUE	168371	104311	75096.7	43933.3	508720	255977	242412	114194	214624	117590	92984.9	45178.6	90233	96954.6	90813.1	118866	273876	299291	325739	310568	93858.3	105188	110318	109319
Capan-1	TCOF1	pS328	GKAGAVAsQTKAGKP	TRUE	FALSE	-1.52978	0.635764	NA	NA	FALSE	NA	NA	26688.9	33814.9	NA	NA	41870.1	73060.2	NA	NA	21728.7	21496.3	NA	NA	24342.3	45111	NA	NA	42435	97972.9	NA	NA	19443.2	25647.2
MiaPaCa-2	MDC1	pS516	HLERSQAsTTVDINT	FALSE	FALSE	-1.52872	0.876961	0.197345	0.78107	FALSE	135461	11844.6	14587.6	NA	115106	57368.7	52337	NA	184676	10260.1	7876.25	NA	13074.3	13767.1	15208.9	NA	11013.4	68131.7	53775.3	NA	17361.3	11290.9	8569.79	NA
PSN-1	FAM178A	pS481	PLLSRVPsAGSSLVP	FALSE	FALSE	-1.52844	0.0710433	2.94224e-06	0.00729506	TRUE	210133	168659	158071	178793	98934.8	68411.8	47447.3	78319.8	75476.3	59047.2	52355.6	66807.6	27443.4	31782.1	25123.8	19922.2	224903	248102	230773	218839	85276.1	85962	72838.8	76210.8
Dan-G	JUNB	pS259	RDATPPVsPINMEDQ	FALSE	FALSE	-1.52835	0.396381	0.0152522	0.200397	FALSE	5173.66	7137.52	7413.66	5243.52	5683.98	10516.6	8807.51	6522.48	3461.29	2596.39	4262.33	2882.32	8757.57	5864.58	4582.74	6818.52	10886.1	9147.48	6182.04	9614.93	5701.07	1731.67	2719.89	3183.91
PaTu-8988-T	EIF4EBP1	pS94	DEPPMEAsQSHLRNS	TRUE	FALSE	-1.52806	0.405627	0.010558	0.168047	FALSE	839858	185703	836608	782219	246435	90395.5	300086	190887	39195.4	27861.9	149643	9317.93	727241	306852	708467	803516	232580	125640	231308	271685	37343.2	41703.8	86227.1	12076
PANC-1	TCEA1	pS109	EAREESTsSGNVSNR	FALSE	FALSE	-1.5276	NA	NA	NA	FALSE	NA	NA	NA	49863.1	NA	NA	NA	74162.4	NA	NA	NA	41177.3	NA	NA	NA	48070.4	NA	NA	NA	83785.1	NA	NA	NA	29061.1
Capan-1	OGFR	pT325	DPDHEAStQGRTCGP	TRUE	FALSE	-1.52745	1.51522	NA	NA	FALSE	NA	11053.2	11512	NA	NA	17361.3	41113.8	NA	NA	12357.5	10289.8	NA	NA	6727.83	21650.3	NA	NA	13293.1	85919.2	NA	NA	7238.95	18985.5	NA
Dan-G	MLH1	pS477	RKRHREDsDVEMVED	FALSE	FALSE	-1.52715	1.49163	NA	NA	FALSE	NA	2712523	NA	103996	NA	3217393	NA	131298	NA	564888	NA	156679	NA	1764471	NA	1830461	NA	2215552	NA	2619803	NA	298269	NA	2342640
MiaPaCa-2	HSPH1	pS809	QPKPKIEsPKLERTP	FALSE	FALSE	-1.52705	0.599315	NA	NA	FALSE	NA	32963.2	91015.9	NA	NA	135078	56090.7	NA	NA	29466.6	31549.5	NA	NA	83300.8	265654	NA	NA	348786	161343	NA	NA	70502.5	96101.1	NA
PANC-1	BABAM1	pS57	EGEGEAAsADDGSLN	FALSE	FALSE	-1.52694	NA	NA	NA	FALSE	NA	NA	NA	6890.59	NA	NA	NA	6923.41	NA	NA	NA	3845.86	NA	NA	NA	6642.86	NA	NA	NA	7821.73	NA	NA	NA	2714.24
Capan-1	RICTOR	pS1138	IRTLTEPsVDFNHSD	FALSE	FALSE	-1.52614	NA	NA	NA	FALSE	NA	96791.8	NA	NA	NA	55535.3	NA	NA	NA	25203.1	NA	NA	NA	89257.7	NA	NA	NA	64421.8	NA	NA	NA	22367.6	NA	NA
PaTu-8988-T	RPS10;pRPS10P5	pT148	EAGAGSAtEFQFRGG	FALSE	FALSE	-1.52476	NA	NA	NA	FALSE	NA	NA	NA	55140.7	NA	NA	NA	13830.9	NA	NA	NA	47285.1	NA	NA	NA	93811.7	NA	NA	NA	32603.1	NA	NA	NA	101496
PANC-1	SF3B2	pS344	QRVRGVSsESSGDRE	FALSE	FALSE	-1.52418	0.14646	0.00357021	0.151215	FALSE	NA	49292.9	30371.5	56244.9	NA	37219.9	40758.7	50990.8	NA	12620.2	16072.4	32154.7	NA	59951.4	30218.5	45636.2	NA	54609.7	53350.1	48484.4	NA	15060.9	20637.3	19099.7
PANC-1	IRS1	pS312	TESITATsPASMVGG	FALSE	FALSE	-1.52412	0.173337	0.000451444	0.0646415	FALSE	229898	48244.5	139110	91020.3	239811	70470.5	102412	68535	101042	24119.7	33231.5	52384.2	96187.8	61278.9	97457.3	106671	119529	107982	94387.4	94125.1	41283.9	30060.9	30045	44943.3
MiaPaCa-2	FANCD2	pT596	RSESPSLtQERANLS	TRUE	FALSE	-1.52387	0.0831503	5.23511e-06	0.00675242	TRUE	26025.3	23978.2	20657.6	34221.3	60190.4	40543.6	32921.2	41333.4	21145.6	13157.3	12105.3	16528.3	19852.4	31384.2	29550.8	26689.3	45515.6	54221.2	46411.5	43607.2	15711.1	16304.8	18071.8	15778.4
PANC-1	SGOL2	pT845	KDNFFSLtPKDKETI	FALSE	FALSE	-1.52351	0.196541	0.00125312	0.106313	FALSE	484430	385212	291986	310048	637832	529818	496092	496658	346382	239160	122040	295071	408863	377037	296294	275050	641316	625591	662265	516327	285494	229689	159820	191631
PANC-1	ICE1	pS532	PGKSELCsSPLGKRP	FALSE	FALSE	-1.52334	NA	NA	NA	FALSE	NA	NA	NA	81733.9	NA	NA	NA	154435	NA	NA	NA	86000.9	NA	NA	NA	74437	NA	NA	NA	164822	NA	NA	NA	57338.5
Dan-G	HNRNPM	pS481	QTMERIGsGVERMGA	FALSE	FALSE	-1.52291	0.298037	0.0228278	0.245755	FALSE	104531	NA	84137.4	91146.8	329928	NA	309082	393418	161766	NA	130801	136368	77370.6	NA	89882.6	110917	276304	NA	374927	542721	116507	NA	144248	140968
PANC-1	PATL1	pT194	VRAVPIGtPPKQMAV	FALSE	FALSE	-1.52179	0.408492	0.0101542	0.233108	FALSE	964996	425181	443450	286533	1026579	346765	417171	309838	373533	176184	134261	187462	418696	480131	517048	189092	530622	472389	639895	239617	158269	195218	202024	90566.8
PANC-1	RBMX;pRBMXL1	pS175	SGPVRSSsGMGGRAP	FALSE	FALSE	-1.52176	NA	NA	NA	FALSE	63823.6	NA	NA	NA	96541.4	NA	NA	NA	41015.1	NA	NA	NA	53867.7	NA	NA	NA	97068.8	NA	NA	NA	33805.3	NA	NA	NA
PSN-1	PRRC2B	pS1667	AEQGFKSsQGDSGVD	TRUE	FALSE	-1.52174	0.193186	0.000690027	0.0495693	FALSE	81875.9	76294.8	98427.9	82277.8	31593.3	29680.2	37690.1	36617.5	31024.2	33923.6	39959.4	40652.3	21282.3	26706.5	31538.9	29547	89475.6	97865.7	116168	116541	27804.8	32520.5	46775.3	41233.8
PSN-1	HUWE1	pS3117	ERLFGHSsTSALSAI	FALSE	FALSE	-1.52168	NA	NA	NA	FALSE	NA	NA	41767.8	NA	NA	NA	13834	NA	NA	NA	7903.5	NA	NA	NA	9930.51	NA	NA	NA	31419.5	NA	NA	NA	10942.8	NA
Capan-1	BRCA1	pT208	DQELLQItPQGTRDE	FALSE	FALSE	-1.5216	0.318649	0.0147147	0.184392	FALSE	NA	7186	7445.37	10265.1	NA	15225.4	17080.7	35175.3	NA	8677.99	6146.01	12058.5	NA	6626.66	8888.02	9859.26	NA	17661.7	22657.6	33960.3	NA	7701.65	7198.07	10358
Dan-G	MYC;pMYCN	pS62	LLPTPPLsPSRGFAE	FALSE	FALSE	-1.52137	0.0989118	9.25011e-06	0.00386266	TRUE	2270527	847716	543673	1182406	2088777	901690	489327	1133133	977805	361333	208602	464478	1897043	1900807	1904966	2277604	1974597	2140335	1946859	2474335	794942	657659	754534	760026
PSN-1	TNIK	pS892	LETSHADsFSGSISR	FALSE	FALSE	-1.52015	NA	NA	NA	FALSE	NA	NA	29439.7	NA	NA	NA	9761.22	NA	NA	NA	21981.9	NA	NA	NA	15052.5	NA	NA	NA	28953	NA	NA	NA	10094.5	NA
Capan-1	BAZ1B	pS347	VHLKKSLsGSPLKVK	FALSE	FALSE	-1.51958	0.272296	0.00917054	0.142993	FALSE	48764.7	48351.4	50114.1	NA	174028	179459	98626	NA	74353.5	60355.5	53077.4	NA	57463.3	42707	56974.9	NA	206007	199394	124596	NA	71496.2	51305.5	59202.2	NA
PANC-1	TP53	pS15;pS6	PSVEPPLsQETFSDL	TRUE	FALSE	-1.51932	NA	NA	NA	FALSE	25152	NA	NA	NA	44500.1	NA	NA	NA	18937.6	NA	NA	NA	21228.5	NA	NA	NA	44743.2	NA	NA	NA	15608.6	NA	NA	NA
MiaPaCa-2	EIF4EBP1	pS44;pT37	TPGGTLFsTTPGGTR	FALSE	FALSE	-1.51891	NA	NA	NA	FALSE	NA	NA	30591.8	NA	NA	NA	35376.2	NA	NA	NA	11657.3	NA	NA	NA	28235.7	NA	NA	NA	32178.4	NA	NA	NA	11228.6	NA
Dan-G	SNAPC3	pS74	PASALPGsQAADSDR	TRUE	FALSE	-1.5183	0.274944	NA	NA	FALSE	2347.18	NA	NA	2466.25	8388.21	NA	NA	8686.74	2777.18	NA	NA	4961.74	2445.55	NA	NA	2409.46	9888.59	NA	NA	9620.68	2815.57	NA	NA	4117.83
Dan-G	UCK2	pS254	PSRKRQAsESSSRPH	FALSE	FALSE	-1.51814	0.294925	0.00325378	0.0880707	FALSE	567828	396452	266605	127285	529092	249842	181568	102369	211315	90734.9	81227.5	52179.4	428428	1107995	588684	353554	451677	739178	455239	322339	155140	205839	185152	123120
Dan-G	SUMO1	pS9	SDQEAKPsTEDLGDK	FALSE	FALSE	-1.51752	NA	NA	NA	FALSE	NA	NA	NA	83240.8	NA	NA	NA	70954.6	NA	NA	NA	33073.3	NA	NA	NA	80754.2	NA	NA	NA	78032.6	NA	NA	NA	27255.7
Dan-G	RRN3;pRRN3P2	pS44	LENDFFNsPPRKTVQ	FALSE	FALSE	-1.5152	0.175075	0.000299839	0.0216571	FALSE	311098	160577	141264	130774	186302	107265	102048	112064	90921.2	46802.7	36043.9	49684.5	195868	149979	147211	148288	132715	106058	120754	144050	55701.1	35483.2	38775.1	47858
PSN-1	FOXK1	pS243;pS257	SMVSPVPsPTGTISV	FALSE	FALSE	-1.51412	0.190304	NA	NA	FALSE	13224.1	16916.2	NA	NA	5959.56	6688.56	NA	NA	19508.1	14993	NA	NA	15549.8	18053.2	NA	NA	19188.3	16563.7	NA	NA	6964.02	5594.28	NA	NA
PANC-1	FANCE	pS194	EEEENRDsQQPGKRR	TRUE	FALSE	-1.51342	0.273903	0.0252816	0.31835	FALSE	28711.1	NA	12377.9	20654.2	35081	NA	12515.7	39645.2	16507.6	NA	5659.57	15940.1	21497.7	NA	17744.1	19911.7	31292	NA	23603.1	44789.3	12070.4	NA	10470.2	11249.9
MiaPaCa-2	TBCB	pS110	RVEKYTIsQEAYDQR	TRUE	FALSE	-1.51286	0.245319	0.00406221	0.14864	FALSE	65765	NA	28890.3	41464.8	204955	NA	67275.6	52726.8	50948.6	NA	23579.3	27658.2	33588.5	NA	31466.1	47359.8	103770	NA	72212	81466.1	25345.3	NA	26801.5	38667.6
Dan-G	THRAP3	pS377	EKIKEKGsFSDTGLG	FALSE	FALSE	-1.5121	0.103455	0.0012758	0.0524822	FALSE	297047	275161	349590	NA	1988832	1353144	1669652	NA	693690	701827	663470	NA	213989	287938	301149	NA	1621065	1498968	1633185	NA	486255	596138	590006	NA
PANC-1	NFATC1	pS239	GSPRHSPsTSPRASV	FALSE	FALSE	-1.51108	NA	NA	NA	FALSE	NA	40830.6	NA	NA	NA	37925.7	NA	NA	NA	16359.3	NA	NA	NA	38418.6	NA	NA	NA	43049.5	NA	NA	NA	15103.8	NA	NA
Dan-G	HJURP	pS520	RCLPKSDsSSSLPKT	FALSE	FALSE	-1.51078	NA	NA	NA	FALSE	NA	NA	54760	NA	NA	NA	121656	NA	NA	NA	46959.1	NA	NA	NA	37831.5	NA	NA	NA	95435.9	NA	NA	NA	33490.5	NA
Dan-G	ARGLU1	pS93	GRTVSKRsSLDEKQK	FALSE	FALSE	-1.51037	NA	NA	NA	FALSE	NA	12785.8	NA	NA	NA	39295.5	NA	NA	NA	17989	NA	NA	NA	13173.5	NA	NA	NA	42860.1	NA	NA	NA	15044.8	NA	NA
PANC-1	RRAGC	pT394	KALTHNGtPRNAI__	FALSE	FALSE	-1.51033	0.408174	0.0119668	0.244939	FALSE	939587	553584	653151	803126	1084319	521466	256516	657706	305293	169562	147362	464722	588358	1265276	1140522	532531	808874	1437827	589268	511066	186688	380274	332079	225585
PSN-1	NRF1	pS245	IPWANVRsDVRTEEQ	FALSE	FALSE	-1.5103	NA	NA	NA	FALSE	NA	NA	40764.8	NA	NA	NA	13608.8	NA	NA	NA	62303.3	NA	NA	NA	17349.2	NA	NA	NA	38427.4	NA	NA	NA	13489.5	NA
PANC-1	ASXL2	pS137	RWKRKVSsSSPQSGC	FALSE	FALSE	-1.50966	NA	NA	NA	FALSE	NA	NA	NA	11996.7	NA	NA	NA	26260.9	NA	NA	NA	14763.4	NA	NA	NA	11565.4	NA	NA	NA	29668.3	NA	NA	NA	10419.4
PaTu-8988-T	TCEA1	pS135	SSFPRAPsTSDSVRL	FALSE	FALSE	-1.5096	NA	NA	NA	FALSE	306541	NA	NA	NA	98776.8	NA	NA	NA	29957.2	NA	NA	NA	235143	NA	NA	NA	82584.4	NA	NA	NA	25284.2	NA	NA	NA
Dan-G	HCLS1	pT308	EAWPPVGtPPSSESE	FALSE	FALSE	-1.50939	0.85521	0.128025	0.586642	FALSE	184686	81327	269253	332160	166199	77718.2	243180	292961	74634	35666.7	93684.5	125042	284580	115481	46225	252854	289756	116825	47405.7	252813	111902	41109.8	16603.3	80859.2
Dan-G	TMPO	pS295	LEKSSSSsSQPEHSA	FALSE	FALSE	-1.50914	NA	NA	NA	FALSE	24573.4	NA	NA	NA	497058	NA	NA	NA	203055	NA	NA	NA	21152.8	NA	NA	NA	484111	NA	NA	NA	170078	NA	NA	NA
MiaPaCa-2	FANCE	pS194	EEEENRDsQQPGKRR	TRUE	FALSE	-1.50902	0.100785	0.00011598	0.028117	FALSE	22266.7	NA	5685.58	19628.3	32488.5	NA	17864.2	32180.9	13950.1	NA	5762.28	10704.1	21827.7	NA	11442.7	16809.4	31571.7	NA	35432.3	37280.5	13319.8	NA	12102.8	11220.5
Dan-G	ZC3HC1	pS329	PRRMMTRsQDATFSP	TRUE	FALSE	-1.50899	0.367327	0.00986811	0.157472	FALSE	5347.22	2678.9	11220.5	12464.9	41180.8	19828	36932.6	33430	11720.4	7466.97	17874.9	21862.9	9141.01	4760.64	8103.87	11114.5	79651.9	37301.4	30288.5	33791.1	19495.8	10771.1	13327.1	16559.9
MiaPaCa-2	HP1BP3	pS142	SWATLSAsQLARAQK	TRUE	FALSE	-1.50815	0.320844	0.01078	0.242519	FALSE	40231.6	19554.2	11048.8	34567	95504.4	42381.9	22790.3	36880.4	49101.8	10231	5067.81	23399.3	20172.9	23142.3	21708	25011.4	47472.4	51250.7	44128.2	36098.4	23981.1	11464.1	10391.1	20724
PANC-1	FILIP1L	pS1019	SSPEQGRsPEPTEIS	FALSE	FALSE	-1.50805	0.640526	NA	NA	FALSE	NA	65962.1	NA	33708	NA	68460.8	NA	71207.6	NA	51574.1	NA	22995.4	NA	62625.4	NA	41193.8	NA	78411	NA	101979	NA	48045.8	NA	20573
PANC-1	ATAD2	pS162;pS165;pY164	RRSCRIRsRYSGVNQ	FALSE	FALSE	-1.50726	NA	NA	NA	FALSE	77649.1	NA	NA	NA	90885.3	NA	NA	NA	39002	NA	NA	NA	65536.5	NA	NA	NA	91381.8	NA	NA	NA	32146.1	NA	NA	NA
PANC-1	RBM34	pS99	SQIERPLsQEPAKKV	TRUE	FALSE	-1.50648	0.332777	NA	NA	FALSE	9612.04	NA	19668.1	NA	28653.2	NA	31464.8	NA	8913.29	NA	15582.5	NA	10276.2	NA	11944.3	NA	36493	NA	25138.1	NA	9305.72	NA	12212.5	NA
Dan-G	PDAP1	pS176	LSGKRMQsLSLNK__	FALSE	FALSE	-1.50638	0.4275	0.0357978	0.31404	FALSE	79592.9	47031.6	63462.4	NA	259885	110382	119504	NA	61252.1	47055.2	86525.4	NA	62588	48457.8	45969	NA	231225	120395	98292	NA	46867.3	39353.8	64699.9	NA
PSN-1	ZNF507	pS487	PGRRRTNsESLRLHS	FALSE	FALSE	-1.50586	0.194303	0.000822653	0.0555105	FALSE	52889.8	141201	103611	129616	28475.2	45648.3	33681	61240.8	152698	249036	141095	210820	151626	89602.1	109584	123823	104336	108598	114523	139201	45238.4	29989.3	39146.5	52287.3
Capan-1	ZNF281	pS784	TSSAFQSsSQKLTSQ	FALSE	FALSE	-1.50451	0.567296	NA	NA	FALSE	6484.32	8398.35	NA	NA	53396.9	35433.1	NA	NA	22842.3	16556.3	NA	NA	7398.62	6521.12	NA	NA	61204.2	34609.3	NA	NA	21267.8	12372.2	NA	NA
PSN-1	TAF15	pS180	DNRGYGGsQGGGRGR	TRUE	FALSE	-1.5038	0.275865	0.00407779	0.127846	FALSE	44889.8	39680.4	67119.4	45651.7	29468.4	11419.8	26015.7	16761	18049.6	15133.3	14608.6	16176.7	14235.8	7107.47	15473.4	17592	43807.1	51209.1	66009.7	56431.5	23159.6	12588.8	26903.8	16471.5
PaTu-8988-T	HNRNPA1	pS199	SQRGRSGsGNFGGGR	FALSE	FALSE	-1.50297	0.174712	0.00124256	0.0586995	FALSE	456467	239967	153073	248256	173975	97618	45446.4	72284.6	108830	51937.8	44055.9	42756.6	237753	270679	402555	274708	98764.7	92619.9	108786	110826	62369.1	53068.9	78835.4	59691.7
MiaPaCa-2	HNRNPM	pS481	QTMERIGsGVERMGA	FALSE	FALSE	-1.50242	0.281713	0.0127206	0.267352	FALSE	104616	47344.3	NA	128519	429442	77455.9	NA	222755	94864.2	44857.3	NA	92938.2	88395.7	118770	NA	106400	359711	198539	NA	249471	78073.8	106543	NA	94181.1
Dan-G	PUM1	pS98	EQLGGGGsGGGGYNN	FALSE	FALSE	-1.50217	0.732391	0.159587	0.64169	FALSE	NA	10423	24502.5	14252.4	NA	16623	23893.9	11319.9	NA	3836.88	15272.7	6462.01	NA	8545.89	20830.7	20581.6	NA	14428	23065.7	18531	NA	2553.56	13403.6	7927.02
Capan-1	SOX4	pS347	SGRSSAAsSPAAGRS	FALSE	FALSE	-1.50216	0.292791	NA	NA	FALSE	42560.8	50612.9	NA	NA	27727.2	38918.9	NA	NA	9970.7	21703.6	NA	NA	67200.7	46673.3	NA	NA	43979.3	45146.6	NA	NA	12846.5	19261.8	NA	NA
PANC-1	CENPF	pS1255	SNLQDMQsQEISGLK	TRUE	FALSE	-1.50168	NA	NA	NA	FALSE	NA	5996.97	NA	NA	NA	10298.1	NA	NA	NA	4471.11	NA	NA	NA	5432.45	NA	NA	NA	11253.8	NA	NA	NA	3974.17	NA	NA
PSN-1	DDX46	pS771	GKIIKKSsGFSGKGF	FALSE	FALSE	-1.50146	0.0712272	NA	NA	FALSE	NA	NA	107204	96900.4	NA	NA	37907.3	40893.4	NA	NA	34302.5	30330.8	NA	NA	37477.3	27598.8	NA	NA	94868.4	104705	NA	NA	35274.1	35128.9
Dan-G	PTMA	pT107	VDTKKQKtDEDD___	FALSE	FALSE	-1.50132	NA	NA	NA	FALSE	NA	NA	NA	71759.5	NA	NA	NA	165330	NA	NA	NA	77933.8	NA	NA	NA	69615.8	NA	NA	NA	181823	NA	NA	NA	64225.4
PaTu-8988-T	PTPN2	pS293	QKRWKELsKEDLSPA	FALSE	FALSE	-1.50127	0.285905	NA	NA	FALSE	57600.1	227472	NA	NA	22526.1	79166.8	NA	NA	19898.8	21382.2	NA	NA	148154	220102	NA	NA	63150.3	64433.4	NA	NA	56314.6	18741.5	NA	NA
PSN-1	FAT2	pS861;pY857	RVRYTLLsPTEKFSL	FALSE	FALSE	-1.50102	NA	NA	NA	FALSE	NA	NA	333450	NA	NA	NA	112036	NA	NA	NA	147958	NA	NA	NA	465350	NA	NA	NA	327936	NA	NA	NA	115861	NA
Dan-G	ZBTB40	pS937;pY950	FHNIEDPyDCKKCRM	FALSE	FALSE	-1.50094	0.934157	0.191365	0.694318	FALSE	49760.7	255280	33191.9	NA	267386	351638	75721.5	NA	86608.1	229471	26356.6	NA	28655	263021	41160.5	NA	174216	383536	106624	NA	48529.4	191914	33740.4	NA
PaTu-8988-T	GPBP1	pS380	PQTDVLSsSLEAEHR	FALSE	FALSE	-1.50044	NA	NA	NA	FALSE	NA	NA	71843.4	NA	NA	NA	27897.2	NA	NA	NA	83340.8	NA	NA	NA	77620.5	NA	NA	NA	27434.6	NA	NA	NA	61268.4	NA
MiaPaCa-2	SRRM2	pS404;pS420	ASPTRDRsPPKSPEK	FALSE	FALSE	-1.50017	NA	NA	NA	FALSE	NA	NA	NA	41527.1	NA	NA	NA	50245.7	NA	NA	NA	19630.2	NA	NA	NA	35563.1	NA	NA	NA	58208	NA	NA	NA	20577.2
Capan-1	SPTBN1	pT6	__MELQRtSSISGPL	FALSE	FALSE	-1.50008	1.03982	NA	NA	FALSE	18891	77999.8	NA	NA	59100.3	56611.6	NA	NA	9528.63	70617.2	NA	NA	44245.4	44836.4	NA	NA	139053	40935.5	NA	NA	18211.2	39066.6	NA	NA
PSN-1	QRICH1	pS345	NAVHVSGsPTALAAV	FALSE	FALSE	-1.49957	NA	NA	NA	FALSE	NA	NA	112984	NA	NA	NA	37999.6	NA	NA	NA	44291.7	NA	NA	NA	32135.3	NA	NA	NA	58452.9	NA	NA	NA	20672.4	NA
Dan-G	VAPA	pS164	GPMPKPHsVSLNDTE	FALSE	FALSE	-1.49928	1.62079	NA	NA	FALSE	NA	78991.6	NA	35782.9	NA	148982	NA	18006.4	NA	15298.5	NA	38185.8	NA	53981.9	NA	70509.6	NA	107780	NA	40222.2	NA	8486.37	NA	63918.5
Dan-G	TMPO	pS291	HDRCLEKsSSSSSQP	FALSE	FALSE	-1.49911	0.364558	NA	NA	FALSE	8752.39	5013.99	NA	NA	77945.4	45218.4	NA	NA	35855	18656.7	NA	NA	9183.09	15218.4	NA	NA	92531.3	145291	NA	NA	36605.4	45964.9	NA	NA
PANC-1	SDE2	pS373	AVAKLQEsQPGNAVI	TRUE	FALSE	-1.4983	0.38331	0.0255667	0.32008	FALSE	4812.77	5403.33	4598.07	4048.62	13417	6088.64	12653.5	10651.2	5252.8	4869.6	3130.53	5282.69	4463.56	11589.7	3380.3	4497.18	14823.8	15754.7	12237.7	13864.9	4757.42	10248.8	2970.05	4295.81
PANC-1	NUMA1	pS1847	SAPASQAsLRATSST	FALSE	FALSE	-1.49821	0.432031	NA	NA	FALSE	NA	NA	11816.3	22069.3	NA	NA	25264	27626.4	NA	NA	8530.81	16730	NA	NA	7122.2	19414.4	NA	NA	20032.9	28480.2	NA	NA	6635.75	10774.2
Dan-G	KLHDC7A	pS365	RGFSRKEsLLQIAEN	FALSE	FALSE	-1.49802	NA	NA	NA	FALSE	NA	3856.17	NA	NA	NA	4919.04	NA	NA	NA	2271.24	NA	NA	NA	3973.1	NA	NA	NA	5365.26	NA	NA	NA	1899.51	NA	NA
PANC-1	CBX8	pT234	KGRKLDDtPSGAGKF	FALSE	FALSE	-1.49585	0.29755	0.0217569	0.297672	FALSE	NA	574748	346461	211438	NA	489074	575024	321113	NA	168686	243056	196981	NA	423656	254703	292660	NA	434899	556127	520863	NA	122007	230596	199600
PANC-1	RECQL	pS603	NSFRAESsQTCHSEQ	TRUE	FALSE	-1.49567	0.714838	0.117359	0.503636	FALSE	NA	29374.2	32100.6	116175	NA	113663	45068.8	159676	NA	18004.8	28799.4	141130	NA	6506.4	7418.44	18755.1	NA	30371.8	13702	30208.6	NA	3913.18	8589.12	16679.6
PaTu-8988-T	PCBP2	pS272	FSGIESSsPEVKGYW	FALSE	FALSE	-1.49557	0.52484	0.0293789	0.303201	FALSE	1213673	176129	192528	121382	482904	74192.9	72519.1	26303.7	1536839	98711.6	278120	92341	109356	152465	252681	79343.4	47424.2	54022.4	86631.9	23823	152360	77403.7	248370	76153.5
PaTu-8988-T	GRB10	pS428	STPVRSVsENSLVAM	FALSE	FALSE	-1.49405	0.17524	0.000149859	0.022783	FALSE	93358.9	43230.2	22471.2	21793.5	29991.9	23976.7	7176.46	5261.76	211362	140816	92134.2	33393.2	65448.1	49575	63375.9	47723.3	22916.3	23128	18422.8	15964.6	163031	146279	176811	92257.2
PSN-1	TOP3A	pS778	SLNRMDNsQHPQPAD	TRUE	FALSE	-1.49358	0.751459	NA	NA	FALSE	NA	NA	21030.1	25200.3	NA	NA	5386	14844.4	NA	NA	1551.59	1502.25	NA	NA	1361.26	1670.02	NA	NA	20682.4	31042.4	NA	NA	5569.88	14537.3
PSN-1	ARFGEF1	pS396	PDDRLSVsSNDTQES	FALSE	FALSE	-1.49287	NA	NA	NA	FALSE	NA	9865.66	NA	NA	NA	4103.66	NA	NA	NA	10922.1	NA	NA	NA	4984.31	NA	NA	NA	11219.5	NA	NA	NA	3986.34	NA	NA
Dan-G	TMPO	pS293	RCLEKSSsSSSQPEH	FALSE	FALSE	-1.49201	NA	NA	NA	FALSE	39914.6	NA	NA	NA	499795	NA	NA	NA	206612	NA	NA	NA	41878.7	NA	NA	NA	593321	NA	NA	NA	210935	NA	NA	NA
PaTu-8988-T	NEB	pS2439;pS2443	KRASEIIsEKKYRQP	FALSE	FALSE	-1.49167	NA	NA	NA	FALSE	NA	NA	39789	NA	NA	NA	15544.6	NA	NA	NA	7067.77	NA	NA	NA	44389.5	NA	NA	NA	15785	NA	NA	NA	5365.25	NA
PSN-1	DEPDC5	pS505	CDVSSSPsLPSRTLP	FALSE	FALSE	-1.49144	NA	NA	NA	FALSE	NA	NA	65285.8	NA	NA	NA	22081.7	NA	NA	NA	41708.2	NA	NA	NA	34831.8	NA	NA	NA	64206.4	NA	NA	NA	22835.5	NA
PANC-1	FNIP1	pS284	LTRSCASsYQRRWRR	FALSE	FALSE	-1.49114	NA	NA	NA	FALSE	104810	NA	NA	NA	94343.7	NA	NA	NA	40941.2	NA	NA	NA	88460.4	NA	NA	NA	94859.1	NA	NA	NA	33744.4	NA	NA	NA
PANC-1	LCN2	pT156;pY158	EYFKITLyGRTKELT	FALSE	FALSE	-1.49087	0.410934	0.0240273	0.310091	FALSE	79425.4	84368.2	73515.9	NA	398788	253913	457804	NA	183308	144237	120735	NA	32152.5	79384.3	50677.1	NA	192316	288217	415164	NA	72465.7	133168	107407	NA
Capan-1	UNG	pS14	LYSFFSPsPARKRHA	FALSE	FALSE	-1.48987	0.0770312	NA	NA	FALSE	92210.2	NA	NA	215863	90818.4	NA	NA	190156	41102.2	NA	NA	73698.2	150019	NA	NA	185330	148430	NA	NA	164107	54567.1	NA	NA	56588
PSN-1	NSMCE4A	pT345	NEGFEHNtQVRNQGI	TRUE	FALSE	-1.48981	0.572599	0.0725524	0.575819	FALSE	71154.8	35339.2	NA	28523.4	24058.9	18698.1	NA	13160.1	14241.5	15743.7	NA	8403.61	14458.9	10239.2	NA	12722.5	71989.9	23104.6	NA	52474.8	19602.9	10442.2	NA	19247.7
MiaPaCa-2	EIF4B	pS424;pS425;pT420	SRTGSESsQTGTSTT	TRUE	FALSE	-1.4898	NA	NA	NA	FALSE	NA	NA	297251	NA	NA	NA	281260	NA	NA	NA	94570.7	NA	NA	NA	178992	NA	NA	NA	166909	NA	NA	NA	59429.9	NA
Dan-G	LARP1	pT769	TIARSLPtTVPESPN	FALSE	FALSE	-1.48909	NA	NA	NA	FALSE	NA	153162	NA	NA	NA	183989	NA	NA	NA	85479.3	NA	NA	NA	157807	NA	NA	NA	200679	NA	NA	NA	71489.1	NA	NA
Dan-G	BRCA1	pT1456	TSEKAVLtSQKSSEY	FALSE	FALSE	-1.48808	NA	NA	NA	FALSE	NA	NA	36432.5	NA	NA	NA	59575.2	NA	NA	NA	23360.6	NA	NA	NA	37581	NA	NA	NA	69780.1	NA	NA	NA	24875.7	NA
Dan-G	RNF219	pT524	FEMNRTRtSSEASMD	FALSE	FALSE	-1.48805	0.885003	NA	NA	FALSE	NA	51528.4	NA	16389.7	NA	101063	NA	17363	NA	25500.3	NA	15220.2	NA	31726.4	NA	55098.9	NA	65872.1	NA	66170.4	NA	12744.5	NA	43465.7
PANC-1	CEP162	pMEIEEES(ph)AEK	NA	FALSE	FALSE	-1.48765	0.322385	0.0413771	0.365132	FALSE	201190	NA	306882	1.09794e+06	136403	NA	387381	1.6636e+06	87442	NA	118480	765871	229149	NA	209392	208854	185078	NA	347725	370851	97258.2	NA	104328	106654
Capan-1	PDCD4	pT93	RSGLTVPtSPKGRLL	FALSE	FALSE	-1.48658	NA	NA	NA	FALSE	NA	NA	251058	NA	NA	NA	372401	NA	NA	NA	150518	NA	NA	NA	228984	NA	NA	NA	377425	NA	NA	NA	134687	NA
Dan-G	PALB2	pS489	LSLTKVSsPAGPTED	FALSE	FALSE	-1.48593	0.399933	0.011153	0.168539	FALSE	5516.34	6790.27	10302.3	12925	17596.5	16975.4	20740.4	22972.4	6788.63	6267.7	10424.4	11604	9583.54	6081.22	9687.17	14676.3	34588.8	16093.9	22144.6	29570.5	11476	4556.36	10118.8	11193
PANC-1	RRAGC	pS15;pY5	EETPLAGsYGAADSF	FALSE	FALSE	-1.4858	NA	NA	NA	FALSE	NA	33385.1	NA	NA	NA	24390.7	NA	NA	NA	10707	NA	NA	NA	31412.9	NA	NA	NA	27685.9	NA	NA	NA	9885.27	NA	NA
MiaPaCa-2	FOXK1	pS441	LQTPECLsREGSPIP	FALSE	FALSE	-1.48503	0.0947081	8.39743e-06	0.00914626	TRUE	379222	134363	207052	159983	422489	186113	294554	164351	172392	64679.5	95079.9	67034.5	166107	136736	150343	156663	183454	193525	210780	217711	73550	62320	72049.2	80349.8
PaTu-8988-T	PRCC	pS209	HAFSRKPsDGSPDTK	FALSE	FALSE	-1.48349	0.274703	NA	NA	FALSE	89658.5	NA	55162.8	NA	36345.2	NA	17542.6	NA	7984.07	NA	14634.8	NA	52405.9	NA	76493.5	NA	23154.4	NA	22142.2	NA	5134.71	NA	13808.7	NA
PaTu-8988-T	PPIP5K2	pS982	EESPLSVsSPEGTGT	FALSE	FALSE	-1.48342	NA	NA	NA	FALSE	NA	NA	18824.8	NA	NA	NA	7396.51	NA	NA	NA	42528.6	NA	NA	NA	20338.5	NA	NA	NA	7273.84	NA	NA	NA	31265.1	NA
Dan-G	RRN3	pT623	NDTVIGItPSSFDTH	FALSE	FALSE	-1.4831	0.411946	NA	NA	FALSE	27710.8	NA	15771.1	NA	23667.7	NA	15535.1	NA	13117.7	NA	4587.48	NA	10637.1	NA	16268.2	NA	10279.4	NA	18196.2	NA	4899.65	NA	4885.01	NA
PSN-1	PPP1R7	pS36	DEEGKKHsSGIVADL	FALSE	FALSE	-1.48299	0.253389	0.00279411	0.105808	FALSE	339252	249121	200753	321677	139506	171439	73105.9	88908.2	187893	153778	146463	196297	107289	141665	41341.3	60206.3	272922	207439	198168	264918	90382.6	121940	75883.1	58210.9
PANC-1	FTO	pT6	__MKRTPtAEERERE	FALSE	FALSE	-1.48252	0.309328	0.00934199	0.228937	FALSE	NA	8272.05	15492	3028.68	NA	42153.2	47250.2	35684.5	NA	15642.6	28690.7	14561.3	NA	7910.65	7540.48	2919.79	NA	48630.4	30255.5	40314.6	NA	14678.3	18021.9	10276.7
PANC-1	NFIC	pS337	MDKSPFNsPSPQDSP	FALSE	FALSE	-1.48244	NA	NA	NA	FALSE	68903.5	NA	NA	NA	82451.8	NA	NA	NA	35996.9	NA	NA	NA	58155.2	NA	NA	NA	82902.2	NA	NA	NA	29669.3	NA	NA	NA
PANC-1	NISCH	pS1038	QPAERRAsNDQRPQE	FALSE	FALSE	-1.48232	NA	NA	NA	FALSE	NA	NA	NA	574.31	NA	NA	NA	1958.13	NA	NA	NA	1121.88	NA	NA	NA	553.662	NA	NA	NA	2212.2	NA	NA	NA	791.774
PANC-1	GCOM2	pS273	QKSGSPIsSKERRRR	FALSE	FALSE	-1.48186	0.300359	0.00856207	0.221277	FALSE	89098.6	NA	56174.3	82320.2	77161	NA	102396	102232	50877.8	NA	26417.5	54901.9	75200	NA	42329.2	84277	77582.6	NA	101507	122651	41934.4	NA	25689.8	41147.8
PSN-1	MKNK2	pS74	KRGRATDsFSGRFED	FALSE	FALSE	-1.4799	0.119788	0.0015641	0.077717	FALSE	NA	41813.5	74781.9	73789.3	NA	14328.2	27972.9	37149.2	NA	80431.9	144027	112141	NA	36830.9	49862.2	45339.5	NA	58285.3	51691.2	55032.5	NA	17060.4	20331.9	22026.5
PANC-1	COIL	pS370	GAAGWRRsGSNGGGQ	FALSE	FALSE	-1.47937	NA	NA	NA	FALSE	NA	8879.88	NA	NA	NA	28278.9	NA	NA	NA	12469.2	NA	NA	NA	8355.31	NA	NA	NA	32099.4	NA	NA	NA	11512.3	NA	NA
MiaPaCa-2	NELFE	pS139	LYESFVSsSDRLREL	FALSE	FALSE	-1.47937	0.350758	0.0173934	0.319353	FALSE	46788.5	20819.2	20120.5	46000.1	117782	88083.4	41738.1	54485.2	53329.6	17229.8	15209.9	32015.6	20251.4	33187.3	37805.1	35756.5	50537.3	143468	77286.7	57291.6	22483	26004.1	29824.7	30461.6
PANC-1	RIF1	pS1576	SGKWKNKsNESVDIQ	FALSE	FALSE	-1.47928	NA	NA	NA	FALSE	20367.8	NA	NA	NA	44112.3	NA	NA	NA	19300.9	NA	NA	NA	17190.6	NA	NA	NA	44353.2	NA	NA	NA	15908.1	NA	NA	NA
Dan-G	HNRNPA1	pS199	SQRGRSGsGNFGGGR	FALSE	FALSE	-1.47864	0.10967	0.000252312	0.0195137	FALSE	416280	242507	190295	187355	410641	215893	202854	195387	178578	120619	69618.2	86471.5	186625	177620	184555	194104	208296	167396	223392	229473	77900.9	71711.7	69700.2	76101.8
Dan-G	MPHOSPH8	pS371	RNQDRSKsAAELEKL	FALSE	FALSE	-1.47846	NA	NA	NA	FALSE	NA	NA	NA	34813.6	NA	NA	NA	103972	NA	NA	NA	49793.1	NA	NA	NA	50645.7	NA	NA	NA	171465	NA	NA	NA	61533.9
PANC-1	NSMCE4A	pT345	NEGFEHNtQVRNQGI	TRUE	FALSE	-1.47761	NA	NA	NA	FALSE	NA	NA	NA	4868.09	NA	NA	NA	15829.4	NA	NA	NA	9098.86	NA	NA	NA	5885.93	NA	NA	NA	22428.7	NA	NA	NA	8053.78
PANC-1	NCOA6	pS926	PPRKKKNsQQDLNTP	TRUE	FALSE	-1.47673	0.478365	NA	NA	FALSE	NA	NA	20685.5	12177.6	NA	NA	42112.2	56096.7	NA	NA	17892.4	27814.1	NA	NA	12962.8	11639.4	NA	NA	34717.5	62833	NA	NA	14470	19462
MiaPaCa-2	FKBP15	pS344	EPALRTKsNSLSEQL	FALSE	FALSE	-1.47635	NA	NA	NA	FALSE	NA	14484.5	NA	NA	NA	26791.9	NA	NA	NA	10391.5	NA	NA	NA	16244.7	NA	NA	NA	30701.7	NA	NA	NA	11034.1	NA	NA
PSN-1	NOSIP	pS107	KELQRAAsQDHVRGF	TRUE	FALSE	-1.47501	0.16624	0.00218883	0.0917908	FALSE	340671	181220	528560	258511	212486	68416.1	166496	101488	745564	206916	647503	361912	74617.2	123416	85489.4	70803.6	222702	356616	353091	337302	111866	115002	116954	105274
PANC-1	BRCA1	pS753	DPKDLMLsGERVLQT	FALSE	FALSE	-1.47478	0.587309	0.0458364	0.374681	FALSE	26537.2	27048.7	38459.3	80800	153908	25356.8	84948.4	134553	26168.7	22310.9	28759.1	108949	17974.7	68508.1	38014.2	17739.7	124190	77476.4	110461	34618.8	17309.4	55447.2	36684.9	17511.1
Dan-G	CCDC88B	pS1379	APMRRAQsSLCLRDE	FALSE	FALSE	-1.47439	NA	NA	NA	FALSE	NA	5911.39	NA	NA	NA	7776.99	NA	NA	NA	3650.13	NA	NA	NA	6090.64	NA	NA	NA	8482.46	NA	NA	NA	3052.72	NA	NA
Dan-G	IRGM	pS63	TGHEGKAsPPTELVK	FALSE	FALSE	-1.47397	NA	NA	NA	FALSE	NA	6235.6	NA	NA	NA	8141.1	NA	NA	NA	3822.13	NA	NA	NA	7260.89	NA	NA	NA	10035.3	NA	NA	NA	3612.62	NA	NA
Capan-1	U2AF2	pS79	EHGGLIRsPRHEKKK	FALSE	FALSE	-1.47396	1.47032	0.374733	0.790189	FALSE	NA	92079.9	39753.2	133308	NA	88100	64503.8	27121	NA	17953.1	24693.3	26987.4	NA	125309	5652.32	136480	NA	150817	10191.3	27910.4	NA	23513.4	3444.6	24710
Dan-G	TFEB	pS332	VHGLPTTsPSGMNMA	FALSE	FALSE	-1.47392	NA	NA	NA	FALSE	NA	NA	NA	37859.5	NA	NA	NA	37689.1	NA	NA	NA	18106.5	NA	NA	NA	36389.8	NA	NA	NA	41066.4	NA	NA	NA	14784
PSN-1	P0DPB5	pS111	SPPRKRSsQDKYEKR	TRUE	FALSE	-1.47351	0.327904	0.0143633	0.25285	FALSE	NA	88057.1	218508	351422	NA	39376.1	89235.6	125844	NA	57886	120269	181956	NA	48189.7	69241.2	74562.1	NA	170297	228194	325764	NA	65047.4	97993.1	92742.1
Capan-1	TONSL	pS712	STRLPEAsQAHVRVS	TRUE	FALSE	-1.47319	0.765843	0.152841	0.561639	FALSE	NA	24064.3	13515.1	20094.9	NA	29393.7	64685.8	62739.3	NA	23014	20742.8	19429.1	NA	11687.8	16004.8	20057.4	NA	17958.4	85120.1	62947.7	NA	10757.4	24099.4	17343.8
Capan-1	BCR	pS238	YRGRSSEsSCGVDGD	FALSE	FALSE	-1.47205	0.1004	NA	NA	FALSE	NA	77077.5	107893	NA	NA	76102.2	89177.4	NA	NA	33604.3	38848.8	NA	NA	71592	97704.7	NA	NA	88918.2	89736.1	NA	NA	30039.2	34514.8	NA
PANC-1	CDK11A;pCDK11B	pS577	GLAREYGsPLKAYTP	FALSE	FALSE	-1.47075	0.176399	NA	NA	FALSE	NA	NA	394979	2.72953e+06	NA	NA	776703	1.71975e+06	NA	NA	339557	835605	NA	NA	519722	2.15194e+06	NA	NA	1.3445e+06	1.58888e+06	NA	NA	576602	482279
Dan-G	NEFM	pS55	VSSSYKRsMLAPRLA	FALSE	FALSE	-1.47057	NA	NA	NA	FALSE	NA	5546.79	NA	NA	NA	7965.28	NA	NA	NA	3748.4	NA	NA	NA	7848.18	NA	NA	NA	11930.7	NA	NA	NA	4305.06	NA	NA
MiaPaCa-2	EIF4EBP1	pT37;pT45	PGGTLFStTPGGTRI	FALSE	FALSE	-1.47024	NA	NA	NA	FALSE	NA	NA	50304.3	NA	NA	NA	59785.4	NA	NA	NA	20376.6	NA	NA	NA	51919.6	NA	NA	NA	60811	NA	NA	NA	21948	NA
Dan-G	IRS2	pT350	RTDSLAAtPPAAKCS	FALSE	FALSE	-1.4702	0.228499	0.00154516	0.0575783	FALSE	581710	686138	363306	464400	405439	363446	298016	333879	132723	260809	108377	147642	623299	712193	372017	574670	491531	399359	346511	468362	138378	219743	114562	155199
Dan-G	SARM1	pS19	LCRFFAMsGPRPGAE	FALSE	FALSE	-1.46994	NA	NA	NA	FALSE	NA	5325.99	NA	NA	NA	7666.36	NA	NA	NA	3609.32	NA	NA	NA	4907.82	NA	NA	NA	7478.5	NA	NA	NA	2699.72	NA	NA
Capan-1	PNN	pS692	SDRKRSIsESSRSGK	FALSE	FALSE	-1.46961	0.216594	0.00165463	0.0529577	FALSE	336560	375458	139828	653237	252761	283036	128493	378042	101789	95776.2	75436.9	164536	312105	346077	266215	468113	235466	328178	271837	272314	77026	84962.3	140905	105449
MiaPaCa-2	HSP90AA2P	pS231;pT235	KEVSDDEtEEKEDKE	FALSE	FALSE	-1.46905	NA	NA	NA	FALSE	36981.4	NA	NA	NA	125006	NA	NA	NA	45956.9	NA	NA	NA	40863.8	NA	NA	NA	136932	NA	NA	NA	49462.6	NA	NA	NA
PaTu-8988-T	LARP1	pS847;pS849	EHRPRTAsISSSPSE	FALSE	FALSE	-1.46877	NA	NA	NA	FALSE	NA	NA	24287.9	NA	NA	NA	9640.44	NA	NA	NA	25654.1	NA	NA	NA	50477.6	NA	NA	NA	18237	NA	NA	NA	36279.1	NA
MiaPaCa-2	ASH1L	pS1689	PTRKRSSsESTSSTV	FALSE	FALSE	-1.46856	0.31935	0.0122258	0.260649	FALSE	10730.3	4663.58	10453.6	NA	7794.83	5603.64	10661	NA	3635.4	1711.27	3662.96	NA	10478.9	6602.68	11482.3	NA	7546.17	8106.31	11540.3	NA	3458	2293.9	4198.85	NA
PaTu-8988-T	ARHGAP17	pS610	QPQAAAGsHQLSMGQ	FALSE	FALSE	-1.4683	NA	NA	NA	FALSE	NA	NA	7383.47	NA	NA	NA	2931.64	NA	NA	NA	4433.37	NA	NA	NA	20740.2	NA	NA	NA	7495.67	NA	NA	NA	8473.76	NA
Capan-1	NCOR1	pS1897;pS1901;pY1900	PHSSVVYsEAGKDKG	FALSE	FALSE	-1.46801	1.09664	NA	NA	FALSE	503409	7863.13	NA	NA	830581	24173.3	NA	NA	559948	7539.11	NA	NA	96587.1	23268.1	NA	NA	160088	89982.8	NA	NA	87668.3	21470.5	NA	NA
PaTu-8988-T	BCLAF1	pS345	KRFTDEEsRVFLLDR	FALSE	FALSE	-1.46711	NA	NA	NA	FALSE	NA	NA	NA	219811	NA	NA	NA	57382.7	NA	NA	NA	89806.1	NA	NA	NA	167962	NA	NA	NA	60752.5	NA	NA	NA	86577.3
Dan-G	SF3B2	pS344	QRVRGVSsESSGDRE	FALSE	FALSE	-1.46671	0.543669	0.106012	0.539636	FALSE	59556.6	56600.2	NA	194825	54310.5	56710.3	NA	588238	18260.1	15516.6	NA	612886	67495.7	54288.2	NA	16157.4	69641.1	57581.9	NA	55302.7	20136.4	12080.6	NA	43177.5
Capan-1	ORC2	pS122	KTPQKSVsFSLKNDP	FALSE	FALSE	-1.46645	0.157833	0.0004271	0.0255002	FALSE	69370.3	54631.7	63380.9	40231.7	200212	146968	137743	136955	79333.9	70879.7	65218.7	53166.8	49745	39754.4	39233.9	40655.4	144226	134530	94746.3	139116	46422.7	49638.6	39607.7	48049.8
MiaPaCa-2	GPS1	pS483	GELTPANsQSRMSTN	TRUE	FALSE	-1.46634	0.221213	0.00479013	0.162235	FALSE	NA	16556.6	6993.02	10547.5	NA	36120.4	16509.7	19682.9	NA	14108.7	5193.42	8551.54	NA	17021.8	13939.6	17051.8	NA	37943.7	32432.8	43045.1	NA	13733.4	10803.8	16922.2
PSN-1	TMPO	pS295	LEKSSSSsSQPEHSA	FALSE	FALSE	-1.46593	NA	NA	NA	FALSE	179645	NA	NA	NA	80751.5	NA	NA	NA	24573.4	NA	NA	NA	21998.2	NA	NA	NA	179336	NA	NA	NA	64920.1	NA	NA	NA
Capan-1	CCT2	pS260	GSRVRVDsTAKVAEI	FALSE	FALSE	-1.46589	0.437612	0.0450384	0.322356	FALSE	201748	NA	210421	177284	252286	NA	285571	186382	96951.6	NA	94778.4	108652	147340	NA	183128	266292	185090	NA	276166	281412	57778.2	NA	80924.7	145957
Dan-G	ELMSAN1	pT698	AHRTLLRtNSAEVTP	FALSE	FALSE	-1.46586	NA	NA	NA	FALSE	NA	NA	NA	10422.5	NA	NA	NA	6819.99	NA	NA	NA	3294.82	NA	NA	NA	10111.1	NA	NA	NA	7500.3	NA	NA	NA	2715.27
Dan-G	JPH1	pS465;pS469;pT461	PPRSPEAsPKHSHSP	FALSE	FALSE	-1.46542	NA	NA	NA	FALSE	NA	21515.9	NA	NA	NA	29734.3	NA	NA	NA	14042.8	NA	NA	NA	22168.3	NA	NA	NA	32431.5	NA	NA	NA	11744.5	NA	NA
Dan-G	NUP153	pS297	QMKAKQLsAQSYGVT	FALSE	FALSE	-1.46484	0.590069	0.0687332	0.437464	FALSE	NA	4629.24	14629.9	8078.69	NA	8916.66	31062.9	24821.4	NA	4253.99	13282.4	11074.9	NA	5635.27	6691.75	9273.78	NA	11490.6	16133.5	32300.5	NA	4203.47	6271.72	10799.6
Capan-1	NSMCE4A	pT345	NEGFEHNtQVRNQGI	TRUE	FALSE	-1.46385	0.487878	0.0889327	0.445591	FALSE	19180.7	15009.5	NA	6824.74	53587.9	22935.2	NA	24371.2	15660.9	20853.8	NA	7902.85	14783	7957.32	NA	11598	41490.1	15295.4	NA	41631.8	9849.49	10640	NA	12011.1
PANC-1	ASH1L	pS1688	SPTRKRSsSESTSST	FALSE	FALSE	-1.46379	NA	NA	NA	FALSE	NA	NA	NA	3577.45	NA	NA	NA	2812.37	NA	NA	NA	1632.14	NA	NA	NA	3448.83	NA	NA	NA	3177.28	NA	NA	NA	1151.89
Dan-G	SLX4	pS1206	ADQEPSQsPPRSEAV	FALSE	FALSE	-1.46256	NA	NA	NA	FALSE	NA	5581.36	NA	NA	NA	6290.55	NA	NA	NA	2976.78	NA	NA	NA	12744.2	NA	NA	NA	15205.4	NA	NA	NA	5517.27	NA	NA
PaTu-8988-T	IRS2	pS620	CPSCPASsPKVAYHP	FALSE	FALSE	-1.46253	0.154886	NA	NA	FALSE	1325207	NA	NA	751310	404022	NA	NA	214854	494218	NA	NA	359977	566797	NA	NA	458647	188343	NA	NA	181729	232577	NA	NA	277250
MiaPaCa-2	SPATS2L	pS135	IPREKKIsILEEPSK	FALSE	FALSE	-1.462	0.0605122	3.83416e-06	0.0065939	TRUE	344556	81427.8	249084	260840	313428	87379.8	235208	199633	102069	33958.2	81665.4	90410.1	290836	212547	245099	214758	262266	233049	228091	222343	83917.5	83923.4	83863	91114.1
MiaPaCa-2	UVRAG	pT518	NERLQYKtPPPSYNS	FALSE	FALSE	-1.46194	0.32441	0.00442821	0.155068	FALSE	215727	113296	68644.3	49484.4	312704	181844	79287.7	49299.8	106347	69488.7	30830.1	19418	110982	106995	77466.3	72095.8	159477	175469	88181	97163.4	53289.9	62132.3	36309.6	34629
Capan-1	CHEK1	pS286	TSGGVSEsPSGFSKH	FALSE	FALSE	-1.46008	0.102824	7.66432e-06	0.00393251	TRUE	131762	79799	225932	55479	412665	163504	516154	192442	207612	85963.6	165353	81196.4	88993.2	120947	139716	94403	279990	311734	354680	329160	114423	125392	100319	123565
MiaPaCa-2	CLSPN	pS260	SLESGVHsFEEGSEL	FALSE	FALSE	-1.45962	0.0912407	NA	NA	FALSE	10363.3	NA	NA	17959.4	40346.4	NA	NA	26466	13979.9	NA	NA	11357.5	11451.3	NA	NA	19537.9	44195.5	NA	NA	38948.5	15046.3	NA	NA	15123.8
MiaPaCa-2	DCK	pS74	EFEELTMsQKNGGNV	TRUE	FALSE	-1.4594	0.478249	NA	NA	FALSE	56950	NA	21018.5	NA	53862.9	NA	42118.1	NA	28535.9	NA	10104	NA	29715.5	NA	27311.3	NA	27860.9	NA	53935	NA	14502.7	NA	13701.6	NA
Dan-G	TOPBP1	pT298	KTMPNSStPTSQINT	FALSE	FALSE	-1.45927	1.08398	NA	NA	FALSE	4740.45	NA	NA	16573.9	7986.67	NA	NA	45531.8	3482.63	NA	NA	21430.1	6890.36	NA	NA	12579.6	13134.8	NA	NA	39176.4	4925.63	NA	NA	13817.1
Capan-1	FOXK1	pS243;pS257	SMVSPVPsPTGTISV	FALSE	FALSE	-1.45914	0.045072	NA	NA	FALSE	11476	13369.8	NA	NA	14559.1	17206.5	NA	NA	6678.03	7984.97	NA	NA	12685	10615.5	NA	NA	16166.4	17185.6	NA	NA	6023.46	6101.64	NA	NA
PANC-1	GAPVD1	pS966	ETEERKDsDDEKSDR	FALSE	FALSE	-1.45841	0.762333	0.104375	0.485899	FALSE	134069	180588	107582	438625	102443	52971.6	252466	355444	70722.7	55094.7	56023.8	95734.6	75776.4	636399	63301.7	461966	68977.9	225197	195429	438705	39035.5	190510	42541.8	73814.5
Dan-G	TDRD15	pT996	KDLEMIEtKITESVN	FALSE	FALSE	-1.45841	1.53237	NA	NA	FALSE	NA	44164.6	60552.8	NA	NA	73894.1	30111.9	NA	NA	9143.04	46229	NA	NA	42485.1	67914.6	NA	NA	75250.6	38349	NA	NA	7139.36	53524.8	NA
PaTu-8988-T	PCBP1	pS264	FAGIDSSsPEVKGYW	FALSE	FALSE	-1.45799	0.511388	0.0420968	0.363381	FALSE	433256	266672	559204	206886	237191	99190.4	154420	55861.1	660046	79647.5	442481	262972	130679	290186	592604	205432	77975.3	90790.6	148952	76854.5	219047	78510.1	319065	329446
Dan-G	MYO18A	pS2006	DDGSLKSsSPTSYWK	FALSE	FALSE	-1.45635	NA	NA	NA	FALSE	NA	NA	NA	64811.8	NA	NA	NA	110751	NA	NA	NA	53859	NA	NA	NA	62875.7	NA	NA	NA	121799	NA	NA	NA	44385.3
Capan-1	PXN	pSTS(ph)LGSNLSELDR	NA	FALSE	FALSE	-1.45622	0.17932	0.000990301	0.0404022	FALSE	135545	177610	298362	169492	97405	156782	186398	187045	38803.2	59468.8	113253	73621.9	203884	157578	154035	153287	147184	174978	106931	170041	47628.1	50777.9	57362.7	59547.8
Dan-G	PAPOLA	pS681	DANCLALsGHDKTEA	FALSE	FALSE	-1.45576	0.455564	NA	NA	FALSE	29494.8	7786.17	NA	NA	133034	30041.4	NA	NA	61072.7	13189	NA	NA	19523.8	17024.1	NA	NA	99636	69533.8	NA	NA	39336.7	23407.7	NA	NA
PANC-1	HIST1H1E	pS2	______MsETAPAAP	FALSE	FALSE	-1.45571	0.0712572	NA	NA	FALSE	NA	NA	73928.6	75714	NA	NA	103044	106325	NA	NA	41059.5	57874.8	NA	NA	54349	64611.7	NA	NA	99657.3	106329	NA	NA	38954.7	36156
Dan-G	SYNCRIP	pS587	TNNQNWGsQPIAQQP	TRUE	FALSE	-1.4543	0.37776	0.0246448	0.257866	FALSE	4990.34	NA	6730.4	5120.61	36995.7	NA	29597.4	44910.7	15148.8	NA	13836.4	19461.8	5235.91	NA	5493.09	5877.15	43918.7	NA	27429.4	58433.4	15465.8	NA	11657.6	18975
MiaPaCa-2	TVP23C;pTVP23B	pS184;pS188;pT187	KHLTSMAtSYFGKQF	FALSE	FALSE	-1.45429	0.888178	NA	NA	FALSE	2191627	2766616	NA	NA	2791953	4034475	NA	NA	2015329	817567	NA	NA	2726287	2558523	NA	NA	3442944	3812239	NA	NA	2441860	715844	NA	NA
PSN-1	O43172	2	MASSRASsTATKTKA	FALSE	FALSE	-1.45401	NA	NA	NA	FALSE	NA	59477.9	NA	NA	NA	25415.7	NA	NA	NA	58200.2	NA	NA	NA	45523.6	NA	NA	NA	67640	NA	NA	NA	24689	NA	NA
PANC-1	ARHGAP29	pS929	SMKSLFFsSKEDIHT	FALSE	FALSE	-1.45361	NA	NA	NA	FALSE	NA	NA	NA	137658	NA	NA	NA	189028	NA	NA	NA	110478	NA	NA	NA	132709	NA	NA	NA	213555	NA	NA	NA	77970.2
Dan-G	PLXNA1;pPLXNA3	pS1632	SMLRTASsPDSLRSR	FALSE	FALSE	-1.45246	NA	NA	NA	FALSE	NA	63086.1	NA	NA	NA	145276	NA	NA	NA	69229.2	NA	NA	NA	84046.1	NA	NA	NA	204887	NA	NA	NA	74865	NA	NA
Dan-G	XIRP2	pS2297;pT2295	QKKVMVMtSSEHTET	FALSE	FALSE	-1.45203	NA	NA	NA	FALSE	26595.8	NA	NA	NA	510675	NA	NA	NA	217042	NA	NA	NA	27904.6	NA	NA	NA	606237	NA	NA	NA	221584	NA	NA	NA
MiaPaCa-2	ERRFI1	pS340	PSPKSLPsYLNGVMP	FALSE	FALSE	-1.45128	NA	NA	NA	FALSE	NA	NA	41262.5	NA	NA	NA	48734.2	NA	NA	NA	16829.8	NA	NA	NA	42587.4	NA	NA	NA	49570.2	NA	NA	NA	18127.7	NA
PSN-1	LPXN	pS81	EAQEPKEsPPPSKTS	FALSE	FALSE	-1.45113	0.99681	0.236585	0.892774	FALSE	694190	644870	113458	659227	638985	35480.2	105388	436014	13330608	8422821	774866	3590501	806172	545306	620239	1056714	574008	733364	637564	985310	425507	34465.8	622729	518093
PaTu-8988-T	BRCA1	pS1280	QVILAKAsQEHHLSE	TRUE	FALSE	-1.45077	NA	NA	NA	FALSE	NA	77424.8	NA	NA	NA	33673.2	NA	NA	NA	82493.2	NA	NA	NA	60638.7	NA	NA	NA	22183.3	NA	NA	NA	58525.2	NA	NA
PaTu-8988-T	RRN3	pS626	VIGITPSsFDTHFRS	FALSE	FALSE	-1.4505	0.368214	NA	NA	FALSE	39742.7	NA	22297.9	NA	9612.19	NA	12441.3	NA	51493.8	NA	49894.7	NA	34686.1	NA	21488.9	NA	9143.66	NA	10913.5	NA	49448.9	NA	32718.6	NA
Capan-1	ZNF281	pS785	SSAFQSSsQKLTSQK	TRUE	FALSE	-1.44928	0.459757	0.0503924	0.342042	FALSE	NA	20151.3	13960.3	7982.9	NA	50687.8	71870.9	62777.3	NA	30637.5	29639.2	20579.8	NA	12474.1	11433.3	13252.2	NA	39470.1	65406.3	104756	NA	18252.3	23814.9	30554
PANC-1	ZNF317	pS398;pS404	ECKECGKsFGDLVSR	FALSE	FALSE	-1.4489	NA	NA	NA	FALSE	NA	NA	28572.5	NA	NA	NA	34603.7	NA	NA	NA	12921.2	NA	NA	NA	30003.3	NA	NA	NA	47802.7	NA	NA	NA	17510.2	NA
PaTu-8988-T	IRS1	pS312	TESITATsPASMVGG	FALSE	FALSE	-1.44822	0.132152	3.66508e-05	0.0115777	FALSE	97768	19430.3	28496.1	35392	32043	8410.09	12801.2	8663.89	229898	48244.5	139110	91020.3	37177.3	27245.1	29339.5	32875.7	13280.5	9919.31	11996.8	11150.8	96187.8	61278.9	97457.3	106671
PANC-1	GPBP1	pS381	QTDVLSSsLEAEHRL	FALSE	FALSE	-1.4466	0.278477	0.00202887	0.123602	FALSE	71650	155416	112282	54090.9	64750.2	135827	108365	62722.4	29686.7	61960.7	38781.7	37158.3	102505	127294	98128.6	53207	110354	134207	124590	72302.3	41474.6	49796.1	43739.9	26758.2
MiaPaCa-2	BOD1L1	pS1017	TRLERKLsDGHKSRS	FALSE	FALSE	-1.4453	0.311529	0.00598576	0.183823	FALSE	216996	68871.3	51104.1	93425	366864	245590	106330	268965	107550	121710	50341	81504.8	113665	78536.6	97075	72838.4	190501	286152	199052	283667	54872.8	131406	99795.4	77781.2
Capan-1	AEBP2	pS167	EPKGPRGsQGGGGGG	TRUE	FALSE	-1.44514	0.807842	0.123862	0.515632	FALSE	0	1045.3	2397.67	1979.71	2365.72	6499.72	14006.8	8819.43	995.79	3079.68	5310.42	4346.33	0	2989.66	1813.57	1257.26	3859.69	23384.7	11772.6	5630.1	1319.7	8477.04	3940.73	2468.59
MiaPaCa-2	SOX13	pS55	PGDPARAsQDSADPQ	TRUE	FALSE	-1.44486	NA	NA	NA	FALSE	2699.93	NA	NA	NA	9945.84	NA	NA	NA	3718.28	NA	NA	NA	3039.78	NA	NA	NA	11100.7	NA	NA	NA	4077.58	NA	NA	NA
PANC-1	PRRC2A	pS1412	AGSSGSSsGGGGGGP	FALSE	FALSE	-1.44444	0.515253	NA	NA	FALSE	NA	12265.5	1761.73	NA	NA	8701.97	1962.58	NA	NA	2382.29	1213.01	NA	NA	11126.9	4203.56	NA	NA	9523.23	6160.47	NA	NA	2120.56	3735.16	NA
Capan-1	BRCA1	pT1456	TSEKAVLtSQKSSEY	FALSE	FALSE	-1.44442	NA	NA	NA	FALSE	NA	NA	42653.6	NA	NA	NA	103486	NA	NA	NA	43067.9	NA	NA	NA	38903.3	NA	NA	NA	104883	NA	NA	NA	38537.9	NA
PaTu-8988-T	NCAPD2	pS1310	LEIGQAGsQRAPSAK	TRUE	FALSE	-1.4427	NA	NA	NA	FALSE	129580	NA	NA	NA	43736.2	NA	NA	NA	16130.5	NA	NA	NA	99398.6	NA	NA	NA	36566.6	NA	NA	NA	13614.3	NA	NA	NA
Capan-1	CWC25	pS337	PGYTRKLsAEELERK	FALSE	FALSE	-1.44262	0.221096	0.000685416	0.0332954	FALSE	57673.9	36286.2	19622.4	18157	607532	239347	238131	203084	261560	116591	102756	84211.9	23843.3	38354	30313.1	29910.4	252310	318239	408774	336281	88238	118601	155737	124065
Dan-G	ZNF316	pT100	EECPALGtQERLSRG	TRUE	FALSE	-1.44227	0.340964	0.00588945	0.119067	FALSE	14756.7	3148.64	8925.57	9813.28	103696	24022	71328.9	60162.4	44962.8	11326.2	24214.4	35383.5	9896.14	5431.2	11036.3	8166.48	78681.8	43865.1	100147	56756.1	29340.2	15858.6	30908.2	25013.5
PSN-1	HNRNPLL	pS61	GGGGRSFsQPEAGGS	TRUE	FALSE	-1.44145	1.01878	NA	NA	FALSE	42570.5	111370	NA	NA	25414.2	36764.4	NA	NA	11592.8	16699	NA	NA	15586.1	12515.1	NA	NA	44424.9	151860	NA	NA	21358.4	42821.2	NA	NA
PaTu-8988-T	SGOL2	pT845	KDNFFSLtPKDKETI	FALSE	FALSE	-1.44137	0.228841	0.000841063	0.0498091	FALSE	292665	205749	120955	189981	105702	62032.6	54211.9	61889.6	484430	385212	291986	310048	224499	222315	180383	133584	88374.1	56379.7	73589	60295.6	408863	377037	296294	275050
PANC-1	EIF3K	pS217	VSSIMASsQ______	TRUE	FALSE	-1.44028	0.327537	0.00557333	0.185466	FALSE	126335	297889	575943	189338	220208	540633	1.32088e+06	464113	120042	268440	470947	217023	195103	280292	322302	251406	405129	613673	972422	722184	181038	247839	340112	210961
PSN-1	MDC1	pT341	EEERIPAtPVVIPMK	FALSE	FALSE	-1.44008	NA	NA	NA	FALSE	57203.1	NA	NA	NA	26177.9	NA	NA	NA	52764.2	NA	NA	NA	33372	NA	NA	NA	69603.6	NA	NA	NA	25652.1	NA	NA	NA
Capan-1	ANKIB1	pS912	SPRAALSsSELLELG	FALSE	FALSE	-1.43955	NA	NA	NA	FALSE	NA	61324.3	NA	NA	NA	46276.7	NA	NA	NA	22300.4	NA	NA	NA	56551	NA	NA	NA	53681.7	NA	NA	NA	19791.4	NA	NA
Dan-G	HNRNPA3	pS350	YGPMKGGsFGGRSSG	FALSE	FALSE	-1.43943	0.142857	5.76573e-05	0.00926813	TRUE	167660	170510	104323	85295.3	407949	306736	338423	293463	146820	220705	125793	125431	147857	168874	112132	111545	407054	321598	413041	435054	125988	177431	139577	139342
Dan-G	VCP	pS787	GAGPSQGsGGGTGGS	FALSE	FALSE	-1.43899	NA	NA	NA	FALSE	NA	NA	NA	3233.64	NA	NA	NA	17985.9	NA	NA	NA	8852.52	NA	NA	NA	4486.11	NA	NA	NA	28286.4	NA	NA	NA	10432.7
MiaPaCa-2	PRDM2	pS421	AGLKRKPsQTLQPSE	TRUE	FALSE	-1.43866	0.0817883	NA	NA	FALSE	NA	11031.3	NA	37937.8	NA	43526.7	NA	97809.4	NA	17008.5	NA	40628.4	NA	22165.6	NA	27188.9	NA	89363.6	NA	94823.2	NA	32357.4	NA	35640.4
Capan-1	KMT2A	pS261	KKIKRTPsATFQQAT	FALSE	FALSE	-1.43796	0.165168	0.000914148	0.0394984	FALSE	18088.8	23643.9	25210.8	15943.1	62414.4	68249.3	91336.2	64464.4	32897.3	34049.4	32916.1	25858.5	15394	17421.6	21523.3	18570.6	53358.9	63259.2	86647.4	75478.5	22845.5	24145.5	27569.9	26937.5
MiaPaCa-2	ULK1	pS538	GRSPRPGsSAPEHSP	FALSE	FALSE	-1.43795	NA	NA	NA	FALSE	12285.2	NA	NA	NA	12809.8	NA	NA	NA	4811.97	NA	NA	NA	13575	NA	NA	NA	14031.8	NA	NA	NA	5179.03	NA	NA	NA
PSN-1	CHAF1B	pS473	EKTLQPSsQNTKAHP	TRUE	FALSE	-1.43686	NA	NA	NA	FALSE	NA	NA	142540	NA	NA	NA	50070.1	NA	NA	NA	38104.6	NA	NA	NA	66845.2	NA	NA	NA	140183	NA	NA	NA	51779.6	NA
PANC-1	IRS2	pT350	RTDSLAAtPPAAKCS	FALSE	FALSE	-1.43657	0.21467	0.00105745	0.100198	FALSE	589258	92886	309120	348067	545906	59691.4	197312	245446	192978	38834.4	63784.7	150525	179635	204728	177464	165065	198254	158715	149020	136406	57449.5	83986.8	47257.1	52258.5
Dan-G	ZBED4	pS388	RESPSASsSPDRLTE	FALSE	FALSE	-1.43632	NA	NA	NA	FALSE	NA	NA	11874	NA	NA	NA	15025.1	NA	NA	NA	6106.84	NA	NA	NA	17819.1	NA	NA	NA	25603.2	NA	NA	NA	9460.58	NA
PANC-1	FANCM	pS1571;pY1578	SPMMNNKyKMIHKTH	FALSE	FALSE	-1.4361	1.23461	NA	NA	FALSE	362624	NA	NA	338773	247447	NA	NA	282531	137940	NA	NA	135173	96463.2	NA	NA	326593	78416.3	NA	NA	319190	35833.6	NA	NA	95399.4
MiaPaCa-2	FOXK1	pS243	SMVSPVPsPTGTISV	FALSE	FALSE	-1.43539	0.323591	0.00460436	0.158722	FALSE	12314.6	15313.3	8237.95	21339.6	21329.6	23504	11181.2	18399.9	5127.53	9049.91	5343.04	8912.39	13607.4	17982.3	15900.7	12048.8	23364.5	28201.4	21268.9	14053.6	5518.67	10061.8	10762.7	6159.52
Dan-G	CLK1;pCLK4	pS337	TYDDEHHsTLVSTRH	FALSE	FALSE	-1.43402	NA	NA	NA	FALSE	NA	NA	9896.42	NA	NA	NA	17073.8	NA	NA	NA	6950.58	NA	NA	NA	9703.37	NA	NA	NA	19009	NA	NA	NA	7035.21	NA
Capan-1	DENND4A	pS1587	PIFPMARsISTSGPL	FALSE	FALSE	-1.434	0.227263	0.000936926	0.0398751	FALSE	276666	130503	221871	148539	249652	97814.1	131460	163120	110979	44857.6	65438.9	61777.9	101653	119848	142283	142726	92146.6	112998	93677.1	157551	33274	39646.5	41171.1	53088.1
Capan-1	USP24	pS1301	SYRQLSVsDRSSIRV	FALSE	FALSE	-1.43387	0.234126	0.0041753	0.0922511	FALSE	666200	566551	NA	356676	843325	414581	NA	503998	366328	208265	NA	211820	572920	522452	NA	369091	728555	480921	NA	524251	257072	184833	NA	196032
Dan-G	ATAD5	pT605	GRISSTPtTETIRGI	FALSE	FALSE	-1.4335	NA	NA	NA	FALSE	64110.7	NA	NA	NA	111166	NA	NA	NA	47857.6	NA	NA	NA	67265.5	NA	NA	NA	131969	NA	NA	NA	48859.1	NA	NA	NA
Dan-G	WAPAL	pS305	RANKTKSsQGASNFD	TRUE	FALSE	-1.43276	0.500848	NA	NA	FALSE	11574.5	10255.3	NA	NA	35828.7	35673.5	NA	NA	18410.1	14445.9	NA	NA	13434.3	9640.4	NA	NA	47052.1	35500.1	NA	NA	20792.3	11023	NA	NA
Capan-1	TCOF1	pS1410	KGKGSLGsQGAKDEP	TRUE	FALSE	-1.43261	0.176002	0.000185701	0.0158804	FALSE	393597	292385	171456	182964	1447271	1048400	573287	876595	627132	432855	305238	355046	169294	154179	158671	180024	625341	695432	589531	866992	220112	219670	277133	312429
Capan-1	FOXK1	pS243	SMVSPVPsPTGTISV	FALSE	FALSE	-1.43173	0.3904	0.0643652	0.383753	FALSE	NA	19684	10099.9	27755	NA	22446.8	21929.4	26462.5	NA	6752.89	11043.3	14804	NA	15745.1	10393.4	25341.5	NA	22586.2	25076	24286.9	NA	5198.5	11149.3	12088.5
PaTu-8988-T	RRN3;pRRN3P2	pS44	LENDFFNsPPRKTVQ	FALSE	FALSE	-1.43163	0.207909	0.00259105	0.081007	FALSE	181897	54698.7	51770.5	149999	48246.4	26152.7	21682	46131.5	510534	168658	177621	250649	87951.8	98149.5	98527.3	113465	25426.2	39473	37559.6	48349.9	271610	274141	230016	239210
PANC-1	SPTBN1	pS2338	TSVVTITsESSPGKR	FALSE	FALSE	-1.43151	NA	NA	NA	FALSE	NA	13262	NA	NA	NA	21012.9	NA	NA	NA	9577.87	NA	NA	NA	12478.5	NA	NA	NA	23851.7	NA	NA	NA	8842.84	NA	NA
PSN-1	CIAPIN1	pS267	EKSREQMsSQPKSAC	FALSE	FALSE	-1.43008	0.555038	NA	NA	FALSE	NA	353588	397630	NA	NA	117452	183547	NA	NA	40290.6	41114.3	NA	NA	36775	56163.8	NA	NA	402111	493501	NA	NA	114094	239539	NA
PSN-1	DISP2	pS1252	KTRARQDsQGEEAEP	TRUE	FALSE	-1.42988	NA	NA	NA	FALSE	14743.3	NA	NA	NA	6794.84	NA	NA	NA	4857.85	NA	NA	NA	7202.99	NA	NA	NA	27502.8	NA	NA	NA	10208	NA	NA	NA
Dan-G	CAST	pS55	KAASLGSsQSSRTYA	TRUE	FALSE	-1.42971	NA	NA	NA	FALSE	30321	NA	NA	NA	68721.1	NA	NA	NA	29662.4	NA	NA	NA	31813.1	NA	NA	NA	81580.7	NA	NA	NA	30283.1	NA	NA	NA
PaTu-8988-T	PRKCI	pT412	RPGDTTStFCGTPNY	FALSE	FALSE	-1.42969	1.10754	NA	NA	FALSE	NA	79609.6	248892	NA	NA	53507.6	66646.7	NA	NA	4162	69294.2	NA	NA	240449	134605	NA	NA	135939	32807.7	NA	NA	11387.1	25499.8	NA
PaTu-8988-T	TMPO	pS296	EKSSSSSsQPEHSAM	TRUE	FALSE	-1.42876	0.475422	NA	NA	FALSE	NA	NA	68510.6	62443.5	NA	NA	23323.2	20067.3	NA	NA	13646.4	10816.4	NA	NA	114439	62142.8	NA	NA	35461	27670.5	NA	NA	15510.4	13580.7
Dan-G	LYSMD2	pS54	TKTRSYGsTASVRAP	FALSE	FALSE	-1.42795	NA	NA	NA	FALSE	NA	10925.3	NA	NA	NA	15051.2	NA	NA	NA	7295.37	NA	NA	NA	11256.6	NA	NA	NA	16416.6	NA	NA	NA	6101.36	NA	NA
PANC-1	TRIP12	pS1036	KSPTTTQsPKSSFLA	FALSE	FALSE	-1.42788	0.318091	0.0113507	0.24035	FALSE	3814960	925184	431357	916288	1713642	400966	605386	600594	939312	130011	205527	464888	1520828	1256461	303898	980881	813822	656912	561090	753442	365674	173248	186865	364325
PANC-1	SRRM2	pS436	KVSRHASsSPESPKP	FALSE	FALSE	-1.42756	NA	NA	NA	FALSE	NA	73878.8	NA	NA	NA	85268	NA	NA	NA	38972.4	NA	NA	NA	69514.4	NA	NA	NA	96787.7	NA	NA	NA	35981.6	NA	NA
Dan-G	RGPD5;pRGPD8;pRANBP2;pRGPD4;pRGPD3	pS1275	HASPLASsPVRKNLF	FALSE	FALSE	-1.4274	NA	NA	NA	FALSE	17462.9	NA	NA	NA	119488	NA	NA	NA	51658.1	NA	NA	NA	18322.3	NA	NA	NA	141848	NA	NA	NA	52739.1	NA	NA	NA
PANC-1	PLEKHA7	pS1022	PGRGLSGsTSRLQQS	FALSE	FALSE	-1.42736	NA	NA	NA	FALSE	NA	33521.6	NA	NA	NA	20903.9	NA	NA	NA	9555.66	NA	NA	NA	31541.3	NA	NA	NA	23728	NA	NA	NA	8822.33	NA	NA
Dan-G	JARID2	pT209	ASSSCQStPRKGKTH	FALSE	FALSE	-1.42725	0.149636	0.00437668	0.102947	FALSE	103335	NA	48698.3	96298.4	83099	NA	46996.8	81084.2	32819	NA	18531.2	45691.2	89751.5	NA	63425.9	61207.1	81663.4	NA	69503.8	58423.2	27736.6	NA	24915.5	24669.9
PaTu-8988-T	SERBP1	pS221	DKRGGSGsHNWGTVK	FALSE	FALSE	-1.42631	NA	NA	NA	FALSE	NA	NA	NA	219846	NA	NA	NA	59038.2	NA	NA	NA	319917	NA	NA	NA	167988	NA	NA	NA	62505.2	NA	NA	NA	308415
PSN-1	TONSL	pS712	STRLPEAsQAHVRVS	TRUE	FALSE	-1.42618	0.925936	0.205187	0.859583	FALSE	NA	31328.7	85383.5	58567.9	NA	17835.5	23999.5	26410.3	NA	7540.77	5753.14	9548.21	NA	6376.33	14427.1	17171.9	NA	18764.6	109028	63285	NA	9125.13	32224.3	22687.4
PaTu-8988-T	SLC25A3	pS33	LGDLRSSsPGPTGQP	FALSE	FALSE	-1.42611	0.181368	0.00159282	0.064829	FALSE	NA	43130.7	21487.6	39579	NA	17331.5	8965.13	11468.2	NA	28520.4	21682.1	25205.7	NA	41976.7	45928.1	33252.8	NA	14188.2	17441.9	13350	NA	25143.8	31534.2	26717.8
PSN-1	ZNF281	pS784	TSSAFQSsSQKLTSQ	FALSE	FALSE	-1.42603	0.740514	NA	NA	FALSE	116972	73793.2	NA	NA	43615.5	39844.9	NA	NA	4495.88	10057.1	NA	NA	11708	11802.4	NA	NA	175202	70661.9	NA	NA	52610.5	32590.9	NA	NA
MiaPaCa-2	DNAJC2	pS49	RNRNASAsFQELEDK	FALSE	FALSE	-1.42505	0.658681	0.0780362	0.595408	FALSE	747084	102498	398780	196983	634935	130592	431105	229179	245560	50791.2	207698	69723.6	653701	524943	136411	419720	550752	683384	145332	660577	209285	246286	74145.7	181847
PANC-1	CEP170	pS785	EETFKQEsQPPEKNS	TRUE	FALSE	-1.42498	0.711172	NA	NA	FALSE	173430	NA	NA	75471.8	172152	NA	NA	92349.6	88504.2	NA	NA	48653.5	119342	NA	NA	221163	141123	NA	NA	317138	59473.6	NA	NA	104376
MiaPaCa-2	TSEN34	pS142	SSQEAGSsQAAKEDE	TRUE	FALSE	-1.42493	0.17066	0.000472312	0.0482817	FALSE	12393.1	9131.24	9157.12	9122.33	34003.3	49996.7	47192.3	29680.7	18422.7	15971.1	15680.9	11382.9	12771.8	10118.5	7949.59	9720.82	34738.5	56608.5	40375.5	42784.5	18492.5	16756.3	14206.7	14847.2
PaTu-8988-T	MAP1B	pS1016	EKGEAEQsEEEADEE	FALSE	FALSE	-1.42454	NA	NA	NA	FALSE	NA	NA	55626.2	NA	NA	NA	22766.8	NA	NA	NA	104008	NA	NA	NA	181740	NA	NA	NA	67704.9	NA	NA	NA	231222	NA
PANC-1	ZNF469	pT892	LKSKAGVtPESKAPP	FALSE	FALSE	-1.42394	0.33819	0.00609304	0.194399	FALSE	136959	287454	213125	148620	138759	213224	415892	154775	70263.9	76486.4	146122	114515	129454	238225	116196	232110	156245	213174	298295	283270	64856.3	62197.1	102811	130929
Dan-G	DMAP1	pS456	RKRRESAsSSSSVKK	FALSE	FALSE	-1.42376	NA	NA	NA	FALSE	NA	NA	NA	16991.9	NA	NA	NA	47671.4	NA	NA	NA	23712.5	NA	NA	NA	16484.3	NA	NA	NA	52426.8	NA	NA	NA	19541.5
Capan-1	FOXK1	pS441	LQTPECLsREGSPIP	FALSE	FALSE	-1.42359	0.108165	0.000160556	0.0155942	FALSE	393367	139303	193749	200823	380678	134937	177494	179840	168450	54295.3	90548.8	78322.3	192722	164571	178544	230270	187356	200531	181752	207281	67344	61732.2	81863.8	80317.3
MiaPaCa-2	GPS1	pS483;pT479	EGSQGELtPANSQSR	TRUE	FALSE	-1.42342	0.618794	NA	NA	FALSE	89182.9	70242.5	NA	NA	305677	182631	NA	NA	96699.6	88140.4	NA	NA	41211.7	78380.6	NA	NA	140029	208226	NA	NA	43524.6	93119.1	NA	NA
PANC-1	TAF15	pS97	QNMESSGsQGGRAPS	TRUE	FALSE	-1.42284	0.144922	0.000147104	0.0392463	FALSE	31808.9	11533.1	22520.5	15655	104649	46560.8	37906.1	33913.3	44446.7	15123.7	17606.7	25066.6	12416.6	11126.6	18472	14728.5	48664.1	54189.3	40902.9	37390.3	16942.9	14316.6	18637.2	17264.6
PSN-1	RRN3;pRRN3P2	pS44	LENDFFNsPPRKTVQ	FALSE	FALSE	-1.42194	0.130872	5.73941e-05	0.0144783	FALSE	317103	171047	168822	141778	123986	71918.9	61713	79589.8	311098	160577	141264	130774	269137	207072	199990	271224	231535	176334	167734	179062	72906.1	63331.4	64474.3	79913.8
Capan-1	HIRIP3	pS223;pS227	GTKSLKEsEQESEEE	FALSE	FALSE	-1.42175	NA	NA	NA	FALSE	NA	83786.2	NA	NA	NA	142465	NA	NA	NA	69505.2	NA	NA	NA	85191.9	NA	NA	NA	182217	NA	NA	NA	68014.2	NA	NA
PANC-1	FAM171A2	pS422	FFRTKPRsASRPAAE	FALSE	FALSE	-1.42163	0.100603	NA	NA	FALSE	NA	NA	40435.1	20172.2	NA	NA	58274.2	24808.9	NA	NA	23890.5	13760.1	NA	NA	21294.6	32193.9	NA	NA	40373.5	46399.4	NA	NA	16236.9	16076.8
MiaPaCa-2	ZMYM4	pS1064;pS1071	SQGESQTsEHELFLD	TRUE	FALSE	-1.42154	NA	NA	NA	FALSE	147695	NA	NA	NA	516898	NA	NA	NA	196392	NA	NA	NA	163201	NA	NA	NA	566210	NA	NA	NA	211374	NA	NA	NA
Dan-G	ARAF	pS212	APLQRIRsTSTPNVH	FALSE	FALSE	-1.42094	NA	NA	NA	FALSE	NA	NA	NA	3654.5	NA	NA	NA	4996.16	NA	NA	NA	2490.04	NA	NA	NA	10874	NA	NA	NA	16852.5	NA	NA	NA	6293.89
PaTu-8988-T	AHDC1	pS1187	GGFRRANsEASSSEG	FALSE	FALSE	-1.42023	0.3179	0.0170878	0.221372	FALSE	39823.7	25316.3	NA	25864.5	14199.4	8337.74	NA	9045.57	16285.6	13981.1	NA	8679.3	18958	35505.7	NA	22201.2	7367.47	9836.03	NA	10758	8530.17	17762.1	NA	9399.29
PaTu-8988-T	COQ10B	pS15	TALRRVVsGCRPKSA	FALSE	FALSE	-1.42016	0.319335	0.0043534	0.106167	FALSE	89680.6	28946.2	41537.5	121617	43101.6	11437.8	14886	30131.8	138244	37723.9	98308.8	162092	58741.4	109103	54141.9	78879.9	30770.7	36262.5	17661.1	27078.3	99631.2	128800	87191.8	132639
PANC-1	PNN	pS695	KRSISESsRSGKRSS	FALSE	FALSE	-1.41972	0.408526	0.0133258	0.254124	FALSE	319865	392031	51309.2	115570	208565	320996	111029	141630	143284	91719.3	39473.8	96952.4	141299	191374	70174	194133	109757	189034	199767	278802	61810.7	43933	69671.7	119226
Dan-G	AKAP13	pS1642	SGEERVDsLVSLSEE	FALSE	FALSE	-1.41964	NA	NA	NA	FALSE	NA	7893.24	NA	NA	NA	8202.45	NA	NA	NA	3998.72	NA	NA	NA	8132.59	NA	NA	NA	8946.52	NA	NA	NA	3344.26	NA	NA
Dan-G	RRP12	pS24	RWKKGHSsDSNPAIC	FALSE	FALSE	-1.41905	NA	NA	NA	FALSE	NA	5197.87	NA	NA	NA	7697.15	NA	NA	NA	3753.91	NA	NA	NA	5355.49	NA	NA	NA	8395.38	NA	NA	NA	3139.52	NA	NA
Dan-G	KMT2A	pS261	KKIKRTPsATFQQAT	FALSE	FALSE	-1.41888	0.265756	0.00684733	0.129342	FALSE	18734.4	22012.3	22036.4	20773.9	36073.9	68239.4	80701	56207.2	25258.9	29464.4	26933.4	24261.8	18046.9	18121.8	21277.1	23518.4	39317.9	59471.3	88478.6	72135.6	23676	19689.7	26845.8	23332.7
Dan-G	PDZD8	pS521	EAQSLSHsPKRVPTT	FALSE	FALSE	-1.4183	NA	NA	NA	FALSE	74577.1	NA	NA	NA	124071	NA	NA	NA	53978.7	NA	NA	NA	91208.9	NA	NA	NA	171687	NA	NA	NA	64237.2	NA	NA	NA
Dan-G	PCYT1A	pS323	PKQSPSSsPTRERSP	FALSE	FALSE	-1.418	0.29673	0.00486063	0.107405	FALSE	156688	24741	182182	24056.5	125949	12724.4	112137	41481.2	56763.4	4764.78	61227.4	19654.4	37676.4	49416.9	46393.2	23337.8	34266.1	26905	32425.2	45619	13281.2	7725.17	16095.6	16197.2
PSN-1	C2CD5	pS323	KTGMGSGsAGKEGGP	FALSE	FALSE	-1.41736	0.331726	0.00621215	0.160917	FALSE	300263	208515	234993	238239	147681	72863.1	86840.5	128162	3.63881e+06	1.57685e+06	700964	542268	342853	143458	242102	216646	154902	176487	282720	240462	61356	52679.1	109861	102840
Capan-1	EIF3A	pS584	ERKERLEsLNIQREK	FALSE	FALSE	-1.41658	0.0615831	1.29932e-06	0.00208823	TRUE	154572	92479.8	162943	97170.4	159295	80087.4	113746	119227	83033.2	36390.7	48010.2	48104.3	92599.1	102092	142255	83331.5	95863.8	111216	110347	102778	40590.4	38662.9	41121.7	36894.3
Capan-1	ZNF507	pS487	PGRRRTNsESLRLHS	FALSE	FALSE	-1.41657	0.1464	0.000132195	0.01462	FALSE	78304.5	168647	99847.4	121422	88813.5	140902	94510.3	133091	42882.5	65622.9	38681.1	58328.9	117674	105178	102352	120457	134077	110540	107653	132719	52586.2	39387.5	38901.1	51751
PaTu-8988-T	HUWE1	pS3117	ERLFGHSsTSALSAI	FALSE	FALSE	-1.41617	0.171884	NA	NA	FALSE	NA	NA	14336.1	50982.3	NA	NA	6595.82	12336.5	NA	NA	10070.1	15565.8	NA	NA	39560	38956.4	NA	NA	16566.9	13060.9	NA	NA	18908.2	15006.2
PaTu-8988-T	ATAD2	pS162;pS165;pY164	RRSCRIRsRYSGVNQ	FALSE	FALSE	-1.41591	NA	NA	NA	FALSE	432215	NA	NA	NA	148617	NA	NA	NA	77649.1	NA	NA	NA	331546	NA	NA	NA	124255	NA	NA	NA	65536.5	NA	NA	NA
MiaPaCa-2	TTYH3	pS437	GPRQAHDsLYRVHMP	FALSE	FALSE	-1.4148	NA	NA	NA	FALSE	NA	NA	4295.75	NA	NA	NA	12423.5	NA	NA	NA	4400.21	NA	NA	NA	9755.83	NA	NA	NA	27805.5	NA	NA	NA	10428.8	NA
PANC-1	CENPF	pT1281	SGPHELStSQNDNAH	FALSE	FALSE	-1.41468	NA	NA	NA	FALSE	NA	2662.18	NA	NA	NA	10896.8	NA	NA	NA	5025.18	NA	NA	NA	2504.91	NA	NA	NA	12369	NA	NA	NA	4639.53	NA	NA
Dan-G	SRSF9	pY221	YFSPFRPy_______	FALSE	FALSE	-1.41435	NA	NA	NA	FALSE	NA	32151	NA	NA	NA	43659.9	NA	NA	NA	21362.5	NA	NA	NA	33126	NA	NA	NA	47620.4	NA	NA	NA	17866.2	NA	NA
PaTu-8988-T	RICTOR	pT1135	NRRIRTLtEPSVDFN	FALSE	FALSE	-1.4126	0.305961	0.022304	0.260051	FALSE	55320.4	NA	82894.2	87484.8	26675.2	NA	26332.3	22022.9	46494.7	NA	145647	58812.6	46933.8	NA	89559.9	55862.1	24666.5	NA	25895.6	19484.2	43401.8	NA	107073	47379.8
Dan-G	EDC3	pS131	KSQDVAVsPQQQQCS	FALSE	FALSE	-1.41223	0.188058	0.00199107	0.068009	FALSE	344336	316209	508236	477569	299687	310582	375938	330648	119823	162866	204225	128790	361683	325434	484283	514412	356164	338379	406759	403745	122467	136058	200888	117845
PSN-1	CUX1	pS861	SGGSGGGsQPRAERS	TRUE	FALSE	-1.412	NA	NA	NA	FALSE	NA	NA	NA	3892.06	NA	NA	NA	1839.74	NA	NA	NA	1258.91	NA	NA	NA	585.661	NA	NA	NA	4563.92	NA	NA	NA	1715.08
PANC-1	RAB3GAP1	pS664	VLAKLGTsAEGAHLR	FALSE	FALSE	-1.41048	0.316267	0.00482866	0.175105	FALSE	63348.4	41607.1	32754.3	12672.7	53273.2	39932.3	32643.3	8429.66	16704.8	20258.6	12523.4	6769.96	36819.5	30969.9	32721.3	25277.6	36886.7	35857.2	42900.8	19704.3	9481.53	14796.2	16145.4	9885.73
Capan-1	ATRIP	pS278	PLVGREDsKPHSLRG	FALSE	FALSE	-1.40942	0.194305	0.00229828	0.0648375	FALSE	26808.1	27385.6	30216.9	25499.3	83409.9	81463.3	58032.7	84067.8	37508.2	32231	28418.9	39699.3	24595.3	20054.5	42291.6	26609.3	76874.5	75042.8	90253.8	88183	28080.8	22715.4	39022.5	37050
MiaPaCa-2	MYBBP1A	pS1310	SLVIRSPsLLQSGAK	FALSE	FALSE	-1.40929	0.994955	NA	NA	FALSE	108106	35692.7	NA	NA	452836	58389.8	NA	NA	107101	38437.3	NA	NA	119455	78477.3	NA	NA	496037	131176	NA	NA	115271	80015.3	NA	NA
PANC-1	USP24	pS1299	KSSYRQLsVSDRSSI	FALSE	FALSE	-1.40859	0.324511	0.0179193	0.281494	FALSE	1035073	458609	706510	1110605	1141999	408755	346200	741692	335469	167537	193379	543377	631292	473497	503873	432313	829743	509116	324817	338335	199805	169727	177983	154845
Dan-G	SPRY4	pT278	PGCRCKHtNSVICKA	FALSE	FALSE	-1.40857	NA	NA	NA	FALSE	NA	NA	37573.8	NA	NA	NA	62995.2	NA	NA	NA	26101.2	NA	NA	NA	67515	NA	NA	NA	128531	NA	NA	NA	48415.9	NA
Dan-G	KIAA1109	pS2754	FENEQDNsSLTKTQR	FALSE	FALSE	-1.40815	NA	NA	NA	FALSE	NA	NA	7162.31	NA	NA	NA	11579	NA	NA	NA	4798.98	NA	NA	NA	10218.2	NA	NA	NA	18757.7	NA	NA	NA	7067.8	NA
PSN-1	PRRC2A	pS1408	PGGKAGSsGSSSGGG	FALSE	FALSE	-1.40813	NA	NA	NA	FALSE	NA	2012.29	NA	NA	NA	887.66	NA	NA	NA	6786.85	NA	NA	NA	1929.12	NA	NA	NA	2288.43	NA	NA	NA	862.282	NA	NA
PSN-1	RAF1	pS287	AIRSHSEsASPSALS	FALSE	FALSE	-1.40789	NA	NA	NA	FALSE	NA	NA	17156.2	NA	NA	NA	6148.71	NA	NA	NA	12296.9	NA	NA	NA	11483	NA	NA	NA	17504.1	NA	NA	NA	6596.64	NA
MiaPaCa-2	BRCA1	pS1524	LQNRNYPsQEELIKV	TRUE	FALSE	-1.40755	0.275616	0.00857821	0.217	FALSE	45049.3	58368.9	113505	26255.1	129203	86631.9	221481	40402.2	37226.9	52414.2	69962.8	16980.3	32065.8	63172	37709.1	39256.5	91168	95801.8	72515.2	81718.2	25809.6	53709	24257	31076.9
Capan-1	RNF20	pS553	QSSASKAsQEDANEI	TRUE	FALSE	-1.40633	0.0614635	1.88159e-06	0.00230423	TRUE	124297	35243.4	35463.4	17437.9	926075	217860	219740	138178	455904	104962	90912.7	58434.5	44616.1	43143	45696.7	44353	333929	335479	314632	353278	133536	123658	114930	132922
Dan-G	AFAP1L2	pS767	TTHLENVsPRPKAVT	FALSE	FALSE	-1.406	NA	NA	NA	FALSE	NA	11076.6	NA	NA	NA	17248	NA	NA	NA	8488.34	NA	NA	NA	11412.5	NA	NA	NA	18812.6	NA	NA	NA	7099.08	NA	NA
Dan-G	ZZEF1	pS981;pS984	LQLKSTDsGAKDLAV	FALSE	FALSE	-1.40506	0.737597	0.105587	0.538645	FALSE	4023716	891136	2174617	1294860	2575875	657640	1671805	1141282	1086409	332820	570723	708811	2143073	484474	2307900	1307232	1552280	378488	2014681	1306138	563034	146873	625275	607872
Capan-1	CCDC6	pS367;pT383	TVGFTPPtSLTRAGM	FALSE	FALSE	-1.40471	NA	NA	NA	FALSE	NA	NA	NA	73117.4	NA	NA	NA	65428.8	NA	NA	NA	27775.3	NA	NA	NA	72981.1	NA	NA	NA	65646.2	NA	NA	NA	24794.2
Dan-G	UNG	pS64	EPGTPPSsPLSAEQL	FALSE	FALSE	-1.4044	0.181871	NA	NA	FALSE	4465.71	NA	14338.2	NA	3595.81	NA	15379.8	NA	1405.33	NA	7183.11	NA	19024.1	NA	14485.1	NA	17331.9	NA	17642.7	NA	5825.39	NA	7491.17	NA
PANC-1	TTN	pT1266	EYRIIKTtLEELLEE	FALSE	FALSE	-1.4032	0.388518	0.0115979	0.241868	FALSE	19018.3	9825.48	40937.8	11274.8	17990.1	9347.33	55574.3	12469.6	11267.9	4647.86	19654	5662.14	12717	13001.3	19391.8	14732.4	14330.7	14921	34631.9	19094.2	7357.89	6034.66	12014.7	5416.29
PaTu-8988-T	TAF6	pS634	PVPPPASsPSPLSGS	FALSE	FALSE	-1.40223	NA	NA	NA	FALSE	NA	NA	NA	100824	NA	NA	NA	27531.3	NA	NA	NA	18575.2	NA	NA	NA	73408.4	NA	NA	NA	27773.7	NA	NA	NA	17063
MiaPaCa-2	FAM178A	pS481	PLLSRVPsAGSSLVP	FALSE	FALSE	-1.40193	0.251108	0.00562797	0.176795	FALSE	14092.6	35435.7	41282.6	47303.6	27871.4	148341	140354	137956	18752.3	45485.8	40020.3	55127.9	56861.2	32093.9	38138.7	26524.5	111481	137276	127786	104643	73696.7	39004.3	38584.8	37837.2
PaTu-8988-T	API5	pT461	KRASEDTtSGSPPKK	FALSE	FALSE	-1.40159	NA	NA	NA	FALSE	NA	42564.8	NA	NA	NA	19153.9	NA	NA	NA	37592.7	NA	NA	NA	44213.1	NA	NA	NA	16735.2	NA	NA	NA	35371.9	NA	NA
Capan-1	SLC39A7	pS293	VQKRRGGsTVPKDGP	FALSE	FALSE	-1.40156	0.398734	0.0282968	0.258591	FALSE	1608369	1273768	3370533	2030933	1372673	1053090	2594423	3232003	913507	814234	722113	948958	1419262	1121776	2787471	2127362	1216809	1166643	2384196	3403050	657787	690117	585897	888984
PANC-1	ZNF507	pS487	PGRRRTNsESLRLHS	FALSE	FALSE	-1.40048	0.0953171	4.98841e-05	0.0244006	FALSE	119007	115842	154855	177774	80149	88034.5	146481	112984	38076.2	32159.2	62475.8	76919.1	119926	109672	70142.4	122062	96218.4	100545	87286.4	90910.9	37470.4	29874.4	36520.3	38663.9
PaTu-8988-T	SRRM2	pS1112	VTELASRsPIRQDRG	FALSE	FALSE	-1.40033	1.03538	0.232923	0.80139	FALSE	26185	155953	195279	95388.9	21144.8	63359.8	36144.7	27985	22851.8	2028.79	19751.6	53668.8	48552.1	155353	462086	31722	42732.6	53089.9	77850	12894.7	46620.8	1830.7	31802.4	22517.7
Capan-1	SEC61B	pS17	NVGSSGRsPSKAVAA	FALSE	FALSE	-1.4003	1.6092	0.464623	0.845591	FALSE	NA	70593	84697.1	162354	NA	121917	125148	8548.71	NA	12002	176054	5585.03	NA	89072.3	4280.09	163410	NA	193510	7027.45	8648.99	NA	14574.5	8728.43	5027.36
MiaPaCa-2	PSIP1	pS94	NPKVKFSsQQAATKQ	TRUE	FALSE	-1.40011	0.218158	0.0114345	0.253127	FALSE	NA	9106.79	12163.5	22177.5	NA	29868.4	22015.6	37610.2	NA	9061.12	10794.5	15491	NA	10615.9	12554	14014	NA	35575.9	22393.3	32149.2	NA	10000.6	11627	11981.9
Dan-G	MYBBP1A	pS1310	SLVIRSPsLLQSGAK	FALSE	FALSE	-1.39985	0.265827	0.0225111	0.244335	FALSE	209178	75257.9	560053	NA	853795	279386	1122050	NA	266830	126397	720478	NA	140069	146089	233923	NA	646866	574125	532161	NA	173857	199162	310654	NA
MiaPaCa-2	IRS2	pT527	TPESIAEtPPARDGG	FALSE	FALSE	-1.39916	0.218877	0.00324393	0.129911	FALSE	31515.9	15319.5	17552.5	19251.9	37073.5	16221.9	22038.6	13950.6	8985.38	7704.64	10230.6	6184.26	19737	19574.2	16761	17937.3	23016.1	21178.3	20739.7	17583	5480.97	9320.62	10195.2	7052.87
Capan-1	UVRAG	pY516	SENERLQyKTPPPSY	FALSE	FALSE	-1.3991	NA	NA	NA	FALSE	NA	NA	12085.4	NA	NA	NA	10047.5	NA	NA	NA	4314.9	NA	NA	NA	11022.8	NA	NA	NA	10183	NA	NA	NA	3861.05	NA
PANC-1	TMPO	pS296	EKSSSSSsQPEHSAM	TRUE	FALSE	-1.39838	0.398014	NA	NA	FALSE	NA	NA	13646.4	10816.4	NA	NA	31620.8	19612.4	NA	NA	8446.25	17242.6	NA	NA	15510.4	13580.7	NA	NA	47281.2	28857.4	NA	NA	12389	15848.9
MiaPaCa-2	LUC7L3	pS110	GHARLALsQNQQSSG	TRUE	FALSE	-1.39803	NA	NA	NA	FALSE	NA	3048.41	NA	NA	NA	5454.66	NA	NA	NA	2233.66	NA	NA	NA	4672.93	NA	NA	NA	8543.51	NA	NA	NA	3241.81	NA	NA
MiaPaCa-2	PRRC2B	pS1667	AEQGFKSsQGDSGVD	TRUE	FALSE	-1.39784	0.178921	NA	NA	FALSE	29818.4	NA	NA	43199.4	68315.5	NA	NA	55956.8	22196.6	NA	NA	27898	20949.7	NA	NA	22180.1	47580.7	NA	NA	38864.6	15189.7	NA	NA	17532.9
MiaPaCa-2	PDCD4	pS457	RGRKRFVsEGDGGRL	FALSE	FALSE	-1.39678	0.21333	0.0017954	0.0932525	FALSE	2286931	98262.5	197514	2479290	2552244	237735	393533	2098542	1025633	78308.8	120445	1235167	1454942	876899	1065648	1817550	1609651	2167740	2092461	2081098	635557	661649	678174	1108356
PANC-1	PRPF4	pS7;pS8	MASSRASsTATKTKA	FALSE	FALSE	-1.39547	0.390957	0.025249	0.31835	FALSE	227906	348206	75114.7	204732	167462	216595	142778	233740	107132	47340.9	61228.2	199179	178834	277071	67307.4	176615	156541	207914	168310	236298	82092.8	36962.2	70803.8	125789
PSN-1	BRCA1	pS725	LKEFVNPsLPREEKE	FALSE	FALSE	-1.39502	0.814488	NA	NA	FALSE	NA	NA	91481.6	47961.6	NA	NA	23771.7	31922.2	NA	NA	11060.2	24197.4	NA	NA	20643.5	12159.2	NA	NA	89969.1	31255.8	NA	NA	24583.2	16538.6
MiaPaCa-2	TAF15	pS97	QNMESSGsQGGRAPS	TRUE	FALSE	-1.39495	0.16839	0.000168157	0.0325356	FALSE	26221.6	12087.6	6498.64	13384.1	56173.9	34792.4	33762.8	25031.2	27095.2	15137	9131.96	10569.3	13400.5	12741.9	7483.53	11185.7	28458.6	37474	38316.2	28299.1	13487.3	15107.3	10974.5	10812.2
Capan-1	UBQLN1	pS4	____MAEsGESGGPP	FALSE	FALSE	-1.39461	NA	NA	NA	FALSE	NA	NA	NA	9900.82	NA	NA	NA	55638.6	NA	NA	NA	23785.1	NA	NA	NA	10512.9	NA	NA	NA	59385.2	NA	NA	NA	22587
Dan-G	RAB11FIP1	pS300	LPKKEGLsFLGGLRS	FALSE	FALSE	-1.39414	NA	NA	NA	FALSE	NA	11812.3	NA	NA	NA	16561.9	NA	NA	NA	8217.99	NA	NA	NA	12170.5	NA	NA	NA	18064.3	NA	NA	NA	6872.98	NA	NA
PaTu-8988-T	ZRSR1	pS389	QRGRRNPsPDHTYKR	FALSE	FALSE	-1.39411	NA	NA	NA	FALSE	NA	NA	NA	68666.9	NA	NA	NA	18856.2	NA	NA	NA	40970.1	NA	NA	NA	64735.4	NA	NA	NA	24630.4	NA	NA	NA	48730.4
PaTu-8988-T	FOXK1	pS441	LQTPECLsREGSPIP	FALSE	FALSE	-1.39405	0.0689514	1.25568e-06	0.00486797	TRUE	574105	157881	236136	215300	190089	72545.6	101518	59672.8	689504	257882	439364	225326	174572	162331	179485	188117	63000	62741.6	70235.5	72240.9	230687	240186	227238	248390
MiaPaCa-2	MTOR	pS2448	RSRTRTDsYSAGQSV	FALSE	FALSE	-1.39378	NA	NA	NA	FALSE	NA	329681	NA	NA	NA	425363	NA	NA	NA	174698	NA	NA	NA	229389	NA	NA	NA	302406	NA	NA	NA	115086	NA	NA
PaTu-8988-T	ULK1	pS450	RIERNLQsPTQFQTP	FALSE	FALSE	-1.39368	0.362173	0.015952	0.213058	FALSE	76115.3	117714	79133.2	151618	28288.2	44208.6	26877.7	58037.2	145013	218332	201201	257352	91204.3	178139	171669	72372.8	36944.4	56274.1	53073	38384.4	191186	299296	296998	154986
PANC-1	MAF1	pS60;pS68	PHVLEALsPPQTSGL	FALSE	FALSE	-1.39264	0.220377	NA	NA	FALSE	124848	NA	43895	NA	98681.7	NA	30179.2	NA	37882.6	NA	14181.4	NA	52037.5	NA	49525.9	NA	48999.5	NA	44795.5	NA	15419.5	NA	20649.1	NA
PANC-1	RREB1	pS1575	AKHHGKDsDKEERGE	FALSE	FALSE	-1.39263	0.336503	0.00752607	0.212904	FALSE	157791	296811	63864.4	199952	144113	160936	98987.4	162702	98185.9	84831.2	32584.2	70880.6	72608.8	239720	53196.9	192914	79000.2	156804	108472	183956	44121.4	67227.6	35026.8	50063.6
PaTu-8988-T	SEC16A	pS1389;pT1407	HGDFAYGtYRSNFSS	FALSE	FALSE	-1.39228	0.487551	NA	NA	FALSE	28404.7	NA	NA	6913.32	14046.9	NA	NA	1343.5	27275.3	NA	NA	4607.88	17134.9	NA	NA	17453	9235.72	NA	NA	4699.42	18103.6	NA	NA	14676.5
PANC-1	KIAA1549L	pS1657	AVASLRRsTSDIGSK	FALSE	FALSE	-1.392	0.129826	NA	NA	FALSE	NA	69570.9	60371.5	NA	NA	47712	92467	NA	NA	19689.8	40771.4	NA	NA	93410.8	34161	NA	NA	77281.6	68832.6	NA	NA	25940.5	29772.9	NA
Capan-1	TICRR	pT1410	SATPGVGtADSPAAP	FALSE	FALSE	-1.39192	NA	NA	NA	FALSE	NA	NA	NA	4277.79	NA	NA	NA	2902.52	NA	NA	NA	1243.13	NA	NA	NA	3473.1	NA	NA	NA	2368.77	NA	NA	NA	902.641
MiaPaCa-2	SRSF11	pS412	EKDRERKsESDKDVK	FALSE	FALSE	-1.39135	NA	NA	NA	FALSE	585794	NA	NA	NA	381804	NA	NA	NA	148133	NA	NA	NA	366975	NA	NA	NA	237110	NA	NA	NA	90388.5	NA	NA	NA
MiaPaCa-2	CLSPN	pS846	SQDLYNAsPEPKTLF	FALSE	FALSE	-1.39123	NA	NA	NA	FALSE	NA	NA	42239.4	NA	NA	NA	72778.7	NA	NA	NA	26201.5	NA	NA	NA	43595.7	NA	NA	NA	74027.2	NA	NA	NA	28222.1	NA
MiaPaCa-2	DTNB;pDTNA	pT34;pT37;pY35	DRIRLSTyRTACKLR	FALSE	FALSE	-1.39103	0.106692	NA	NA	FALSE	NA	NA	7662.76	9423.23	NA	NA	17904.1	19345.2	NA	NA	6664.06	7885.89	NA	NA	8217.45	7777.77	NA	NA	18921.9	21599.6	NA	NA	7458.09	7967.1
Dan-G	PACS1	pS495;pT504	SKVEGVHtPRQKRST	FALSE	FALSE	-1.39007	NA	NA	NA	FALSE	NA	14913	NA	NA	NA	24120.3	NA	NA	NA	12002.2	NA	NA	NA	11858.7	NA	NA	NA	20304.4	NA	NA	NA	7747.06	NA	NA
Dan-G	AS3MT	pS313	TAAILKNsRFAQDFL	FALSE	FALSE	-1.38997	NA	NA	NA	FALSE	NA	2423.94	NA	NA	NA	4371.62	NA	NA	NA	2175.46	NA	NA	NA	2497.44	NA	NA	NA	4768.18	NA	NA	NA	1819.41	NA	NA
Capan-1	DEPDC5	pS505	CDVSSSPsLPSRTLP	FALSE	FALSE	-1.38971	NA	NA	NA	FALSE	NA	NA	107143	NA	NA	NA	102298	NA	NA	NA	44219	NA	NA	NA	97722.7	NA	NA	NA	103679	NA	NA	NA	39567.9	NA
PANC-1	NIPBL	pS883	DSRERPSsGEQKSRP	FALSE	FALSE	-1.38912	0.471603	0.0948761	0.470248	FALSE	NA	25320.2	12411.7	28144.8	NA	26758.3	29070.9	34748.4	NA	6438.93	13977.4	33534.2	NA	26931.3	9743.01	23156.3	NA	34334.2	30021.3	33503.4	NA	6720.03	14159.8	20198.3
[truncated: 159,608 more rows]
