# Supplementary material for: Gemcitabine and ATR inhibitors synergize to kill PDAC cells by blocking DNA damage response
Source: Mol Syst Biol. 2025 Jan 21;21(3):231–53. doi: 10.1038/s44320-025-00085-6 (PMC11876601; doi:10.1038/s44320-025-00085-6)
Supplement: Supplementary file 14 — Dataset EV12 [file 44320_2025_85_MOESM14_ESM.xlsx]

## Sheet: Information
Dataset EV12: Results of time-dependent protein expression analysis of AsPC-1 cells treated with GEM or ATRi.
Column names	Description
Cell line	Name of cell line
Drug	Name of drug
Protein IDs	Uniprot IDs of proteins in protein group
Protein names	Protein name of major protein ID in group
Gene names	Gene names
Peptides	Number of peptides
Unique peptides	Number of unique peptides
Score	Score
Ratio_0h	Intensity ratio (fold change) for drug treatment vs. vehicle at timepoint 0h
Ratio_0.25h	Intensity ratio (fold change) for drug treatment vs. vehicle at timepoint 15 min
Ratio_0.5h	Intensity ratio (fold change) for drug treatment vs. vehicle at timepoint 30 min
Ratio_1h	Intensity ratio (fold change) for drug treatment vs. vehicle at timepoint 1h
Ratio_2h	Intensity ratio (fold change) for drug treatment vs. vehicle at timepoint 2h
Ratio_4h	Intensity ratio (fold change) for drug treatment vs. vehicle at timepoint 4h
Ratio_8h	Intensity ratio (fold change) for drug treatment vs. vehicle at timepoint 8h
Ratio_12h	Intensity ratio (fold change) for drug treatment vs. vehicle at timepoint 12h
Ratio_24h	Intensity ratio (fold change) for drug treatment vs. vehicle at timepoint 24h
Regulation_24h	Indicates if upregulated (Ratio_24h >2) or downregulated (Ratio_24h < 0.5) after 24 h
Normalized reporter intensity corrected TMT 1	Normalized TMT corrected ion reporter intensity channel 1: vehicle (timepoint 0)
Normalized reporter intensity corrected TMT 2	Normalized TMT corrected ion reporter intensity channel 2: 1uM drug (timepoint 30 min)
Normalized reporter intensity corrected TMT 3	Normalized TMT corrected ion reporter intensity channel 3: vehicle (timepoint 30 min)
Normalized reporter intensity corrected TMT 4	Normalized TMT corrected ion reporter intensity channel 4: 1uM drug (timepoint 1h)
Normalized reporter intensity corrected TMT 5	Normalized TMT corrected ion reporter intensity channel 5: vehicle (timepoint 1h)
Normalized reporter intensity corrected TMT 6	Normalized TMT corrected ion reporter intensity channel 6: 1uM drug (timepoint 2h)
Normalized reporter intensity corrected TMT 7	Normalized TMT corrected ion reporter intensity channel 7: vehicle (timepoint 2h)
Normalized reporter intensity corrected TMT 8	Normalized TMT corrected ion reporter intensity channel 8: 1uM drug (timepoint 4h)
Normalized reporter intensity corrected TMT 9	Normalized TMT corrected ion reporter intensity channel 9: vehicle (timepoint 4h)
Normalized reporter intensity corrected TMT 10	Normalized TMT corrected ion reporter intensity channel 10: 1uM drug (timepoint 8h)
Normalized reporter intensity corrected TMT 11	Normalized TMT corrected ion reporter intensity channel 11: vehicle (timepoint 8h)
Normalized reporter intensity corrected TMT 12	Normalized TMT corrected ion reporter intensity channel 12: 1uM drug (timepoint 12h)
Normalized reporter intensity corrected TMT 13	Normalized TMT corrected ion reporter intensity channel 13: vehicle (timepoint 12h)
Normalized reporter intensity corrected TMT 14	Normalized TMT corrected ion reporter intensity channel 14: 1uM drug (timepoint 24h)
Normalized reporter intensity corrected TMT 15	Normalized TMT corrected ion reporter intensity channel 15: vehicle (timepoint 24h)
Normalized reporter intensity corrected TMT 16	Normalized TMT corrected ion reporter intensity channel 16: 1uM drug (timepoint 15 min)

## Sheet: Dataset EV12
Cell line	Drug	Protein IDs	Protein names	Gene names	Peptides	Unique peptides	Score	Ratio_0h	Ratio_0.25h	Ratio_0.5h	Ratio_1h	Ratio_2h	Ratio_4h	Ratio_8h	Ratio_12h	Ratio_24h	Regulation_24h	Normalized reporter intensity corrected TMT 1	Normalized reporter intensity corrected TMT 2	Normalized reporter intensity corrected TMT 3	Normalized reporter intensity corrected TMT 4	Normalized reporter intensity corrected TMT 5	Normalized reporter intensity corrected TMT 6	Normalized reporter intensity corrected TMT 7	Normalized reporter intensity corrected TMT 8	Normalized reporter intensity corrected TMT 9	Normalized reporter intensity corrected TMT 10	Normalized reporter intensity corrected TMT 11	Normalized reporter intensity corrected TMT 12	Normalized reporter intensity corrected TMT 13	Normalized reporter intensity corrected TMT 14	Normalized reporter intensity corrected TMT 15	Normalized reporter intensity corrected TMT 16
AsPC-1	GEM	O75461;O75461-3;O75461-2	Transcription factor E2F6	E2F6	2	2	2.6468	1	0.731594	0.463798	2.00108	1.53858	1.12719	1.25283	1.05804	8.38727	up	1.41113e+06	379760	818804	1.26081e+06	630067	674488	438383	1.30513e+06	1.15787e+06	602974	481291	1.03233e+06	975700	977801	116582	1.03238e+06
AsPC-1	GEM	Q9BYK8;Q9BYK8-2;Q9BYK8-4	Helicase with zinc finger domain 2	HELZ2	5	5	7.9308	1	0.798363	1.98399	0.968211	1.1747	1.0096	1.86269	0.965519	5.98781	up	59733.2	54873.9	27658.4	53625.7	55386.3	50164	42703.7	50692.6	50210.6	51964.2	27897.4	48607	50342.8	93303.9	15582.3	47688.8
AsPC-1	GEM	A6NK89	Ras association domain-containing protein 10	RASSF10	2	2	3.6906	1	0.897285	1.42002	1.05098	1.71441	0.822228	3.14385	0.694055	5.89152	up	78394.1	81485.8	57383.8	93290.9	88765.3	90016.6	52505.9	67131	81645.3	77791.5	24744	61205.6	88185.6	79951.8	13570.6	70341.9
AsPC-1	GEM	Q9NWW5	Ceroid-lipofuscinosis neuronal protein 6	CLN6	1	1	5.3952	1	1.01515	2.20339	0.582804	0.972514	0.435428	1.40137	1.04447	5.12554	up	24747.6	44287.6	20099.7	20515.7	35201.7	19589.8	20143.5	11134.5	25571.4	34963	24949.1	23696.2	22687.3	117693	22962.1	25122.5
AsPC-1	GEM	P17612-2;P17612;P22612	cAMP-dependent protein kinase catalytic subunit alpha	PRKACA	7	1	3.003	1	2.00341	0.96239	2.06532	0.691721	1.84967	0.991417	1.25818	4.60421	up	3680.95	10758.4	11178.8	10764.3	5211.96	5821.65	8416.18	13172.7	7121.64	8371.71	8444.18	6552.32	5207.79	16442.6	3571.21	7374.47
AsPC-1	GEM	A6NGA9	Transmembrane protein 202	TMEM202	1	1	1.2393	1	0.840595	1.63797	0.851057	1.91916	1.02923	2.50086	0.871253	4.25793	up	56476.6	55460.7	33859.3	54503.5	64042.1	52743.1	27482.4	50729.6	49288.8	51177.8	20464.1	45037.5	51692.8	55579.2	13053.1	47473.9
AsPC-1	GEM	Q96G97-4;Q96G97-3;Q96G97	Seipin	BSCL2	2	2	7.5312	1	0.723222	1.28216	0.672938	1.23268	0.96595	0.700382	1.32299	4.23218	up	10048.7	6827.18	5324.74	6907.25	10264.3	7153.14	5802.92	6733.61	6970.98	5597.06	7991.43	8363.69	6321.81	16804.4	3970.61	7267.46
AsPC-1	GEM	P24390;P24390-2;P33947-2;P33947	ER lumen protein-retaining receptor 1	KDELR1	3	3	1.884	1	2.29329	1.09729	0.911739	1.30096	0.884271	0.706039	1.43309	4.06262	up	92521.1	54928.6	50058.3	76167.6	83541.1	101701	78173.8	92149	104209	156026	220988	238872	166684	852941	209949	212178
AsPC-1	GEM	Q8NEW0	Zinc transporter 7	SLC30A7	1	1	5.3483	1	0.689767	0.843998	0.950618	0.930102	1.77531	0.680703	2.35456	3.60186	up	5592.72	3370.13	3993.05	2280.99	2399.48	4021.39	4323.61	6360.75	3582.9	3845.77	5649.69	4728.48	2008.22	9199.32	2554.05	3857.67
AsPC-1	GEM	Q9P035;Q9P035-2	Very-long-chain (3R)-3-hydroxyacyl-CoA dehydratase 3	HACD3	9	9	65.804	1	0.931638	1.46068	0.863939	1.11058	0.884122	0.965979	1.28867	3.53275	up	503266	410433	280987	409232	473681	410760	369863	383616	433895	428590	443684	492364	382072	1.44536e+06	409131	468861
AsPC-1	GEM	Q92903	Phosphatidate cytidylyltransferase 1	CDS1	1	1	3.2456	1	0.891749	1.54227	1.52517	0.841993	2.48772	1.16518	1.45175	3.49749	up	3444.3	1714.95	1111.96	2846.35	1866.25	1810.93	2150.77	3584.5	1440.87	1680.19	1442	3345.54	2304.48	9754.25	2788.93	3071.45
AsPC-1	GEM	Q5THJ4-2;Q5THJ4	Vacuolar protein sorting-associated protein 13D	VPS13D	1	1	3.7102	1	0.79974	2.80153	0.677232	1.9108	0.989394	1.11021	0.393836	3.43487	up	3445.47	2926.75	1044.7	3491.31	5155.26	4489.68	2349.63	3397.5	3433.92	3325.47	2995.35	976.815	2480.26	7712.34	2245.31	2755.48
AsPC-1	GEM	Q9HCG7-3;Q9HCG7-2;Q9HCG7	Non-lysosomal glucosylceramidase	GBA2	1	1	3.1135	1	0.97191	0.784268	1.31153	1.09228	0.99486	0.468393	2.49586	3.41453	up	2611.28	3202.64	4083.61	5116.52	3901.19	3369.77	3085.07	4862.32	4887.44	2698.62	5761.44	3893.02	1559.79	8882.76	2601.46	2537.93
AsPC-1	GEM	Q9NYS7-3;Q9NYS7;Q9NYS7-2	WD repeat and SOCS box-containing protein 2	WSB2	1	1	2.0434	1	1.11198	0.813073	0.740499	1.04988	0.938488	1.02355	0.835651	3.36712	up	3662.02	4055.69	4988.1	4321.08	5835.36	5117.65	4874.5	4003.79	4266.21	4552.51	4447.76	4448.45	5323.33	8860.53	2631.49	4072.1
AsPC-1	GEM	Q6NXT4-4;Q6NXT4-3;Q6NXT4;Q6NXT4-2	Zinc transporter 6	SLC30A6	1	1	8.9754	1	0.726053	1.59936	1.05626	1.61154	1.04183	0.85381	1.3591	3.25415	up	25881.5	20409.7	12761.2	21049	19927.9	21603.8	13405.7	19335.3	18559	17448.3	20435.8	22459.4	16525.2	51125.1	15710.7	18791.4
AsPC-1	GEM	Q9NYP7-3;Q9NYP7;Q9NYP7-2	Elongation of very long chain fatty acids protein 5	ELOVL5	1	1	4.626	1	0.954355	1.57168	0.663704	1.24024	0.589007	1.27138	1.18162	3.23237	up	60216.2	70311.7	44736.8	51365.8	77392.6	63940.9	51555.4	37242.2	63228.7	72254.6	56831.4	66661.4	56415.1	167890	51940.4	57467.7
AsPC-1	GEM	Q96S97	Myeloid-associated differentiation marker	MYADM	2	2	10.023	1	0.949721	2.01867	0.732846	1.00209	0.893159	1.2304	1.03983	3.22606	up	66597.6	73282.5	36302.3	56535	77144.5	57235.6	57116.4	42255.4	47310.1	71051.7	57746.8	59415.9	57139.9	141040	43719	63249.1
AsPC-1	GEM	O95471-2;O95471	Claudin-7	CLDN7	2	2	3.1865	1	0.73049	1.68917	1.20157	0.643471	1.23809	0.804771	0.948022	3.20618	up	9789.14	9067.77	5368.18	8805.96	7328.72	5953.82	9252.67	9777.76	7897.45	7552.48	9384.63	9883.38	10425.3	15829.4	4937.15	7150.87
AsPC-1	GEM	Q8IWV7;Q8IWV7-2	E3 ubiquitin-protein ligase UBR1	UBR1	3	3	5.9719	1	0.645919	1.72314	1.20502	1.13953	0.799223	1.28737	0.791494	3.13822	up	15259	9840.66	5710.89	10336.3	8577.67	11689.4	10258.1	9106.23	11393.9	14491.3	11256.5	9054.26	11439.4	26462.8	8432.42	9856.07
AsPC-1	GEM	Q9BW60;Q9BW60-2	Elongation of very long chain fatty acids protein 1	ELOVL1	3	3	15.256	1	0.856673	1.23527	0.80777	1.25798	0.868092	0.83171	1.42554	3.13119	up	362191	270187	218728	226700	280649	251057	199571	232534	267868	234538	281995	300428	210747	761216	243108	310280
AsPC-1	GEM	Q6RW13-2;Q6RW13	Type-1 angiotensin II receptor-associated protein	AGTRAP	1	1	2.7219	1	0.848125	0.942938	1.19657	1.1122	1.2448	0.622241	1.40541	3.10015	up	12344	10181.5	10797.6	9361.43	7823.55	11561.9	10395.6	8975.06	7210.05	7504.72	12060.8	10380.6	7386.16	25940.1	8367.35	10469.3
AsPC-1	GEM	P31350;P31350-2	Ribonucleoside-diphosphate reductase subunit M2	RRM2	20	18	69.582	1	1.04364	1.1553	1.08904	1.1079	1.18008	1.31021	2.285	3.09302	up	2.56561e+06	2.39017e+06	2.06888e+06	2.47345e+06	2.27123e+06	2.28564e+06	2.06304e+06	2.67969e+06	2.27077e+06	3.29971e+06	2.51845e+06	5.02881e+06	2.20079e+06	7.57721e+06	2.44978e+06	2.67756e+06
AsPC-1	GEM	Q9BU23;Q9BU23-2;Q9BU23-3	Lipase maturation factor 2	LMF2	7	7	72.749	1	0.832653	1.11837	0.913115	1.06002	0.945926	0.993718	1.40228	3.07231	up	104127	79629.9	71201.7	78236.1	85680.4	73885	69701.4	76095.1	80445.1	80763.7	81274.3	98001.2	69886.9	249666	81263.3	86702
AsPC-1	GEM	O75907	Diacylglycerol O-acyltransferase 1	DGAT1	1	1	23.052	1	0.964468	1.27659	1.48189	0.917518	1.59997	0.96372	2.044	3.00156	up	7089.44	6965.83	5456.59	9599.69	6478.02	6877.17	7495.41	8635.1	5397.04	5627.49	5839.34	10190.6	4985.6	18851.6	6280.61	6837.54
AsPC-1	GEM	P03886	NADH-ubiquinone oxidoreductase chain 1	MT-ND1	1	1	3.4283	1	0.757541	1.17969	0.986184	0.982299	0.898853	1.06234	1.10876	2.98434	up	23533.6	16233.5	13760.8	19080.8	19348.2	21059.4	21438.9	17130.6	19058.3	20864	19639.6	16543.2	14920.5	42909.2	14378.1	17827.6
AsPC-1	GEM	P00395	Cytochrome c oxidase subunit 1	MT-CO1	2	2	6.6964	1	0.855593	1.52726	0.930778	0.903868	0.827267	1.10686	1.33138	2.92073	up	180588	194569	127398	157518	169232	129621	143407	116412	140719	157920	142675	162807	122285	405492	138833	154510
AsPC-1	GEM	Q96B45	UPF0693 protein C10orf32	C10orf32	1	1	1.5023	1	1.09475	1.13243	1.28654	1.71617	0.502654	2.28193	0.94907	2.88429	up	5700.07	6852.05	6050.74	7304.84	5677.9	8084.5	4710.79	4501.7	8955.86	8423.5	3691.39	5825.05	6137.64	10470.9	3630.33	6240.16
AsPC-1	GEM	Q9UHX1-5		Q9UHX1-5	21	0	17.879	1	0.669496	2.04767	1.02966	1.24799	0.917679	1.28154	1.13277	2.87264	up	28170	42051.8	20536.4	28768.4	27939.7	31453.3	25203.2	27409.3	29868.1	32410.9	25290.6	31908.9	28169	67766.2	23590.2	18859.7
AsPC-1	GEM	P54098	DNA polymerase subunit gamma-1	POLG	2	2	5.3681	1	1.03879	1.56783	1.17933	0.65709	0.649361	1.17899	0.826636	2.84058	up	2492.22	2582.82	1647.39	2498.13	2118.26	1395.39	2123.59	1911.46	2943.6	3030.22	2570.18	1741.29	2106.48	4699.38	1654.37	2588.9
AsPC-1	GEM	Q709C8-4;Q709C8-2;Q709C8-3;Q709C8	Vacuolar protein sorting-associated protein 13C	VPS13C	2	2	3.4812	1	0.986616	1.54435	1.22394	0.598093	1.20786	1.3395	1.05333	2.83294	up	5618.87	6594.85	4270.31	9099.27	7434.41	4892.97	8180.94	7029.42	5819.75	6431.18	4801.18	6831.14	6485.25	13280.8	4688.01	5543.67
AsPC-1	GEM	Q53FV1	ORM1-like protein 2	ORMDL2	3	1	7.1521	1	1.01507	1.47968	0.789785	0.852547	0.895053	1.09909	0.928207	2.83108	up	44311.2	55186.2	37295.9	53851.4	68184.9	46633.1	54698.6	40472.3	45217.8	57975.1	52748.5	42152.8	45413.1	93986	33198	44979.2
AsPC-1	GEM	Q5T3J3;Q5T3J3-2	Ligand-dependent nuclear receptor-interacting factor 1	LRIF1	4	4	25.292	1	0.747247	1.13614	0.821461	1.68319	0.759648	2.3348	0.638621	2.79642	up	907791	951623	837594	787694	958893	990052	588200	766762	1.00936e+06	922280	395015	663004	1.03818e+06	648827	232020	678344
AsPC-1	GEM	Q5I7T1;Q5BKT4	Putative Dol-P-Glc:Glc(2)Man(9)GlcNAc(2)-PP-Dol alpha-1,2-glucosyltransferase;Dol-P-Glc:Glc(2)Man(9)GlcNAc(2)-PP-Dol alpha-1,2-glucosyltransferase	ALG10B;ALG10	1	1	1.8127	1	0.742298	0.918977	1.26697	0.874512	0.612909	1.27521	0.852369	2.78493	up	6442.23	4019.79	4374.2	4820.04	3804.38	5278.8	6036.28	2449.39	3996.33	3750.25	2940.89	2765.17	3244.11	6315.35	2267.69	4782.06
AsPC-1	GEM	B2RTY4-5;B2RTY4-2;B2RTY4;B2RTY4-4	Unconventional myosin-IXa	MYO9A	2	2	3.5466	1	1.90584	0.855719	0.473121	0.858532	1.87267	0.927007	1.03478	2.78204	up	3908.24	3350.44	3915.35	3844.81	8126.48	5450.86	6349.04	7263.85	3878.87	5488.98	5921.18	5982.81	5781.74	9079.75	3263.7	7448.49
AsPC-1	GEM	Q96CW1-2;Q96CW1	AP-2 complex subunit mu	AP2M1	17	17	51.339	1	0.915249	1.28835	0.850736	1.00686	1.04158	0.886504	1.31127	2.78104	up	1.86463e+06	1.32866e+06	1.03128e+06	1.42707e+06	1.67745e+06	1.38193e+06	1.37251e+06	1.42494e+06	1.36806e+06	1.45811e+06	1.64478e+06	1.70449e+06	1.29987e+06	3.991e+06	1.43507e+06	1.7066e+06
AsPC-1	GEM	O75419-2;O75419;O75419-3	Cell division control protein 45 homolog	CDC45	3	3	3.2767	1	1.08027	1.08638	1.0553	0.842274	1.19916	0.965676	1.4014	2.74529	up	35265.7	28153.5	25915.1	35920.3	34037.9	25801.7	30633.3	36625.5	30542.6	33043.7	34218.3	42653.5	30436.4	86183.3	31393.1	38096.3
AsPC-1	GEM	Q6UW78	Ubiquinol-cytochrome-c reductase complex assembly factor 3	UQCC3	1	1	7.7409	1	0.8995	1.21087	1.00605	0.965026	1.15122	1.08618	1.11596	2.73915	up	28861.9	31386.9	25921	29753.2	29574.2	24864.4	25765.5	29356.2	25500.2	30798.6	28355.1	26624.1	23857.5	58959.3	21524.7	25961.3
AsPC-1	GEM	Q14999;Q14999-2	Cullin-7	CUL7	1	1	2.5385	1	2.0387	3.79296	0.628707	0.858311	0.492955	1.76926	1.18267	2.73778	up	3038.53	11887.2	3134.02	4861.49	7732.52	5685.73	6624.32	3333.55	6762.38	9725.5	5496.93	5598.72	4733.98	14319.4	5230.3	6194.66
AsPC-1	GEM	Q16658	Fascin	FSCN1	36	36	249.91	1	0.957492	1.55348	0.777551	1.02862	1.02888	0.944835	1.1742	2.71794	up	1.83672e+07	1.7066e+07	1.09857e+07	1.49294e+07	1.92005e+07	1.51446e+07	1.47233e+07	1.51253e+07	1.47008e+07	1.51978e+07	1.60851e+07	1.60284e+07	1.36505e+07	4.06036e+07	1.49391e+07	1.75865e+07
AsPC-1	GEM	Q14571	Inositol 1,4,5-trisphosphate receptor type 2	ITPR2	7	1	2.4199	1	1.00459	1.12797	0.741946	1.03117	0.637761	0.662654	1.2951	2.69673	up	7578.85	7856.17	6964.88	6096.23	8216.55	8296.33	8045.52	5257.54	8243.74	5574.62	8412.56	7566.95	5842.77	20627.6	7649.1	7613.6
AsPC-1	GEM	Q6UW68	Transmembrane protein 205	TMEM205	2	2	10.647	1	0.913263	1.22085	1.07068	1.08539	0.988399	0.840799	1.22574	2.69602	up	327079	237645	194655	266973	249350	254149	234153	247203	250105	229744	273245	282470	230448	628078	232965	298709
AsPC-1	GEM	Q96N66;Q96N66-2;Q96N66-3	Lysophospholipid acyltransferase 7	MBOAT7	6	6	42.528	1	0.819109	1.2905	0.967974	1.09942	1.11121	0.826573	1.44311	2.6705	up	272839	196041	151911	204193	210949	203780	185353	212766	191471	191207	231325	251943	174584	556228	208287	223485
AsPC-1	GEM	Q15629-2;Q15629	Translocating chain-associated membrane protein 1	TRAM1	2	2	2.1018	1	0.829877	1.07726	0.985541	1.00342	1.04053	0.807504	1.28012	2.66274	up	213563	154597	143510	176684	179276	160747	160198	165880	159418	145667	180392	192137	150093	392309	147332	177232
AsPC-1	GEM	A0A0U1RRL7		A0A0U1RRL7	1	1	6.1076	1	0.994471	2.1332	0.892522	2.12579	1.54373	1.09521	0.97385	2.66256	up	5892.32	11847.4	5553.81	6846.27	7670.7	8983.6	4226	10240.8	6633.8	6234.95	5692.94	6930.28	7116.37	25178.9	9456.67	5859.74
AsPC-1	GEM	Q9NRZ7-2;Q9NRZ7;Q9NRZ7-3	1-acyl-sn-glycerol-3-phosphate acyltransferase gamma	AGPAT3	3	3	5.2575	1	1.01062	1.26489	1.03451	0.832509	1.05719	0.744738	1.36771	2.66143	up	42501.9	33919.1	26815.9	35895.2	34697.9	27648.4	33210.9	37391.7	35369	27856.9	37405	42426.3	31020	83807.2	31489.5	42953.1
AsPC-1	GEM	Q53EU6	Glycerol-3-phosphate acyltransferase 3	AGPAT9	6	5	15.485	1	0.954603	1.28708	0.986144	1.05136	0.898284	0.945012	1.4871	2.64553	up	159372	119459	92813.8	138364	140308	118717	112917	101127	112578	130676	138279	150510	101211	294728	111406	152137
AsPC-1	GEM	Q5U3C3;Q5U3C3-2	Transmembrane protein 164	TMEM164	2	2	2.3284	1	1.01196	1.26548	1.1249	1.14919	1.17705	0.806339	1.30855	2.63429	up	44442	34849	27538.2	39262.6	34903.3	35682.7	31050.4	37437.3	31806	34698.2	43031.7	41080.9	31394.3	92000.9	34924.4	44973.3
AsPC-1	GEM	Q9P0S9	Transmembrane protein 14C	TMEM14C	2	2	16.85	1	0.5787	0.978521	0.587895	1.0481	0.551338	1.60635	0.782058	2.60897	up	135912	87019.6	88929.8	110118	187310	127171	121336	60321.8	109410	138531	86239.3	94699.2	121090	297579	114060	78652.3
AsPC-1	GEM	Q9NWT1	p21-activated protein kinase-interacting protein 1	PAK1IP1	8	8	17.136	1	0.889162	1.22141	0.837511	0.92328	0.842866	0.750925	1.3451	2.60162	up	149018	125884	103064	119122	142234	107357	116278	111863	132718	112085	149262	151999	113002	321286	123495	132501
AsPC-1	GEM	Q10570	Cleavage and polyadenylation specificity factor subunit 1	CPSF1	22	22	153.68	1	0.82675	1.21394	0.895294	0.956957	0.951394	0.904964	1.23734	2.59606	up	353486	234551	193215	295565	330132	274277	286614	255350	268396	262994	290613	314394	254089	703255	270893	292245
AsPC-1	GEM	Q92466;Q92466-5;Q92466-4;Q92466-3;Q92466-2	DNA damage-binding protein 2	DDB2	7	7	28.072	1	0.987449	1.3697	0.799408	1.02003	0.93125	0.754919	1.09451	2.58841	up	63039.5	53225.9	38859.6	47972.1	60009.4	43354.4	42502.9	48580.4	52166.9	42563.7	56381.8	56275.8	51416.3	125826	48611.2	62248.3
AsPC-1	GEM	Q9BUN8-2;Q9BUN8	Derlin-1	DERL1	3	3	10.005	1	0.843374	1.22989	0.957139	0.903108	0.992124	0.853369	1.42189	2.57922	up	345523	260202	211564	263132	274915	232881	257866	252160	254161	260589	305365	299995	210984	704589	273179	291405
AsPC-1	GEM	Q6SJ93-2;Q6SJ93	Protein FAM111B	FAM111B	5	5	4.6738	1	1.31508	1.1483	0.916672	0.853031	0.908328	0.889337	1.63749	2.57914	up	43167.5	37734.3	32860.9	42365.9	46217.1	36424.7	42700.4	52367.5	57652.6	55141.1	62002.5	70202.7	42872.2	125987	48848.3	56768.6
AsPC-1	GEM	P43034;P43034-2	Platelet-activating factor acetylhydrolase IB subunit alpha	PAFAH1B1	10	10	59.041	1	0.855388	1.37621	0.831299	0.993667	1.04205	0.876389	1.22161	2.57205	up	389184	329872	239695	320988	386129	305573	307520	322645	309626	321721	367098	366156	299732	884137	343747	332903
AsPC-1	GEM	O75110;O75110-2	Probable phospholipid-transporting ATPase IIA	ATP9A	4	4	6.9436	1	1.04143	2.05008	0.833994	0.942998	0.840845	0.943731	1.18042	2.56793	up	39773.3	43179.6	21062.4	31927.2	38282.3	35109.1	37231.4	29784.9	35422.6	37405.6	39635.9	37787	32011.5	94361.6	36746.2	41421.1
AsPC-1	GEM	Q9UNX4	WD repeat-containing protein 3	WDR3	15	15	71.145	1	0.828624	1.35788	0.841256	0.98674	1.03035	0.912236	1.29523	2.56583	up	276977	203143	149603	232336	276178	212280	215132	226780	220100	216378	237195	245619	189634	548847	213906	229509
AsPC-1	GEM	O75808-2;O75808	Calpain-15	CAPN15	2	2	18.08	1	1.08736	1.08766	0.735954	1.2795	1.12657	2.06051	0.659701	2.56402	up	12666.1	9301.7	8552.05	8058.83	10950.2	10452.5	8169.19	9979.43	8858.24	10370	5032.76	6850.84	10384.8	8242.75	3214.78	13772.5
AsPC-1	GEM	Q6P1A2-2;Q6P1A2	Lysophospholipid acyltransferase 5	LPCAT3	4	4	10.878	1	0.81349	1.20494	1.00001	0.86436	0.977514	0.912787	1.36339	2.53382	up	50407.6	37416	31052.2	46471.2	46470.7	36555.7	42292.2	39730.3	40644.2	42590.6	46660	52605.8	38584.4	101620	40105.6	41006.1
AsPC-1	GEM	Q9H4L4	Sentrin-specific protease 3	SENP3	5	5	24.859	1	0.867925	1.35456	1.06639	1.45957	1.06174	1.71623	0.854924	2.53275	up	179710	188880	139440	186650	175030	178280	122145	176049	165811	178154	103806	156744	183343	189520	74827.9	155975
AsPC-1	GEM	P46063	ATP-dependent DNA helicase Q1	RECQL	21	21	45.77	1	0.842526	1.12536	0.975628	0.947739	1.07726	0.882322	1.26753	2.51969	up	1.47427e+06	1.08817e+06	966955	1.28707e+06	1.31922e+06	1.12566e+06	1.18774e+06	1.18285e+06	1.09802e+06	1.17255e+06	1.32894e+06	1.27425e+06	1.0053e+06	2.7821e+06	1.10414e+06	1.24211e+06
AsPC-1	GEM	Q9UBM7	7-dehydrocholesterol reductase	DHCR7	7	7	14.912	1	1.0259	1.22623	0.925976	1.04357	1.23058	0.954239	1.26679	2.51702	up	492619	380406	310224	427672	461861	390378	374077	469597	381606	397889	416970	499342	394179	1.01199e+06	402057	505380
AsPC-1	GEM	Q8N2U0	Transmembrane protein 256	TMEM256	2	2	11.628	1	0.829755	7.19575	0.165518	1.05429	0.295383	2.15773	0.937193	2.51205	up	11965.4	55694.4	7739.9	3870.82	23386.2	11362.8	10777.7	4273.11	14466.4	27966.4	12961	11367	12128.7	40861.2	16266.1	9928.32
AsPC-1	GEM	P63218	Guanine nucleotide-binding protein G(I)/G(S)/G(O) subunit gamma-5	GNG5	2	2	1.7892	1	0.805741	0.84882	0.861638	0.66725	1.11365	0.830517	1.0783	2.50974	up	174323	159550	187967	189356	219763	123825	185575	210273	188815	133279	160477	195144	180973	489751	195140	140459
AsPC-1	GEM	Q6P1M3;Q6P1M3-2;Q6P1M3-3	Lethal(2) giant larvae protein homolog 2	LLGL2	8	8	12.984	1	0.94377	0.999153	0.720694	1.18984	0.821381	0.885572	1.13311	2.50469	up	42525.3	32960.3	32988.3	34163.4	47403.4	35989.4	30247.4	31267.5	38067	33750.2	38111.2	38248.5	33755.4	82258.9	32841.9	40134.1
AsPC-1	GEM	O43660-2;O43660	Pleiotropic regulator 1	PLRG1	10	10	19.612	1	0.861481	1.20154	0.808356	0.994312	0.979629	0.943592	1.14662	2.50229	up	423438	329752	274442	332380	411180	328477	330357	320665	327333	337448	357621	376673	328509	873176	348951	364784
AsPC-1	GEM	Q8N5G2;REV__Q8NI36;Q8N5G2-2;Q8N5G2-3	Macoilin	TMEM57	2	2	3.4498	1	1.49459	1.54932	1.23008	1.37879	0.329508	1.45414	1.07554	2.49872	up	4570.09	5995.32	3869.65	6392.18	5196.55	5608.25	4067.51	1814.04	5505.3	7293.5	5015.69	4570.72	4249.7	8618.33	3449.09	6830.41
AsPC-1	GEM	B7ZAQ6-2;B7ZAQ6-3;P0CG08;B7ZAQ6	Golgi pH regulator A;Golgi pH regulator B	GPR89A;GPR89B	2	2	8.8247	1	1.31464	1.07508	1.79706	0.780541	0.771866	0.503362	1.51191	2.48678	up	9814.51	11388.9	10593.6	13057.7	7266.15	8597.16	11014.4	8705.6	11278.6	7260.02	14423.1	16660.8	11019.7	23365.4	9395.84	12902.5
AsPC-1	GEM	O95834;O95834-2;O95834-3	Echinoderm microtubule-associated protein-like 2	EML2	7	7	23.396	1	0.853145	1.38831	0.912272	0.922736	1.00211	0.969415	1.35579	2.48178	up	272907	192083	138357	191614	210040	171769	186151	180649	180269	206413	212926	209854	154784	472552	190408	232829
AsPC-1	GEM	P42677;Q71UM5	40S ribosomal protein S27;40S ribosomal protein S27-like	RPS27;RPS27L	4	4	6.8554	1	1.00353	1.91755	0.741426	1.06585	0.96405	1.25163	1.15241	2.47358	up	1.40948e+06	2.18937e+06	1.14175e+06	1.22333e+06	1.64996e+06	1.28711e+06	1.20759e+06	1.24691e+06	1.29341e+06	1.66018e+06	1.32642e+06	1.35881e+06	1.1791e+06	3.38624e+06	1.36896e+06	1.41445e+06
AsPC-1	GEM	Q86UL3	Glycerol-3-phosphate acyltransferase 4	AGPAT6	5	4	14.031	1	1.09945	1.293	1.1621	1.31817	0.800655	0.694229	1.39438	2.46234	up	18898.1	18358.9	14198.7	24222.3	20843.5	20396.2	15473.1	14933	18651	19035.4	27419.5	22264.4	15967.2	47831.6	19425.2	20777.4
AsPC-1	GEM	Q8NI36	WD repeat-containing protein 36	WDR36	12	12	29.908	1	0.925237	1.19914	0.941418	0.87486	1.04836	0.860742	1.31765	2.46003	up	265383	199115	166048	231359	245756	188890	215909	213179	203345	221548	257392	244875	185842	491806	199919	245542
AsPC-1	GEM	Q8WVR3	Uncharacterized protein C7orf43	C7orf43	2	2	4.009	1	0.931465	1.11084	0.864903	1.0382	0.976153	0.990605	1.08568	2.4554	up	15235.6	11368	10233.7	12033.5	13913.2	15339.9	14775.4	11826.7	12115.6	15871.9	16022.5	14281.9	13154.8	23667.4	9638.94	14191.4
AsPC-1	GEM	P61313;P61313-2	60S ribosomal protein L15	RPL15	12	12	28.676	1	0.944776	1.2658	0.862792	1.03163	0.950511	0.921167	1.19297	2.45307	up	4.77912e+06	4.04236e+06	3.19351e+06	3.93589e+06	4.56181e+06	3.68322e+06	3.5703e+06	3.66326e+06	3.85399e+06	3.95268e+06	4.29095e+06	4.31472e+06	3.6168e+06	1.00133e+07	4.08196e+06	4.5152e+06
AsPC-1	GEM	Q9UNL2;Q9UNL2-2	Translocon-associated protein subunit gamma	SSR3	1	1	32.497	1	1.08041	1.29717	0.981294	1.17641	0.90259	1.10117	1.49725	2.44904	up	90764.5	88741.3	68411.2	83469.9	85061.1	87698.3	74547.1	73706.7	81661.3	90423.7	82115.9	99758.8	66628	209181	85413.2	98062.7
AsPC-1	GEM	Q96RQ3	Methylcrotonoyl-CoA carboxylase subunit alpha, mitochondrial	MCCC1	2	2	3.3896	1	0.735718	1.56745	1.20587	1.15357	1.09765	0.935286	1.20369	2.44539	up	8449.34	5582.77	3561.69	5186.48	4301.03	4968.27	4306.86	6717.37	6119.8	6066.9	6486.69	7936.86	6593.78	10490.1	4289.74	6216.33
AsPC-1	GEM	O95674	Phosphatidate cytidylyltransferase 2	CDS2	3	3	12.206	1	0.876599	1.2953	1.10383	1.25227	0.900948	1.02467	1.16068	2.44467	up	28011.9	20273.5	15651.6	23431.6	21227.6	23711.2	18934.6	19980.5	22177.2	22469	21928.1	24456.3	21070.7	46924.8	19194.8	24555.2
AsPC-1	GEM	Q9NZM1-3	Myoferlin	MYOF	107	1	4.4879	1	1.33328	1.20735	0.812096	0.914229	1.01562	1.11342	1.18532	2.44463	up	90884.5	94711.7	78446.2	95875.5	118059	93073.5	101805	93086.2	91654.9	91994.6	82623.1	99454.1	83904.7	193284	79064.6	121175
AsPC-1	GEM	P52429	Diacylglycerol kinase epsilon	DGKE	2	2	7.1697	1	0.772699	1.01114	0.610111	1.52577	0.901355	1.02753	1.19226	2.44283	up	16738.4	14172.7	14016.6	11304	18527.7	14777.2	9685.11	12660	14045.5	15673.6	15253.6	15860.5	13302.9	30936	12664	12933.8
AsPC-1	GEM	Q9NYG2;Q9NYG2-2	Palmitoyltransferase ZDHHC3	ZDHHC3	1	1	4.3754	1	0.758454	4.57133	0.576932	1.17243	0.401076	1.61987	0.905354	2.43718	up	11143.7	33422.8	7311.39	10474.5	18155.5	13487.1	11503.6	6314.6	15744.2	23931.3	14773.7	10843.1	11976.7	41749.5	17130.2	8451.96
AsPC-1	GEM	Q9HAD4-2;Q9HAD4	WD repeat-containing protein 41	WDR41	2	2	3.0899	1	0.824934	1.87381	0.793404	0.830533	1.24588	0.914551	1.66157	2.42025	up	11083.2	7931.76	4232.95	6905.27	8703.35	6736.88	8111.52	9307.48	7470.58	6849.33	7489.28	8783.88	5286.5	15441.5	6380.16	9142.88
AsPC-1	GEM	P48651;P48651-3;P48651-2	Phosphatidylserine synthase 1	PTDSS1	3	3	7.7869	1	0.887376	1.14398	0.967942	1.01331	0.958416	0.923658	1.39205	2.41463	up	68355.1	57200.2	50001.2	62477.7	64547	61988.7	61174.6	58745.2	61294	56550.5	61224.5	77097.3	55384.1	125565	52001.7	60656.7
AsPC-1	GEM	Q9BQL6;Q9BQL6-2;Q9BQL6-4;Q9BQL6-3	Fermitin family homolog 1	FERMT1	21	20	128.59	1	0.884481	1.16116	0.984764	0.928585	1.14408	0.964204	1.28	2.40993	up	3.09318e+06	2.30116e+06	1.98177e+06	2.7257e+06	2.76787e+06	2.33147e+06	2.51078e+06	2.91568e+06	2.54849e+06	2.64e+06	2.73801e+06	2.90866e+06	2.27238e+06	5.7372e+06	2.38065e+06	2.73585e+06
AsPC-1	GEM	Q9NUQ2	1-acyl-sn-glycerol-3-phosphate acyltransferase epsilon	AGPAT5	10	10	29.131	1	0.882842	1.2106	0.876084	1.0514	1.04948	0.822816	1.25119	2.40893	up	553866	429320	354634	441308	503728	430234	409203	452734	431390	417620	507550	529718	423370	1.05867e+06	439476	488976
AsPC-1	GEM	Q7Z6L1;Q7Z6L1-2;Q7Z6L1-4;Q7Z6L1-3	Tectonin beta-propeller repeat-containing protein 1	TECPR1	7	7	25.298	1	0.853373	1.0864	0.791356	1.03918	0.982702	0.708461	1.10867	2.40857	up	34252.7	21916.5	20173.5	26253.8	33175.8	26885.7	25872	23182.2	23590.2	21767	30724.4	29247.4	26380.6	70592.2	29308.8	29230.4
AsPC-1	GEM	Q9BUM1	Glucose-6-phosphatase 3	G6PC3	1	1	2.3496	1	0.877426	1.01292	0.957055	1.39481	1.01701	0.836611	1.0314	2.40698	up	4939.75	6320.55	6239.95	8468.3	8848.29	6914.4	4957.23	5732.09	5636.2	6978.95	8341.93	6442.12	6245.97	15040.7	6248.79	4334.27
AsPC-1	GEM	Q8N766-4;Q8N766-2;Q8N766;Q8N766-3	ER membrane protein complex subunit 1	EMC1	23	23	78.42	1	0.892627	1.26325	1.03056	0.97698	1.1366	1.10013	1.13708	2.40459	up	1.58416e+06	1.35521e+06	1.0728e+06	1.46007e+06	1.41678e+06	1.22042e+06	1.24918e+06	1.37623e+06	1.21084e+06	1.50847e+06	1.37118e+06	1.37419e+06	1.20853e+06	2.87461e+06	1.19547e+06	1.41406e+06
AsPC-1	GEM	O95361;Q309B1;O95361-2	Tripartite motif-containing protein 16;Tripartite motif-containing protein 16-like protein	TRIM16;TRIM16L	2	2	5.1529	1	0.87014	0.829704	1.18552	0.67098	1.44657	1.25281	1.53079	2.40338	up	8724.05	5492.36	6619.67	9143.49	7712.63	5740.41	8555.27	9778.47	6759.74	9133.93	7290.74	8593.04	5613.46	14692.7	6113.35	7591.14
AsPC-1	GEM	P35606-2;P35606	Coatomer subunit beta	COPB2	36	36	86.155	1	0.902354	1.28473	0.901962	1.00979	1.0659	0.913515	1.34267	2.39441	up	4.84538e+06	3.68452e+06	2.86794e+06	4.07753e+06	4.52074e+06	3.69195e+06	3.65615e+06	3.9699e+06	3.72445e+06	3.98796e+06	4.36551e+06	4.48756e+06	3.34226e+06	9.20085e+06	3.84264e+06	4.37225e+06
AsPC-1	GEM	Q9Y2G3	Probable phospholipid-transporting ATPase IF	ATP11B	3	3	5.1287	1	0.946897	1.24727	1.08107	0.775254	1.2658	0.67319	1.81086	2.38977	up	20600	17920.3	14367.7	18769.3	17361.8	15116.8	19499.1	20100.1	15879.4	14978.7	22250.4	21968.8	12131.7	44377	18569.6	19506.1
AsPC-1	GEM	Q9BRB3-2;Q9BRB3-3;Q9BRB3	Phosphatidylinositol N-acetylglucosaminyltransferase subunit Q	PIGQ	3	3	8.1024	1	0.842281	1.85935	0.556892	0.725886	0.927726	0.47876	1.40789	2.38253	up	7346.39	9336.6	5021.42	4658.47	8365.12	3798.53	5232.96	6876.46	7412.17	4692.28	9800.91	7966.93	5658.79	17994.7	7552.77	6187.72
AsPC-1	GEM	Q53TN4-3;Q53TN4	Cytochrome b reductase 1	CYBRD1	1	1	2.7635	1	1.29171	1.05665	0.721945	1.13921	1.37866	1.04988	1.40056	2.37644	up	31846.2	28846.8	27300.2	24627.6	34112.8	26791.1	23517.4	29937.3	21714.7	30812.1	29348.3	35528.7	25367.4	69661.7	29313.5	41135.9
AsPC-1	GEM	O00522;O00522-2;O00522-3	Krev interaction trapped protein 1	KRIT1	4	4	16.403	1	0.951978	0.903756	0.829809	0.947638	1.13055	0.760789	1.12731	2.36769	up	34775.8	27315.1	30224	26587.8	32040.8	28854.8	30449.2	31834.4	28158.2	25321.9	33283.7	32325.2	28674.6	66194.2	27957.3	33105.8
AsPC-1	GEM	O95197-3;O95197-4;O95197-6;O95197-5	Reticulon-3	RTN3	4	1	7.787	1	0.709118	5.36744	0.18577	1.70336	0.491921	1.9626	0.511454	2.36214	up	6269.3	38210.7	7118.98	3254.5	17519	7874	4622.62	4527.2	9203.1	16429.4	8371.23	4532.41	8861.82	24919.1	10549.4	4445.68
AsPC-1	GEM	P54132	Bloom syndrome protein	BLM	2	2	4.2831	1	0.863193	0.933246	0.852381	0.823123	1.38774	1.01641	1.10473	2.35958	up	264154	167935	179947	206068	241756	187095	227299	264024	190255	225148	221514	220120	199252	470275	199305	228016
AsPC-1	GEM	Q92544	Transmembrane 9 superfamily member 4	TM9SF4	9	9	19.156	1	0.960028	1.26001	0.935956	1.03115	1.11162	0.937235	1.22438	2.35767	up	706690	575742	456935	591777	632270	520714	504984	600811	540480	569329	607456	622855	508712	1.31904e+06	559467	678442
AsPC-1	GEM	Q5SY16	Polynucleotide 5-hydroxyl-kinase NOL9	NOL9	8	8	28.764	1	0.887742	1.24926	0.847214	0.96115	0.852019	0.890527	1.18161	2.35436	up	189381	152300	121912	166032	195974	152962	159145	141063	165563	155353	174451	165683	140218	346051	146983	168121
AsPC-1	GEM	Q15393;Q15393-3;Q15393-2	Splicing factor 3B subunit 3	SF3B3	40	40	188.46	1	0.830177	1.28033	0.870393	1.04514	1.02043	1.02009	1.2301	2.3511	up	6.00552e+06	4.59167e+06	3.58632e+06	4.80394e+06	5.51927e+06	4.5109e+06	4.31606e+06	4.41141e+06	4.3231e+06	5.0852e+06	4.98507e+06	4.94244e+06	4.01793e+06	9.86999e+06	4.19803e+06	4.98564e+06
AsPC-1	GEM	P39023;Q92901	60S ribosomal protein L3	RPL3	18	18	26.08	1	1.14579	1.23233	0.778211	1.00067	1.03853	0.868858	1.22286	2.34268	up	1.06157e+07	8.35545e+06	6.78019e+06	8.0892e+06	1.03946e+07	8.11639e+06	8.11096e+06	8.95356e+06	8.6214e+06	9.26679e+06	1.06655e+07	1.11065e+07	9.08243e+06	2.32934e+07	9.94305e+06	1.21634e+07
AsPC-1	GEM	Q3SXM5-2;Q3SXM5	Inactive hydroxysteroid dehydrogenase-like protein 1	HSDL1	4	4	8.054	1	1.05854	1.09102	1.26103	0.946565	1.16479	0.76122	1.04701	2.33724	up	14600.3	14136.9	12957.5	16654.7	13207.2	12885.7	13613.1	16257.6	13957.5	11733.6	15414.2	14974.6	14302.3	24312	10402	15454.9
AsPC-1	GEM	Q15125	3-beta-hydroxysteroid-Delta(8),Delta(7)-isomerase	EBP	2	2	2.6577	1	0.626958	1.01671	1.04799	1.04112	0.60498	1.43724	0.915514	2.33082	up	34449.8	20379.9	20045	28090	26803.7	23990.1	23042.7	14893.2	24617.6	25443	17702.7	19079	20839.7	49071.7	21053.4	21598.6
AsPC-1	GEM	Q8NBM4-4;Q8NBM4-3;Q8NBM4-2;Q8NBM4	Ubiquitin-associated domain-containing protein 2	UBAC2	7	7	21.278	1	0.944202	1.38663	1.15251	0.811909	1.17641	1.06662	1.32629	2.31866	up	116267	99815.9	71984.7	110369	95764.2	77594.2	95570.1	105725	89870.6	105253	98679	107033	80701.2	183657	79208.2	109780
AsPC-1	GEM	Q9UKB1-2;Q9UKB1-3;Q9UKB1;Q9Y297-2;Q9Y297	F-box/WD repeat-containing protein 11;F-box/WD repeat-containing protein 1A	FBXW11;BTRC	2	2	3.9209	1	0.650342	1.82552	1.18049	2.53845	1.7993	0.983421	1.3175	2.30781	up	6291.94	5577.2	3055.12	5682.54	4813.72	5424.42	2136.9	8736.36	4855.43	5544.9	5638.38	7804.54	5923.74	12067.5	5228.98	4091.92
AsPC-1	GEM	P11388;P11388-2;P11388-3;P11388-4	DNA topoisomerase 2-alpha	TOP2A	53	41	191.02	1	1.02291	1.13275	0.863027	0.991011	0.941956	0.821815	0.943926	2.30405	up	4.10498e+06	3.61489e+06	3.19125e+06	3.78594e+06	4.38682e+06	3.77925e+06	3.81353e+06	3.78005e+06	4.01297e+06	3.39459e+06	4.1306e+06	3.36896e+06	3.5691e+06	9.09431e+06	3.94709e+06	4.19903e+06
AsPC-1	GEM	Q9P003	Protein cornichon homolog 4	CNIH4	1	1	3.3812	1	0.759739	1.29941	1.01553	1.08312	0.975362	1.14786	1.09779	2.2962	up	604514	576567	443715	526106	518062	556375	513680	503978	516708	542362	472500	568077	517471	1.07124e+06	466524	459273
AsPC-1	GEM	Q15678	Tyrosine-protein phosphatase non-receptor type 14	PTPN14	2	2	7.3526	1	1.02466	1.24699	0.804741	1.08274	0.969529	1.13599	1.22234	2.29195	up	26128.4	25134	20155.7	27057.7	33622.9	26949.9	24890.4	24871.3	25653	29440.4	25916	29432.4	24078.7	50227.6	21914.8	26772.7
AsPC-1	GEM	P08243;P08243-2;P08243-3	Asparagine synthetase [glutamine-hydrolyzing]	ASNS	16	16	56.618	1	0.98021	1.14296	0.956977	0.995369	1.00753	1.0043	1.23116	2.28863	up	1.88151e+06	1.65876e+06	1.45128e+06	1.7184e+06	1.79565e+06	1.55957e+06	1.56683e+06	1.67504e+06	1.66251e+06	1.72634e+06	1.71895e+06	1.86637e+06	1.51594e+06	3.91918e+06	1.71246e+06	1.84428e+06
AsPC-1	GEM	Q96SW2-2;Q96SW2	Protein cereblon	CRBN	1	1	2.9486	1	0.990816	1.28474	1.27133	0.988188	1.0843	0.748393	1.32067	2.28727	up	5976.54	6173.45	4805.2	6529.86	5136.22	5086.97	5147.78	5704.32	5260.86	4431.15	5920.88	6510.39	4929.61	8296.4	3627.21	5921.65
AsPC-1	GEM	Q6V1X1-6;Q6V1X1-4;Q6V1X1-2;Q6V1X1-5;Q6V1X1-3;Q6V1X1	Dipeptidyl peptidase 8	DPP8	1	1	2.1446	1	1.07225	1.23859	0.848399	0.716245	0.848556	0.710494	0.866751	2.27947	up	22824.1	20901.1	16874.9	24050.7	28348.3	17509.1	24445.7	19670	23180.6	18179.9	25587.7	17132.4	19766.2	57370.4	25168.4	24473.2
AsPC-1	GEM	Q15286;Q15286-2;Q15771-2;Q15771	Ras-related protein Rab-35	RAB35	9	9	24.428	1	0.87725	1.16013	1.06828	1.00056	1.15081	0.90307	1.32779	2.27034	up	3.17232e+06	2.34343e+06	2.01997e+06	2.67383e+06	2.50292e+06	2.23532e+06	2.23406e+06	2.64693e+06	2.30005e+06	2.43174e+06	2.69274e+06	2.80549e+06	2.1129e+06	5.34054e+06	2.35231e+06	2.78292e+06
AsPC-1	GEM	Q86VX9-5;Q86VX9;Q86VX9-3;Q86VX9-2;Q86VX9-4	Vacuolar fusion protein MON1 homolog A	MON1A	2	2	4.5811	1	0.743743	1.31299	0.739225	4.20991	1.17484	1.10158	1.52161	2.26931	up	6687.96	5351.43	4075.76	6402.74	8661.42	5597.45	1329.59	6670.8	5678.04	6951.84	6310.78	5587.66	3672.2	9226.15	4065.62	4974.12
AsPC-1	GEM	Q5K651	Sterile alpha motif domain-containing protein 9	SAMD9	9	9	16.517	1	1.13304	1.0912	0.762192	0.964054	1.06207	0.793167	1.30741	2.26683	up	40290.5	37436.9	34307.9	38966.9	51124.8	39480.3	40952.4	39778.7	37454.1	36877.7	46494.3	50787.9	38846.1	94599.2	41731.9	45651
AsPC-1	GEM	Q9H1N7	Adenosine 3-phospho 5-phosphosulfate transporter 2	SLC35B3	1	1	1.4175	1	0.997045	1.16543	1.09265	0.582948	1.05652	0.861422	0.816318	2.26348	up	7793.25	7258.93	6228.52	7741.63	7085.16	5271.89	9043.49	7663.06	7253.1	6287.11	7298.52	7807.46	9564.24	10267	4535.95	7770.22
AsPC-1	GEM	Q9BV10	Dol-P-Man:Man(7)GlcNAc(2)-PP-Dol alpha-1,6-mannosyltransferase	ALG12	2	2	15.464	1	1.05447	1.1491	1.10271	1.3053	0.759973	0.860182	1.7795	2.25702	up	5760.28	6833.25	5946.62	7568.98	6863.95	6623.26	5074.13	4758.63	6261.58	6472.3	7524.34	6484.95	3644.25	11487.3	5089.58	6074.07
AsPC-1	GEM	Q02543	60S ribosomal protein L18a	RPL18A	13	13	42.125	1	0.988165	1.06603	0.817323	1.04658	0.987665	0.938877	1.09008	2.25676	up	8.3783e+06	7.26559e+06	6.81553e+06	7.56396e+06	9.25455e+06	7.63877e+06	7.29877e+06	7.17897e+06	7.26862e+06	7.51882e+06	8.00831e+06	7.56635e+06	6.94109e+06	1.63222e+07	7.23261e+06	8.27914e+06
AsPC-1	GEM	Q9HD20;Q9HD20-2;Q9HD20-3	Manganese-transporting ATPase 13A1	ATP13A1	24	24	83.61	1	0.948132	1.12044	0.941542	1.00981	1.0975	0.897908	1.3024	2.25647	up	746369	561151	500833	608633	646422	571774	566218	649648	591936	640452	713272	730070	560556	1.38419e+06	613432	707657
AsPC-1	GEM	Q9H490-2;Q9H490	Phosphatidylinositol glycan anchor biosynthesis class U protein	PIGU	1	1	28.399	1	0.998858	1.30783	1.08439	1.12715	0.903829	0.99827	1.26445	2.25452	up	54134.5	43704.8	33417.8	50455	46528.4	44126.8	39149	37554.1	41550	44096	44172.4	54611.7	43190.2	92345.8	40960.3	54072.6
AsPC-1	GEM	Q86TI2;Q86TI2-4;Q86TI2-2	Dipeptidyl peptidase 9	DPP9	24	24	135.93	1	0.937064	1.27615	0.860852	1.01551	0.93991	0.88837	1.17346	2.2498	up	1.95627e+06	1.65965e+06	1.30051e+06	1.65979e+06	1.92808e+06	1.50925e+06	1.48619e+06	1.53546e+06	1.63363e+06	1.6126e+06	1.81523e+06	1.73486e+06	1.47842e+06	3.60239e+06	1.6012e+06	1.83315e+06
AsPC-1	GEM	Q6UWP7;Q6UWP7-3;Q6UWP7-2	Lysocardiolipin acyltransferase 1	LCLAT1	10	10	13.874	1	0.967013	1.1028	0.904221	1.02879	0.928173	0.842014	1.24517	2.2494	up	759837	566581	513768	581916	643555	574611	558532	616734	664460	607229	721163	752140	604047	1.45302e+06	645958	734772
AsPC-1	GEM	Q9H3M7;Q9H3M7-2	Thioredoxin-interacting protein	TXNIP	6	6	15.502	1	0.907786	1.38169	1.06501	1.17848	1.18518	1.02931	0.983878	2.24872	up	189566	194719	140928	179971	168986	180099	152823	182586	154057	165264	160558	145614	148000	275029	122305	172086
AsPC-1	GEM	Q9NNW5	WD repeat-containing protein 6	WDR6	3	3	7.0854	1	0.895999	1.38393	0.686392	1.01241	0.854002	0.850261	1.47614	2.24601	up	34881.2	31022.9	22416.6	24293.6	35393.2	27648.4	27309.4	24953.9	29220	28666.6	33715.1	37906.6	25679.5	64760.8	28833.7	31253.5
AsPC-1	GEM	Q4G0F5	Vacuolar protein sorting-associated protein 26B	VPS26B	7	6	9.8095	1	0.905654	1.37718	0.76525	0.709644	0.897167	0.982525	1.36716	2.24591	up	44541.5	34760.5	25240.4	35719.7	46677.1	26247.9	36987.4	30300.5	33773.5	38822.1	39512.6	46753.9	34197.9	78863.4	35114.2	40339.2
AsPC-1	GEM	Q13112	Chromatin assembly factor 1 subunit B	CHAF1B	6	6	19.304	1	0.957496	1.10069	1.06636	0.777222	0.976799	1.01756	1.26572	2.2427	up	83271.6	72728.5	66075.3	78486.9	73602.8	55654.4	71606.8	65359.3	66911.7	77904.6	76559.9	81011.6	64004.2	147280	65670.6	79732.2
AsPC-1	GEM	Q9BUT9-2;Q9BUT9	Protein FAM195A	FAM195A	1	1	2.4273	1	0.95677	1.89457	1.19065	0.72841	0.840261	1.09121	1.44297	2.23189	up	4892.91	4048.13	2136.7	5653.5	4748.26	2921.13	4010.28	5073.24	6037.7	4103.94	3760.91	3806.35	2637.87	4022.27	1802.18	4681.39
AsPC-1	GEM	Q92604	Acyl-CoA:lysophosphatidylglycerol acyltransferase 1	LPGAT1	12	12	52.894	1	0.997002	1.1749	0.940295	1.04563	0.961744	0.879836	1.18326	2.2285	up	789133	691510	588569	679149	722272	640864	612900	681095	708187	663280	753869	762466	644377	1.43087e+06	642077	786767
AsPC-1	GEM	Q9HCE1;Q9HCE1-2;Q9HCE1-3	Putative helicase MOV-10	MOV10	20	20	66.543	1	0.91307	1.01931	0.888443	0.907129	0.979873	0.801961	1.15401	2.22485	up	384285	297270	291637	344498	387755	322645	355677	329424	336191	311739	388720	368378	319216	753230	338553	350880
AsPC-1	GEM	P14854	Cytochrome c oxidase subunit 6B1	COX6B1	7	7	26.993	1	0.780464	1.01414	0.927191	0.630383	1.24972	0.990965	1.44485	2.21678	up	1.13291e+06	1.16823e+06	1.15195e+06	1.3282e+06	1.4325e+06	640695	1.01636e+06	1.5591e+06	1.24756e+06	1.209e+06	1.22002e+06	1.23855e+06	857218	2.1985e+06	991755	884195
AsPC-1	GEM	Q32M45-2;Q32M45	Anoctamin-4	ANO4	1	1	1.4461	1	1.2086	1.12277	0.965798	0.875925	1.32224	0.84037	1.99523	2.21256	up	11512.6	10044.2	8945.93	11507.5	11915	8612.92	9832.95	11818.5	8938.26	9143.8	10880.7	15038	7536.96	18480.7	8352.62	13914.1
AsPC-1	GEM	P35610;P35610-3;P35610-2	Sterol O-acyltransferase 1	SOAT1	2	2	3.5668	1	1.17139	1.15803	1.11684	2.34338	0.572383	1.0634	1.51544	2.20766	up	12122.5	9458.74	8167.93	12610.6	11291.4	14040	5991.36	8333.87	14560	13980.5	13147	17114.3	11293.3	31702.5	14360.2	14200.2
AsPC-1	GEM	Q9ULG1	DNA helicase INO80	INO80	2	2	13.154	1	0.675827	0.731368	0.79838	1.36719	1.02723	0.860515	1.58591	2.20496	up	5227.25	2710.82	3706.51	3442.74	4312.15	2920.65	2136.24	3619.39	3523.45	2558.94	2973.73	3229.5	2036.37	5833.77	2645.75	3532.72
AsPC-1	GEM	Q92747;Q92747-2	Actin-related protein 2/3 complex subunit 1A	ARPC1A	9	9	13.719	1	0.845931	1.10601	0.909482	1.05271	1.11073	0.919524	1.30958	2.20417	up	362982	261276	236232	277494	305112	263740	250535	315880	284390	288919	314205	323322	246890	625886	283955	307057
AsPC-1	GEM	Q96RS6;Q96RS6-2;Q96RS6-3	NudC domain-containing protein 1	NUDCD1	17	17	48.539	1	0.852517	1.29742	0.92255	1.03996	1.00152	0.952246	1.31765	2.20234	up	1.64369e+06	1.30658e+06	1.00706e+06	1.34721e+06	1.46031e+06	1.19932e+06	1.15324e+06	1.19168e+06	1.18987e+06	1.29742e+06	1.36249e+06	1.41572e+06	1.07442e+06	2.75159e+06	1.2494e+06	1.40127e+06
AsPC-1	GEM	O75844	CAAX prenyl protease 1 homolog	ZMPSTE24	9	9	23.133	1	0.96172	1.20117	0.966959	1.0681	1.04956	0.877603	1.21932	2.2013	up	1.52375e+06	1.20563e+06	1.00371e+06	1.15389e+06	1.19332e+06	1.14235e+06	1.06952e+06	1.18191e+06	1.1261e+06	1.26888e+06	1.44584e+06	1.58544e+06	1.30027e+06	2.98315e+06	1.35518e+06	1.46542e+06
AsPC-1	GEM	P53621;P53621-2	Coatomer subunit alpha;Xenin;Proxenin	COPA	60	60	236.46	1	0.92045	1.24027	0.855345	1.06093	0.98917	0.919935	1.12643	2.19943	up	8.80944e+06	7.53701e+06	6.07692e+06	7.66323e+06	8.95922e+06	7.80877e+06	7.36032e+06	7.46367e+06	7.54539e+06	7.40356e+06	8.04791e+06	7.87272e+06	6.98908e+06	1.66311e+07	7.56156e+06	8.10865e+06
AsPC-1	GEM	Q8N138-4;Q8N138	ORM1-like protein 3	ORMDL3	3	2	58.298	1	0.701555	1.16335	1.27353	1.31525	1.08732	1.33071	0.777384	2.19685	up	17056.6	12870.8	11063.6	17751.6	13938.8	16847	12809	13766	12660.5	14705	11050.4	12824.9	16497.5	29582.4	13465.8	11966.1
AsPC-1	GEM	Q12788	Transducin beta-like protein 3	TBL3	23	23	65.919	1	1.03162	1.32026	0.81822	1.02889	0.9377	0.891015	1.21088	2.19449	up	406126	341220	258449	335403	409918	317443	308529	340861	363507	370689	416031	410447	338967	835389	380675	418966
AsPC-1	GEM	Q9Y2B2-2;Q9Y2B2	N-acetylglucosaminyl-phosphatidylinositol de-N-acetylase	PIGL	1	1	2.7847	1	0.697136	0.940132	1.66141	0.836084	0.713822	0.916231	1.30068	2.18516	up	8390.89	6184.09	6577.9	7439.88	4478.06	6826.61	8164.97	4883.4	6841.19	7006.51	7647.1	6361.48	4890.9	11637.5	5325.69	5849.59
AsPC-1	GEM	Q0PNE2;Q0PNE2-2	Elongator complex protein 6	ELP6	2	2	7.6868	1	1.05176	1.03978	0.732491	1.24233	1.70606	1.26425	1.14083	2.18282	up	10182.4	9826.83	9450.83	9041.06	12342.9	11349.3	9135.44	13033.8	7639.72	9389.77	7427.14	11896.9	10428.2	19717	9032.8	10709.5
AsPC-1	GEM	P04183	Thymidine kinase, cytosolic	TK1	13	13	36.864	1	0.980396	1.0074	1.10939	0.985589	1.17763	1.1226	1.43035	2.18037	up	1.02693e+06	1.05107e+06	1.04335e+06	1.09815e+06	989871	1.088e+06	1.10391e+06	1.23765e+06	1.05097e+06	1.19697e+06	1.06625e+06	1.63059e+06	1.13999e+06	2.52173e+06	1.15656e+06	1.0068e+06
AsPC-1	GEM	P03928	ATP synthase protein 8	MT-ATP8	1	1	1.2626	1	0.712519	0.886192	0.724944	1.48152	1.03699	1.1706	0.547366	2.17443	up	24323	23981.3	27061	26232.7	36185.8	30324.4	20468.4	27892.1	26897.2	25580.4	21852.3	20909	38199.3	49481.8	22756.3	17330.6
AsPC-1	GEM	O43426;O43426-5;O43426-4;O43426-2	Synaptojanin-1	SYNJ1	2	2	3.4175	1	1.73211	0.72768	1.00077	0.702291	0.896305	0.897772	2.18406	2.17115	up	5276.14	7040.32	9675.02	8109.52	8103.27	6789.38	9667.47	6446.06	7191.81	5942.76	6619.45	11663.6	5340.32	15838.6	7295.03	9138.88
AsPC-1	GEM	Q9UKV8-2;Q9UKV8;Q9H9G7-2;Q9H9G7;Q9HCK5	Protein argonaute-2	AGO2	12	9	39.978	1	0.894225	1.11797	0.821447	1.03587	0.863267	0.869744	1.18176	2.17079	up	316451	269262	240849	289453	352370	278812	269156	238943	276789	265607	305385	303575	256884	626392	288554	282979
AsPC-1	GEM	O14735-3;O14735;O14735-2	CDP-diacylglycerol--inositol 3-phosphatidyltransferase	CDIPT	4	4	11.447	1	0.839362	1.06025	0.940534	1.088	1.27596	1.06926	1.26275	2.16862	up	120425	85062.3	80228.7	91159	96922.6	104425	95979.3	106494	83461.6	93520.7	87462.8	109356	86601.6	185841	85695.5	101080
AsPC-1	GEM	Q9Y5B9	FACT complex subunit SPT16	SUPT16H	42	42	122.47	1	1.08302	1.16825	0.880277	0.988488	1.072	0.907619	1.31619	2.16283	up	3.80421e+06	2.92744e+06	2.50583e+06	3.11709e+06	3.54103e+06	3.00395e+06	3.03893e+06	3.15082e+06	2.9392e+06	3.36955e+06	3.71251e+06	3.80182e+06	2.8885e+06	7.55928e+06	3.49508e+06	4.12004e+06
AsPC-1	GEM	Q9BVG9	Phosphatidylserine synthase 2	PTDSS2	5	5	20.599	1	0.954907	0.981768	1.04349	1.09818	0.997554	0.962786	1.23008	2.16042	up	109095	83058.2	84600.7	108532	104008	97369.5	88664.8	89850.3	90070.7	90280	93769.6	107003	86988.7	182676	84555.6	104175
AsPC-1	GEM	Q969X6;Q969X6-2;Q969X6-3	Cirhin	CIRH1A	12	12	27.558	1	0.882976	1.13699	0.816645	0.883718	0.98182	0.781064	1.2387	2.15022	up	728062	526540	463099	583777	714848	523478	592359	586383	597241	535432	685517	656438	529943	1.19073e+06	553772	642861
AsPC-1	GEM	Q15269	Periodic tryptophan protein 2 homolog	PWP2	13	13	75.628	1	0.892772	1.20634	0.789319	0.930982	0.989393	0.955491	1.20779	2.15015	up	387018	281416	233281	299367	379272	286172	307387	296724	299905	311496	326006	339400	281009	658876	306433	345519
AsPC-1	GEM	P27708;P31327-2;P31327;P31327-3	CAD protein;Glutamine-dependent carbamoyl-phosphate synthase;Aspartate carbamoyltransferase;Dihydroorotase	CAD	83	83	322.7	1	0.882929	1.2123	0.879121	1.03472	1.1076	1.00149	1.14784	2.14727	up	6.74642e+06	5.52846e+06	4.56031e+06	6.08277e+06	6.91915e+06	5.8459e+06	5.64976e+06	6.23883e+06	5.63276e+06	6.20272e+06	6.19348e+06	6.11896e+06	5.33084e+06	1.15716e+07	5.38897e+06	5.9566e+06
AsPC-1	GEM	Q969R2-6;Q969R2-3;Q969R2-2;Q969R2;Q969R2-4	Oxysterol-binding protein 2	OSBP2	4	0	4.0044	1	0.851986	1.03708	1.17764	0.84564	1.38328	0.699981	1.03123	2.14611	up	31336.8	24362.2	23491.1	32080.4	27241.2	21871.8	25864.2	30447.2	22010.8	24962.8	35662.1	23603.7	22888.8	48736	22709	26698.5
AsPC-1	GEM	O75027-2;O75027;O75027-3	ATP-binding cassette sub-family B member 7, mitochondrial	ABCB7	10	10	26.878	1	0.9231	1.10638	0.977717	0.957506	1.10124	0.920916	1.23756	2.14574	up	212675	161858	146295	189568	193888	153423	160232	174183	158170	183442	199195	197678	159732	361105	168290	196321
AsPC-1	GEM	Q9BSF4	Uncharacterized protein C19orf52	C19orf52	3	3	3.3103	1	0.857924	1.26838	0.822657	1.08212	0.91801	0.746466	1.37602	2.14475	up	25870.8	19474.8	15354.1	18818.2	22874.8	20832.7	19251.8	19299.7	21023.4	18696.1	25046.1	22336.8	16232.9	41794	19486.6	22195.2
AsPC-1	GEM	Q8IWB7	WD repeat and FYVE domain-containing protein 1	WDFY1	11	11	38.737	1	0.931164	1.36657	0.974998	0.983915	0.909092	0.841766	1.1863	2.14223	up	720616	655885	479949	636288	652604	592751	602441	543500	597849	619357	735783	627430	528896	1.36855e+06	638847	671011
AsPC-1	GEM	Q14690	Protein RRP5 homolog	PDCD11	39	39	135.24	1	0.971222	1.12981	0.779197	0.992044	0.931871	0.879152	1.15977	2.14175	up	2.48344e+06	1.91407e+06	1.69416e+06	2.06979e+06	2.65631e+06	2.13432e+06	2.15143e+06	2.00318e+06	2.14963e+06	1.99061e+06	2.26424e+06	2.23951e+06	1.931e+06	4.60196e+06	2.14869e+06	2.41197e+06
AsPC-1	GEM	Q8TBC3;Q8TBC3-2	SH3KBP1-binding protein 1	SHKBP1	3	2	8.3052	1	1.67113	0.657566	0.932922	1.00998	0.879914	3.56934	0.626493	2.1393	up	2902	3923.91	5967.33	4787.31	5131.52	4170.29	4129.07	3703.56	4209.01	6257.75	1753.2	3714.65	5929.27	7867.17	3677.46	4849.63
AsPC-1	GEM	Q7Z392;Q7Z392-3;Q7Z392-4;Q7Z392-2	Trafficking protein particle complex subunit 11	TRAPPC11	6	6	9.8569	1	0.788063	1.18308	0.94304	0.920385	1.21367	0.786719	1.48008	2.13791	up	53400.6	38619.5	32643.2	46002.6	48781.1	34407.1	37383.3	48643.1	40079.3	40076.2	50940.9	51406.2	34732.1	88682	41480.7	42083.1
AsPC-1	GEM	Q8IWA0	WD repeat-containing protein 75	WDR75	12	12	43.018	1	0.90313	1.23538	0.853374	0.963451	1.14191	0.840842	1.18664	2.13292	up	420345	337510	273204	351639	412057	340797	353725	367764	322060	335033	398450	377809	318387	750693	351955	379626
AsPC-1	GEM	Q9NRR3	CDC42 small effector protein 2	CDC42SE2	1	1	2.3927	1	0.376113	1.89247	1.11158	1.11025	0.619956	0.993294	0.89093	2.13199	up	5012.55	5780.59	3054.53	3251.73	2925.33	4010.24	3612.01	2848.74	4595.07	4885.1	4918.08	3983.62	4471.3	5816.91	2728.39	1885.29
AsPC-1	GEM	Q969F9-2;Q969F9	Hermansky-Pudlak syndrome 3 protein	HPS3	1	1	3.1714	1	0.968274	1.33802	1.04192	1.15677	1.24507	1.23883	1.06702	2.12727	up	17635.3	15295.6	11431.5	17001.8	16317.8	13738.1	11876.2	19027.7	15282.5	16181.6	13062.1	15159.6	14207.5	29481.2	13858.7	17075.8
AsPC-1	GEM	Q6P2Q9	Pre-mRNA-processing-splicing factor 8	PRPF8	93	93	323.31	1	0.965289	1.1264	0.751377	1.01769	0.867206	0.911275	1.03716	2.12441	up	9.71604e+06	8.04564e+06	7.14278e+06	8.70353e+06	1.15834e+07	9.38968e+06	9.22649e+06	8.00388e+06	9.2295e+06	8.39675e+06	9.21429e+06	8.78992e+06	8.475e+06	1.82829e+07	8.6061e+06	9.37879e+06
AsPC-1	GEM	Q8N5G0;Q8N5G0-2	Small integral membrane protein 20	SMIM20	1	1	7.1012	1	0.913132	1.02627	0.982995	0.646258	1.0871	0.936294	1.43597	2.12435	up	35674.6	33933	33064.4	44315.6	45082.2	23714.9	36695.7	39088	35956.3	36378.6	38853.8	39560.7	27549.9	70494.1	33183.8	32575.6
AsPC-1	GEM	Q9Y673-2;Q9Y673	Dolichyl-phosphate beta-glucosyltransferase	ALG5	7	7	22.875	1	0.907632	1.16248	0.935748	1.05106	1.04773	0.96036	1.17615	2.12259	up	359800	305077	262435	320130	342112	293496	279238	303489	289663	300751	313165	311518	264863	580028	273264	326566
AsPC-1	GEM	Q9NVH1-3;Q9NVH1;Q9NVH1-2	DnaJ homolog subfamily C member 11	DNAJC11	14	14	65.424	1	0.978387	1.141	0.927975	0.967584	1.10652	0.914901	1.33563	2.12227	up	683229	551126	483019	581837	626997	540308	558410	593049	535959	599069	654792	660008	494155	1.19127e+06	561318	668463
AsPC-1	GEM	P33992	DNA replication licensing factor MCM5	MCM5	34	34	101.39	1	0.95974	1.22372	0.961641	1.0164	1.09232	1.01232	1.32697	2.11978	up	3.06712e+06	2.50654e+06	2.04829e+06	2.56809e+06	2.67053e+06	2.4018e+06	2.36305e+06	2.60748e+06	2.38711e+06	2.82043e+06	2.7861e+06	3.02036e+06	2.27614e+06	5.32713e+06	2.51306e+06	2.94364e+06
AsPC-1	GEM	Q8IY47	Kelch repeat and BTB domain-containing protein 2	KBTBD2	3	3	6.6461	1	0.769837	1.24893	0.941235	0.948756	1.03716	1.17521	1.30568	2.119	up	27826.5	19498.7	15612.4	20414.1	21688.6	19798.4	20867.7	20863.5	20116.1	25463.7	21667.4	24234.1	18560.5	40269.4	19004	21421.9
AsPC-1	GEM	O14772;O14772-2	Fucose-1-phosphate guanylyltransferase	FPGT	2	2	4.174	1	0.693953	1.0537	0.831695	0.792121	0.846724	1.4032	1.55255	2.11707	up	14219.7	8100.24	7687.42	11089.3	13333.4	8327.61	10513	10182.7	12026	12442.8	8867.43	10725.5	6908.3	23473.5	11087.7	9867.78
AsPC-1	GEM	Q9BQ24;Q9BQ24-2	Zinc finger FYVE domain-containing protein 21	ZFYVE21	2	2	5.1234	1	0.94967	0.897519	0.750066	0.922351	1.05354	1.23353	0.683837	2.1143	up	16676	10124.8	11280.9	13414	17883.8	11596.5	12572.8	12310.7	11685.1	15297.4	12401.3	9161.84	13397.7	27488.4	13001.1	15836.7
AsPC-1	GEM	Q9NYT0	Pleckstrin-2	PLEK2	10	10	138.85	1	0.905208	1.0945	1.04941	0.987876	0.957747	0.981927	1.28611	2.11109	up	708066	576905	527096	620989	591751	565675	572617	549553	573797	620129	631543	650285	505621	1.24078e+06	587743	640947
AsPC-1	GEM	Q9H9Y6;Q9H9Y6-3;Q9H9Y6-5;Q9H9Y6-2;Q9H9Y6-4	DNA-directed RNA polymerase I subunit RPA2	POLR1B	19	19	65.402	1	0.850908	1.15971	0.910313	1.02587	0.982005	0.970421	1.26296	2.1063	up	349739	255537	220346	304554	334560	286815	279582	282966	288151	300078	309224	331618	262572	580748	275719	297596
AsPC-1	GEM	Q5FBB7-5;Q5FBB7-4;Q5FBB7-3;Q5FBB7-2;Q5FBB7-6;Q5FBB7;Q5FBB7-7	Shugoshin-like 1	SGOL1	2	2	4.1011	1	1.04751	0.99566	0.830551	1.33047	1.23222	1.03287	1.44351	2.10572	up	20919.1	24592.9	24700.1	21074.1	25373.6	25143.3	18898	27530.3	22342	25497.8	24686.4	30944.7	21437.1	45436.3	21577.6	21913
AsPC-1	GEM	P50416;P50416-2;Q92523-4;Q92523-3;Q92523	Carnitine O-palmitoyltransferase 1, liver isoform	CPT1A	30	30	204.84	1	1.00023	1.23659	0.88033	0.959721	1.04205	0.96197	1.22203	2.10521	up	2.98817e+06	2.49331e+06	2.01628e+06	2.66076e+06	3.02245e+06	2.38762e+06	2.48782e+06	2.61189e+06	2.50649e+06	2.83497e+06	2.94705e+06	3.03987e+06	2.48757e+06	5.74126e+06	2.72716e+06	2.98885e+06
AsPC-1	GEM	Q8WUH2	Transforming growth factor-beta receptor-associated protein 1	TGFBRAP1	5	5	8.4568	1	0.917269	1.33106	0.909382	1.39723	0.969788	1.22282	1.52307	2.10474	up	27375.6	21870.8	16431.1	22668.6	24927.5	26742.6	19139.7	21317.9	21982	29354.3	24005.4	28336.5	18604.9	50659.1	24069	25110.8
AsPC-1	GEM	Q969R2-5	Oxysterol-binding protein 2	OSBP2	4	1	2.2696	1	0.929666	1.51361	0.873318	1.17007	0.804944	0.861542	1.31696	2.10417	up	9220.59	9415.67	6220.67	8677.13	9935.82	8955.22	7653.57	6219.75	7726.94	7048.34	8181.08	10214.7	7756.29	17020.5	8088.93	8572.06
AsPC-1	GEM	P28288;P28288-2;P28288-3	ATP-binding cassette sub-family D member 3	ABCD3	22	22	51.785	1	0.947819	1.16284	0.786641	1.07911	0.996408	0.871217	1.21223	2.10053	up	2.29968e+06	1.72152e+06	1.48044e+06	1.68962e+06	2.14789e+06	1.82075e+06	1.68727e+06	1.86375e+06	1.87046e+06	1.75892e+06	2.01892e+06	2.00815e+06	1.65657e+06	4.08627e+06	1.94536e+06	2.17968e+06
AsPC-1	GEM	O43808	Peroxisomal membrane protein PMP34	SLC25A17	2	2	5.5395	1	0.94583	1.34883	0.899875	1.15909	1.24594	0.949602	1.47322	2.10001	up	33634	25822.2	19144.2	29340	32604.5	30876.2	26638.4	31535.3	25310.5	27093	28530.9	34526.2	23435.8	57453.2	27358.5	31812
AsPC-1	GEM	Q9Y6W3	Calpain-7	CAPN7	3	3	3.7262	1	0.935055	1.02956	0.916445	0.973459	1.03477	0.870299	1.38411	2.09781	up	43128.4	30610.1	29731.3	35175.8	38382.9	30285.6	31111.4	34617.3	33454.2	35860.7	41205	45410.5	32808.4	81362.1	38784.3	40327.5
AsPC-1	GEM	O75643;O75643-2	U5 small nuclear ribonucleoprotein 200 kDa helicase	SNRNP200	88	87	323.31	1	1.01897	1.12225	0.802684	1.04208	0.937997	0.938395	1.14103	2.09777	up	9.40659e+06	7.42035e+06	6.61205e+06	8.17341e+06	1.01826e+07	8.56382e+06	8.21799e+06	7.97953e+06	8.50699e+06	8.53078e+06	9.09082e+06	9.081e+06	7.95863e+06	1.7777e+07	8.47426e+06	9.58501e+06
AsPC-1	GEM	Q8NFT2-3;Q8NFT2-2;Q8NFT2	Metalloreductase STEAP2	STEAP2	2	2	6.6466	1	1.07593	1.11934	1.10818	0.980434	1.11944	0.955217	1.40387	2.09309	up	105698	101775	90924.2	94754.8	85505	87545.5	89292.5	88196.8	78786.4	95603.3	100085	104288	74286.3	199439	95284.4	113725
AsPC-1	GEM	P00156	Cytochrome b	MT-CYB	1	1	2.365	1	0.588168	0.853542	0.744636	1.0956	1.10865	1.11976	1.05516	2.09214	up	15653.3	11629.6	13625.1	10110.1	13577.3	8530.23	7785.88	11043	9960.82	14871.9	13281.3	11248.3	10660.3	23722.6	11338.9	9206.74
AsPC-1	GEM	P41743;Q05513-2;Q05513-3;Q05513	Protein kinase C iota type	PRKCI	10	10	35.84	1	0.875344	1.21274	0.81823	1.06492	1.00274	0.97743	1.29123	2.09169	up	201277	170491	140583	173331	211837	167658	157437	156637	156209	183352	187586	192198	148849	363565	173815	176187
AsPC-1	GEM	Q9BV35-4;Q9BV35-2;Q9BV35;Q9BV35-3	Calcium-binding mitochondrial carrier protein SCaMC-3	SLC25A23	1	1	2.6805	1	0.820668	0.520043	0.849012	1.0456	1.81189	0.944041	1.17303	2.091	up	2353.06	1332.54	2562.36	1213.12	1428.86	2303.46	2203.01	3786.88	2090.02	2734.25	2896.33	1726.81	1472.1	3939.57	1884.06	1931.08
AsPC-1	GEM	P19367-4;P19367-2;P19367;P19367-3;P52790	Hexokinase-1	HK1	37	31	109.25	1	1.00036	1.27172	0.984995	1.16148	1.07206	1.22778	1.14543	2.08718	up	3.53106e+06	3.42234e+06	2.69111e+06	3.3209e+06	3.37149e+06	3.22269e+06	2.77464e+06	3.33483e+06	3.11067e+06	3.48921e+06	2.84187e+06	3.38334e+06	2.95377e+06	5.0528e+06	2.42088e+06	3.53233e+06
AsPC-1	GEM	Q86TM6-2;Q86TM6-3;Q86TM6	E3 ubiquitin-protein ligase synoviolin	SYVN1	5	5	5.8578	1	1.03705	1.52456	0.823305	0.973972	1.09112	0.9893	1.38526	2.08645	up	189937	215923	141630	154600	187780	158891	163138	179994	164963	211557	213845	239204	172678	384529	184298	196975
AsPC-1	GEM	P83881	60S ribosomal protein L36a	RPL36A	5	2	6.6827	1	0.924981	1.03431	0.990268	0.955432	1.1334	0.862141	1.12535	2.08168	up	4.10225e+06	3.27614e+06	3.16745e+06	3.86131e+06	3.89926e+06	3.33934e+06	3.49511e+06	3.59048e+06	3.16788e+06	3.12187e+06	3.62107e+06	3.72098e+06	3.30652e+06	7.43825e+06	3.57319e+06	3.7945e+06
AsPC-1	GEM	P62314	Small nuclear ribonucleoprotein Sm D1	SNRPD1	3	3	7.1132	1	0.85486	1.68725	0.553015	1.0422	0.814884	1.10391	1.18756	2.08104	up	118893	141001	83569	78716.6	142341	94379.4	90558	84331.4	103489	122076	110585	110985	93456	217198	104370	101636
AsPC-1	GEM	Q9BWT3-2;Q9BWT3	Poly(A) polymerase gamma	PAPOLG	3	1	2.5466	1	0.889765	1.19766	0.762007	1.52863	0.963731	1.77687	0.760903	2.07641	up	29357.7	26505.5	22131	24507.4	32161.7	32199	21064	29263.6	30364.9	23100.1	13000.5	26064.1	34254.1	21085.2	10154.6	26121.4
AsPC-1	GEM	Q9HC07;Q9HC07-2	Transmembrane protein 165	TMEM165	2	2	7.1046	1	0.870511	1.26398	1.19642	0.999979	0.949594	1.00141	1.33951	2.07616	up	156103	119827	94801.1	127725	106756	105113	105115	106273	111914	108647	108494	130873	97702.4	230650	111094	135890
AsPC-1	GEM	Q6Y1H2	Very-long-chain (3R)-3-hydroxyacyl-CoA dehydratase 2	HACD2	3	3	5.7087	1	0.815397	1.34882	0.839734	0.972051	0.900071	0.962297	1.11608	2.07614	up	293157	248525	184254	218595	260314	187277	192662	211897	235422	218218	226768	239827	214885	487414	234769	239039
AsPC-1	GEM	Q9P0S3	ORM1-like protein 1	ORMDL1	3	1	25.709	1	0.739626	1.22792	0.903954	1.00289	1.18503	1.0829	1.05739	2.07586	up	165628	141210	115000	140041	154920	121776	121424	136367	115075	130891	120871	130733	123638	234283	112860	122503
AsPC-1	GEM	Q9Y4P3	Transducin beta-like protein 2	TBL2	12	12	30.049	1	0.973747	1.30331	0.853547	1.02035	1.02385	0.941987	1.12766	2.07411	up	808280	732069	561700	659058	772140	679375	665826	668262	652698	682886	724942	726641	644377	1.38296e+06	666774	787060
AsPC-1	GEM	Q8TAD4;Q8TAD4-4;Q8TAD4-3	Zinc transporter 5	SLC30A5	2	2	12.441	1	0.983782	1.1598	1.28385	0.826493	1.09342	0.876093	1.54325	2.074	up	21076.3	19168.5	16527.4	20040.5	15609.7	13899.4	16817.3	19880.8	18182.2	18302	20890.4	22498.6	14578.8	36105.9	17408.8	20734.5
AsPC-1	GEM	Q96SK2-3;Q96SK2-2;Q96SK2;Q96SK2-4	Transmembrane protein 209	TMEM209	10	10	30.417	1	1.12753	2.5388	0.672544	1.35297	0.723367	2.10767	0.664671	2.07335	up	367032	811675	319708	400057	594842	476808	352417	316464	437487	574356	272507	321684	483974	473402	228328	413840
AsPC-1	GEM	Q8IUH4;Q8IUH5-3;Q8IUH5-2;Q8IUH4-2;Q8IUH4-3;Q8IUH5	Palmitoyltransferase ZDHHC13;Palmitoyltransferase ZDHHC17	ZDHHC13;ZDHHC17	2	2	3.5882	1	0.885235	1.08312	1.42796	1.01254	0.97179	0.814133	1.13893	2.0692	up	27899.7	21765.4	20095	29879.9	20924.8	20014.2	19766.4	21372	21992.4	24254.5	29791.8	27845.8	24449	40812.1	19723.7	24697.8
AsPC-1	GEM	O15438-4;O15438;O15438-2;O15438-5;O15438-3	Canalicular multispecific organic anion transporter 2	ABCC3	19	18	87.403	1	0.820859	0.925754	1.09734	1.36131	1.08771	1.80645	0.789119	2.06902	up	1.0727e+06	759102	819982	1.05291e+06	959514	997849	733004	1.02862e+06	945674	1.02076e+06	565060	825249	1.04578e+06	921925	445586	880533
AsPC-1	GEM	P21580	Tumor necrosis factor alpha-induced protein 3;A20p50;A20p37	TNFAIP3	2	2	20.019	1	1.05511	0.838337	0.77109	1.2525	0.751508	1.27156	0.969347	2.06858	up	35255.9	32585.4	38869.1	33937.6	44012.6	38817.1	30991.6	31126.5	41418.7	43406.6	34136.4	38076.6	39280.6	70987.7	34317.1	37199
AsPC-1	GEM	Q8N357	Solute carrier family 35 member F6	SLC35F6	3	3	7.7725	1	0.901303	0.992659	1.12503	0.907551	0.98172	0.971281	1.11692	2.05824	up	93746.8	81604.2	82207.7	84189.4	74832.9	65488.1	72159.2	79084.6	80557.1	84250.3	86741.4	88353.6	79104.4	137538	66822.8	84494.2
AsPC-1	GEM	Q9P258	Protein RCC2	RCC2	16	16	71.913	1	0.973286	1.40563	0.796741	1.0497	1.00357	0.931589	1.09789	2.05725	up	1.51116e+06	1.357e+06	965408	1.18403e+06	1.48609e+06	1.27086e+06	1.21069e+06	1.32453e+06	1.31981e+06	1.33818e+06	1.43645e+06	1.34493e+06	1.22502e+06	2.69817e+06	1.31154e+06	1.47079e+06
AsPC-1	GEM	Q9UFC0	Leucine-rich repeat and WD repeat-containing protein 1	LRWD1	12	12	65.186	1	0.860803	1.42994	0.955459	1.10738	0.939101	1.10486	1.12703	2.05684	up	298554	350509	245121	271092	283729	256792	231891	251277	267572	308965	279641	290795	258019	538477	261798	256996
AsPC-1	GEM	Q96G23	Ceramide synthase 2	CERS2	5	5	5.1448	1	1.05083	0.915688	1.07745	0.846454	0.926797	1.03397	1.24439	2.05509	up	177504	186513	203687	199177	184860	146378	172931	156751	169132	173774	168065	193434	155446	311943	151790	186527
AsPC-1	GEM	Q9HAZ1	Dual specificity protein kinase CLK4	CLK4	1	1	1.1417	1	1.03032	1.16967	0.820501	0.877068	0.967278	0.812467	1.22442	2.05338	up	9740.44	10087	8623.81	11106	13535.6	7699.76	8778.97	10291.2	10639.3	9970.57	12272	12404.6	10131	17109.4	8332.31	10035.7
AsPC-1	GEM	Q9P265;Q14689-3;Q14689-2;Q14689-4;Q14689-5;Q14689-6;Q14689;Q9Y2E4	Disco-interacting protein 2 homolog B	DIP2B	37	37	147.74	1	0.961035	1.05139	0.950439	1.02167	1.04736	0.969231	1.14512	2.04879	up	980183	821910	781737	912488	960070	876910	858310	885628	845578	882001	910001	919804	803240	1.63958e+06	800270	941990
AsPC-1	GEM	Q6ZS30;Q6ZS30-1	Neurobeachin-like protein 1	NBEAL1	4	3	3.6861	1	1.11716	1.70838	0.759528	1.252	1.26956	0.877108	1.27244	2.04256	up	27900.7	26938.2	15768.2	23744.5	31262.1	28662.1	22892.9	33691.6	26537.9	25712.4	29314.9	30997	24360.2	47298.8	23156.7	31169.5
AsPC-1	GEM	O15143	Actin-related protein 2/3 complex subunit 1B	ARPC1B	14	14	28.462	1	0.875945	1.26091	0.956205	1.07988	1.02941	0.969755	1.25492	2.04033	up	4.86617e+06	4.10791e+06	3.25789e+06	4.12545e+06	4.3144e+06	3.9136e+06	3.6241e+06	4.05834e+06	3.9424e+06	4.09425e+06	4.22194e+06	4.45428e+06	3.54945e+06	8.50949e+06	4.17064e+06	4.2625e+06
AsPC-1	GEM	Q9BSC4-4;Q9BSC4;Q9BSC4-2;Q9BSC4-3	Nucleolar protein 10	NOL10	10	10	24.962	1	0.905662	0.963306	0.838343	0.906919	0.957087	0.815555	1.19138	2.03844	up	352842	259993	269896	288780	344465	259714	286370	275004	287335	255436	313205	307305	257940	542248	266011	319556
AsPC-1	GEM	Q8TB61-3;Q8TB61-2;Q8TB61;Q8TB61-5;Q8TB61-4	Adenosine 3-phospho 5-phosphosulfate transporter 1	SLC35B2	8	8	21.719	1	0.871356	1.21941	0.985766	1.14052	1.0347	0.93294	1.25974	2.03511	up	660921	504749	413930	535108	542835	512711	449540	545408	527118	503385	539569	616028	489011	1.00386e+06	493271	575897
AsPC-1	GEM	Q9H6R0;Q9H6R0-2	Putative ATP-dependent RNA helicase DHX33	DHX33	3	3	7.2158	1	0.877219	0.933705	1.07226	0.880336	1.2169	0.812663	1.29631	2.02129	up	32000.4	25373.7	27175.3	28792.2	26851.9	20889.7	23729.2	28966	23803.1	25319.2	31155.8	25007.3	19291.2	44368.6	21950.6	28071.3
AsPC-1	GEM	Q32P44;Q32P44-2	Echinoderm microtubule-associated protein-like 3	EML3	9	9	26.152	1	0.93321	1.21713	0.988499	0.989827	0.932773	0.937314	1.28128	2.02117	up	126143	108359	89028.6	107312	108561	104346	105419	97210.7	104217	112830	120376	114544	89398.3	214577	106164	117718
AsPC-1	GEM	P23634-5;P23634-4;P23634-3;P23634-2;P23634-7;P23634-6;P23634-8;P23634	Plasma membrane calcium-transporting ATPase 4	ATP2B4	17	10	16.508	1	1.04501	1.14016	0.894874	0.897049	1.09669	0.972384	1.22822	2.02049	up	246841	237038	207899	231848	259084	193243	215421	254851	232382	245696	252674	249953	203508	472076	233645	257953
AsPC-1	GEM	Q53G59;Q53G59-2	Kelch-like protein 12	KLHL12	1	1	3.1927	1	0.893342	2.01212	2.44449	0.365517	0.960156	0.48333	0.659151	2.01931	up	4286.01	4252.62	2113.5	5742.07	2348.99	1592.43	4356.66	3062.09	3189.16	3554.11	7353.38	3148.46	4776.54	4532.82	2244.74	3828.87
AsPC-1	GEM	Q8N6L1;Q8N6L1-2	Keratinocyte-associated protein 2	KRTCAP2	1	1	1.9418	1	0.744312	1.21484	0.920477	0.948341	1.18139	1.16929	1.00281	2.01791	up	80437.6	63288	52095.6	81946.6	89026.3	75512.2	79625.6	74608.2	63152.7	77095.8	65933.8	78166.1	77947	158930	78759.6	59870.7
AsPC-1	GEM	Q6ZNB6;Q6ZNB6-2	NF-X1-type zinc finger protein NFXL1	NFXL1	7	7	15.398	1	1.15994	1.05531	1.04411	0.966412	0.893704	0.925776	1.16779	2.01763	up	72448	72861.8	69043.1	79684.1	76317.6	72311.1	74824.3	68518.2	76667.7	75828.2	81907.8	83792.8	71753.3	156270	77452.5	84035.3
AsPC-1	GEM	Q9UM00-1;Q9UM00-2;Q9UM00	Transmembrane and coiled-coil domain-containing protein 1	TMCO1	3	3	19.887	1	0.991599	1.67536	0.973214	1.12564	0.94887	1.16156	1.17923	2.01545	up	656480	811705	484495	638466	656038	610030	541940	542774	572021	716253	616630	628767	533202	1.31705e+06	653476	650965
AsPC-1	GEM	O14607-5;O14607-4;O15550	Lysine-specific demethylase 6A	KDM6A	1	1	6.9809	1	1.55581	1.18167	0.863267	0.758299	0.918833	0.903403	0.939349	2.01197	up	4050.23	6255.1	5293.45	5359.93	6208.89	4620.02	6092.62	5613.88	6109.79	4908.89	5433.78	5665.48	6031.28	7864.11	3908.65	6301.38
AsPC-1	GEM	Q6ZWT7	Lysophospholipid acyltransferase 2	MBOAT2	4	4	19.908	1	0.818384	1.07581	0.932615	0.934453	0.941436	1.05947	1.32211	2.01128	up	110149	87337.9	81183.1	90949.2	97520.6	75148.5	80419.7	81119.8	86166	88656.1	83680	101694	76918	149111	74137.5	90143.9
AsPC-1	GEM	Q8NI77	Kinesin-like protein KIF18A	KIF18A	3	3	13.022	1	0.730117	1.00187	0.742535	1.00675	0.933059	0.606327	1.40081	2.01104	up	8810.52	10470.9	10451.4	7577.29	10204.6	9909.37	9842.93	7665.77	8215.74	6887.03	11358.6	9203.27	6569.98	19598.9	9745.66	6432.71
AsPC-1	GEM	Q9BZG1;Q9BZG1-4;Q9BZG1-2	Ras-related protein Rab-34	RAB34	10	10	57.483	1	0.88526	1.3281	0.988201	1.00725	1.14531	0.903958	1.49753	2.00975	up	265676	227530	171320	218661	221272	194807	193405	220513	192535	210085	232406	252778	168797	397896	197983	235192
AsPC-1	GEM	Q5T9C2-2;Q5T9C2	Protein FAM102A	FAM102A	1	1	1.1056	1	0.734479	0.789819	1.24704	0.879564	0.755392	1.24572	0.676468	2.00901	up	5906.86	3404.54	4310.54	4825.06	3869.2	3493.94	3972.35	2044.91	2707.08	5159.8	4142.02	2879.19	4256.22	5716.27	2845.31	4338.47
AsPC-1	GEM	Q9UKR5	Probable ergosterol biosynthetic protein 28	C14orf1	1	1	1.3764	1	0.956084	0.858676	0.93026	0.951207	1.2128	1.12524	1.13377	2.00883	up	12735.3	9737.82	11340.5	15324.1	16472.9	12332.8	12965.4	12621.9	10407.3	11373.7	10107.8	13541.8	11944.1	19833.5	9873.16	12176.1
AsPC-1	GEM	Q8N0U8;Q8N0U8-2	Vitamin K epoxide reductase complex subunit 1-like protein 1	VKORC1L1	5	5	10.375	1	0.827748	1.0626	1.0197	0.912311	1.05935	1.01397	1.16817	2.00478	up	419886	314356	295838	387267	379786	300771	329680	356128	336175	360169	355206	391957	335530	695123	346732	347560
AsPC-1	GEM	Q8N9L9	Acyl-coenzyme A thioesterase 4	ACOT4	1	1	3.6286	1	0.683981	1.36213	1.18622	0.852278	0.992664	1.07198	0.923543	1.99941		12742.2	11670.4	8567.76	10620.3	8953.12	9725.79	11411.5	10329.4	10405.7	11447.3	10678.6	9538.8	10328.5	14587.7	7295.98	8715.4
AsPC-1	GEM	P09917;P09917-5;P09917-2;P09917-3;P09917-4	Arachidonate 5-lipoxygenase	ALOX5	10	10	23.041	1	1.00181	1.23506	1.02005	1.10294	1.01113	0.774902	1.38792	1.99735		116726	88117.7	71346.8	102845	100824	97306.4	88224.5	90700.6	89702.6	91509.9	118092	107144	77197.5	187727	93987.7	116937
AsPC-1	GEM	Q8TED0;Q8TED0-3;Q8TED0-2	U3 small nucleolar RNA-associated protein 15 homolog	UTP15	13	13	42.075	1	0.965403	1.16982	0.923155	0.958606	0.966294	0.849802	1.18645	1.99654		943645	714605	610869	791812	857724	715399	746291	746595	772638	714188	840417	832759	701890	1.52921e+06	765930	910998
AsPC-1	GEM	O76054;O76054-5;O76054-4;Q9UDX4	SEC14-like protein 2	SEC14L2	6	6	18.793	1	0.95335	1.14315	1.10879	0.952426	0.98458	1.03913	1.23462	1.99491		111290	100980	88334.8	108780	98106.7	88057.2	92455.7	93566.1	95031.5	104176	100253	106370	86156.3	196357	98429.4	106099
AsPC-1	GEM	P62714	Serine/threonine-protein phosphatase 2A catalytic subunit beta isoform	PPP2CB	15	1	2.1344	1	0.961723	0.915451	1.11246	1.03913	1.15415	0.993396	1.1649	1.99213		33192.9	34934.6	38161	40917.9	36781.6	36287.7	34921.1	38743.3	33568.7	35032.1	35265	42744	36693.3	49455.7	24825.5	31922.4
AsPC-1	GEM	Q96FN4;Q96FN4-2	Copine-2	CPNE2	8	7	21.223	1	0.87712	1.21436	0.954559	1.03759	1.02084	1.04559	1.1018	1.99097		126095	127634	105104	114257	119696	105983	102144	116240	113867	121986	116668	119642	108588	201761	101338	110600
AsPC-1	GEM	P04844-2;P04844	Dolichyl-diphosphooligosaccharide--protein glycosyltransferase subunit 2	RPN2	18	18	149.94	1	0.836961	1.44246	1.04648	0.957701	1.18525	1.07899	1.1455	1.98874		2.631e+06	2.5325e+06	1.75568e+06	2.36336e+06	2.25839e+06	1.9779e+06	2.06526e+06	2.38758e+06	2.01441e+06	2.29484e+06	2.12683e+06	2.37475e+06	2.0731e+06	3.93228e+06	1.97728e+06	2.20204e+06
AsPC-1	GEM	Q9H190-3;Q9H190	Syntenin-2	SDCBP2	1	1	5.9251	1	0.901794	1.37523	1.06876	1.24467	0.928675	1.01198	1.14733	1.98031		49326.3	49662.3	36111.9	40851.9	38223.5	46440.3	37311.2	39771.6	42826.2	41622.9	41130.2	46656.3	40665.1	84520	42680.1	44482.2
AsPC-1	GEM	Q9P2K6	Kelch-like protein 42	KLHL42	1	1	2.8224	1	0.755494	0.853595	1.41778	1.24108	2.25634	0.75742	2.90378	1.97934		3109.47	2829.68	3315.01	4835.22	3410.42	3119.38	2513.44	2783.51	1233.64	3059.04	4038.76	4062.44	1399.02	4976.62	2514.29	2349.19
AsPC-1	GEM	P29597	Non-receptor tyrosine-protein kinase TYK2	TYK2	2	2	5.1221	1	0.562401	1.49566	1.39552	0.814805	1.09513	0.833259	0.928542	1.9776		6055.1	5516.43	3688.3	5446.26	3902.68	3591.3	4407.56	5842.04	5334.55	4571.18	5485.91	5311.55	5720.31	6868.37	3473.08	3405.39
AsPC-1	GEM	O14681-3;O14681	Etoposide-induced protein 2.4 homolog	EI24	1	1	1.2144	1	1.11391	1.20758	0.975638	0.845038	0.82281	0.831657	1.08057	1.97654		29897.3	29110.3	24106.3	29539.3	30277	28506.8	33734.4	22089.8	26846.8	28042.7	33719.1	33560.9	31058.5	55641.2	28150.9	33303
AsPC-1	GEM	Q9HC35;Q9HC35-2	Echinoderm microtubule-associated protein-like 4	EML4	31	31	168.71	1	0.896723	1.19182	0.864252	1.0367	1.06934	0.869773	1.22439	1.97175		3.21809e+06	2.61166e+06	2.19132e+06	2.59977e+06	3.00812e+06	2.57107e+06	2.48006e+06	2.72469e+06	2.54801e+06	2.50157e+06	2.87612e+06	2.92253e+06	2.38694e+06	5.50411e+06	2.79148e+06	2.88574e+06
AsPC-1	GEM	Q00325-2;Q00325	Phosphate carrier protein, mitochondrial	SLC25A3	16	16	49.988	1	0.89243	1.2479	1.01996	1.10889	1.23591	1.09502	1.2739	1.96339		9.51931e+06	7.80913e+06	6.2578e+06	7.92221e+06	7.76718e+06	7.66605e+06	6.91324e+06	8.38273e+06	6.78262e+06	8.46686e+06	7.73217e+06	8.83788e+06	6.93763e+06	1.48146e+07	7.54541e+06	8.49532e+06
AsPC-1	GEM	O43818	U3 small nucleolar RNA-interacting protein 2	RRP9	10	10	34.046	1	1.20452	1.41397	0.879804	1.16962	0.991202	1.01991	1.18111	1.96285		534358	556715	393724	476948	542108	521914	446224	532576	537303	585038	573618	572792	484962	1.09277e+06	556728	643642
AsPC-1	GEM	Q99805	Transmembrane 9 superfamily member 2	TM9SF2	6	6	16.321	1	0.9116	1.28864	0.947807	1.08179	0.92876	1.00714	1.22488	1.9593		574750	452026	350778	471404	497364	438843	405664	408141	439448	451768	448565	501303	409268	864285	441119	523942
AsPC-1	GEM	P38935	DNA-binding protein SMUBP-2	IGHMBP2	5	5	13.6	1	1.18481	1.39271	0.767558	1.34008	0.78523	1.0792	1.14867	1.95624		32982.1	36871	26474.4	29321.5	38201.1	34438.6	25699	27497.6	35018.5	38485.5	35661.1	31838.6	27717.7	53325.7	27259.3	39077.6
AsPC-1	GEM	Q9NZ01;Q9NZ01-2	Very-long-chain enoyl-CoA reductase	TECR	7	7	12.011	1	0.798333	1.35726	1.09137	0.968144	1.16672	0.965291	1.3455	1.95344		1.36985e+06	976209	719252	1.14708e+06	1.05105e+06	961764	993410	1.14002e+06	977119	1.06367e+06	1.10191e+06	1.2111e+06	900115	2.00412e+06	1.02594e+06	1.0936e+06
AsPC-1	GEM	O15258	Protein RER1	RER1	4	4	5.5375	1	0.889368	0.849366	1.02528	1.02442	0.913679	0.80259	1.2934	1.9524		757973	536287	631396	643799	627927	592169	578052	570104	623966	607561	757001	776563	600403	1.22062e+06	625190	674116
AsPC-1	GEM	P10620;P10620-2	Microsomal glutathione S-transferase 1	MGST1	3	3	20.142	1	0.789085	1.07782	1.10392	0.935157	1.0844	1.07429	1.42104	1.95228		455828	339559	315044	431368	390760	337002	360369	374672	345512	390223	363239	449551	316352	723383	370532	359687
AsPC-1	GEM	O15321-2;O15321	Transmembrane 9 superfamily member 1	TM9SF1	2	2	6.2042	1	1.01345	0.877849	1.23711	0.799576	1.09911	0.902504	1.10538	1.95112		53001.5	37855.6	43123.2	46314.1	37437.3	39557.9	49473.6	48103.3	43765.5	46237.9	51232.9	51728	46796.6	80281.3	41146.4	53714.3
AsPC-1	GEM	O95070	Protein YIF1A	YIF1A	2	2	13.123	1	0.877641	1.33531	1.14614	1.11801	1.27366	1.03503	1.52856	1.95017		29655.3	23883.8	17886.4	28915	25228.1	28212.2	25234.2	28810.7	22620.5	28584.9	27617.5	34917.3	22843.3	61231.2	31397.9	26026.7
AsPC-1	GEM	O15260;O15260-2;O15260-3	Surfeit locus protein 4	SURF4	6	6	51.626	1	0.929312	1.1632	1.00663	1.11382	1.0127	0.904864	1.18079	1.94436		1.19654e+06	950747	817352	1.08472e+06	1.07758e+06	979624	879516	1.0076e+06	994962	956213	1.05675e+06	1.05374e+06	892403	1.81058e+06	931198	1.11196e+06
AsPC-1	GEM	O15013-7;O15013-4;O15013-5;O15013;O15013-6	Rho guanine nucleotide exchange factor 10	ARHGEF10	9	9	18.091	1	0.985628	1.29962	0.824737	1.12018	0.825226	1.07246	1.08143	1.94374		149165	149535	115060	130830	158632	142837	127513	117835	142791	149545	139441	144256	133394	266697	137208	147021
AsPC-1	GEM	O14730-2;O14730	Serine/threonine-protein kinase RIO3	RIOK3	11	11	23.072	1	0.994866	1.06532	1.00891	1.10911	1.10164	1.10986	1.33885	1.93961		374283	392162	368116	360840	357654	385431	347514	398798	362003	436068	392903	466332	348309	769778	396872	372361
AsPC-1	GEM	Q8TF68-3;Q8TF68-2;Q8TF68;Q5T0B9	Zinc finger protein 384	ZNF384	5	5	15.682	1	0.965617	1.63467	0.640953	1.18596	0.822777	1.16489	0.908733	1.93874		45277.3	66944.1	40952.7	42956	67019	59090.8	49825.2	40782.8	49567.3	61155.6	52498.9	43526.3	47897.7	87279.3	45018.6	43720.6
AsPC-1	GEM	Q9UJA3-2;Q9UJA3-3;Q9UJA3;Q9UJA3-4	DNA helicase MCM8	MCM8	2	1	3.1326	1	0.921491	2.01851	0.732919	1.35053	0.947995	1.09387	1.2779	1.93789		2679.99	4200.3	2080.89	2239.67	3055.83	2206.22	1633.59	4425.51	4668.28	4008.61	3664.62	3157.91	2471.17	3078.42	1588.55	2469.58
AsPC-1	GEM	O15484	Calpain-5	CAPN5	12	12	24.738	1	1.06778	1.05227	0.851361	0.924229	0.985879	0.84763	1.17386	1.93427		454462	374409	355812	381854	448522	391287	423366	380241	385687	395367	466438	435494	370992	841827	435216	485265
AsPC-1	GEM	P15056	Serine/threonine-protein kinase B-raf	BRAF	6	1	2.0707	1	0.853654	0.804958	2.52185	1.71649	0.892614	1.0457	0.946852	1.93392		5269.02	4508.32	5600.7	5801.61	2300.53	7090.94	4131.07	3207.65	3593.55	3983.29	3809.2	5026.1	5308.22	7742.24	4003.38	4497.92
AsPC-1	GEM	Q9Y597;Q9Y597-2;Q9Y597-3	BTB/POZ domain-containing protein KCTD3	KCTD3	7	6	21.801	1	0.963473	1.13038	0.874238	1.12869	0.998892	0.913203	1.18324	1.9336		143778	133214	117848	124075	141924	136011	120504	127863	128005	134231	146989	145242	122749	252065	130361	138526
AsPC-1	GEM	P61026	Ras-related protein Rab-10	RAB10	10	8	42.936	1	0.952564	1.1809	1.05235	0.997307	1.13759	0.976658	1.3131	1.93334		3.50168e+06	3.22403e+06	2.73014e+06	3.27998e+06	3.1168e+06	2.7926e+06	2.80015e+06	3.09328e+06	2.71916e+06	3.06694e+06	3.14023e+06	3.52421e+06	2.68388e+06	5.65633e+06	2.92568e+06	3.33558e+06
AsPC-1	GEM	Q9NQW6;Q9NQW6-2	Actin-binding protein anillin	ANLN	35	35	164.92	1	1.10302	0.952554	0.995895	0.982934	1.09932	0.913724	1.00172	1.93106		2.89107e+06	2.99836e+06	3.1477e+06	3.19998e+06	3.21318e+06	2.96527e+06	3.01675e+06	3.26348e+06	2.96864e+06	2.78659e+06	3.04971e+06	2.8986e+06	2.89363e+06	5.82948e+06	3.0188e+06	3.18892e+06
AsPC-1	GEM	Q9BX95	Sphingosine-1-phosphate phosphatase 1	SGPP1	5	5	15.665	1	1.04948	1.1375	0.998341	0.963481	1.22384	0.880254	1.33822	1.93002		26743.3	19334.6	16997.5	23208.5	23247.1	22476.9	23328.8	28131.4	22986.1	18757.1	21308.7	31411.2	23472.4	44678.2	23149.1	28066.5
AsPC-1	GEM	Q96KA5-2;Q96KA5	Cleft lip and palate transmembrane protein 1-like protein	CLPTM1L	7	7	22.472	1	0.870636	1.21934	0.960128	1.04486	1.0333	1.17922	1.21418	1.9295		284999	263106	215777	266881	277964	247322	236704	259096	250745	299746	254189	279624	230300	484148	250919	248130
AsPC-1	GEM	Q2PZI1;Q2PZI1-2	Probable C-mannosyltransferase DPY19L1	DPY19L1	10	10	25.641	1	0.825121	1.09807	0.989026	0.980448	0.911538	1.05164	1.26424	1.92866		460463	358784	326741	430154	434927	374930	382407	369160	404986	388437	369362	443829	351064	730059	378531	379938
AsPC-1	GEM	Q8NEN9	PDZ domain-containing protein 8	PDZD8	6	6	13.814	1	0.754503	1.14764	0.9309	0.987572	1.19927	1.15156	1.00162	1.92485		40842.9	29443.5	25655.7	34057.8	36585.9	25015.9	25330.7	38076.8	31750	33256.5	28879.5	29666.7	29618.7	56133.3	29162.4	30816.1
AsPC-1	GEM	Q9Y2L1;Q9Y2L1-2	Exosome complex exonuclease RRP44	DIS3	20	20	68.146	1	1.01056	1.08692	0.861335	0.971578	0.905043	0.957061	1.1219	1.92096		897154	754258	693941	784486	910779	764131	786485	729946	806531	785338	820573	837686	746665	1.55833e+06	811226	906623
AsPC-1	GEM	P20020-6;P20020;P20020-4;P20020-1;P20020-5;P20020-2;Q01814-6;Q01814-8;Q01814-5;Q01814;Q01814-4;Q01814-7;Q01814-3;Q01814-2	Plasma membrane calcium-transporting ATPase 1	ATP2B1	24	16	99.27	1	1.07254	1.17771	0.986682	1.0389	1.00121	1.00755	1.29602	1.91982		1.76333e+06	1.62146e+06	1.37679e+06	1.60224e+06	1.62386e+06	1.60359e+06	1.54353e+06	1.68102e+06	1.67899e+06	1.88137e+06	1.86727e+06	1.97275e+06	1.52216e+06	3.24736e+06	1.69149e+06	1.89124e+06
AsPC-1	GEM	P49674	Casein kinase I isoform epsilon	CSNK1E	4	1	1.5374	1	1.18636	0.922938	1.1573	0.636437	0.611705	1.24675	0.78663	1.91916		5606.68	5325.27	5769.91	7778.99	6721.69	3508.61	5512.89	3736.46	6108.27	5475.6	4391.88	4656.68	5919.79	8120.11	4231.09	6651.53
AsPC-1	GEM	Q9H967	WD repeat-containing protein 76	WDR76	3	3	2.9432	1	0.897413	1.36523	0.896905	0.914796	0.684363	1.17745	1.73765	1.91741		22503	20338.1	14897.2	19272.2	21487.5	19372.8	21177.2	15814.6	23108.6	22582.1	19178.9	28320.4	16298	36619.5	19098.4	20194.5
AsPC-1	GEM	Q2VPB7	AP-5 complex subunit beta-1	AP5B1	1	1	3.5819	1	0.796177	1.01688	1.10329	1.28878	1.29617	0.891923	0.800313	1.91736		4656.26	4361.03	4288.64	3703.44	3356.72	5029.86	3902.81	5629.83	4343.43	3894.6	4366.52	3555.28	4442.36	5185.48	2704.5	3707.21
AsPC-1	GEM	Q9HCU5	Prolactin regulatory element-binding protein	PREB	7	7	23.817	1	1.05523	1.1144	0.964016	1.07776	1.05351	0.938509	1.21541	1.9164		534328	451151	404839	497079	515633	473776	439592	508564	482735	498178	530819	546590	449717	936565	488709	563839
AsPC-1	GEM	Q9UBC5	Unconventional myosin-Ia	MYO1A	40	35	175.69	1	1.06345	1.16074	0.94664	1.00385	1.04915	0.928917	1.18639	1.91632		2.6067e+06	2.34382e+06	2.01925e+06	2.34435e+06	2.4765e+06	2.32505e+06	2.31613e+06	2.48941e+06	2.37279e+06	2.53371e+06	2.7276e+06	2.6417e+06	2.22666e+06	4.63936e+06	2.42097e+06	2.77208e+06
AsPC-1	GEM	Q9H2F3-2;Q9H2F3	3 beta-hydroxysteroid dehydrogenase type 7	HSD3B7	6	6	31.822	1	1.03001	1.30674	0.843029	1.03687	0.958358	1.01599	1.18073	1.91593		137229	134368	102826	121918	144619	110715	106778	118242	123380	144401	142129	124680	105596	246577	128699	141348
AsPC-1	GEM	Q96P48-3;Q96P48;Q96P48-7;Q96P48-2;Q96P48-4;Q96P48-1;Q96P48-5	Arf-GAP with Rho-GAP domain, ANK repeat and PH domain-containing protein 1	ARAP1	13	13	49.879	1	0.979877	1.27069	0.939102	0.952306	0.891593	0.853563	1.19363	1.91466		101063	88898.4	69960.5	91788.7	97740.9	91338.3	95912.8	79635.7	89318.5	85323.9	99962.1	92460	77461.1	160080	83607.4	99029.4
AsPC-1	GEM	Q9H7D0;Q9H7D0-2	Dedicator of cytokinesis protein 5	DOCK5	49	46	153.02	1	0.949122	1.09316	0.853404	1.03491	0.97716	0.960258	1.12341	1.91252		1.9346e+06	1.57452e+06	1.44034e+06	1.70823e+06	2.00167e+06	1.76328e+06	1.7038e+06	1.69967e+06	1.7394e+06	1.76871e+06	1.84191e+06	1.79277e+06	1.59583e+06	3.26897e+06	1.70925e+06	1.83617e+06
AsPC-1	GEM	O15235	28S ribosomal protein S12, mitochondrial	MRPS12	2	2	4.4064	1	0.73055	1.30035	0.922088	1.18551	1.02517	0.935798	1.07153	1.9111		225372	201422	154898	183733	199258	195110	164579	174283	170004	179267	191566	181168	169073	351003	183665	164645
AsPC-1	GEM	P14921-5;P14921-2;P14921;P14921-4;P14921-3	Protein C-ets-1	ETS1	2	2	5.4293	1	0.884087	0.840389	0.805834	0.985531	1.13449	0.735573	1.17213	1.90992		10495.7	7436.36	8848.71	10434.2	12948.3	8151.55	8271.23	13452.7	11857.9	8497.02	11551.6	11896.9	10149.7	16426.5	8600.63	9279.1
AsPC-1	GEM	Q96NB2	Sideroflexin-2	SFXN2	3	3	4.4411	1	0.998503	1.16639	0.940455	0.90919	1.42233	1.12819	1.32886	1.90728		18573.1	17815.9	15274.4	17095.5	18177.9	13595	14952.9	18905.2	13291.8	18859.4	16716.6	17986	13535	24634.7	12916.1	18545.3
AsPC-1	GEM	Q9NRY2;Q9NRY2-2	SOSS complex subunit C	INIP	2	2	6.6409	1	0.443162	1.19488	0.96983	0.479177	1.26533	1.37772	2.06777	1.90509		90541	66139.5	55352.5	114964	118541	37356	77958.7	109150	86262	90298	65541.8	90777.8	43901.2	92966.6	48799.2	40124.4
AsPC-1	GEM	Q14680-5;Q14680-7;Q14680-6;Q14680;Q14680-3;Q14680-4;Q14680-2;Q14680-8	Maternal embryonic leucine zipper kinase	MELK	2	2	22.518	1	0.930677	1.42741	1.10247	1.07686	0.882403	0.853013	0.935977	1.90172		17215.7	15907.3	11144.2	18471	16754.2	15838.2	14707.8	14726.5	16689.1	12223.8	14330.1	15545.7	16609.1	32593.1	17138.7	16022.2
AsPC-1	GEM	Q7Z388	Probable C-mannosyltransferase DPY19L4	DPY19L4	1	1	2.6228	1	0.582575	0.926373	0.978099	1.125	0.826736	1.05936	1.3268	1.89805		7771.2	4584.91	4949.31	5449.56	5571.58	4628.88	4114.54	4077.99	4932.64	4999.47	4719.34	3663.97	2761.5	9564.93	5039.34	4527.31
AsPC-1	GEM	Q13813-3	Spectrin alpha chain, non-erythrocytic 1	SPTAN1	153	1	1.4175	1	1.06212	1.43402	1.83102	1.68504	1.33393	0.807767	1.16823	1.89545		5182.55	7498.92	5229.31	4954.42	2705.83	9014.15	5349.52	6114.36	4583.71	4131.41	5114.6	6392.75	5472.15	5716.81	3016.07	5504.52
AsPC-1	GEM	Q9UBU9;Q9UBU9-2	Nuclear RNA export factor 1	NXF1	19	19	65.086	1	0.865748	1.3562	1.01054	1.49022	0.966963	1.64685	0.849444	1.89271		1.87166e+06	1.8714e+06	1.37989e+06	1.83826e+06	1.81908e+06	2.02567e+06	1.35931e+06	1.74283e+06	1.80237e+06	1.87176e+06	1.13657e+06	1.62576e+06	1.91391e+06	1.80453e+06	953411	1.62038e+06
AsPC-1	GEM	P54198;P54198-2	Protein HIRA	HIRA	3	3	13.414	1	1.19392	1.02951	0.825754	0.874437	1.20942	0.886653	0.912802	1.8919		14860.8	13616.8	13226.5	16397.2	19857.3	13285.8	15193.6	17714.6	14647.2	15783.1	17800.7	12123.1	13281.2	27491.4	14531.1	17742.7
AsPC-1	GEM	Q9NX61-2;Q9NX61	Transmembrane protein 161A	TMEM161A	1	1	2.7142	1	1.38997	1.09648	0.423068	1.08236	1.81756	0.331131	1.6362	1.89055		2241.62	1809.34	1650.13	1510.5	3570.34	1901.02	1756.37	3921.47	2157.55	1124.98	3397.37	2284.55	1396.26	5307.43	2807.34	3115.78
AsPC-1	GEM	P17676	CCAAT/enhancer-binding protein beta	CEBPB	1	1	2.5257	1	0.99999	0.745197	0.374055	1.45608	0.918736	0.850861	1.03425	1.8895		3991.29	3650.7	4898.97	885.494	2367.28	3597.13	2470.41	3449.05	3754.13	3606.98	4239.22	3451.01	3336.73	7311.7	3869.65	3991.25
AsPC-1	GEM	O00154-6;O00154-4;O00154-7;O00154;O00154-5;O00154-2;O00154-3;Q6ZUV0	Cytosolic acyl coenzyme A thioester hydrolase	ACOT7	11	11	33.691	1	1.07168	1.27935	0.959559	0.938742	1.1106	0.988818	1.34734	1.88871		1.29042e+06	1.1382e+06	889667	1.12679e+06	1.17428e+06	1.00181e+06	1.06719e+06	1.30122e+06	1.17163e+06	1.30029e+06	1.315e+06	1.46438e+06	1.08687e+06	2.35279e+06	1.24571e+06	1.38292e+06
AsPC-1	GEM	Q7KZN9-2;Q7KZN9	Cytochrome c oxidase assembly protein COX15 homolog	COX15	5	5	14.072	1	0.905691	1.18412	1.09906	0.986993	1.07493	1.0288	1.4217	1.88866		302516	218758	184742	252902	230107	220270	223173	252986	235350	262519	255169	288191	202708	470084	248897	273986
AsPC-1	GEM	P28074;P28074-3;P28074-2	Proteasome subunit beta type-5	PSMB5	14	14	82.028	1	1.01356	1.10622	0.998613	1.00831	1.07711	1.07822	1.12708	1.88726		2.45485e+06	2.2756e+06	2.0571e+06	2.43055e+06	2.43392e+06	2.3185e+06	2.29939e+06	2.37148e+06	2.20172e+06	2.49484e+06	2.31385e+06	2.50717e+06	2.22449e+06	4.02556e+06	2.13302e+06	2.48813e+06
AsPC-1	GEM	Q08211;Q08211-2	ATP-dependent RNA helicase A	DHX9	54	54	245.24	1	0.991565	1.23827	0.86224	1.04699	1.02543	1.03851	1.16177	1.88466		1.62964e+07	1.53155e+07	1.23685e+07	1.43816e+07	1.66793e+07	1.47033e+07	1.40434e+07	1.51082e+07	1.47336e+07	1.62229e+07	1.56214e+07	1.56041e+07	1.34313e+07	2.70944e+07	1.43762e+07	1.61589e+07
AsPC-1	GEM	P57088	Transmembrane protein 33	TMEM33	8	8	17.616	1	0.764841	1.18609	0.894401	1.00203	1.11836	1.17159	1.25211	1.88453		433509	291809	246026	388243	434082	349042	348335	343823	307434	374819	319924	385461	307850	598002	317322	331566
AsPC-1	GEM	P49407;P10523	Beta-arrestin-1	ARRB1	15	2	49.748	1	0.885488	1.21023	1.02176	1.11189	1.03923	0.952411	1.47418	1.88262		1.02263e+06	819841	677424	893889	874849	789607	710146	836592	805011	855062	897786	964618	654341	1.63268e+06	867240	905530
AsPC-1	GEM	P13498	Cytochrome b-245 light chain	CYBA	3	3	2.9104	1	0.979842	1.16201	1.0889	1.05283	0.994962	0.955037	1.24119	1.88046		928295	817553	703568	829512	761785	763743	725418	767702	771590	757663	793334	807984	650974	1.23749e+06	658076	909582
AsPC-1	GEM	P19447	TFIIH basal transcription factor complex helicase XPB subunit	ERCC3	5	5	11.408	1	0.873408	1.2008	0.778169	0.908142	1.11553	0.814098	1.26496	1.87797		64148.1	52644	43840.8	49445.2	63540.4	56383.2	62086.3	62260.2	55812.3	52385.2	64347.5	69503.9	54945.7	108672	57866.7	56027.5
AsPC-1	GEM	Q96EE3;Q96EE3-1	Nucleoporin SEH1	SEH1L	12	12	39.802	1	1.03669	1.08671	0.925183	0.905193	1.10317	0.952384	1.15227	1.87654		751795	627589	577515	681960	737108	596667	659160	709650	643281	712949	748594	730824	634245	1.30126e+06	693435	779375
AsPC-1	GEM	Q8N884-2;Q8N884	Cyclic GMP-AMP synthase	MB21D1	6	6	11.646	1	1.09534	0.963359	0.839762	1.05228	0.999791	0.954195	1.2613	1.87559		88661.4	85857	89122.6	87728.3	104468	88168.7	83788.1	85156.1	85173.9	94705.6	99251.8	99820.1	79140.9	162939	86873.3	97114.6
AsPC-1	GEM	Q32NB8-3;Q32NB8-2;Q32NB8	CDP-diacylglycerol--glycerol-3-phosphate 3-phosphatidyltransferase, mitochondrial	PGS1	1	1	3.1257	1	0.712826	1.11181	0.850609	1.10836	1.18933	0.590943	1.38125	1.87427		6293.41	5118.1	4603.39	5234.66	6154.01	4345.14	3920.34	4931.96	4146.84	3925.03	6641.98	6555.74	4746.22	7346.58	3919.7	4486.1
AsPC-1	GEM	Q9UNY4;Q9UNY4-2	Transcription termination factor 2	TTF2	11	11	32.738	1	1.3303	1.03618	1.0818	0.912609	0.931514	1.0528	1.18635	1.87351		68068.2	73934	71352.8	77623.6	71754.4	76308.9	83616.2	83693.4	89846.6	92892.3	88233.7	103665	87381.8	184178	98306.6	90551
AsPC-1	GEM	Q9NTJ5;Q9NTJ5-2	Phosphatidylinositide phosphatase SAC1	SACM1L	21	21	95.767	1	0.959993	0.996836	1.10111	0.900509	1.12241	0.945892	1.10615	1.87304		1.2061e+06	963279	966336	1.11551e+06	1.01307e+06	944133	1.04844e+06	1.15978e+06	1.03329e+06	1.12381e+06	1.1881e+06	1.17712e+06	1.06415e+06	1.99239e+06	1.06372e+06	1.15785e+06
AsPC-1	GEM	P53675-2;P53675	Clathrin heavy chain 2	CLTCL1	18	1	9.4592	1	0.811747	1.30367	1.12705	1.18945	1.22896	1.24876	1.56603	1.87191		471442	411815	315889	439394	389862	409342	344143	408554	332438	419128	335635	441275	281779	642757	343370	382692
AsPC-1	GEM	Q15326-6;Q15326-3;Q15326;Q15326-4;Q15326-5;Q15326-2	Zinc finger MYND domain-containing protein 11	ZMYND11	12	12	20.287	1	1.03	1.0272	0.944454	1.01173	1.09207	1.02462	1.26004	1.86504		250052	248316	241742	245431	259865	232165	229473	250351	229245	260759	254492	284239	225579	456701	244874	257552
AsPC-1	GEM	P12931;P12931-2	Proto-oncogene tyrosine-protein kinase Src	SRC	16	10	50.245	1	0.945999	1.09403	1.03532	0.932025	1.0991	0.934161	1.23708	1.8625		540711	433388	396140	467299	451357	407147	436841	475180	432334	479740	513552	501645	405506	832630	447050	511512
AsPC-1	GEM	P03891	NADH-ubiquinone oxidoreductase chain 2	MT-ND2	1	1	2.5915	1	0.606029	1.03435	1.29413	0.595178	0.790866	0.743218	1.06895	1.85963		8768.26	6194.73	5988.98	11482.3	8872.57	6036.39	10142.2	6903.81	8729.42	8509.5	11449.5	10196.6	9538.86	18618.6	10012	5313.82
AsPC-1	GEM	O00258;O00258-2	Tail-anchored protein insertion receptor WRB	WRB	3	3	9.7225	1	0.86269	1.46206	1.13527	0.886401	1.18098	1.08538	1.06166	1.85961		24718.3	21775.3	14893.6	21088.6	18575.9	20751.4	23410.9	17459.6	14784	22494.2	20724.7	19642.1	18501.2	33683.8	18113.4	21324.2
AsPC-1	GEM	Q9BTX1-5;Q9BTX1-2;Q9BTX1;Q9BTX1-6;Q9BTX1-4;Q9BTX1-3	Nucleoporin NDC1	NDC1	13	13	38.696	1	0.870667	1.03345	0.962937	0.968621	1.01757	0.854797	1.08469	1.85686		436622	337092	326182	387227	402131	344871	356043	369616	363235	341380	399370	360636	332479	636311	342680	380153
AsPC-1	GEM	O75083;O75083-3	WD repeat-containing protein 1	WDR1	25	25	108.09	1	0.935697	1.38176	0.851813	1.04211	0.956414	1.00621	1.10189	1.8565		8.37078e+06	8.23491e+06	5.95971e+06	6.95477e+06	8.16467e+06	7.04511e+06	6.76041e+06	7.18239e+06	7.5097e+06	7.76119e+06	7.71328e+06	7.5207e+06	6.82525e+06	1.36802e+07	7.3688e+06	7.83252e+06
AsPC-1	GEM	P53803	DNA-directed RNA polymerases I, II, and III subunit RPABC4	POLR2K	2	2	6.8224	1	0.667803	1.16445	0.872877	1.16347	0.908506	1.0959	0.896921	1.85637		245787	168690	144867	180473	206756	190890	164069	158346	174292	210480	192062	169263	188715	309988	166986	164138
AsPC-1	GEM	Q86YN1;Q86YN1-2	Dolichyldiphosphatase 1	DOLPP1	2	2	7.3504	1	0.951471	1.25159	1.03846	1.04876	1.07286	0.901805	1.11885	1.85513		46412.3	37647.8	30080	42690.7	41109.5	39291.2	37464.3	43609.9	40648.2	40001.7	44357.3	39875.4	35639.6	69637.2	37537.7	44159.9
AsPC-1	GEM	O00159-3;O00159;O00159-2	Unconventional myosin-Ic	MYO1C	46	45	168.06	1	0.998488	1.17914	0.877155	1.04083	0.977237	0.96466	1.15767	1.85409		6.0993e+06	5.81252e+06	4.92944e+06	5.45273e+06	6.21638e+06	5.61297e+06	5.39278e+06	5.42517e+06	5.55154e+06	5.79078e+06	6.00292e+06	6.00443e+06	5.18666e+06	1.04586e+07	5.64085e+06	6.09008e+06
AsPC-1	GEM	P07947;P06241-3;P06241-2;P06241;P08631-3;P08631-2;P08631-4;P08631;P06239;P06239-3	Tyrosine-protein kinase Yes	YES1	11	6	63.641	1	0.948281	1.20393	0.980101	1.0331	1.15243	0.904328	1.16558	1.85399		306536	293490	243777	273481	279034	255240	247063	279847	242832	274359	303384	269952	231603	473395	255338	290683
AsPC-1	GEM	Q99570	Phosphoinositide 3-kinase regulatory subunit 4	PIK3R4	15	15	54.945	1	0.962321	1.02774	1.01978	0.988324	1.04424	1.01912	1.26251	1.85255		218365	181282	176389	215678	211495	192418	194691	198580	190167	207966	204065	221387	175354	362906	195896	210137
AsPC-1	GEM	O14880	Microsomal glutathione S-transferase 3	MGST3	5	5	32.584	1	0.811396	0.978961	1.06823	1.11329	1.12745	1.05273	1.10396	1.84958		1.16687e+06	909124	928662	1.08905e+06	1.01949e+06	968517	869956	991776	879663	909353	863807	952382	862698	1.78437e+06	964744	946794
AsPC-1	GEM	Q15392-2;Q15392	Delta(24)-sterol reductase	DHCR24	9	9	22.488	1	0.938748	1.10053	0.943131	1.05371	1.00332	0.938384	1.16869	1.84952		1.51351e+06	1.23666e+06	1.1237e+06	1.34589e+06	1.42704e+06	1.23049e+06	1.16777e+06	1.34651e+06	1.34206e+06	1.28764e+06	1.37219e+06	1.39913e+06	1.19717e+06	2.23568e+06	1.20879e+06	1.4208e+06
AsPC-1	GEM	Q6NTF9-2;Q6NTF9;Q6NTF9-3	Rhomboid domain-containing protein 2	RHBDD2	3	3	4.1051	1	0.829946	0.831946	1.12653	1.10891	1.13804	1.00517	1.33549	1.84843		72696.9	51043.8	61354.7	77663.2	68940.1	65843.4	59376.8	64840.9	56975.7	63418.7	63092.7	71867.8	53814	115340	62399.1	60334.5
AsPC-1	GEM	Q99735-2;Q99735	Microsomal glutathione S-transferase 2	MGST2	2	2	12.17	1	0.94716	1.24332	1.02314	1.09847	0.962472	1.07498	1.05547	1.84765		185985	161888	130206	179113	175062	158685	144460	148191	153969	155685	144827	157961	149659	290175	157051	176157
AsPC-1	GEM	O14524-2;O14524	Transmembrane protein 194A	TMEM194A	3	3	7.4613	1	1.09994	0.981665	1.37384	0.948446	1.08297	1.15611	1.20745	1.8469		23942.5	20884.2	21274.2	29070.7	21160.2	23759.7	25051.2	27323.8	25230.5	24127	20869.2	31662.6	26222.6	39680.8	21485	26335.2
AsPC-1	GEM	O00180	Potassium channel subfamily K member 1	KCNK1	2	2	27.486	1	0.980298	1.17688	0.960329	1.14155	0.93706	1.19854	1.11696	1.84536		171620	197772	168047	165939	172794	190078	166509	153418	163723	194869	162589	204103	182731	292551	158534	168239
AsPC-1	GEM	Q11201	CMP-N-acetylneuraminate-beta-galactosamide-alpha-2,3-sialyltransferase 1	ST3GAL1	3	2	5.6825	1	0.96424	1.19856	1.10276	1.57331	1.21979	1.75266	0.687967	1.84466		32508.8	33051.8	27576.3	40882.2	37072.6	39247.5	24945.9	41970.6	34408	32532.1	18561.5	22315.6	32437.1	25193.5	13657.5	31346.3
AsPC-1	GEM	P48147	Prolyl endopeptidase	PREP	28	28	90.161	1	0.970176	1.2113	0.873319	1.01697	0.936574	0.896883	1.19479	1.84298		1.44968e+06	1.25158e+06	1.03325e+06	1.22095e+06	1.39806e+06	1.18365e+06	1.16389e+06	1.18537e+06	1.26565e+06	1.25353e+06	1.39765e+06	1.33669e+06	1.11876e+06	2.34613e+06	1.27301e+06	1.40645e+06
AsPC-1	GEM	O00562-2;O00562	Membrane-associated phosphatidylinositol transfer protein 1	PITPNM1	3	3	8.8606	1	0.769932	1.49282	0.877309	1.07781	1.0181	0.88799	1.12426	1.84261		19912	18801.5	12594.6	13274.1	15130.5	18260.9	16942.6	17069.4	16765.9	16643.1	18742.4	18872.9	16786.9	33908.4	18402.4	15330.9
AsPC-1	GEM	Q9HCM4-4;Q9HCM4-3;Q9HCM4;Q9HCM4-2	Band 4.1-like protein 5	EPB41L5	5	3	13.301	1	0.87817	0.85713	1.12966	1.0669	1.10626	1.02485	1.20958	1.84164		28858	20546	23970.7	29627.8	26227.2	27037.2	25341.8	22945.7	20741.8	27759.1	27086	26454.2	21870.6	43162.9	23437.2	25342.2
AsPC-1	GEM	Q7Z2K6;Q7Z2K6-2	Endoplasmic reticulum metallopeptidase 1	ERMP1	11	11	54.092	1	0.928399	1.20274	1.04144	0.978615	1.08267	0.922551	1.35049	1.84105		481894	423382	352016	424979	408068	357481	365293	442978	409155	427665	463569	467066	345850	766183	416167	447390
AsPC-1	GEM	P09327;P09327-2;O75366-2;O75366	Villin-1	VIL1	30	30	97.326	1	1.07662	1.18694	0.898863	1.03696	1.10058	1.00236	1.12672	1.84029		7.9531e+06	7.64542e+06	6.44129e+06	6.95596e+06	7.73862e+06	6.9184e+06	6.67179e+06	7.77372e+06	7.06331e+06	8.11757e+06	8.09843e+06	7.74703e+06	6.87571e+06	1.33897e+07	7.27586e+06	8.5625e+06
AsPC-1	GEM	Q05655;Q05655-2;Q04759-3;Q04759-2;Q04759	Protein kinase C delta type;Protein kinase C delta type regulatory subunit;Protein kinase C delta type catalytic subunit	PRKCD	18	18	54.301	1	0.938192	1.2007	0.938919	1.01187	0.941789	1.01465	1.19577	1.83827		618167	578745	482008	560849	597335	529674	523462	509817	541328	591035	582499	575970	481673	980637	533457	579959
AsPC-1	GEM	P04350	Tubulin beta-4A chain	TUBB4A	22	1	33.666	1	1.59756	1.35899	0.693033	1.45729	0.847739	1.12603	0.701773	1.83594		229890	422238	310700	201831	291228	326537	224072	207994	245352	320311	284460	266915	380344	479657	261260	367264
AsPC-1	GEM	Q01968-2;Q01968	Inositol polyphosphate 5-phosphatase OCRL-1	OCRL	6	6	10.557	1	1.09352	1.10674	0.805077	0.865739	0.850532	1.07372	1.34636	1.83444		63462	71581.8	64678.3	64498.7	80114.9	57496.3	66412.9	60374.5	70984.4	72733.9	67740.4	73962.2	54934.8	124722	67989.2	69396.7
AsPC-1	GEM	Q9P2E3;Q9P2E3-2	NFX1-type zinc finger-containing protein 1	ZNFX1	11	11	16.581	1	1.17582	1.07511	0.803891	0.88433	0.863345	0.898377	1.16419	1.83385		68484	61179.5	56905.4	62768.1	78080.4	67138.4	75920.1	67263.5	77910.3	72277.9	80453.9	80623.5	69252.9	151258	82480.7	80525.1
AsPC-1	GEM	P12236	ADP/ATP translocase 3;ADP/ATP translocase 3, N-terminally processed	SLC25A6	20	4	79.995	1	0.901677	1.12797	1.02782	0.975586	1.2211	0.976123	1.41868	1.83249		3.2944e+07	2.54075e+07	2.25249e+07	2.84345e+07	2.76648e+07	2.49395e+07	2.55637e+07	2.94958e+07	2.41551e+07	2.7251e+07	2.79176e+07	3.24368e+07	2.28641e+07	4.67577e+07	2.55159e+07	2.97049e+07
AsPC-1	GEM	P56470	Galectin-4	LGALS4	15	15	63.399	1	0.916472	1.26096	0.969582	0.934537	1.15156	1.14117	0.9453	1.83075		9.36814e+06	8.99954e+06	7.13706e+06	8.8321e+06	9.10919e+06	7.78937e+06	8.335e+06	9.2582e+06	8.03971e+06	9.29013e+06	8.14087e+06	8.19859e+06	8.673e+06	1.46827e+07	8.02008e+06	8.58564e+06
AsPC-1	GEM	P78325;P78325-2;P78325-3	Disintegrin and metalloproteinase domain-containing protein 8	ADAM8	4	4	4.4658	1	1.06682	0.921802	0.951109	0.980317	0.954996	1.10777	1.24346	1.82968		32948.9	35446.8	38453.8	29268.7	30773.3	31603.7	32238.2	33261.4	34828.9	34276.3	30941.6	36369.3	29248.4	54852.5	29979.3	35150.4
AsPC-1	GEM	Q9NZM1-6;Q9NZM1;Q9NZM1-2;Q9NZM1-5;Q9NZM1-7;Q9NZM1-8;Q9NZM1-4;O75923-15;REV__P24752	Myoferlin	MYOF	108	2	323.31	1	1.02742	1.14957	0.827983	1.00254	0.964848	0.95305	1.04585	1.82574		2.90395e+07	2.65751e+07	2.31175e+07	2.68729e+07	3.24559e+07	2.81249e+07	2.80536e+07	2.65562e+07	2.75237e+07	2.72501e+07	2.85925e+07	2.7333e+07	2.61347e+07	4.99823e+07	2.73764e+07	2.98357e+07
AsPC-1	GEM	P51530-3;P51530-4;P51530;P51530-2	DNA replication ATP-dependent helicase/nuclease DNA2;DNA replication nuclease DNA2;DNA replication ATP-dependent helicase DNA2	DNA2	3	3	9.0972	1	0.659542	0.910633	0.836366	1.17069	1.05064	1.21266	1.19858	1.82495		21154.3	13713.2	15059	15263.4	18249.6	18902.3	16146.3	16361.5	15572.9	20258	16705.5	19547.6	16308.9	31316.9	17160.5	13952.2
AsPC-1	GEM	Q9NR19;Q9NR19-2	Acetyl-coenzyme A synthetase, cytoplasmic	ACSS2	14	14	40.62	1	1.02531	1.16836	0.951462	0.972874	1.0847	0.971238	1.1956	1.82416		635343	653279	559142	614059	645384	562134	577808	667052	614964	648558	667765	644614	539157	1.14827e+06	629478	651424
AsPC-1	GEM	O43795-2;O43795	Unconventional myosin-Ib	MYO1B	30	26	100.41	1	1.10569	1.12416	0.895834	0.997691	0.922853	0.897018	1.13314	1.82326		1.2751e+06	1.10458e+06	982579	1.12881e+06	1.26007e+06	1.14272e+06	1.14537e+06	1.09653e+06	1.18819e+06	1.18683e+06	1.32308e+06	1.30934e+06	1.1555e+06	2.3193e+06	1.27206e+06	1.40986e+06
AsPC-1	GEM	Q68D06;Q68D06-2	Schlafen family member 13	SLFN13	3	3	1.5633	1	0.777502	1.64364	1.09712	1.60359	1.01849	1.14327	1.26383	1.82292		12092.2	9701.32	5902.35	11243.2	10248	8673.79	5408.97	9229.86	9062.28	9377.2	8202.1	11293.6	8935.98	12108.1	6642.14	9401.74
AsPC-1	GEM	Q8IW92;Q8NCI6-2;Q8NCI6	Beta-galactosidase-1-like protein 2	GLB1L2	9	9	29.032	1	1.03208	1.10618	1.1723	0.853207	1.14956	0.833523	1.23064	1.82219		168497	138266	124994	155392	132553	120539	141277	145043	126173	141080	169257	157428	127923	260757	143101	173902
AsPC-1	GEM	Q5MNZ6	WD repeat domain phosphoinositide-interacting protein 3	WDR45B	2	2	4.1761	1	0.700088	0.964481	1.00779	0.971969	1.01515	1.12548	1.05632	1.82183		36916.9	26292.7	27260.9	31551	31307	25816.2	26560.7	28540.1	28114.2	31753.8	28213.6	25209.4	23865.4	50238.3	27575.7	25845.1
AsPC-1	GEM	Q8NHU6-3;Q8NHU6-2;Q8NHU6	Tudor domain-containing protein 7	TDRD7	1	1	3.4546	1	0.61451	0.823508	0.897126	1.30443	1.03931	1.01821	1.41823	1.82139		21458.8	13655.6	16582.2	18853.8	21015.8	18680.4	14320.7	17923.9	17246	15548.8	15270.8	17124.3	12074.4	26761	14692.6	13186.7
AsPC-1	GEM	Q9BZL6-2;Q9BZL6;Q9BZL6-3	Serine/threonine-protein kinase D2	PRKD2	1	1	3.9919	1	1.17575	1.72743	0.576319	0.917472	1.36491	1.14796	0.872898	1.82088		7852.29	8497.78	4919.32	7109.74	12336.5	7628.1	8314.26	9839.85	7209.17	8668.48	7551.21	6916.9	7924.07	16240.2	8918.9	9232.32
AsPC-1	GEM	Q8IYA6;Q8IYA6-3;Q8IYA6-2	Cytoskeleton-associated protein 2-like	CKAP2L	3	3	2.5131	1	0.876175	1.05899	0.701395	1.0266	0.615958	0.792942	0.783146	1.8208		9859.4	8892.23	8396.88	6643.78	9472.23	9275.09	9034.73	6049.7	9821.6	7832.92	9878.3	7721.59	9859.71	13023.3	7152.52	8638.56
AsPC-1	GEM	Q9UL63-2;Q9UL63	Muskelin	MKLN1	3	3	10.096	1	0.84311	0.986406	0.938063	1.02675	0.88173	1.34176	1.1582	1.81954		24317.2	22656.5	22968.7	23792	25362.9	22833.4	22238.6	19061.9	21618.7	23595.6	17585.5	18963.4	16373.1	42466.2	23339	20502.1
AsPC-1	GEM	P11166	Solute carrier family 2, facilitated glucose transporter member 1	SLC2A1	7	7	13.319	1	0.873982	1.07342	1.05569	0.928959	1.0539	1.12961	1.01936	1.81817		1.60924e+06	1.36854e+06	1.27493e+06	1.54864e+06	1.46694e+06	1.36835e+06	1.473e+06	1.50926e+06	1.43207e+06	1.39527e+06	1.23518e+06	1.48339e+06	1.45521e+06	2.34168e+06	1.28793e+06	1.40645e+06
AsPC-1	GEM	Q9C0D9	Ethanolaminephosphotransferase 1	EPT1	2	2	8.5962	1	0.924741	1.30829	0.91573	0.996287	1.01173	1.12646	1.1134	1.8177		117848	113382	86664.1	100127	109341	94634	94986.7	100024	98864.1	105998	94098.9	110995	99690.2	172872	95105	108979
AsPC-1	GEM	Q9Y6K0	Choline/ethanolaminephosphotransferase 1	CEPT1	1	1	2.8198	1	0.832668	1.11464	1.09165	1.04109	1.18683	0.928059	1.41529	1.81683		42771.2	26991.9	24215.8	32292.9	29581.7	26662.6	25610.2	34774	29300	29165.7	31426.6	38666.8	27320.8	59949.6	32996.8	35614.2
AsPC-1	GEM	Q9UBX3;Q9UBX3-2	Mitochondrial dicarboxylate carrier	SLC25A10	8	8	40.846	1	0.859513	1.09678	0.890641	0.937622	1.11391	1.04196	1.06155	1.81661		940981	775314	706900	765953	860002	704450	751316	816168	732703	823095	789949	807562	760737	1.29551e+06	713146	808785
AsPC-1	GEM	Q12769;Q12769-3;Q12769-2	Nuclear pore complex protein Nup160	NUP160	26	26	97.86	1	0.877197	1.15987	1.03524	0.98436	1.12232	1.04236	1.21175	1.81465		725934	618717	533438	729718	704879	633250	643311	670313	597257	711504	682587	699262	577068	1.10036e+06	606377	636787
AsPC-1	GEM	Q8WXI4-2;Q8WXI4	Acyl-coenzyme A thioesterase 11	ACOT11	4	4	29.23	1	0.921922	1.00935	0.956602	1.01989	1.08103	1.05386	1.15808	1.8135		66261.9	53130.4	52638.2	57133	59724.9	51722.2	50713.6	58288	53919.2	60128.6	57055.7	52954.7	45726.2	99297.8	54754.8	61088.3
AsPC-1	GEM	O95425-2;O95425-4;O95425-3;O95425	Supervillin	SVIL	21	21	130.32	1	1.02365	1.04944	0.860249	1.00741	0.941338	0.942041	1.10766	1.81212		342781	333293	317590	342096	397670	334783	332320	325636	345928	333068	353559	349515	315543	585362	323026	350889
AsPC-1	GEM	P19174;P19174-2	1-phosphatidylinositol 4,5-bisphosphate phosphodiesterase gamma-1	PLCG1	11	11	46.533	1	1.02689	1.04448	0.914266	1.01402	0.881294	0.851582	1.21929	1.80993		100858	88595.1	84822	97532.1	106678	96279.4	94947.8	83059.6	94247.3	88347.3	103745	112081	91923.4	172458	95284.4	103570
AsPC-1	GEM	P60059	Protein transport protein Sec61 subunit gamma	SEC61G	2	2	21.54	1	0.518348	0.770676	1.15531	0.801449	1.18973	0.992876	1.27045	1.80871		59704.9	30858.8	40041.2	78352.2	67819.1	41550.2	51843.8	56012.1	47079.7	41035.8	41330.3	51954.2	40894.2	61517.9	34012.1	30947.9
AsPC-1	GEM	Q9H6R6-2;Q9H6R6	Palmitoyltransferase ZDHHC6	ZDHHC6	4	4	5.41	1	0.798517	1.28238	0.892387	0.920711	0.941365	0.932851	1.2004	1.8073		43501.2	45099.2	35168.3	41732.3	46764.8	35706.9	38781.9	39933.9	42421.3	37830.2	40553.3	40261.5	33540.2	72713.1	40233.1	34736.4
AsPC-1	GEM	Q02878	60S ribosomal protein L6	RPL6	15	15	53.593	1	1.07291	1.11574	0.817443	0.998708	1.01489	0.877353	1.12331	1.80596		1.35883e+07	1.21955e+07	1.09304e+07	1.19145e+07	1.45753e+07	1.17501e+07	1.17653e+07	1.18258e+07	1.16523e+07	1.08404e+07	1.23558e+07	1.21734e+07	1.08371e+07	2.16409e+07	1.1983e+07	1.45791e+07
AsPC-1	GEM	Q5JPE7;Q5JPE7-2;Q5JPE7-3	Nodal modulator 2	NOMO2	34	1	160.22	1	0.926026	1.2138	1.018	0.997285	1.15588	1.09661	1.0962	1.80127		2.46441e+06	2.18738e+06	1.80209e+06	2.27967e+06	2.23935e+06	2.007e+06	2.01246e+06	2.2782e+06	1.97096e+06	2.3066e+06	2.10339e+06	2.07119e+06	1.88942e+06	3.4842e+06	1.93431e+06	2.28211e+06
AsPC-1	GEM	O96018	Amyloid beta A4 precursor protein-binding family A member 3	APBA3	1	1	1.1299	1	1.02309	1.57934	0.784506	1.39104	1.94555	0.745535	0.841989	1.79997		1659.4	2577.55	1632.04	1978.57	2522.06	4289.61	3083.74	4582.74	2355.5	1650.03	2213.22	2774.32	3294.96	2914.24	1619.05	1697.72
AsPC-1	GEM	O75071	EF-hand calcium-binding domain-containing protein 14	EFCAB14	5	5	11.603	1	0.952794	1.35674	0.82576	1.26714	0.986228	1.355	0.866681	1.79995		99423.5	148898	109747	113582	137549	140946	111232	118990	120652	128279	94670.8	112332	129612	151120	83957.8	94730.1
AsPC-1	GEM	Q15436;Q15436-2	Protein transport protein Sec23A	SEC23A	25	22	131.38	1	0.944254	1.13129	0.948602	0.99041	1.17143	1.04283	1.13356	1.79954		2.32749e+06	2.17236e+06	1.92025e+06	2.0653e+06	2.1772e+06	1.92649e+06	1.94514e+06	2.27464e+06	1.94176e+06	2.27123e+06	2.17796e+06	2.128e+06	1.87728e+06	3.78627e+06	2.10402e+06	2.19774e+06
AsPC-1	GEM	O95707	Ribonuclease P protein subunit p29	POP4	5	5	18.441	1	0.955516	1.37868	0.867565	1.07394	0.786288	1.00124	1.15854	1.79792		143524	157621	114327	133401	153765	135465	126138	107494	136710	145452	145271	136444	117772	240813	133940	137139
AsPC-1	GEM	Q9NSY0;Q9NSY0-5;Q9NSY0-2	Nuclear receptor-binding protein 2	NRBP2	3	2	11.576	1	0.889117	1.16927	0.895112	1.08988	1.02673	1.16481	2.0034	1.79772		17279.1	16781.5	14352.2	17235.5	19255.1	15987.4	14669	16897	16457.1	20856.8	17905.8	21869.2	10916.1	33537.4	18655.5	15363.1
AsPC-1	GEM	P63096;P63096-2	Guanine nucleotide-binding protein G(i) subunit alpha-1	GNAI1	13	6	26.094	1	0.977469	1.31517	1.05915	0.966469	0.950714	1.08339	1.195	1.79661		580332	672842	511602	592740	559640	493444	510563	499434	525326	637849	588754	553085	462831	986309	548983	567256
AsPC-1	GEM	Q9NXD2;Q9NXD2-2;Q9NXD2-3	Myotubularin-related protein 10	MTMR10	6	6	16.757	1	0.918575	1.12405	0.910806	1.04397	0.844372	0.914942	1.00914	1.79627		95668.3	81982.1	72934.3	78987.2	86722.3	79904	76539	74485.7	88214.4	81440.5	89011.7	83005.5	82253.6	148797	82836.7	87878.5
AsPC-1	GEM	Q8WVC6;Q8WVC6-2	Dephospho-CoA kinase domain-containing protein	DCAKD	3	3	12.699	1	0.683914	0.998877	1.02192	1.0933	1.00135	1.05882	1.01308	1.79603		54224.3	38940.7	38984.5	34206.9	33473.1	36904.9	33755.5	37058.4	37008.4	43955.1	41513.1	40288.6	39768.5	59244.5	32986.4	37084.7
AsPC-1	GEM	Q99618	Cell division cycle-associated protein 3	CDCA3	6	6	20.55	1	0.809686	1.28983	0.924558	0.930524	1.22533	1.05289	1.31355	1.79575		109963	115481	89531.9	102032	110358	82524.3	88685.9	111553	91038.8	104212	98977	98678.9	75123.7	143585	79958.1	89035.6
AsPC-1	GEM	Q8IY18	Structural maintenance of chromosomes protein 5	SMC5	1	1	6.5884	1	0.842253	0.862722	0.995292	0.88242	0.780054	0.781084	1.70778	1.79449		14082.1	10327.7	11971.1	12196.4	12254.1	10649.1	12068.1	10558.7	13535.8	8922.53	11423.3	16030.4	9386.68	17700.4	9863.72	11860.7
AsPC-1	GEM	O14684	Prostaglandin E synthase	PTGES	3	3	3.9796	1	0.860765	1.05507	0.691582	0.999026	0.944966	1.0372	1.29624	1.79144		188317	137113	129956	141783	205013	120841	120958	139144	147248	165021	159103	161621	124684	291685	162821	162097
AsPC-1	GEM	P57057	Glycerol-3-phosphate transporter	SLC37A1	1	1	2.5364	1	0.834742	0.876496	1.23976	0.704834	1.38881	0.798373	1.29336	1.79133		15275.6	11311.3	12905.2	14305	11538.5	11042.7	15667.1	19224.2	13842.3	10850.3	13590.5	16455.7	12723.2	16989.1	9484.06	12751.2
AsPC-1	GEM	Q9H1C4	Protein unc-93 homolog B1	UNC93B1	6	6	14.616	1	0.776236	1.27456	0.825641	0.981575	1.01041	1.03116	1.07821	1.79076		694462	627619	492420	551384	667826	559770	570277	599899	593721	637876	618600	615002	570392	998266	557455	539067
AsPC-1	GEM	Q9H0U3;Q9H0U3-2	Magnesium transporter protein 1	MAGT1	6	6	16.068	1	0.820174	1.09395	1.03732	1.05021	1.14362	1.08729	1.16748	1.79061		658354	563518	515125	569838	549339	574963	547474	611179	534423	592525	544954	604817	518054	849875	474628	539965
AsPC-1	GEM	Q9Y305-2;Q9Y305;Q9Y305-4;Q9Y305-3	Acyl-coenzyme A thioesterase 9, mitochondrial	ACOT9	16	16	38.422	1	1.00905	1.24904	0.871933	1.02473	0.869677	0.932348	1.1256	1.79026		1.17185e+06	1.22214e+06	978462	1.0668e+06	1.22349e+06	1.08325e+06	1.05711e+06	949633	1.09194e+06	1.13108e+06	1.21315e+06	1.13378e+06	1.00727e+06	1.97975e+06	1.10584e+06	1.18245e+06
AsPC-1	GEM	Q9ULI0-2;Q9ULI0	ATPase family AAA domain-containing protein 2B	ATAD2B	5	3	7.5468	1	0.75597	1.18647	1.30159	0.857328	0.912571	0.984274	1.32787	1.78994		25837.6	24387.1	20554.3	26276.3	20187.8	18668.3	21775	23203.5	25426.5	28267.2	28718.8	24009.9	18081.5	32170	17972.7	19532.5
AsPC-1	GEM	Q06787-5;Q06787-3;Q06787;Q06787-10	Fragile X mental retardation protein 1	FMR1	15	0	59.946	1	1.05623	1.24576	0.956693	0.90598	1.02373	0.942974	1.2766	1.78925		475941	482898	387632	439618	459519	401206	442842	449401	438983	467469	495739	484511	379534	769165	429880	502704
AsPC-1	GEM	P46977;P46977-2	Dolichyl-diphosphooligosaccharide--protein glycosyltransferase subunit STT3A	STT3A	16	15	89.134	1	0.888256	1.20922	1.01516	1.00814	1.10794	0.912946	1.22415	1.78606		2.8372e+06	2.36013e+06	1.95178e+06	2.47398e+06	2.43702e+06	2.29607e+06	2.27754e+06	2.50764e+06	2.26333e+06	2.39394e+06	2.62222e+06	2.73109e+06	2.23101e+06	4.08566e+06	2.28753e+06	2.52016e+06
AsPC-1	GEM	P50851;P50851-2;Q8NFP9;Q8NFP9-3	Lipopolysaccharide-responsive and beige-like anchor protein	LRBA	44	44	125.5	1	1.01617	1.06506	0.890369	1.01187	1.01831	1.00423	1.11435	1.78506		1.28193e+06	1.08091e+06	1.01488e+06	1.2024e+06	1.35046e+06	1.20487e+06	1.19073e+06	1.23521e+06	1.213e+06	1.27947e+06	1.27408e+06	1.26882e+06	1.13861e+06	2.10583e+06	1.1797e+06	1.30265e+06
AsPC-1	GEM	O60725	Protein-S-isoprenylcysteine O-methyltransferase	ICMT	3	3	2.8387	1	1.06662	1.32874	1.03352	1.0488	1.09784	1.08827	1.16086	1.78199		105376	86769	65301.8	97747.2	94576.8	90461.6	86252.5	112077	102089	115343	105988	110794	95440.9	168887	94774.4	112397
AsPC-1	GEM	Q9UHB4-4;Q9UHB4;Q9UHB4-2;Q9UHB4-3	NADPH-dependent diflavin oxidoreductase 1	NDOR1	7	7	18.454	1	1.08364	0.98144	1.0323	1.01189	0.926997	0.91678	1.36347	1.77799		30072	28217.2	28750.8	30307.6	29359.2	31812.2	31438.6	24764.5	26714.7	30551.8	33325.1	30819	22603.4	43635.8	24542.2	32587.3
AsPC-1	GEM	Q13751	Laminin subunit beta-3	LAMB3	28	28	101.7	1	1.06234	0.964947	1.16125	1.08935	0.931232	1.01457	0.971546	1.77771		518782	614500	636823	615722	530224	654215	600556	596339	640376	556510	548521	642583	661402	1.11293e+06	626050	551125
AsPC-1	GEM	P08237;P08237-3;P08237-2	ATP-dependent 6-phosphofructokinase, muscle type	PFKM	28	25	134.1	1	0.994367	1.25258	0.954427	1.02077	1.08322	1.06104	1.20373	1.77621		4.19857e+06	3.94529e+06	3.14972e+06	3.91543e+06	4.10239e+06	3.70977e+06	3.6343e+06	4.00806e+06	3.70012e+06	4.29066e+06	4.04381e+06	4.12197e+06	3.42433e+06	6.66931e+06	3.75481e+06	4.17491e+06
AsPC-1	GEM	Q05639	Elongation factor 1-alpha 2	EEF1A2	16	4	12.927	1	0.942436	1.14657	1.04665	1.00305	0.951566	0.992287	1.13373	1.77597		127519	117947	102869	126757	121108	121327	120958	115432	121308	134706	135754	127958	112864	219658	123684	120179
AsPC-1	GEM	P18440	Arylamine N-acetyltransferase 1	NAT1	1	1	1.102	1	1.0281	1.10407	1.02228	0.980328	1.15476	0.897232	1.24526	1.77518		24705.6	22889.2	20731.6	24430.9	23898.5	22155.6	22600.1	23452.8	20309.7	22976.2	25607.9	23346.3	18748.1	43729.3	24633.8	25399.8
AsPC-1	GEM	Q14764	Major vault protein	MVP	53	53	269.08	1	1.01466	1.29929	0.930138	1.05155	1.07031	1.02734	1.29189	1.77497		2.8454e+07	2.58232e+07	1.98748e+07	2.47292e+07	2.65866e+07	2.2529e+07	2.14245e+07	2.51804e+07	2.35262e+07	2.68228e+07	2.6109e+07	2.71611e+07	2.10243e+07	4.32733e+07	2.43797e+07	2.8871e+07
AsPC-1	GEM	P17252;P05771;P05771-2;P05129-2;P05129	Protein kinase C alpha type	PRKCA	13	13	33.503	1	1.06828	1.13143	0.957534	0.956877	1.04609	0.86209	1.08478	1.77483		813852	782236	691371	742853	775798	733127	766166	778811	744497	749575	869485	794873	732750	1.41332e+06	796313	869422
AsPC-1	GEM	Q6ZSS7	Major facilitator superfamily domain-containing protein 6	MFSD6	3	3	10.436	1	0.877277	1.3464	1.06476	1.18064	0.881991	1.08842	1.19187	1.77415		56363.4	56346.8	41849.9	50362.6	47299.6	52380.6	44366.2	46199.1	52380.5	54553.1	50121.5	52908.4	44391	79913.4	45043.1	49446.3
AsPC-1	GEM	P20336	Ras-related protein Rab-3A	RAB3A	3	1	7.2594	1	0.833876	1.13925	1.10234	1.5472	0.679736	0.870935	1.13388	1.77413		25869.8	20783.7	18243.4	26693.4	24215.1	29384.7	18992.2	16731.8	24615.2	23008.5	26418.2	25907.2	22848.3	38961.8	21961	21572.2
AsPC-1	GEM	Q9BXS5;Q9BXS5-2;Q9Y6Q5;Q9Y6Q5-2	AP-1 complex subunit mu-1	AP1M1	16	16	44.333	1	0.950872	1.23898	0.919514	1.10295	1.07138	1.04828	1.19013	1.77362		1.53693e+06	1.37888e+06	1.11292e+06	1.32094e+06	1.43656e+06	1.31136e+06	1.18896e+06	1.3067e+06	1.21964e+06	1.40496e+06	1.34026e+06	1.40657e+06	1.18187e+06	2.25951e+06	1.27395e+06	1.46142e+06
AsPC-1	GEM	O95864;O95864-3;O95864-4;O95864-2;Q9Y5Q0	Fatty acid desaturase 2	FADS2	7	7	14.55	1	0.821325	1.05118	0.833897	1.03365	0.922099	0.823602	1.26044	1.77296		355643	251061	238838	267633	320943	273307	264409	282083	305914	248470	301687	310121	246041	468060	263999	292099
AsPC-1	GEM	Q96JC1-2;Q96JC1	Vam6/Vps39-like protein	VPS39	4	4	27.57	1	0.771579	1.07709	1.07965	0.819461	1.12837	1.07833	1.13955	1.7722		29952.9	21656.9	20106.9	26676.2	24708.3	20833.9	25423.9	28075.8	24881.7	28352.4	26292.9	27775.4	24374	41692.8	23526	23111.1
AsPC-1	GEM	Q12857-3;Q12857-2;Q12857;Q12857-4	Nuclear factor 1 A-type	NFIA	4	1	4.2016	1	0.846681	1.29859	0.974422	1.10362	0.730329	1.56866	1.6731	1.77217		7071.68	6880.2	5298.21	6705.69	6881.71	4884.36	4425.75	3482.95	4769.02	7370.7	4698.73	5515.77	3296.74	7808.15	4406	5987.46
AsPC-1	GEM	Q9H4G0	Band 4.1-like protein 1	EPB41L1	34	0	111.79	1	0.893812	1.42718	0.74219	1.12036	0.93105	0.940649	1.13111	1.77213		39664	44826.6	31409.2	33214.3	44751.7	38159.9	34060.5	36161.2	38839.1	34954	37159.4	37143.5	32838	64320.9	36295.7	35452.2
AsPC-1	GEM	O15357;O15357-2	Phosphatidylinositol 3,4,5-trisphosphate 5-phosphatase 2	INPPL1	16	14	28.285	1	0.950841	1.06518	0.82031	1.1028	0.985531	0.968167	1.17825	1.77148		151634	139529	130992	127214	155080	140267	127192	135891	137886	145254	150030	144548	122680	241840	136519	144179
AsPC-1	GEM	P57081;P57081-2;P57081-3	tRNA (guanine-N(7)-)-methyltransferase non-catalytic subunit WDR4	WDR4	6	6	68.198	1	1.00265	1.22528	0.998057	0.924008	1.15652	0.994079	1.23423	1.77117		461908	414113	337974	435566	436414	376846	407838	427240	369420	416400	418880	456891	370182	658148	371589	463130
AsPC-1	GEM	P26038	Moesin	MSN	39	28	95.15	1	1.21504	1.13176	0.925376	1.10989	1.08073	0.990393	1.17995	1.77078		5.68992e+06	5.47565e+06	4.83817e+06	5.25419e+06	5.6779e+06	5.52798e+06	4.98064e+06	6.07704e+06	5.62308e+06	6.19752e+06	6.25764e+06	6.34549e+06	5.37774e+06	1.01812e+07	5.74955e+06	6.9135e+06
AsPC-1	GEM	Q12851-2;Q12851	Mitogen-activated protein kinase kinase kinase kinase 2	MAP4K2	3	3	6.7807	1	1.10675	0.985966	0.74251	1.00162	0.894182	1.09337	1.12957	1.77063		12826.1	12864.9	13048	11006.6	14823.5	11319	11300.6	11445.2	12799.7	14370.1	13142.9	13633.3	12069.5	23170.8	13086.1	14195.3
AsPC-1	GEM	Q96J92;Q96J92-3;Q96J92-2	Serine/threonine-protein kinase WNK4	WNK4	6	3	8.4835	1	0.899736	0.996275	0.925753	1.18605	1.20585	1.29417	1.20202	1.77062		28329.1	26989.9	27090.8	24912.7	26910.7	30471.2	25691.2	26012.1	21571.5	29365.9	22690.9	31301.6	26040.9	39001.7	22027.1	25488.7
AsPC-1	GEM	Q86XI2;Q86XI2-2	Condensin-2 complex subunit G2	NCAPG2	15	15	70.798	1	0.984352	1.04541	1.13779	1.05028	1.1247	1.04264	1.22261	1.77047		374273	362763	347006	378211	332410	340979	324656	376979	335183	367961	352913	386064	315770	589616	333028	368416
AsPC-1	GEM	P16260	Graves disease carrier protein	SLC25A16	1	1	3.1545	1	0.696261	0.689163	1.54705	0.639505	0.743392	0.646654	1.58909	1.77024		11099.8	5218.75	7572.59	10560.3	6826.09	6054.58	9467.61	5665.87	7621.64	6695.64	10354.3	9772.87	6149.98	14242.8	8045.67	7728.33
AsPC-1	GEM	Q8IWB9;Q8IWB9-2	Testis-expressed sequence 2 protein	TEX2	1	1	1.5444	1	1.37151	0.927443	1.00718	1.02071	1.29795	0.822265	0.893563	1.76797		7922.46	9110.44	9823.18	10879.1	10801.5	9337.54	9148.08	10080	7766.06	10959.8	13328.8	7866.88	8803.95	13805.1	7808.43	10865.7
AsPC-1	GEM	O15382;O15382-2	Branched-chain-amino-acid aminotransferase, mitochondrial	BCAT2	8	8	32.577	1	1.00986	1.18033	0.953513	1.03999	1.04924	1.11273	1.30241	1.76793		347329	342473	290150	312633	327875	323542	311103	327701	312323	357125	320945	345373	265179	569450	322101	350753
AsPC-1	GEM	Q9H857;Q9H857-3;Q9H857-2;Q9H857-4	5-nucleotidase domain-containing protein 2	NT5DC2	11	11	25.366	1	1.04369	1.1152	0.891571	1.10776	0.990439	1.041	1.42118	1.76555		185594	175941	157766	171101	191909	173248	156394	173656	175333	202787	194800	215092	151347	314181	177951	193704
AsPC-1	GEM	Q96PZ2	Protein FAM111A	FAM111A	1	1	3.0057	1	1.03143	1.19459	0.842181	0.996446	1.21622	0.831569	1.32953	1.76489		15686.4	13652.6	11428.7	12483.1	14822.4	16210.5	16268.3	14925.9	12272.4	13001.2	15634.5	21146.3	15905	27982.7	15855.2	16179.4
AsPC-1	GEM	O95260-2	Arginyl-tRNA--protein transferase 1	ATE1	11	2	20.717	1	1.09232	1.20069	0.864783	1.03881	0.880404	0.922663	1.04587	1.76229		481162	494972	412240	440028	508830	473461	455774	444345	504706	488564	529516	456559	436534	872717	495217	525582
AsPC-1	GEM	Q8NE86-3;Q8NE86;Q8NE86-2	Calcium uniporter protein, mitochondrial	MCU	11	11	18.588	1	0.977547	0.983225	1.1309	0.976582	1.0652	0.98037	1.21867	1.76201		839498	645820	656838	753439	666232	642392	657796	748973	703130	771263	786706	839587	688934	1.3021e+06	738986	820649
AsPC-1	GEM	Q8NEC7;Q8NEC7-3	Glutathione S-transferase C-terminal domain-containing protein	GSTCD	8	8	29.494	1	0.994067	1.10744	0.925251	0.996034	1.03655	0.866014	1.24872	1.76193		174626	136973	123685	141083	152481	138496	139048	145513	140383	139177	160710	153698	123085	259922	147521	173589
AsPC-1	GEM	O43242;O43242-2	26S proteasome non-ATPase regulatory subunit 3	PSMD3	22	22	81.969	1	1.05312	1.13522	0.990582	1.00044	1.00016	1.01086	1.26411	1.76186		3.16168e+06	2.81575e+06	2.48037e+06	2.90615e+06	2.93378e+06	2.62006e+06	2.61892e+06	2.76528e+06	2.76485e+06	3.14503e+06	3.11124e+06	3.16928e+06	2.50712e+06	5.12186e+06	2.90708e+06	3.32962e+06
AsPC-1	GEM	P12235	ADP/ATP translocase 1	SLC25A4	17	4	5.5515	1	0.935455	1.12974	1.05142	0.94327	0.889533	0.996832	1.39748	1.75943		250491	208026	184135	217737	207088	192309	203875	190775	214467	236172	236922	244915	175255	377699	214671	234323
AsPC-1	GEM	O14966;O14966-3;O14966-2	Ras-related protein Rab-7L1	RAB29	2	1	4.2682	1	0.878575	0.997821	1.11649	1.07162	0.975728	0.689872	1.1854	1.75928		22622.1	18872.1	18913.3	18554.2	16618.4	14647.5	13668.6	16428.5	16837.1	15014.7	21764.4	18233.4	15381.6	31143.7	17702.6	19875.2
AsPC-1	GEM	Q8N122;Q8N122-3;Q8N122-2	Regulatory-associated protein of mTOR	RPTOR	3	3	7.6854	1	0.645863	1.09768	0.966549	0.755346	0.961287	0.916316	1.19992	1.75805		18923.5	19360.5	17637.7	19379.2	20049.9	11821.6	15650.5	17802.9	18519.8	15832.4	17278.4	19093.1	15911.9	36519.8	20772.9	12222
AsPC-1	GEM	O94887-3;O94887-2;O94887	FERM, RhoGEF and pleckstrin domain-containing protein 2	FARP2	5	5	13.519	1	1.04598	0.965307	0.904636	0.991112	1.15012	0.898396	1.33398	1.75731		102966	77189.2	79963.4	82202.7	90868.3	80608.5	81331.4	93110.4	80957.2	96671.5	107605	105264	78909.8	167062	95067.2	107700
AsPC-1	GEM	O43143	Pre-mRNA-splicing factor ATP-dependent RNA helicase DHX15	DHX15	37	36	118.06	1	0.963584	1.22979	0.899477	0.999013	1.03017	0.937473	1.18094	1.75683		6.25974e+06	5.62752e+06	4.57602e+06	5.59582e+06	6.22119e+06	5.39399e+06	5.39932e+06	5.70973e+06	5.5425e+06	5.56923e+06	5.94068e+06	5.93938e+06	5.02935e+06	9.90985e+06	5.64076e+06	6.03179e+06
AsPC-1	GEM	Q9Y276	Mitochondrial chaperone BCS1	BCS1L	20	20	73.437	1	0.95838	1.11945	0.965322	1.02963	1.10852	1.07779	1.20132	1.75485		1.03493e+06	920114	821934	947614	981656	890284	864666	1.01522e+06	915829	1.02408e+06	950164	1.01212e+06	842504	1.5322e+06	873124	991856
AsPC-1	GEM	P52732	Kinesin-like protein KIF11	KIF11	35	35	175.81	1	0.998592	1.05825	0.998602	0.993916	0.982107	1.0432	1.03384	1.75477		2.63851e+06	2.72156e+06	2.57176e+06	2.60453e+06	2.60817e+06	2.56804e+06	2.58376e+06	2.61802e+06	2.66571e+06	2.69503e+06	2.58342e+06	2.70927e+06	2.62058e+06	4.50232e+06	2.56576e+06	2.63479e+06
AsPC-1	GEM	Q15334	Lethal(2) giant larvae protein homolog 1	LLGL1	8	8	9.677	1	1.07315	1.15042	1.07485	1.14759	1.12088	0.983913	1.15585	1.75467		79730.1	64886.3	56402	80890.6	75257.6	84576	73698.6	89518.5	79864.2	79454.9	80753.9	83762.6	72468.2	125550	71551.6	85562.5
AsPC-1	GEM	O43813	LanC-like protein 1	LANCL1	5	5	21.094	1	0.9721	1.15752	0.869064	1.20534	1.06239	1.10411	1.31628	1.75456		192865	200965	173616	180195	207344	174751	144982	171021	160978	211243	191324	208185	158161	302101	172181	187484
AsPC-1	GEM	O00443;O00443-2	Phosphatidylinositol 4-phosphate 3-kinase C2 domain-containing subunit alpha	PIK3C2A	21	21	58.41	1	0.979831	1.02095	0.886378	0.988032	1.07849	0.897056	1.23048	1.75314		504193	404087	395795	447195	504520	416217	421258	450640	417844	427612	476683	462039	375495	749367	427444	494024
AsPC-1	GEM	Q86UY5-2;Q86UY5-3;Q86UY5	Protein FAM83A	FAM83A	3	3	11.413	1	1.04796	0.94233	1.04125	1.15303	1.24649	0.895391	1.19802	1.75286		19894.5	19302.8	20484.1	20845.7	20019.9	23113.5	20045.9	24540.9	19688	20553.4	22954.6	24937.9	20816	35890.5	20475.4	20848.7
AsPC-1	GEM	P17066;P48741	Heat shock 70 kDa protein 6;Putative heat shock 70 kDa protein 7	HSPA6;HSPA7	11	1	4.3779	1	1.03428	1.44204	1.37714	1.15547	1.70515	1.04106	1.45928	1.75019		218599	244716	169701	253826	184314	190320	164712	257942	151273	176260	169308	218380	149649	267479	152829	226092
AsPC-1	GEM	Q13045;Q13045-3	Protein flightless-1 homolog	FLII	37	4	145.33	1	0.992309	1.08849	0.900579	0.94396	1.038	0.960879	1.16081	1.74999		2.68857e+06	2.36968e+06	2.17704e+06	2.44626e+06	2.71631e+06	2.29983e+06	2.43636e+06	2.47915e+06	2.38839e+06	2.54565e+06	2.6493e+06	2.59173e+06	2.23269e+06	4.39815e+06	2.51325e+06	2.6679e+06
AsPC-1	GEM	Q8IY17-3;Q8IY17;Q8IY17-2;Q8IY17-5;Q6ZV29-3;Q6ZV29-4;Q6ZV29;Q6ZV29-5	Neuropathy target esterase	PNPLA6	18	18	74.193	1	1.00083	1.27097	0.849829	1.01375	0.933817	0.990971	1.1225	1.74858		176343	215654	169677	171853	202221	182257	179785	175736	188191	200911	202741	190860	170031	340310	194621	176489
AsPC-1	GEM	Q9UK59;Q9UK59-2	Lariat debranching enzyme	DBR1	4	4	5.6503	1	1.12689	0.954255	0.887906	0.888554	0.93359	0.827363	1.11366	1.74816		51892.9	51287.4	53746	57400.9	64647.5	51793.7	58289.9	50114.3	53679.1	49590.7	59938.3	57998.2	52078.9	98500.6	56345.2	58477.3
AsPC-1	GEM	P09884	DNA polymerase alpha catalytic subunit	POLA1	6	6	12.975	1	0.94357	1.00654	0.920592	0.85807	0.945165	0.973216	1.08421	1.74768		70272.8	61674.8	61273.8	69244.1	75216.9	55119.7	64236.9	64614.4	68363.1	64831.6	66615.8	65501.1	60413.6	103506	59224.8	66307.3
AsPC-1	GEM	Q9Y256	CAAX prenyl protease 2	RCE1	2	2	4.9185	1	0.691658	0.938783	1.18442	0.92398	0.972132	0.782944	1.08023	1.74722		22048.3	13418.9	14293.9	21014.7	17742.6	17769.8	19231.8	14387.6	14800	17510.2	22364.6	17804.1	16481.7	33892.3	19397.8	15249.9
AsPC-1	GEM	Q96H55;Q96H55-4;Q96H55-3;Q96H55-2	Unconventional myosin-XIX	MYO19	16	16	73.058	1	1.01073	1.14078	0.920754	1.03968	0.918579	1.0569	1.21246	1.74671		132467	151862	133122	135434	147090	140679	135310	130408	141967	136089	128762	150420	124062	219520	125676	133888
AsPC-1	GEM	Q9Y548	Protein YIPF1	YIPF1	1	1	2.8846	1	0.885677	1.20009	0.75953	1.24979	1.17426	1.19235	1.02958	1.7444		11279.3	7676.55	6396.67	5774.94	7603.31	7536.31	6030.07	8730.24	7434.65	8603.49	7215.57	7897.75	7670.87	11942.6	6846.24	9989.84
AsPC-1	GEM	P22059	Oxysterol-binding protein 1	OSBP	21	19	94.451	1	1.00864	1.06157	0.924628	1.09524	1.06721	1.0156	1.09553	1.74371		2.01531e+06	1.85101e+06	1.74366e+06	1.95574e+06	2.11516e+06	2.01864e+06	1.8431e+06	2.04049e+06	1.91199e+06	1.99151e+06	1.96093e+06	1.98824e+06	1.81487e+06	3.17063e+06	1.81833e+06	2.03273e+06
AsPC-1	GEM	P62995-3;P62995	Transformer-2 protein homolog beta	TRA2B	8	7	10.303	1	1.04704	1.12122	0.902146	1.1031	0.969646	0.824492	1.1603	1.74243		2.14442e+06	1.83788e+06	1.63918e+06	1.73767e+06	1.92615e+06	1.79602e+06	1.62816e+06	1.85264e+06	1.91063e+06	1.83711e+06	2.22817e+06	2.10568e+06	1.81477e+06	3.37007e+06	1.93412e+06	2.2453e+06
AsPC-1	GEM	Q96GJ1;Q96GJ1-2;Q96GJ1-3	tRNA (uracil(54)-C(5))-methyltransferase homolog	TRMT2B	3	3	9.6267	1	0.690523	1.12434	0.719771	0.717603	1.58339	1.27903	0.902273	1.74039		11978.1	9495.84	8445.67	8675.41	12053	6515.11	9078.98	15438.6	9750.39	10105.2	7900.7	9403.76	10422.3	18910.6	10865.8	8271.13
AsPC-1	GEM	P18077	60S ribosomal protein L35a	RPL35A	9	9	13.845	1	1.09203	1.06847	0.791181	1.11285	1.1617	0.823166	1.1378	1.74037		8.79363e+06	6.71002e+06	6.28005e+06	7.15819e+06	9.04747e+06	8.05564e+06	7.23876e+06	7.78939e+06	6.70517e+06	7.3461e+06	8.92421e+06	8.89428e+06	7.81712e+06	1.53473e+07	8.81841e+06	9.60288e+06
AsPC-1	GEM	O95857	Tetraspanin-13	TSPAN13	2	1	2.0935	1	0.595982	0.979369	1.04209	1.04774	1.57974	0.927639	0.704161	1.73902		7712.55	6847.18	6991.41	5960.27	5719.51	9965.27	9511.2	11559	7317.03	5410.52	5832.57	7807.66	11087.9	9128.8	5249.38	4596.54
AsPC-1	GEM	Q9H300-2;Q9H300	Presenilins-associated rhomboid-like protein, mitochondrial;P-beta	PARL	3	3	7.3173	1	0.904536	1.23982	0.97717	1.04865	1.04777	1.04859	1.25211	1.73818		129354	89396.7	72104.8	107911	110433	103101	98318.4	93049.1	88806.5	107345	102371	110472	88229.1	178015	102415	117005
AsPC-1	GEM	Q8N8J7	Uncharacterized protein C4orf32	C4orf32	2	2	10.51	1	1.01845	0.852957	1.15844	0.774322	1.03674	1.01776	1.31845	1.73685		19256.2	17853.7	20931.5	21946.6	18944.9	16302.6	21054	17402.7	16785.9	18415.1	18093.7	23779.6	18036.1	31927.8	18382.6	19611.6
AsPC-1	GEM	Q92738;Q92738-2	USP6 N-terminal-like protein	USP6NL	1	1	1.1823	1	1.16954	0.937076	1.36698	0.882028	0.962981	0.687184	1.17856	1.73384		5315.76	5160.97	5507.52	7480.54	5472.31	4987.55	5654.64	5907.27	6134.36	3912.37	5693.34	4653.57	3948.5	8576.94	4946.78	6217.02
AsPC-1	GEM	O75717;O75717-2	WD repeat and HMG-box DNA-binding protein 1	WDHD1	17	17	33.492	1	0.98921	1.0242	0.942527	0.973046	0.994866	0.964388	1.26332	1.73311		429537	386215	377089	410697	435740	403461	414637	404196	406282	423967	439623	464029	367308	703109	405693	424903
AsPC-1	GEM	P14868;P14868-2	Aspartate--tRNA ligase, cytoplasmic	DARS	31	31	93.636	1	1.00075	1.15994	1.04143	0.945321	1.12207	0.97431	1.30731	1.73225		7.32795e+06	6.10224e+06	5.26084e+06	6.79795e+06	6.52754e+06	5.47535e+06	5.79205e+06	6.65542e+06	5.93137e+06	6.66351e+06	6.83921e+06	7.1547e+06	5.47284e+06	1.06656e+07	6.15708e+06	7.33346e+06
AsPC-1	GEM	Q07864	DNA polymerase epsilon catalytic subunit A	POLE	14	14	33.452	1	1.05504	1.14086	0.904637	1.0021	0.76123	0.968359	1.04838	1.7317		98379.3	80635.4	70679.3	105407	116519	90835.1	90644.5	71262.7	93615.2	91976.7	94982	85774.6	81816.1	166901	96380	103794
AsPC-1	GEM	P55884;P55884-2	Eukaryotic translation initiation factor 3 subunit B	EIF3B	37	37	137.63	1	0.994635	1.27921	0.888462	0.992634	0.998841	1.00412	1.11981	1.73121		7.26012e+06	6.93171e+06	5.41875e+06	6.4958e+06	7.31129e+06	6.31516e+06	6.36202e+06	6.30891e+06	6.31623e+06	6.63514e+06	6.60793e+06	6.78408e+06	6.05824e+06	1.11301e+07	6.42908e+06	7.22118e+06
AsPC-1	GEM	O14929;O14929-2	Histone acetyltransferase type B catalytic subunit	HAT1	12	12	59.888	1	1.18631	1.14095	1.05071	1.02937	1.08087	1.07522	1.35485	1.73102		1.35883e+06	1.38376e+06	1.21281e+06	1.41625e+06	1.34789e+06	1.32434e+06	1.28656e+06	1.41185e+06	1.30621e+06	1.61924e+06	1.50596e+06	1.90991e+06	1.40969e+06	2.73672e+06	1.58099e+06	1.61199e+06
AsPC-1	GEM	P15954	Cytochrome c oxidase subunit 7C, mitochondrial	COX7C	3	3	7.0306	1	0.856047	1.07479	0.84005	0.896007	1.19119	1.07395	0.952389	1.72982		1.02341e+06	1.13412e+06	1.0552e+06	1.02914e+06	1.22509e+06	930140	1.0381e+06	1.27078e+06	1.06681e+06	1.04033e+06	968694	1.02459e+06	1.07581e+06	1.71033e+06	988733	876091
AsPC-1	GEM	O14617-4;O14617;O14617-5;O14617-2;O14617-3	AP-3 complex subunit delta-1	AP3D1	24	24	107.01	1	0.925828	1.12594	0.959474	1.01945	1.12211	1.10746	1.12767	1.72959		1.26358e+06	1.11333e+06	988803	1.20172e+06	1.25247e+06	1.13028e+06	1.10872e+06	1.22824e+06	1.09458e+06	1.30469e+06	1.17809e+06	1.21794e+06	1.08005e+06	1.9205e+06	1.11038e+06	1.16986e+06
AsPC-1	GEM	Q9UGP8	Translocation protein SEC63 homolog	SEC63	19	19	76.087	1	1.03323	1.03207	0.981507	0.993192	0.995198	1.04056	1.10558	1.72883		1.15955e+06	1.10627e+06	1.0719e+06	1.10826e+06	1.12914e+06	1.03985e+06	1.04698e+06	1.06655e+06	1.07169e+06	1.16017e+06	1.11495e+06	1.09396e+06	989496	1.76552e+06	1.02122e+06	1.19808e+06
AsPC-1	GEM	Q15437	Protein transport protein Sec23B	SEC23B	23	20	65.349	1	0.96429	1.19615	0.975093	1.03155	1.08937	1.09413	1.09986	1.72787		908484	927942	775775	865680	887792	833937	808434	881840	809492	912406	833910	867901	789098	1.38657e+06	802471	876042
AsPC-1	GEM	Q12792;Q12792-3;Q12792-4	Twinfilin-1	TWF1	14	11	64.593	1	0.979811	1.33076	1.08662	1.13079	1.19983	1.03318	1.45405	1.72654		1.271e+06	1.18653e+06	891618	1.12273e+06	1.03322e+06	1.05711e+06	934838	1.17421e+06	978639	1.19275e+06	1.15445e+06	1.29717e+06	892107	1.82009e+06	1.05418e+06	1.24534e+06
AsPC-1	GEM	P49407-2	Beta-arrestin-1	ARRB1	14	1	2.0866	1	0.815316	1.05476	0.961637	1.01603	1.0593	1.06074	1.23969	1.72543		305521	219145	207768	250328	260314	207684	204407	196444	185446	275041	259292	247378	199548	404082	234193	249097
AsPC-1	GEM	Q5T9L3-2;Q5T9L3;Q5T9L3-3	Protein wntless homolog	WLS	8	8	41.861	1	0.986217	1.27019	0.983052	0.997737	1.0942	1.05343	1.23078	1.7248		494493	483206	380420	464118	472119	410955	411887	456223	416948	454695	431631	496416	403333	702657	407384	487677
AsPC-1	GEM	Q8TDW5;Q8TDW5-2	Synaptotagmin-like protein 5	SYTL5	1	1	2.6638	1	0.828331	1.1045	0.86409	1.51503	0.77154	0.971401	1.4774	1.72303		9752.25	8303.74	7518.09	9245.66	10699.9	11975.3	7904.34	7732.71	10022.4	9010.05	9275.31	11701.8	7920.51	12537.3	7276.33	8078.09
AsPC-1	GEM	O95870-2;O95870	Abhydrolase domain-containing protein 16A	ABHD16A	3	3	6.9638	1	0.706555	1.1077	0.868493	1.04687	1.0007	1.01277	1.06011	1.72303		63192.7	46941.1	42377.1	48312.6	55628.1	51348.7	49050	56842.4	56802.8	52874.5	52207.9	53524.8	50490	88988.6	51646.6	44649.1
AsPC-1	GEM	P62753	40S ribosomal protein S6	RPS6	15	15	54.56	1	1.2889	1.13597	0.86921	0.966347	0.935087	0.866398	1.1116	1.72264		7.27388e+06	6.72245e+06	5.91782e+06	6.46029e+06	7.43237e+06	6.77362e+06	7.00951e+06	7.37978e+06	7.89209e+06	7.77708e+06	8.97634e+06	8.18441e+06	7.36276e+06	1.42803e+07	8.28981e+06	9.37527e+06
AsPC-1	GEM	Q86Y39;Q86Y39-2	NADH dehydrogenase [ubiquinone] 1 alpha subcomplex subunit 11	NDUFA11	2	2	5.0562	1	0.766433	1.11224	0.961529	0.869546	0.985035	0.980413	1.07661	1.72126		148433	114048	102539	130004	135206	115074	132338	114685	116427	126448	128974	129888	120645	212599	123514	113764
AsPC-1	GEM	Q8N1G2	Cap-specific mRNA (nucleoside-2-O-)-methyltransferase 1	CMTR1	19	19	34.193	1	1.09628	1.23206	0.960048	1.31482	0.982855	1.08362	1.04089	1.71397		434505	422298	342758	404519	421353	443548	337344	384485	391192	401004	370059	390861	375505	533035	310994	476341
AsPC-1	GEM	P30876	DNA-directed RNA polymerase II subunit RPB2	POLR2B	31	31	92.654	1	0.989644	1.20107	0.856526	1.06493	1.03775	0.974612	1.08786	1.71364		1.19937e+06	1.10895e+06	923307	1.0835e+06	1.26499e+06	1.12794e+06	1.05917e+06	1.10617e+06	1.06593e+06	1.12938e+06	1.1588e+06	1.08803e+06	1.00016e+06	1.71715e+06	1.00205e+06	1.18695e+06
AsPC-1	GEM	O60244	Mediator of RNA polymerase II transcription subunit 14	MED14	11	11	43.804	1	0.828421	1.16202	0.8713	0.97349	1.0494	1.01961	1.01437	1.71161		116492	85024.5	73169.9	90534.7	103908	84506.9	86808.2	92362.7	88014.3	97380.7	95507.4	91060.4	89770.6	154768	90422.5	96504.3
AsPC-1	GEM	Q6N075;Q6N075-2	Molybdate-anion transporter	MFSD5	1	1	2.5337	1	0.781883	1.40623	1.03546	1.0685	0.663925	1.26151	1.1384	1.7111		22674.8	15296.6	10877.7	18508	17874.2	17260.5	16154	11048.5	16641.1	17418.7	13807.7	16196.3	14227.2	29048.1	16976.3	17729
AsPC-1	GEM	P07910;P07910-3;P0DMR1;O60812;B7ZW38;B2RXH8	Heterogeneous nuclear ribonucleoproteins C1/C2	HNRNPC	17	1	8.9121	1	0.60765	11.9118	0.122469	1.51006	0.154898	3.83571	1.0861	1.71105		3823.92	57436.9	4821.86	1200.87	9805.54	6431.08	4258.83	790.418	5102.83	13619.7	3550.75	4708.16	4334.92	15397.1	8998.61	2323.61
AsPC-1	GEM	Q9H3P7	Golgi resident protein GCP60	ACBD3	16	15	117.81	1	1.0214	1.14381	0.977669	1.04422	1.01365	0.995183	1.23563	1.71017		979011	953403	833536	932209	953502	875940	838846	903673	891505	957200	961833	949436	768380	1.56508e+06	915161	999960
AsPC-1	GEM	Q9BZF1-3;Q9BZF1-2;Q9BZF1	Oxysterol-binding protein-related protein 8	OSBPL8	16	15	46.97	1	0.975409	1.0379	0.853902	0.961589	0.925591	0.973274	1.07597	1.70991		794920	769535	741433	738761	865158	766023	796622	741482	801090	768139	789232	814701	757182	1.35614e+06	793102	775372
AsPC-1	GEM	Q00839-2;Q00839	Heterogeneous nuclear ribonucleoprotein U	HNRNPU	35	34	248.71	1	1.08748	1.17086	0.870396	1.035	1.07102	0.890301	1.05823	1.70986		2.91713e+07	2.73599e+07	2.33674e+07	2.63185e+07	3.02374e+07	2.66662e+07	2.57644e+07	2.82368e+07	2.63643e+07	2.53039e+07	2.84218e+07	2.73431e+07	2.58385e+07	4.62495e+07	2.70487e+07	3.17232e+07
AsPC-1	GEM	Q7KZF4	Staphylococcal nuclease domain-containing protein 1	SND1	41	41	182.42	1	1.07001	1.16229	0.899305	1.05916	0.989046	0.976347	1.16494	1.70769		7.99741e+06	7.27574e+06	6.25982e+06	6.97708e+06	7.7583e+06	7.30047e+06	6.89272e+06	7.18979e+06	7.26942e+06	7.73345e+06	7.92081e+06	7.66961e+06	6.5837e+06	1.23051e+07	7.20569e+06	8.55732e+06
AsPC-1	GEM	Q96BP3-2;Q96BP3	Peptidylprolyl isomerase domain and WD repeat-containing protein 1	PPWD1	11	11	17.85	1	1.10874	1.01057	0.926286	0.891341	0.886683	0.827165	1.14357	1.70742		313641	285315	282332	300277	324174	272652	305890	272412	307226	284521	343971	321161	280841	533755	312609	347745
AsPC-1	GEM	Q460N5-4;Q460N5-1;Q460N5;Q460N5-3;Q460N5-5	Poly [ADP-ribose] polymerase 14	PARP14	15	15	29.319	1	0.90532	0.997917	0.903168	0.945967	1.02281	0.96659	1.1256	1.70698		200448	162425	162764	187508	207612	171393	181183	176704	172764	177490	183625	185652	164936	278271	163020	181469
AsPC-1	GEM	O75436;O75436-2	Vacuolar protein sorting-associated protein 26A	VPS26A	15	14	89.024	1	0.957026	1.29542	0.960352	0.949783	1.04126	0.938081	1.2898	1.70693		1.68692e+06	1.45626e+06	1.12416e+06	1.48541e+06	1.54674e+06	1.34362e+06	1.41466e+06	1.39102e+06	1.3359e+06	1.42409e+06	1.51808e+06	1.6148e+06	1.25198e+06	2.44086e+06	1.42997e+06	1.61443e+06
AsPC-1	GEM	Q14644-2;Q14644	Ras GTPase-activating protein 3	RASA3	1	1	2.952	1	1.03822	1.06215	1.01056	1.42383	0.75054	0.998769	0.856824	1.70653		15422	17418.1	16398.9	14390.8	14240.5	12609.2	8855.83	13243.5	17645.3	13899.7	13916.9	12835	14979.7	19092.3	11187.8	16011.5
AsPC-1	GEM	Q16720-8;Q16720-7;Q16720-6;Q16720-3;Q16720-5;Q16720-2;Q16720-4;Q16720	Plasma membrane calcium-transporting ATPase 3	ATP2B3	7	1	1.9354	1	0.75345	1.58163	0.833036	1.04685	0.880861	0.86556	1.08849	1.70476		146364	109095	68976.4	111197	133484	100423	95928.3	103254	117219	101752	117557	106842	98156.6	156370	91725.8	110278
AsPC-1	GEM	Q9NVH6-7;Q9NVH6;Q9NVH6-8;Q9NVH6-5;Q9NVH6-4;Q9NVH6-6;Q9NVH6-2;Q9NVH6-3	Trimethyllysine dioxygenase, mitochondrial	TMLHE	10	10	12.796	1	1.07261	1.13593	0.875414	1.07274	0.992027	0.868921	1.22406	1.70379		177934	160774	141535	151538	173104	164105	152978	156480	157738	149240	171753	164999	134797	267533	157022	190853
AsPC-1	GEM	Q9HBH0;Q9HBH0-2	Rho-related GTP-binding protein RhoF	RHOF	7	7	27.073	1	0.902685	1.14003	0.968625	1.05244	1.16842	0.988124	1.36529	1.70342		409854	366850	321791	361249	372950	347587	330268	368505	315387	366093	370493	407039	298133	584404	343077	369969
AsPC-1	GEM	P26639;P26639-2;A2RTX5-2;A2RTX5	Threonine--tRNA ligase, cytoplasmic	TARS	29	29	107.97	1	1.00089	1.13066	0.964525	0.99443	1.00622	0.93382	1.19333	1.70181		7.84663e+06	7.0075e+06	6.1977e+06	7.21864e+06	7.48415e+06	6.73312e+06	6.77083e+06	7.09323e+06	7.04939e+06	7.15337e+06	7.66033e+06	7.42779e+06	6.22444e+06	1.23672e+07	7.26708e+06	7.85361e+06
AsPC-1	GEM	Q9NZJ7;Q9NZJ7-2;Q9NZJ7-3	Mitochondrial carrier homolog 1	MTCH1	8	8	17.847	1	0.865864	1.06336	0.908518	0.973238	0.985621	1.02259	1.15321	1.70174		315280	246417	231734	292331	321767	271064	278517	255065	258786	275885	269789	293952	254899	460909	270846	272990
AsPC-1	GEM	Q96CN4;Q96CN4-2	EVI5-like protein	EVI5L	1	1	2.8162	1	0.751117	2.13638	1.10171	0.985737	1.02371	0.70416	1.07619	1.70041		6463.31	5208.51	2438	4393.68	3988.04	4527.39	4592.89	4864.88	4752.21	4168.39	5919.67	4686.14	4354.37	6558.48	3856.99	4854.7
AsPC-1	GEM	Q14573;Q14643-4;Q14643-3;Q14643-8;Q14643-7;Q14643-5;Q14643-6;Q14643-2;Q14643;Q14571-2	Inositol 1,4,5-trisphosphate receptor type 3	ITPR3	69	63	274.09	1	1.04026	1.03584	0.86999	1.00141	0.966302	0.982049	1.06312	1.69974		3.9301e+06	3.64941e+06	3.52313e+06	3.8163e+06	4.3866e+06	3.90778e+06	3.90226e+06	3.77677e+06	3.90848e+06	4.04514e+06	4.11908e+06	3.92791e+06	3.69471e+06	6.4488e+06	3.794e+06	4.08831e+06
AsPC-1	GEM	P63244	Guanine nucleotide-binding protein subunit beta-2-like 1;Guanine nucleotide-binding protein subunit beta-2-like 1, N-terminally processed	GNB2L1	22	22	125.2	1	1.01979	1.17549	0.95354	0.954973	1.10051	0.990933	0.995747	1.69962		1.31442e+07	1.29265e+07	1.09967e+07	1.24355e+07	1.30414e+07	1.22164e+07	1.27924e+07	1.34531e+07	1.22244e+07	1.26923e+07	1.28085e+07	1.24036e+07	1.24566e+07	2.13956e+07	1.25884e+07	1.34044e+07
AsPC-1	GEM	P23921	Ribonucleoside-diphosphate reductase large subunit	RRM1	35	35	185.92	1	0.968559	1.18014	0.923762	1.04308	0.969884	1.12914	1.07225	1.6994		5.34397e+06	5.59639e+06	4.74214e+06	5.20047e+06	5.62966e+06	5.22642e+06	5.01058e+06	4.97042e+06	5.12475e+06	5.76986e+06	5.10995e+06	5.57207e+06	5.19663e+06	8.84827e+06	5.20669e+06	5.17595e+06
AsPC-1	GEM	O00767	Acyl-CoA desaturase	SCD	2	2	7.3037	1	1.08748	1.17916	1.241	0.927052	1.00767	0.819946	1.39215	1.69916		170966	151892	128814	174203	140373	147093	158668	166606	165339	155003	189041	183299	131666	245175	144291	185922
AsPC-1	GEM	Q9NPR9	Protein GPR108	GPR108	1	1	1.762	1	0.778044	1.02457	0.9343	1.19406	1.02259	1.03491	0.790546	1.69766		31727.1	27368.8	26712.4	26690.7	28567.6	33582.5	28124.6	26318.3	25737	29049	28069.1	25067.6	31709.3	37267.9	21952.5	24685.1
AsPC-1	GEM	O94832;B0I1T2-2;B0I1T2-3;B0I1T2-4;B0I1T2	Unconventional myosin-Id	MYO1D	25	25	61.955	1	1.02357	1.12028	0.880052	0.991841	0.933319	0.919886	1.19553	1.69574		803898	675468	602944	696731	791693	732557	738583	674287	722462	747241	812319	801921	670764	1.30992e+06	772475	822846
AsPC-1	GEM	Q9H2U1-3;Q9H2U1-2;Q9H2U1	ATP-dependent RNA helicase DHX36	DHX36	16	16	33.536	1	0.995926	1.03179	0.853629	0.936862	0.922909	0.898328	1.0817	1.69573		295470	285156	276370	275026	322184	261836	279482	255407	276741	282187	314125	284099	262641	469900	277108	294266
AsPC-1	GEM	Q9NVX2;Q9NVX2-2	Notchless protein homolog 1	NLE1	7	7	35.028	1	0.964862	0.978001	1.0933	1.00483	1.09874	1.0249	1.15655	1.69573		201082	165677	169404	195336	178667	184209	183323	185093	168459	182481	178048	189614	163948	296744	174995	194016
AsPC-1	GEM	Q6ZSJ8	Uncharacterized protein C1orf122	C1orf122	2	2	14.905	1	0.929388	1.03831	1.00348	0.873072	1.07746	1.05818	1.37242	1.69467		37539.5	39658.8	38195.6	42599.6	42451.9	32846.5	37621.8	44834.7	41611.6	44851	42385.1	46053	33556	57716.1	34057.4	34888.8
AsPC-1	GEM	P62826	GTP-binding nuclear protein Ran	RAN	13	13	36.749	1	0.98958	1.25941	0.967363	1.05582	1.03217	1.04585	1.15938	1.69384		1.50384e+07	1.35581e+07	1.07654e+07	1.35843e+07	1.40426e+07	1.32652e+07	1.25639e+07	1.33362e+07	1.29205e+07	1.42696e+07	1.36441e+07	1.41099e+07	1.21702e+07	2.294e+07	1.35433e+07	1.48817e+07
AsPC-1	GEM	Q5SWX8-4;Q5SWX8-2;Q5SWX8;Q5SWX8-3	Protein odr-4 homolog	ODR4	4	4	7.7569	1	0.918813	1.02804	0.949706	0.899357	1.04926	1.08084	1.19951	1.69232		109182	94696.8	92114.1	100012	105309	86545.1	96230	98672	94039.3	108270	100171	107144	89323.2	160900	95076.7	100318
AsPC-1	GEM	Q8WV60	Pentatricopeptide repeat-containing protein 2, mitochondrial	PTCD2	1	1	2.1652	1	0.668719	0.666735	1.0834	0.815398	1.65328	0.919197	0.781216	1.69211		13027.1	6785.41	10177.1	13223.9	12206	9003.6	11042	15293.4	9250.31	11546.9	12561.9	9555.39	12231.4	16569	9791.94	8711.5
AsPC-1	GEM	Q15208	Serine/threonine-protein kinase 38	STK38	9	8	16.963	1	1.09472	1.27462	0.928696	0.990177	0.951524	0.998295	1.26936	1.69193		259440	258879	203104	236428	254581	235961	238301	241848	254169	281837	282318	286844	225974	463607	274010	284014
AsPC-1	GEM	O60942-2;O60942;O60942-3;O60942-4	mRNA-capping enzyme;Polynucleotide 5-triphosphatase;mRNA guanylyltransferase	RNGTT	7	7	13.849	1	0.922339	1.07645	0.821602	0.975908	0.900226	0.896193	1.34387	1.69042		87550.9	75387.1	70033.1	67789.5	82508.8	69664.1	71383.9	70572	78393.6	73945.8	82511	88546.7	65889.4	133966	79249.8	80751.6
AsPC-1	GEM	O95163	Elongator complex protein 1	IKBKAP	23	23	53.618	1	0.902032	1.09286	0.973871	0.974711	1.02991	0.958622	1.22415	1.69025		559565	437296	400138	501171	514617	471036	483257	467204	453634	492505	513764	543523	443999	848342	501903	504745
AsPC-1	GEM	Q03518	Antigen peptide transporter 1	TAP1	3	3	5.2679	1	0.898918	0.990685	1.07534	0.799309	0.960917	0.877628	1.16278	1.69004		12114.7	13849.5	13979.7	13774.4	12809.3	11044.2	13817.2	14309.2	14891.2	11118.7	12669	13293.5	11432.5	16248.7	9614.39	10890.1
AsPC-1	GEM	P30419;P30419-2	Glycylpeptide N-tetradecanoyltransferase 1	NMT1	17	13	52.103	1	1.01266	1.15808	0.952722	1.05057	1.02075	0.960119	1.15361	1.68988		1.83867e+06	1.64652e+06	1.42177e+06	1.67325e+06	1.75629e+06	1.64712e+06	1.56782e+06	1.68002e+06	1.64587e+06	1.79474e+06	1.86929e+06	1.79267e+06	1.55396e+06	2.84534e+06	1.68375e+06	1.86195e+06
AsPC-1	GEM	Q15477	Helicase SKI2W	SKIV2L	18	18	46.363	1	0.920685	1.08921	0.971227	0.99035	1.00057	1.031	1.1166	1.68982		336447	278382	255581	315708	325061	293690	296551	296880	296712	302142	293058	288161	258069	470896	278666	309762
AsPC-1	GEM	P52824	Diacylglycerol kinase theta	DGKQ	1	1	2.9713	1	0.89681	1.36711	0.753689	1.10468	0.859393	0.930665	1.31945	1.68961		20414.6	16241.5	11880.2	15287.1	20283	16543.9	14976.2	14397.5	16753.1	17403.4	18700	17813.1	13500.4	32736.5	19375.2	18308
AsPC-1	GEM	Q5GLZ8-2;Q5GLZ8;Q5GLZ8-3;Q5GLZ8-6;Q5GLZ8-4;Q5GLZ8-5	Probable E3 ubiquitin-protein ligase HERC4	HERC4	20	20	77.071	1	1.06189	1.14928	1.04433	1.00738	1.00849	1.07026	1.12503	1.6887		519475	557819	485364	545048	521912	520253	516441	502981	498745	582130	543913	551094	489850	896478	530869	551623
AsPC-1	GEM	O95563	Mitochondrial pyruvate carrier 2	MPC2	5	5	7.4329	1	0.890878	1.07699	0.91399	1.00109	1.07914	1.0193	1.33744	1.68833		259342	195723	181732	204088	223293	207805	207579	219602	203497	227581	223272	241698	180716	368256	218118	231042
AsPC-1	GEM	Q9ULV4;Q9ULV4-2;Q9ULV4-3;Q6QEF8-4;Q6QEF8-3;Q6QEF8-2;Q6QEF8-5;Q6QEF8	Coronin-1C	CORO1C	21	20	54.51	1	1.20631	1.13658	0.991492	1.03236	1.06363	0.934297	1.19618	1.68827		6.92139e+06	6.69023e+06	5.88629e+06	6.46267e+06	6.51813e+06	5.99092e+06	5.80314e+06	6.73845e+06	6.33535e+06	6.97078e+06	7.46099e+06	7.82888e+06	6.54489e+06	1.27213e+07	7.53511e+06	8.34934e+06
AsPC-1	GEM	Q06210-2;Q06210;O94808	Glutamine--fructose-6-phosphate aminotransferase [isomerizing] 1	GFPT1	32	32	153.93	1	1.11734	1.29396	0.956235	1.03378	1.06358	1.04387	1.20687	1.68776		4.5047e+06	4.63394e+06	3.5812e+06	4.31685e+06	4.51443e+06	4.06092e+06	3.92821e+06	4.2385e+06	3.98513e+06	4.7167e+06	4.51848e+06	4.84018e+06	4.01052e+06	7.96912e+06	4.72172e+06	5.03329e+06
AsPC-1	GEM	P53992;P53992-2	Protein transport protein Sec24C	SEC24C	27	24	99.399	1	0.972342	1.08031	1.00403	0.990376	1.16009	1.03017	1.14425	1.68733		2.05942e+06	1.78766e+06	1.65477e+06	1.91706e+06	1.90936e+06	1.7052e+06	1.72177e+06	2.00588e+06	1.72908e+06	1.93047e+06	1.87394e+06	1.8901e+06	1.65183e+06	2.85522e+06	1.69215e+06	2.00246e+06
AsPC-1	GEM	Q9BSK2	Solute carrier family 25 member 33	SLC25A33	2	2	9.5281	1	1.34581	1.29084	0.655703	1.07575	0.911949	1.34047	1.03261	1.68705		6597.4	9089.95	7041.87	5816.65	8870.86	9346.63	8688.47	7763.04	8512.59	7703.02	5746.49	8676.9	8402.91	12003.1	7114.84	8878.86
AsPC-1	GEM	Q9H3K2	Growth hormone-inducible transmembrane protein	GHITM	7	7	20.403	1	0.920173	1.14829	1.01423	0.95718	1.06403	0.880501	1.13561	1.687		665205	556039	484233	582035	573866	522120	545478	575616	540976	551555	626410	624002	549486	889809	527450	612103
AsPC-1	GEM	Q969M3;Q969M3-3	Protein YIPF5	YIPF5	1	1	5.7568	1	1.12537	0.786002	1.18978	0.926732	0.8168	0.813073	1.36832	1.68618		32888.4	24707.3	31434.2	33030.8	27762.2	27536.8	29713.9	24784.4	30343.3	25779.7	31706.5	36316	26540.6	28233.4	16744	37011.5
AsPC-1	GEM	Q969E2-2;Q969E2	Secretory carrier-associated membrane protein 4	SCAMP4	2	2	2.4562	1	0.911023	1.15165	1.38059	1.10713	0.982273	0.898541	1.09128	1.68515		71086.7	67053.5	58223.9	58682.7	42505.4	65379	59052.9	49447.8	50340.2	50934.6	56685.9	60395.2	55343.6	80373.3	47695.1	64761.6
AsPC-1	GEM	P17275	Transcription factor jun-B	JUNB	7	6	18.501	1	1.06131	0.945501	1.10289	1.04063	1.23622	1.23563	1.34226	1.68314		172449	206852	218775	200801	182068	205683	197653	243586	197040	238254	192819	283646	211320	272446	161867	183022
AsPC-1	GEM	Q96PC3-3;Q96PC3-4;Q96PC3;Q96PC3-2	AP-1 complex subunit sigma-3	AP1S3	2	2	1.8889	1	1.41543	1.34241	1.32773	0.853419	1.09549	0.873277	1.21979	1.6816		40219.3	30945.3	23052	45512.9	34278.6	39412.4	46181.8	54795.8	50019.3	51652.7	59148.2	59575.8	48840.8	98217	58406.9	56927.7
AsPC-1	GEM	L0R6Q1		SLC35A4	4	3	3.6461	1	2.0043	0.860732	0.972099	0.789036	1.10436	0.645314	0.892525	1.68049		79530	75960.9	88251.5	84355.7	86776.8	71987.4	91234.6	103986	94159.3	103395	160225	168468	188755	347262	206643	159402
AsPC-1	GEM	Q53EP0;Q53EP0-2	Fibronectin type III domain-containing protein 3B	FNDC3B	16	16	51.941	1	0.917711	1.10954	0.928881	0.938499	0.965503	0.87582	1.07983	1.68045		228778	207937	187408	225208	242451	203452	216785	194322	201265	192068	219301	195516	181062	338525	201449	209952
AsPC-1	GEM	Q86WR0;Q86WR0-2	Coiled-coil domain-containing protein 25	CCDC25	6	6	9.3316	1	0.984357	1.1706	0.910383	1.02442	1.02047	0.893831	1.18834	1.67863		141680	138455	118277	123781	135965	126832	123809	128870	126285	133180	148999	135740	114227	201991	120331	139463
AsPC-1	GEM	Q9NVJ2;Q9NVJ2-2	ADP-ribosylation factor-like protein 8B	ARL8B	6	3	16.271	1	0.842243	1.00506	1.1696	0.958154	1.08139	1.06597	1.04828	1.67848		103786	90533.5	90078.1	112860	96494.7	100305	104686	97730.6	90374.7	95154.5	89265.3	109628	104578	145785	86855.3	87412.8
AsPC-1	GEM	Q9NUU7;Q9NUU7-2;Q9UHL0-2;Q9UHL0	ATP-dependent RNA helicase DDX19A	DDX19A	19	3	50.876	1	0.865439	1.01402	1.2039	1.04907	1.20977	1.0694	1.22645	1.67711		207045	177582	175127	208800	173436	167779	159932	213050	176109	195893	183180	199367	162556	283744	169187	179184
AsPC-1	GEM	P40616-2;P40616	ADP-ribosylation factor-like protein 1	ARL1	9	9	62.055	1	0.986332	1.2265	1.01447	0.970238	1.1058	1.10746	1.10867	1.67674		947539	838817	683910	899499	886669	806983	831736	894957	809332	967164	873315	960576	866421	1.44474e+06	861640	934588
AsPC-1	GEM	Q6NUM6;Q9NV66;Q6NUM6-2;Q9NV66-2	S-adenosyl-L-methionine-dependent tRNA 4-demethylwyosine synthase	TYW1B;TYW1	4	4	4.722	1	0.912318	0.893532	0.918265	1.11202	0.958536	0.894028	1.12224	1.67661		42295	30295.9	33905.7	37441	40773.6	35582	31997.5	34449.2	35939.5	34792.4	38916.5	38311.8	34138.6	62598.6	37336.5	38586.5
AsPC-1	GEM	Q969K4-2;Q969K4-3;Q969K4;Q969K4-4	Ankyrin repeat and BTB/POZ domain-containing protein 1	ABTB1	2	2	2.3985	1	0.663466	0.472422	0.922535	2.00916	0.730267	0.89305	1.84438	1.67535		4860.02	2670.74	5653.29	4093.37	4437.09	5678.09	2826.1	4717.47	6459.93	3569.64	3997.13	5508.53	2986.66	7817.35	4666.09	3224.46
AsPC-1	GEM	Q9Y512	Sorting and assembly machinery component 50 homolog	SAMM50	14	14	46.571	1	0.878008	1.19885	0.885431	0.910293	1.00012	1.0412	0.92891	1.67499		1.2669e+06	1.19528e+06	997026	1.17253e+06	1.32425e+06	1.09078e+06	1.19827e+06	1.18842e+06	1.18827e+06	1.28512e+06	1.23427e+06	1.12674e+06	1.21297e+06	1.84485e+06	1.1014e+06	1.11235e+06
AsPC-1	GEM	Q5W0Z9-3;Q5W0Z9;Q5W0Z9-4;Q5W0Z9-2	Probable palmitoyltransferase ZDHHC20	ZDHHC20	5	5	12.338	1	0.874826	1.08588	1.08074	0.989294	1.20299	1.0889	1.13813	1.67436		56763.5	45303	41720.2	48325.8	44715.3	47268.5	47780	48453.7	40277.8	48413	44460.4	45072.7	39602.6	69167.4	41309.8	49658.2
AsPC-1	GEM	Q9H0R3;Q9H0R3-2	Transmembrane protein 222	TMEM222	2	2	8.8704	1	0.83671	1.37305	1.02761	1.02906	0.924548	1.357	1.03514	1.67406		42968.4	52184.5	38006.3	46574.2	45322.9	41352.5	40184.9	37539.8	40603.4	49157.2	36224.9	38428.5	37123.9	68229.9	40757.3	35952.1
AsPC-1	GEM	Q13409-3;Q13409-7;Q13409-2;Q13409	Cytoplasmic dynein 1 intermediate chain 2	DYNC1I2	11	1	149.33	1	1.05494	1.13163	0.87515	1.1097	1.01459	0.984252	1.13652	1.67352		915793	872733	771217	772579	882797	872921	786629	834612	822614	857045	870758	870204	765674	1.38388e+06	826932	966107
AsPC-1	GEM	P46778	60S ribosomal protein L21	RPL21	8	8	14.838	1	1.10166	1.15671	0.85336	1.06863	1.04256	0.970763	1.13635	1.67329		3.07961e+06	2.86976e+06	2.48096e+06	2.56044e+06	3.00042e+06	2.6876e+06	2.515e+06	2.66872e+06	2.55978e+06	2.69287e+06	2.77398e+06	2.807e+06	2.47018e+06	4.83735e+06	2.89093e+06	3.3927e+06
AsPC-1	GEM	P49754-2;P49754-3;P49754	Vacuolar protein sorting-associated protein 41 homolog	VPS41	4	4	7.078	1	1.0985	1.06981	1.00985	0.902769	0.989241	1.06998	1.22245	1.67311		25529.2	22371.1	20911.3	25228.2	24982.1	22393.2	24805	27420.7	27718.9	29887.5	27932.7	31369	25660.7	47358.6	28305.8	28044
AsPC-1	GEM	O60306	Intron-binding protein aquarius	AQR	25	24	91.278	1	1.05231	1.19769	0.795544	1.03759	0.921291	1.06689	1.19781	1.67285		519905	536008	447535	495323	622622	512929	494348	480734	521805	578979	542681	554905	463266	862139	515371	547103
AsPC-1	GEM	Q3ZCM7	Tubulin beta-8 chain	TUBB8	11	2	9.5804	1	0.945833	2.7403	0.558746	1.46858	0.43001	1.83935	0.555383	1.6719		221624	753294	274894	242685	434339	394415	268569	175593	408346	508242	276316	244835	440839	575674	344324	209620
AsPC-1	GEM	Q9NVE5;Q9NVE5-3;Q9NVE5-2	Ubiquitin carboxyl-terminal hydrolase 40	USP40	6	6	14.025	1	1.06989	0.985796	1.04729	0.973099	0.859238	1.08129	1.05929	1.67146		48135.7	46998.8	47676	53217.8	50814.6	50666	52066.7	40958	47667.8	48714.6	45052.5	50612.9	47780.2	70862.8	42395.9	51499.8
AsPC-1	GEM	Q9UGK3;Q9UGK3-2	Signal-transducing adaptor protein 2	STAP2	2	2	13.533	1	0.930477	1.3528	0.946417	0.780816	1.05834	0.944157	1.44953	1.6708		55944.8	62831.5	46445.6	52850.8	55843.1	43173.7	55293.1	58514.4	55289	56297.3	59627.1	59682.3	41173.7	75136.7	44970.4	52055.3
AsPC-1	GEM	Q9NX05	Constitutive coactivator of PPAR-gamma-like protein 2	FAM120C	5	3	6.1666	1	1.09897	1.30215	0.949478	1.05685	1.19667	0.717567	1.2513	1.66814		9205.66	11553	8872.27	8070.98	8500.44	9963.45	9427.46	9283.55	7757.82	8601.51	11987	11028.1	8813.33	12010.8	7200.12	10116.8
AsPC-1	GEM	Q8NEM2	SHC SH2 domain-binding protein 1	SHCBP1	17	17	58.887	1	0.93571	0.984952	1.08778	0.990175	1.20848	1.11612	1.0927	1.66588		688021	632174	641832	669513	615487	631346	637611	711217	588520	668442	598898	675281	617991	1.01544e+06	609550	643788
AsPC-1	GEM	Q9BW72	HIG1 domain family member 2A, mitochondrial	HIGD2A	2	2	5.5251	1	0.858045	4.41705	0.730064	0.806598	0.876467	1.23366	1.09412	1.66439		8185.75	27010.8	6115.12	8826.03	12089.4	8435.16	10457.7	5973.64	6815.59	11875.5	9626.21	10541.5	9634.65	24099	14479.2	7023.74
AsPC-1	GEM	O75530;O75530-3;O75530-2	Polycomb protein EED	EED	9	9	27.393	1	1.02052	1.08085	1.01144	1.12181	1.03221	0.992049	1.32114	1.66417		254268	224566	207768	229168	226577	225896	201368	215386	208666	230588	232436	264884	200496	373154	224229	259486
AsPC-1	GEM	Q9Y450-4;Q9Y450	HBS1-like protein	HBS1L	19	17	60.56	1	1.15843	1.17197	1.07099	1.04369	0.981582	1.02769	1.23455	1.66372		406955	373265	318495	413918	386482	382617	366602	397417	404874	454363	442118	464432	376196	684951	411700	471429
AsPC-1	GEM	Q96I51;Q96I51-3;Q96I51-2	Williams-Beuren syndrome chromosomal region 16 protein	WBSCR16	9	9	24.006	1	1.0258	1.15762	0.930436	1.00074	1.02677	1.00792	1.07802	1.66212		369345	328499	283771	357527	384257	331012	330767	339194	330350	355617	352822	343452	318594	513175	308747	378874
AsPC-1	GEM	Q12834	Cell division cycle protein 20 homolog	CDC20	4	4	10.097	1	1.22077	0.979992	0.786771	0.738824	0.943804	0.776081	0.78363	1.66086		31676.4	31872.3	32523	31202.6	39659	22830.9	30901.7	28842.1	30559.4	25421.5	32756.2	21925.5	27979.4	45134.3	27175.3	38669.5
AsPC-1	GEM	P63151;P63151-2;Q66LE6;Q9Y2T4-3;Q00005-6;Q9Y2T4-4;Q00005;Q00005-2;Q9Y2T4-2;Q9Y2T4;Q00005-3;Q00005-4;Q00005-5;Q00005-7	Serine/threonine-protein phosphatase 2A 55 kDa regulatory subunit B alpha isoform	PPP2R2A	14	14	67.052	1	0.879972	1.1652	0.863743	1.00864	0.980728	0.93133	1.09679	1.66021		2.02604e+06	1.75662e+06	1.50757e+06	1.57214e+06	1.82015e+06	1.60274e+06	1.58901e+06	1.62262e+06	1.65451e+06	1.75748e+06	1.88707e+06	1.69484e+06	1.54527e+06	2.86028e+06	1.72285e+06	1.78286e+06
AsPC-1	GEM	Q9NRG4-2;Q9NRG4	N-lysine methyltransferase SMYD2	SMYD2	2	2	3.9346	1	1.01378	1.23408	0.798744	1.09186	0.842417	1.1106	1.09017	1.65929		23182.2	24450.7	19812.9	24005.8	30054.5	25476.7	23333.2	21446	25457.7	27575	24828.9	26297.4	24122.2	37057.1	22333.1	23501.7
AsPC-1	GEM	Q9H7F4;Q8NFB2	Transmembrane protein 185B;Transmembrane protein 185A	TMEM185B;TMEM185A	1	1	1.915	1	1.08484	0.914869	1.11979	0.840362	0.815064	0.828895	0.906	1.65926		15812.3	11024.9	12050.8	16339.2	14591.3	10165.8	12097	15754.8	19329.5	13776.7	16620.6	15103.3	16670.3	22396.6	13497.9	17153.9
AsPC-1	GEM	Q9H2V7-3;Q9H2V7-2;Q9H2V7;Q9H2V7-4;Q9H2V7-5	Protein spinster homolog 1	SPNS1	3	3	4.6172	1	0.889048	1.17113	1.01584	1.00544	1.00961	1.0443	1.07611	1.65843		52181.7	52009.5	44409.6	44216.6	43526.9	40132.7	39915.4	40284.3	39900.9	48764	46695.3	46588	43292.9	70650.5	42600.8	46392.1
AsPC-1	GEM	Q13432	Protein unc-119 homolog A	UNC119	1	1	2.7343	1	0.971125	1.20653	0.98718	0.895109	0.893057	1.20373	1.19854	1.65739		10617.7	11553	9575.42	10367.7	10502.3	10103.4	11287.3	11100	12429.2	12107.1	10057.9	11873.7	9906.81	13280.1	8012.62	10311.1
AsPC-1	GEM	P51153;P20337;Q96E17	Ras-related protein Rab-13	RAB13	9	6	19.676	1	0.9138	1.20771	1.00992	0.929651	1.00569	0.963797	1.40374	1.65582		682741	531194	439836	569772	564175	538490	579239	531009	528006	594491	616822	665528	474109	932962	563443	623889
AsPC-1	GEM	Q9Y2A7-2;Q9Y2A7;P55160	Nck-associated protein 1	NCKAP1	32	32	105.41	1	0.942421	1.19245	0.908549	1.04457	1.16606	1.06659	1.21754	1.65515		3.37111e+06	3.11422e+06	2.61162e+06	3.09465e+06	3.40614e+06	3.07694e+06	2.94566e+06	3.38596e+06	2.90375e+06	3.58319e+06	3.35949e+06	3.30813e+06	2.71707e+06	5.05518e+06	3.05422e+06	3.177e+06
AsPC-1	GEM	O15213	WD repeat-containing protein 46	WDR46	11	10	56.396	1	0.967114	1.15301	0.904275	0.990771	0.967739	0.934919	1.09496	1.6537		352442	326739	283379	312633	345727	304748	307587	305383	315563	313660	335494	321231	293373	511497	309304	340852
AsPC-1	GEM	Q9BT40-2;Q9BT40	Inositol polyphosphate 5-phosphatase K	INPP5K	1	1	3.1426	1	0.787697	1.0943	1.09788	0.85462	1.33606	0.75414	1.23728	1.65368		23381.3	14235.4	13008.7	18370.7	16732.8	15041.6	17600.3	18341.2	13727.8	15854.9	21023.8	21123.1	17072.3	26613	16093.2	18417.4
AsPC-1	GEM	Q9NRK6	ATP-binding cassette sub-family B member 10, mitochondrial	ABCB10	12	11	17.181	1	0.989547	1.25229	1.06315	1.07245	1.16881	1.1542	1.06886	1.65366		228885	197851	157992	214080	201365	183033	170668	219986	188215	212814	184383	212740	199035	274155	165787	226492
AsPC-1	GEM	Q5BJH7-2;Q5BJH7-6;Q5BJH7-3;Q5BJH7	Protein YIF1B	YIF1B	1	1	2.0159	1	0.644933	1.01737	1.24625	0.877645	1.52019	0.60016	1.15298	1.65302		10635.2	7797.2	7664.1	9744.1	7818.74	7328.6	8350.3	9316.73	6128.68	5080.17	8464.69	8842.9	7669.58	9416.23	5696.38	6859.02
AsPC-1	GEM	Q2TB10	Zinc finger protein 800	ZNF800	5	5	17.09	1	1.08653	0.864313	0.871288	0.926952	1.07203	0.854565	1.10036	1.65158		60635.9	55631.7	64365.3	55258.5	63421.7	52828	56991.1	59874.6	55851.5	55231.8	64631.4	61017.6	55452.3	96178.2	58234.1	65882.5
AsPC-1	GEM	Q5VT66-2;Q5VT66;Q5VT66-3	Mitochondrial amidoxime-reducing component 1	36951	6	5	15.615	1	0.926899	1.23055	1.03714	1.1779	0.819201	0.972874	1.04058	1.65093		57310	46971	38170.6	47479.7	45779.6	44162	37492	37656.6	45967.5	47233.4	48550.4	46253.1	44449.3	66585.8	40332.3	53120.6
AsPC-1	GEM	Q15746-5;Q15746-6;Q15746;Q15746-2;Q15746-3;Q15746-4;Q15746-11;Q15746-7;Q15746-9;Q15746-10;Q15746-8	Myosin light chain kinase, smooth muscle;Myosin light chain kinase, smooth muscle, deglutamylated form	MYLK	30	30	108	1	0.997141	0.996196	0.908314	0.94569	1.0525	0.894923	1.05294	1.64945		632464	543109	545183	574999	633040	572429	605303	614540	583887	576322	643991	580273	551096	972819	589783	630656
AsPC-1	GEM	O60508	Pre-mRNA-processing factor 17	CDC40	10	10	14.692	1	0.993665	1.1662	0.816371	1.0607	0.872033	0.897726	1.05299	1.64942		198447	183848	157647	168117	205932	175721	165666	154515	177189	175838	195871	175517	166684	295464	179132	197190
AsPC-1	GEM	Q06265;Q06265-2;Q06265-3;Q06265-4	Exosome complex component RRP45	EXOSC9	9	9	29.171	1	0.926238	1.1517	0.969158	0.939786	1.01875	1.0034	1.20443	1.64876		297861	261475	227034	273309	282007	246498	262291	264266	259402	265131	264232	283244	235168	407585	247207	275890
AsPC-1	GEM	Q9H6S0	Probable ATP-dependent RNA helicase YTHDC2	YTHDC2	17	17	52.666	1	1.12263	1.12785	0.917571	1.11214	1.05759	1.04212	0.947595	1.64853		232125	212790	188669	225921	246216	220003	197819	235696	222860	241288	231537	227560	240145	356943	216522	260589
AsPC-1	GEM	Q9NQE9	Histidine triad nucleotide-binding protein 3	HINT3	3	3	6.4952	1	1.03963	0.983432	0.988284	1.3903	1.10735	1.45866	0.911991	1.64784		149926	159341	162026	159141	161028	190296	136874	167504	151265	171063	117274	148952	163326	138542	84074.9	155867
AsPC-1	GEM	P61619;P61619-3	Protein transport protein Sec61 subunit alpha isoform 1	SEC61A1	8	5	21.018	1	0.942441	1.06782	1.08189	1.02515	1.05479	0.998156	1.09272	1.64723		903644	730150	683779	891262	823805	817047	796999	812394	770197	827512	829040	833453	762732	1.23503e+06	749762	851631
AsPC-1	GEM	O94851-4;O94851-6;O94851-5;O94851-3;O94851;O94851-2	Protein-methionine sulfoxide oxidase MICAL2	MICAL2	25	20	84.558	1	0.904826	1.15233	0.875252	1.01356	0.913304	0.929801	1.1728	1.64693		489808	439892	381741	454099	518821	438831	432959	405478	443968	438617	471732	475462	405407	791010	480294	443191
AsPC-1	GEM	O43684-2;O43684	Mitotic checkpoint protein BUB3	BUB3	15	15	48.634	1	1.09668	1.243	0.934991	0.999997	1.04159	0.896542	1.05464	1.64666		2.03248e+06	1.81829e+06	1.46283e+06	1.74533e+06	1.86668e+06	1.71866e+06	1.71866e+06	1.88725e+06	1.8119e+06	1.86422e+06	2.07934e+06	1.93434e+06	1.83412e+06	3.30132e+06	2.00485e+06	2.22899e+06
AsPC-1	GEM	P05141;Q9H0C2	ADP/ATP translocase 2;ADP/ATP translocase 2, N-terminally processed	SLC25A5	19	7	84.714	1	1.10166	1.15118	1.05978	1.05759	1.14914	1.00613	1.31202	1.64603		9.8311e+06	7.29414e+06	6.33622e+06	8.69376e+06	8.20339e+06	7.92954e+06	7.49774e+06	9.60656e+06	8.35976e+06	1.04472e+07	1.03836e+07	1.12061e+07	8.54107e+06	1.46444e+07	8.8968e+06	1.08305e+07
AsPC-1	GEM	Q16875-3;Q16875-2;Q16875;Q16875-4	6-phosphofructo-2-kinase/fructose-2,6-bisphosphatase 3;6-phosphofructo-2-kinase;Fructose-2,6-bisphosphatase	PFKFB3	9	3	15.88	1	0.948862	1.56755	0.682258	1.17219	0.737647	1.34127	1.17176	1.64578		37156	51705.1	32984.7	29556.5	43321.6	36611.5	31233.4	30941.4	41946	44563.7	33225.1	40145.8	34261.1	61817.6	37561.3	35255.9
AsPC-1	GEM	O15212	Prefoldin subunit 6	PFDN6	6	6	18.889	1	0.510726	1.62837	1.05797	0.169572	1.35458	1.40646	3.08906	1.64524		908699	808702	496633	1.36899e+06	1.29398e+06	160431	946096	1.32207e+06	975999	1.11438e+06	792333	1.04721e+06	339006	1.03529e+06	629261	464096
AsPC-1	GEM	O95831-3;O95831;O95831-4;O95831-2;O95831-5	Apoptosis-inducing factor 1, mitochondrial	AIFM1	19	19	81.71	1	1.02906	1.16761	0.995908	1.0193	1.10005	0.969752	1.22885	1.64481		3.79552e+06	3.6318e+06	3.11045e+06	3.59823e+06	3.61302e+06	3.30005e+06	3.23757e+06	3.62452e+06	3.29486e+06	3.49675e+06	3.60581e+06	3.67282e+06	2.98883e+06	5.663e+06	3.44295e+06	3.90581e+06
AsPC-1	GEM	Q9C091;Q9C091-3;Q9C091-4;Q4ZG55-3;Q4ZG55-2;Q4ZG55	GREB1-like protein	GREB1L	13	13	38.329	1	1.07861	1.21057	0.808337	1.02107	0.972028	1.01029	1.23566	1.64465		84533.4	90809	75013.1	83327.4	103085	89867.5	88012.6	81834.8	84189.7	90073.6	89156.2	93327.7	75528.6	139638	84904.1	91178.9
AsPC-1	GEM	P11413;P11413-3;P11413-2	Glucose-6-phosphate 1-dehydrogenase	G6PD	29	29	102.41	1	1.01796	1.11508	0.896081	1.00396	0.993007	0.92965	1.18636	1.64433		7.00112e+06	6.27231e+06	5.62497e+06	6.1658e+06	6.88085e+06	6.06695e+06	6.04304e+06	6.28056e+06	6.32479e+06	6.18073e+06	6.64845e+06	6.77302e+06	5.70906e+06	1.03153e+07	6.27325e+06	7.12685e+06
AsPC-1	GEM	Q8N697	Solute carrier family 15 member 4	SLC15A4	2	2	9.1487	1	0.733364	0.689303	1.25215	1.69891	0.746787	1.32704	1.00802	1.64393		6620.04	5530.35	8023.11	5632.25	4498.06	6932.58	4080.6	4178.69	5595.55	4571.45	3444.86	6180.29	6131.12	3243.37	1972.93	4854.9
AsPC-1	GEM	Q15646;Q15646-2;Q15646-3	2-5-oligoadenylate synthase-like protein	OASL	9	8	37.773	1	0.958229	1.24012	0.936144	1.08681	0.8035	0.96119	1.126	1.64341		141192	132060	106490	122096	130425	128505	118241	93324	116147	124940	129984	125383	111353	190877	116147	135294
AsPC-1	GEM	Q99575	Ribonucleases P/MRP protein subunit POP1	POP1	21	21	68.901	1	1.02755	1.12594	0.765761	1.02212	0.817597	0.973287	0.974431	1.64339		639832	705196	626315	616897	805599	665309	650909	551575	674630	661009	679152	631221	647784	1.11255e+06	676983	657458
AsPC-1	GEM	Q6ZNJ1-2;Q6ZNJ1-3;Q6ZNJ1	Neurobeachin-like protein 2	NBEAL2	20	19	74.749	1	0.907608	1.16083	0.96195	1.02731	1.00728	1.04339	1.04839	1.64317		166721	147735	127267	158996	165285	158067	153865	145257	144207	158944	152334	144136	137483	220118	133959	151317
AsPC-1	GEM	Q16799-3;Q16799-2;Q16799	Reticulon-1	RTN1	2	2	2.4266	1	0.842923	2.40416	0.724546	1.19401	0.794763	1.69974	0.968097	1.64297		317154	664179	276263	317147	437719	358548	300289	262314	330054	522973	307678	315399	325793	578219	351936	267336
AsPC-1	GEM	Q6PIF6;Q6PIF6-2;Q13402-3;Q13402-4;Q13402-5;Q13402-8;Q13402-2;Q13402-7;Q13402-6;Q13402	Unconventional myosin-VIIb	MYO7B	16	16	31.937	1	1.01879	0.874441	0.87462	0.924352	0.873424	0.790136	1.09682	1.64267		250023	185926	212623	227386	259983	219300	237248	217665	249209	214519	271497	245719	224029	410811	250087	254721
AsPC-1	GEM	Q2TB90;Q2TB90-2;Q2TB90-3	Putative hexokinase HKDC1	HKDC1	48	44	225.59	1	1.0507	1.06419	0.998463	1.04608	1.09175	1.0598	1.28164	1.64197		7.74211e+06	7.29036e+06	6.85064e+06	7.68144e+06	7.69327e+06	6.89293e+06	6.58928e+06	7.82913e+06	7.17117e+06	7.7085e+06	7.27356e+06	8.13454e+06	6.34699e+06	1.18858e+07	7.23875e+06	8.13462e+06
AsPC-1	GEM	O60930	Ribonuclease H1	RNASEH1	2	2	2.1385	1	1.50141	0.774891	1.42231	0.575781	1.4423	0.373836	0.745479	1.64167		2796.99	3785.56	4885.29	3433.5	2414.03	1546.11	2685.24	5107.71	3541.38	1993.31	5332.03	3233.73	4337.78	4192.27	2553.67	4199.42
AsPC-1	GEM	Q14141-2;Q14141-4;Q14141;Q14141-3	Septin-6	38961	6	3	12.171	1	1.00409	1.09132	1.17592	1.03658	1.05216	0.996672	1.18422	1.64159		35619	30325.7	27788.1	36503.7	31042.8	27249.4	26287.9	30129.6	28635.9	28907.2	29003.7	32823.9	27717.7	57037	34745	35764.6
AsPC-1	GEM	Q9UFG5;Q9UFG5-2	UPF0449 protein C19orf25	C19orf25	4	4	10.099	1	0.942274	1.089	1.05913	0.911595	1.25956	1.16383	1.27828	1.63972		91730.6	86061.9	79028.1	111357	105140	78487.8	86099.4	99180.4	78742.4	93745.1	80548.8	83256.8	65131.9	111914	68251.8	86435.4
AsPC-1	GEM	Q13085;Q13085-4;Q13085-3;Q13085-2	Acetyl-CoA carboxylase 1;Biotin carboxylase	ACACA	56	48	183.42	1	0.956168	1.10121	0.878424	0.985756	1.05056	0.978652	1.06822	1.63807		1.68731e+06	1.42453e+06	1.29361e+06	1.57161e+06	1.78913e+06	1.53314e+06	1.55529e+06	1.63031e+06	1.55185e+06	1.57813e+06	1.61255e+06	1.52622e+06	1.42875e+06	2.46508e+06	1.50487e+06	1.61335e+06
AsPC-1	GEM	O60333-2;O60333;O60333-4;Q12756;Q12756-3;Q12756-2	Kinesin-like protein KIF1B	KIF1B	13	4	23.06	1	1.04493	0.982891	0.902579	0.957962	0.882025	0.998858	1.1566	1.6377		72131.8	67039.6	68206.5	70421.6	78022.6	69666.6	72723.7	67199.4	76187.6	80910	81002.5	76624.7	66249.8	116781	71308	75372.5
AsPC-1	GEM	Q9UJX5-3;Q9UJX5;Q9UJX5-2	Anaphase-promoting complex subunit 4	ANAPC4	7	7	26.148	1	0.749912	0.95944	1.07299	1.00958	1.07693	0.983809	1.26402	1.6377		128251	95588.9	99630	103958	96886.2	94760.1	93860.9	96706.6	89798.6	104858	106584	111246	88009.8	146804	89640.5	96177.2
AsPC-1	GEM	Q9H0A0;Q9H0A0-2	N-acetyltransferase 10	NAT10	47	47	209.53	1	1.01562	1.06559	0.885839	0.99285	1.0583	0.968086	1.08058	1.63732		4.71871e+06	4.32622e+06	4.05993e+06	4.45558e+06	5.02979e+06	4.40589e+06	4.43762e+06	4.67403e+06	4.41656e+06	4.68043e+06	4.83473e+06	4.75251e+06	4.39812e+06	7.56955e+06	4.62312e+06	4.79241e+06
AsPC-1	GEM	Q06136;Q06136-2	3-ketodihydrosphingosine reductase	KDSR	5	5	16.963	1	0.929245	1.07553	1.1635	0.826484	1.11817	1.08648	1.09659	1.63674		135014	121836	113280	132582	113952	110567	133780	131116	117259	113485	104452	142738	130165	173516	106013	125461
AsPC-1	GEM	Q8NCN5;Q8NCN5-2	Pyruvate dehydrogenase phosphatase regulatory subunit, mitochondrial	PDPR	16	16	36.788	1	1.02892	1.0651	1.01829	0.965286	1.21098	0.972445	1.15321	1.63644		736581	611158	573802	710169	697413	638912	661889	752149	621109	699179	718991	702821	609449	1.12106e+06	685058	757884
AsPC-1	GEM	Q8WW22-3;Q8WW22;Q8WW22-2	DnaJ homolog subfamily A member 4	DNAJA4	2	2	3.2769	1	1.36116	0.992825	1.28429	1.12819	0.883513	1.04771	1.17399	1.63567		19403.6	22613.7	22777.2	26721.1	20806.1	25418.5	22530.3	23187.9	26245.1	26282.4	25085.5	28184.6	24007.6	36038.5	22032.8	26411.4
AsPC-1	GEM	P62266	40S ribosomal protein S23	RPS23	7	7	23.536	1	0.964946	1.16288	0.87046	1.01689	0.984165	0.976289	1.1706	1.63551		1.0119e+07	8.15883e+06	7.01604e+06	8.07164e+06	9.27284e+06	7.85436e+06	7.72388e+06	7.86744e+06	7.99402e+06	8.93061e+06	9.1475e+06	8.76277e+06	7.48571e+06	1.38956e+07	8.49617e+06	9.76428e+06
AsPC-1	GEM	Q96EL2	28S ribosomal protein S24, mitochondrial	MRPS24	3	3	5.2345	1	0.927784	1.17633	1.00967	1.00288	0.987815	0.978806	1.14644	1.6355		124924	121199	103032	117786	116658	113421	113095	111135	112506	114383	116860	105877	92353	179625	109829	115902
AsPC-1	GEM	P61927	60S ribosomal protein L37	RPL37	4	4	3.0582	1	4.13457	1.79067	0.770141	0.979315	1.16491	0.919783	1.15328	1.63413		725300	1.14605e+06	640012	876848	1.13855e+06	1.58188e+06	1.61529e+06	2.24501e+06	1.92719e+06	2.42051e+06	2.63161e+06	2.59052e+06	2.24622e+06	4.20745e+06	2.57473e+06	2.99881e+06
AsPC-1	GEM	Q9Y2G8;Q9Y2G8-2	DnaJ homolog subfamily C member 16	DNAJC16	3	3	3.2654	1	0.993141	1.0758	0.906543	0.984982	1.05668	0.843774	0.983416	1.63159		22789	17044.1	15843.2	21441	23651.4	21298.3	21623	22017.2	20836.2	16862.1	19984.1	19934.7	20270.8	29037.4	17797	22632.6
AsPC-1	GEM	O75915	PRA1 family protein 3	ARL6IP5	4	4	18.603	1	0.929267	1.18692	1.05786	1.03464	1.08345	1.04873	1.04429	1.6315		497352	432294	364213	442654	418443	414507	400629	433364	399985	436238	415970	417124	399432	657189	402813	462173
AsPC-1	GEM	Q9UHD1;Q9UHD1-2	Cysteine and histidine-rich domain-containing protein 1	CHORDC1	11	11	41.882	1	1.18157	1.12013	0.939448	0.933464	1.02966	0.902695	1.18065	1.63028		1.51575e+06	1.35651e+06	1.21103e+06	1.36345e+06	1.45133e+06	1.26359e+06	1.35366e+06	1.55298e+06	1.50825e+06	1.61772e+06	1.7921e+06	1.90277e+06	1.61163e+06	2.94436e+06	1.80605e+06	1.79096e+06
AsPC-1	GEM	Q6ZRQ5	Protein MMS22-like	MMS22L	3	3	9.8193	1	1.32785	3.14555	0.622662	0.81692	1.06211	0.984421	0.755606	1.62949		4557.6	14064.3	4471.18	6069.04	9746.92	5697.85	6974.8	6374.14	6001.38	6615.39	6720.08	4928.87	6523.07	9172.49	5629.04	6051.8
AsPC-1	GEM	Q9NNW7-2;Q9NNW7;Q9NNW7-3;Q9NNW7-4	Thioredoxin reductase 2, mitochondrial	TXNRD2	8	7	17.068	1	0.827471	1.17792	0.965148	0.96267	0.928508	0.858426	1.15456	1.62938		105991	83211.4	70642.4	86983.8	90124.9	73748	76607.8	81692.3	87982.3	81337.3	94751.6	85953.5	74447.2	149587	91806.1	87704.7
AsPC-1	GEM	P62241	40S ribosomal protein S8	RPS8	10	10	102.79	1	0.976001	1.18385	0.837812	1.01265	0.97294	0.966407	1.13831	1.62676		6.29155e+06	5.75881e+06	4.86446e+06	5.76029e+06	6.8754e+06	5.76491e+06	5.6929e+06	5.38373e+06	5.53346e+06	5.32838e+06	5.5136e+06	5.79408e+06	5.09008e+06	9.10504e+06	5.59703e+06	6.14056e+06
AsPC-1	GEM	Q96GC9;Q96GC9-2	Vacuole membrane protein 1	VMP1	2	2	6.9064	1	0.936809	1.52025	0.852011	0.966363	1.03788	0.942223	1.15494	1.62671		20587.3	25413.5	16716.7	21752.6	25530.8	18707.1	19358.2	22950	22112.4	21981.6	23329.5	22316.7	19322.8	31884.9	19600.9	19286.4
AsPC-1	GEM	Q9H999	Pantothenate kinase 3	PANK3	3	1	1.8084	1	0.788336	1.38867	0.683795	1.07866	0.954897	1.11528	1.27181	1.62622		13614.6	11741	8454.83	9247.51	13523.8	13793.9	12787.9	12843.6	13450.2	13705.8	12289.1	12493.1	9823.07	18284.4	11243.5	10732.9
AsPC-1	GEM	Q9HCE7-2;Q9HCE7	E3 ubiquitin-protein ligase SMURF1	SMURF1	12	8	28.69	1	1.02176	1.15887	0.926529	0.90993	0.842341	0.929234	1.0812	1.62597		159753	152837	131884	150416	162344	143832	158069	128609	152681	142418	153263	143191	132436	225185	138493	163230
AsPC-1	GEM	Q53GA4	Pleckstrin homology-like domain family A member 2	PHLDA2	6	6	19.87	1	1.06687	1.18979	0.988673	1.0341	1.10617	1.08051	1.40902	1.62553		303736	325297	273407	297690	301101	295230	285493	312504	282510	353858	327492	380253	269870	485881	298905	324047
AsPC-1	GEM	Q9H4H8;Q9H4H8-2	Protein FAM83D	FAM83D	11	10	31.237	1	0.934671	1.06712	0.992555	0.890231	0.871186	0.667805	0.833408	1.62475		282188	262539	246026	273336	275386	232226	260860	227877	261571	201009	301000	193555	232245	426417	262450	263753
AsPC-1	GEM	Q9NV06;Q9NV06-2	DDB1- and CUL4-associated factor 13	DCAF13	10	10	32.693	1	0.941668	1.09141	0.803615	0.954118	0.917449	0.823434	1.07532	1.62456		338770	285633	261709	279078	347278	272458	285560	260847	284318	260849	316782	262481	244095	448338	275974	319009
AsPC-1	GEM	Q6ZMG9;Q6ZMG9-2	Ceramide synthase 6	CERS6	4	3	5.3623	1	1.56334	0.935664	1.05348	0.994366	1.19028	0.924983	1.32176	1.62428		156201	129066	137941	148871	141314	132640	133391	223333	187631	243093	262808	271560	205454	417533	257057	244195
AsPC-1	GEM	Q14728	Major facilitator superfamily domain-containing protein 10	MFSD10	2	2	5.8964	1	0.796301	1.17586	0.983182	0.943899	1.04939	1.21611	1.29029	1.6228		41212.8	32606.3	27729.8	37207.3	37843.8	26059.9	27608.8	29653.9	28258.2	34082.4	28025.7	33718.8	26132.8	46481.8	28642.9	32817.8
AsPC-1	GEM	Q12893	Transmembrane protein 115	TMEM115	1	1	4.1295	1	1.50474	2.47054	1.64268	0.790199	0.740678	1.29536	0.901483	1.62219		2074.74	3385.25	1370.25	3973.91	2419.16	2318.02	2933.46	2217.95	2994.49	2651.22	2046.71	2309.09	2561.43	2595.46	1599.97	3121.93
AsPC-1	GEM	Q4J6C6-4;Q4J6C6;Q4J6C6-2;Q4J6C6-3	Prolyl endopeptidase-like	PREPL	13	13	32.737	1	0.882604	1.09714	0.909875	0.950543	0.948116	0.941158	1.21469	1.62162		373521	301427	274740	319668	351332	292416	307631	291241	307178	310275	329674	335328	276061	505740	311873	329671
AsPC-1	GEM	P46779;P46779-2;P46779-3;P46779-4;P46779-5	60S ribosomal protein L28	RPL28	8	8	13.994	1	1.01137	1.10645	0.813832	0.935856	1.0692	0.847157	1.12583	1.62162		5.46019e+06	4.65274e+06	4.2051e+06	4.39975e+06	5.40621e+06	4.60438e+06	4.91997e+06	4.71904e+06	4.4136e+06	4.32046e+06	5.09995e+06	4.87236e+06	4.32781e+06	8.46426e+06	5.21963e+06	5.52229e+06
AsPC-1	GEM	Q16531;Q16531-2	DNA damage-binding protein 1	DDB1	44	44	140.64	1	0.897491	1.18762	1.04041	1.00438	1.1641	1.10115	1.18518	1.62049		7.16819e+06	5.66721e+06	4.77189e+06	6.57751e+06	6.32206e+06	5.77509e+06	5.74991e+06	6.33468e+06	5.44169e+06	6.67123e+06	6.05839e+06	6.60943e+06	5.57673e+06	9.14796e+06	5.64519e+06	6.43339e+06
AsPC-1	GEM	Q2TAY7;Q2TAY7-2	WD40 repeat-containing protein SMU1;WD40 repeat-containing protein SMU1, N-terminally processed	SMU1	16	16	67.594	1	0.925889	1.1721	1.0562	0.942276	1.17731	1.04207	1.26165	1.62007		1.58631e+06	1.34596e+06	1.14833e+06	1.46047e+06	1.38276e+06	1.21375e+06	1.28811e+06	1.50541e+06	1.27869e+06	1.43602e+06	1.37805e+06	1.49022e+06	1.18117e+06	2.09771e+06	1.29483e+06	1.46874e+06
AsPC-1	GEM	O00178	GTP-binding protein 1	GTPBP1	7	7	16.181	1	1.01039	1.26159	0.923991	0.989681	0.924842	0.928337	1.10589	1.61931		132077	122632	97203.6	119068	128863	118075	119306	107055	115755	116636	125640	122980	111205	200604	123882	133448
AsPC-1	GEM	Q04828;P52895-2	Aldo-keto reductase family 1 member C1	AKR1C1	15	2	23	1	1.04128	1.18477	1.0457	1.0805	1.08571	1.06708	1.18959	1.61931		1.48169e+06	1.3393e+06	1.13043e+06	1.2747e+06	1.21899e+06	1.25195e+06	1.15868e+06	1.34728e+06	1.24092e+06	1.41529e+06	1.32631e+06	1.40194e+06	1.17851e+06	2.26189e+06	1.39683e+06	1.54285e+06
AsPC-1	GEM	Q58FF8	Putative heat shock protein HSP 90-beta 2	HSP90AB2P	8	1	2.5949	1	0.943046	1.46161	0.949094	0.854593	1.01656	1.02197	1.17953	1.61904		1.08158e+06	1.07146e+06	733067	1.00323e+06	1.05704e+06	839758	982641	1.01811e+06	1.00152e+06	1.17579e+06	1.15051e+06	997859	845980	1.6615e+06	1.02623e+06	1.01998e+06
AsPC-1	GEM	Q86UY8;Q86UY8-2	5-nucleotidase domain-containing protein 3	NT5DC3	12	12	28.503	1	0.971719	1.19108	0.927302	1.08203	1.01284	0.984565	1.33384	1.61903		455135	421731	354075	394421	425343	411173	380000	388857	383927	440825	447736	449611	337080	656201	405306	442263
AsPC-1	GEM	P33527;P33527-9;P33527-4;P33527-2;P33527-3;P33527-6;P33527-7;P33527-5;P33527-8	Multidrug resistance-associated protein 1	ABCC1	33	32	105.41	1	0.92793	1.0546	1.06788	0.950934	1.08171	1.07245	1.06506	1.61731		1.29208e+06	1.15073e+06	1.09115e+06	1.21138e+06	1.13438e+06	1.06027e+06	1.11498e+06	1.17865e+06	1.08962e+06	1.18207e+06	1.10221e+06	1.12413e+06	1.05546e+06	1.59283e+06	984861	1.19896e+06
AsPC-1	GEM	Q9Y6A9	Signal peptidase complex subunit 1	SPCS1	1	1	4.0429	1	0.872503	1.31009	0.930496	1.00909	1.00222	0.860895	1.01224	1.61569		32590.8	28263.9	21574.1	34212.2	36767.7	29666	29398.9	27765.3	27703.7	26877.5	31220.5	28079.1	27739.5	47665.2	29501.4	28435.5
AsPC-1	GEM	Q93009;Q93009-3	Ubiquitin carboxyl-terminal hydrolase 7	USP7	51	51	150.49	1	1.07936	1.18715	0.856707	0.98881	0.924932	0.985528	1.11392	1.61568		4.98308e+06	4.6957e+06	3.95545e+06	4.4544e+06	5.19944e+06	4.39849e+06	4.44827e+06	4.42892e+06	4.78838e+06	5.13538e+06	5.21079e+06	4.99674e+06	4.48572e+06	7.92543e+06	4.90532e+06	5.37856e+06
AsPC-1	GEM	O95573	Long-chain-fatty-acid--CoA ligase 3	ACSL3	21	21	71.816	1	0.931979	1.18391	1.00756	1.10214	1.08208	1.11327	1.19096	1.6155		2.19282e+06	2.08941e+06	1.76484e+06	2.08827e+06	2.07259e+06	2.01682e+06	1.8299e+06	2.10971e+06	1.94968e+06	2.23793e+06	2.01024e+06	2.21789e+06	1.86227e+06	3.09314e+06	1.91466e+06	2.04366e+06
AsPC-1	GEM	Q13617;Q13617-2	Cullin-2	CUL2	27	27	77.63	1	1.04264	1.11452	0.980202	0.970623	1.08853	0.997786	1.19649	1.61536		1.77495e+06	1.57253e+06	1.41094e+06	1.63365e+06	1.66665e+06	1.54405e+06	1.59078e+06	1.72617e+06	1.58578e+06	1.76817e+06	1.77209e+06	1.75155e+06	1.4639e+06	2.65394e+06	1.64295e+06	1.85062e+06
AsPC-1	GEM	Q60I27-3;Q60I27-2;Q60I27;Q60I27-5;Q60I27-6	ALS2 C-terminal-like protein	ALS2CL	2	2	6.6385	1	0.874153	0.862716	1.02214	1.66424	0.69495	1.16375	0.697106	1.61523		4329.04	6204.38	7191.68	7990.33	7817.24	9852.38	5920.04	4148.64	5969.69	7644.94	6569.23	4653.77	6675.84	9041.42	5597.59	3784.25
AsPC-1	GEM	Q9C0B5-2;Q9C0B5	Palmitoyltransferase ZDHHC5	ZDHHC5	7	7	28.444	1	1.14174	1.14597	0.961889	0.972943	0.872101	0.970227	1.07793	1.61514		122894	146949	128231	135157	140512	125304	128789	125128	143479	134653	138785	135519	125721	194901	120671	140313
AsPC-1	GEM	P53985;P53985-2	Monocarboxylate transporter 1	SLC16A1	3	3	4.681	1	0.812788	1.09576	0.940516	1.01605	1.19687	0.755986	1.11868	1.61421		151536	117519	107249	127023	135056	126359	124363	149145	124612	115101	152253	138455	123766	179893	111444	123167
AsPC-1	GEM	O95716	Ras-related protein Rab-3D	RAB3D	6	3	14.216	1	0.863364	0.951061	1.11298	0.893185	1.07285	0.939358	1.16183	1.61369		77479.7	55117.5	57953.8	71213.6	63984.3	59141.7	66214.4	66478.7	61964.5	59686.1	63539.2	74536.3	64154.3	103567	64180.3	66893.1
AsPC-1	GEM	Q96S15	WD repeat-containing protein 24	WDR24	2	2	2.3874	1	0.802149	1.52104	1.03974	1.3473	0.693153	1.28872	0.833062	1.61337		5504.6	8254.6	5426.96	6435.74	6189.74	6408.4	4756.49	4242.07	6119.96	6058.11	4700.85	4430.55	5318.39	9007.7	5583.14	4415.51
AsPC-1	GEM	Q7Z2T5;Q7Z2T5-2	TRMT1-like protein	TRMT1L	14	14	64.491	1	0.886214	1.10334	0.963256	1.06644	1.02852	0.92187	1.02386	1.61322		403930	412840	374173	382316	396900	388462	364262	383189	372565	394191	427599	373697	364988	615117	381298	357968
AsPC-1	GEM	Q96DI7;Q96DI7-2	U5 small nuclear ribonucleoprotein 40 kDa protein	SNRNP40	10	10	36.495	1	1.08059	1.13119	0.957253	1.00818	0.993572	0.957203	1.16529	1.61306		716868	673698	595566	621820	649588	623804	618745	619183	623189	685947	716616	713258	612085	1.09124e+06	676502	774640
AsPC-1	GEM	O96008;O96008-2	Mitochondrial import receptor subunit TOM40 homolog	TOMM40	11	11	101.75	1	0.999873	1.08298	1.00087	0.950063	1.06976	0.984527	0.883121	1.61289		2.44089e+06	2.19623e+06	2.02794e+06	2.29868e+06	2.29668e+06	2.18488e+06	2.29972e+06	2.45238e+06	2.29245e+06	2.26979e+06	2.30547e+06	2.38711e+06	2.70304e+06	3.61703e+06	2.24257e+06	2.44058e+06
AsPC-1	GEM	Q69YN2;Q69YN2-3;Q69YN2-2	CWF19-like protein 1	CWF19L1	18	18	62.1	1	1.02525	1.09552	1.0279	0.993293	1.08281	1.01279	1.18924	1.61094		1.56142e+06	1.43478e+06	1.30968e+06	1.47895e+06	1.43881e+06	1.3481e+06	1.35721e+06	1.45172e+06	1.3407e+06	1.54815e+06	1.52859e+06	1.56795e+06	1.31844e+06	2.31562e+06	1.43744e+06	1.60085e+06
AsPC-1	GEM	Q9H082	Ras-related protein Rab-33B	RAB33B	1	1	1.2006	1	0.942757	1.01572	1.1033	0.76725	0.62998	1.07166	1.00253	1.60996		9697.31	7865.92	7744.18	10033.3	9093.89	4586.32	5977.61	4831.98	7670.05	6647.35	6202.87	8715.21	8693.25	11655.9	7239.88	9142.2
AsPC-1	GEM	Q9Y4C2;Q9Y4C2-2	TRPM8 channel-associated factor 1	TCAF1	13	13	30.654	1	1.03415	1.06582	0.968546	1.03569	1.04956	1.09853	1.11714	1.60993		312157	280342	263030	305109	315017	286148	276288	281698	268396	314584	286370	292977	262256	436742	271281	322817
AsPC-1	GEM	Q92900;Q92900-2	Regulator of nonsense transcripts 1	UPF1	47	47	198.06	1	0.954308	1.13083	0.959226	1.01944	1.04591	1.0242	1.14302	1.60912		4.44244e+06	4.03252e+06	3.56597e+06	4.00889e+06	4.1793e+06	3.84085e+06	3.76761e+06	4.01333e+06	3.83718e+06	4.16642e+06	4.06796e+06	4.04817e+06	3.54165e+06	6.07307e+06	3.77417e+06	4.23946e+06
AsPC-1	GEM	O95081-2;O95081	Arf-GAP domain and FG repeat-containing protein 2	AGFG2	6	5	9.1817	1	1.05447	1.11268	0.928671	1.13331	0.85445	0.922918	0.677129	1.60899		19705.1	19916.4	17899.5	20019.4	21557	18805.3	16593.2	15850.2	18550.2	16305.5	17667.4	14878.1	21972.3	23693.5	14725.7	20778.4
AsPC-1	GEM	Q9UPQ0-10;Q9UPQ0-2;Q9UPQ0-4;Q9UPQ0;Q9UPQ0-9;Q9UPQ0-8;Q9UPQ0-6;Q9UPQ0-5;Q9UPQ0-3;Q9UPQ0-7	LIM and calponin homology domains-containing protein 1	LIMCH1	4	3	16.79	1	0.988325	1.10645	0.99736	1.21824	1.03022	0.692719	1.12404	1.6071		11898	14576.5	13174.1	13366.5	13401.9	13323.4	10936.6	12243.5	11884.3	9580.98	13831	13955.1	12415.1	17805.4	11079.2	11759.1
AsPC-1	GEM	P02751;P02751-13;P02751-7;P02751-1;P02751-11;P02751-3;P02751-17;P02751-8;P02751-14;P02751-9;P02751-5;P02751-6;P02751-10;P02751-12;P02751-4;P02751-16;P02751-2	Fibronectin;Anastellin;Ugl-Y1;Ugl-Y2;Ugl-Y3	FN1	17	17	37.396	1	1.10056	1.10196	0.84325	0.967749	1.07851	1.01515	0.969408	1.60631		391917	425123	385787	427817	507344	395361	408537	390182	361779	402270	396268	348490	359487	570447	355128	431327
AsPC-1	GEM	Q92930	Ras-related protein Rab-8B	RAB8B	6	1	1.3863	1	0.832399	1.02156	0.962973	0.75846	1.45302	0.878559	1.02067	1.6059		59838.6	45076.3	44125.2	51512.3	53493	44188.6	58261	61284.6	42177.3	49819.6	56706.1	49990.5	48978.1	73730.2	45912	49809.6
AsPC-1	GEM	Q13425;Q13425-2	Beta-2-syntrophin	SNTB2	2	2	1.1438	1	0.914458	1.11974	1.23658	0.510587	0.727492	0.971987	1.05393	1.60579		6966.97	4616.53	4122.88	8311.62	6721.47	3595.67	7042.23	4622.19	6353.59	6212.96	6392.01	7427.79	7047.74	6680.97	4160.54	6371
AsPC-1	GEM	Q02218;Q02218-2;Q02218-3;Q9ULD0;Q9ULD0-3;Q9ULD0-2	2-oxoglutarate dehydrogenase, mitochondrial	OGDH	44	44	119.76	1	0.998963	1.2096	0.923941	1.01567	0.987881	1.07708	1.08592	1.6057		4.54325e+06	5.1176e+06	4.23081e+06	4.61689e+06	4.99695e+06	4.58995e+06	4.51914e+06	4.57021e+06	4.62627e+06	5.09803e+06	4.73319e+06	4.71651e+06	4.34331e+06	7.44231e+06	4.63493e+06	4.53854e+06
AsPC-1	GEM	P19634;P19634-2	Sodium/hydrogen exchanger 1	SLC9A1	4	4	30.158	1	0.859374	1.12776	0.955731	0.959757	0.950842	1.07149	1.11624	1.60509		74066	75230.9	66708.3	72577.2	75938.9	64799.4	67516.5	68541	72084.5	75590.3	70547.2	75584	67713.3	113248	70555.3	63650.4
AsPC-1	GEM	P52701;P52701-3;P52701-4;P52701-2	DNA mismatch repair protein Msh6	MSH6	41	41	138.56	1	1.07313	1.17476	0.881035	1.00887	0.962836	1.07797	1.23885	1.60508		1.874e+06	1.93276e+06	1.64525e+06	1.83997e+06	2.08842e+06	1.81481e+06	1.79885e+06	1.85349e+06	1.92503e+06	2.18505e+06	2.02701e+06	2.25972e+06	1.82405e+06	3.16657e+06	1.97284e+06	2.01105e+06
AsPC-1	GEM	Q6P0N0;Q6P0N0-2	Mis18-binding protein 1	MIS18BP1	3	3	6.058	1	0.999072	1.26546	1.0454	1.06487	0.993892	1.1145	1.08256	1.60456		61992.3	63765.4	50389.1	61382.1	58716.2	56566.3	53120.4	55241.6	55581.1	53823.3	48293.7	52743.5	48721.3	82964	51705.2	61934.8
AsPC-1	GEM	O15121	Sphingolipid delta(4)-desaturase DES1	DEGS1	2	2	2.7954	1	1.08169	1.14998	0.735502	1.0322	0.73127	0.944575	1.0607	1.60435		78873.3	69289.3	60252.8	63601.1	86473	73380.6	71091.1	57393.6	78484.8	66919.6	70846.2	67507	63643.8	145494	90686.9	85316.4
AsPC-1	GEM	Q96ME7-2;Q96ME7-3;Q96ME7	Zinc finger protein 512	ZNF512	2	2	6.3603	1	0.989919	1.2732	0.805907	1.15365	0.608351	0.830216	1.11268	1.60401		7520.39	8528.91	6698.8	6915.3	8580.77	8861.01	7680.85	5530.56	9091.08	6862.61	8266.05	7437.74	6684.53	10679.4	6657.92	7444.58
AsPC-1	GEM	Q96AA3	Protein RFT1 homolog	RFT1	1	1	1.3375	1	0.818351	1.32597	0.847312	0.893672	1.04095	1.17358	1.20524	1.60345		14742.7	10446.1	7878.06	10583.4	12490.5	9866.81	11040.8	10701.1	10280.1	11927.5	10163.3	10448	8668.76	16842.7	10504	12064.7
AsPC-1	GEM	P53680;P53680-2	AP-2 complex subunit sigma	AP2S1	5	5	29.011	1	0.884677	1.11862	1.17719	1.09641	1.00996	1.01356	1.15798	1.60323		537861	425401	380290	485423	412357	457116	416922	433578	429302	454973	448888	461848	398840	668227	416800	475833
AsPC-1	GEM	O75694;O75694-2	Nuclear pore complex protein Nup155	NUP155	36	36	274.58	1	0.939159	1.10669	0.95868	0.917736	1.07356	1.05599	1.20638	1.60181		2.43972e+06	2.27749e+06	2.05793e+06	2.34791e+06	2.44911e+06	2.0515e+06	2.23539e+06	2.29401e+06	2.13683e+06	2.48919e+06	2.3572e+06	2.40219e+06	1.99124e+06	3.57311e+06	2.23067e+06	2.29129e+06
AsPC-1	GEM	Q12986;Q12986-2;Q12986-3	Transcriptional repressor NF-X1	NFX1	6	6	6.8664	1	1.10067	0.963254	0.933569	0.979308	0.95915	0.793827	0.836384	1.59937		42316.5	37809.9	39252.2	40828.1	43733.4	39638	40475.5	38649.3	40295.4	32376.8	40785.7	34572.5	41335.7	62958.1	39364.2	46576.6
AsPC-1	GEM	P20248	Cyclin-A2	CCNA2	5	4	21.151	1	1.14209	0.961301	1.13172	1.00379	1.08809	0.930429	1.08316	1.59861		88170.6	87161.9	90670.7	97863.4	86473	102260	101873	102019	93759.3	93852.8	100870	111639	103068	164311	102783	100699
AsPC-1	GEM	Q8NF64-3;Q8NF64-2;Q8NF64;Q9ULJ6-2;Q9ULJ6	Zinc finger MIZ domain-containing protein 2;Zinc finger MIZ domain-containing protein 1	ZMIZ2;ZMIZ1	3	3	9.8798	1	0.803221	1.17951	1.31441	1.13498	0.949235	1.12716	1.26166	1.59845		33949.2	32912.6	27903.5	33420.2	25426	32658.6	28774.5	26359.6	27769.3	32132.6	28507.6	33450.3	26513	48317.5	30227.7	27268.7
AsPC-1	GEM	Q3MIX3	Uncharacterized aarF domain-containing protein kinase 5	ADCK5	1	1	3.4622	1	0.755618	1.69064	1.26135	0.901239	0.960394	0.856159	0.992134	1.59797		9128.66	7413.89	4385.27	5305.28	4206.04	5919.02	6567.65	5112.13	5322.95	6239.44	7287.71	6409.84	6460.66	8844.44	5534.79	6897.78
AsPC-1	GEM	Q9BUB7-2;Q9BUB7	Transmembrane protein 70, mitochondrial	TMEM70	2	2	4.5772	1	0.831736	0.839703	1.0929	1.10484	1.09411	1.05189	0.979782	1.5979		265656	205589	244836	274326	251008	238458	215831	250180	228661	236270	224616	253693	258928	321141	200977	220956
AsPC-1	GEM	P43155;P43155-2;P43155-3	Carnitine O-acetyltransferase	CRAT	15	15	35.129	1	0.988455	1.09994	0.93449	0.918951	1.05257	0.959117	1.15377	1.59789		1.05728e+06	899835	818078	931932	997262	834192	907765	951427	903907	994454	1.03684e+06	973205	843501	1.50698e+06	943107	1.04507e+06
AsPC-1	GEM	Q8TBP6	Solute carrier family 25 member 40	SLC25A40	7	7	21.638	1	0.939765	1.03713	0.876825	0.909475	0.948962	1.03513	1.10129	1.5974		170907	156010	150424	143407	163552	139624	153522	141631	149248	157822	152465	163763	148701	245351	153594	160613
AsPC-1	GEM	Q9H4G0-2	Band 4.1-like protein 1	EPB41L1	35	1	116.07	1	1.0052	1.09551	0.945158	0.953974	1.02903	0.913498	1.10352	1.59705		6.41178e+06	5.88492e+06	5.37187e+06	5.98364e+06	6.33083e+06	5.72089e+06	5.9969e+06	6.37157e+06	6.19181e+06	5.77947e+06	6.32674e+06	6.05651e+06	5.48835e+06	9.80101e+06	6.13696e+06	6.44511e+06
AsPC-1	GEM	Q9H7L9	Sin3 histone deacetylase corepressor complex component SDS3	SUDS3	2	2	2.2181	1	1.33429	1.98942	0.595877	0.955041	0.808722	1.28963	0.844125	1.59681		7673.61	13502.4	6787.09	6908.04	11593.1	8817.72	9232.82	7269.98	8989.46	13332.4	10338.1	7848.18	9297.41	16495.5	10330.3	10238.8
AsPC-1	GEM	Q9Y2H6-2;Q9Y2H6	Fibronectin type-III domain-containing protein 3A	FNDC3A	9	9	21.713	1	1.15382	1.01697	1.02884	0.924295	0.997362	0.817554	1.17345	1.59673		73021.8	73864.4	72632	74768.4	72672.2	70778.5	76575.6	68606.5	68788	69080.3	84496.4	74981.7	63898.5	112558	70492.9	84254
AsPC-1	GEM	Q12965;O00160	Unconventional myosin-Ie	MYO1E	31	31	105.37	1	1.12342	1.11687	0.944138	1.0149	0.998413	0.935453	1.11069	1.59505		2.22444e+06	2.12899e+06	1.90621e+06	2.00115e+06	2.11955e+06	2.07272e+06	2.0423e+06	2.14119e+06	2.14459e+06	2.29843e+06	2.45702e+06	2.27219e+06	2.04575e+06	3.54552e+06	2.22283e+06	2.49897e+06
AsPC-1	GEM	Q5VTE6-2;Q5VTE6	Protein angel homolog 2	ANGEL2	3	3	9.9415	1	0.892469	1.94674	0.920852	1.00022	0.816165	0.831568	0.914219	1.59363		13912.3	16819.3	8639.75	13634.5	14806.3	12461.3	12458.5	10568.8	12949.3	14562.2	17511.8	11759.1	12862.5	21021.5	13191	12416.3
AsPC-1	GEM	Q9H3H5-3;Q9H3H5-2;Q9H3H5	UDP-N-acetylglucosamine--dolichyl-phosphate N-acetylglucosaminephosphotransferase	DPAGT1	2	2	5.8276	1	1.03969	1.09744	1.0165	0.943389	0.847225	0.894189	1.36626	1.59314		64841.9	60837.4	55435.8	62254.6	61243.8	63278.9	67076.2	57083.1	67376.6	65535.4	73290.3	70740.6	51776.7	97910.4	61457.5	67415.5
AsPC-1	GEM	P68104;Q5VTE0	Elongation factor 1-alpha 1;Putative elongation factor 1-alpha-like 3	EEF1A1;EEF1A1P5	27	15	111.16	1	0.958569	1.18016	0.949	1.07817	1.149	1.07936	1.17708	1.59312		1.35356e+08	1.22462e+08	1.03767e+08	1.21814e+08	1.2836e+08	1.16146e+08	1.07725e+08	1.32745e+08	1.15531e+08	1.26843e+08	1.17516e+08	1.26701e+08	1.0764e+08	1.81365e+08	1.13843e+08	1.29748e+08
AsPC-1	GEM	O76024	Wolframin	WFS1	12	12	31.277	1	1.03772	1.09135	1.02293	0.987662	1.12184	0.919696	1.19238	1.59276		183877	166502	152566	187020	182828	177249	179464	186588	166323	190093	206692	203801	170920	260359	163463	190814
AsPC-1	GEM	Q6NUK4;Q6NUK4-2	Receptor expression-enhancing protein 3	REEP3	3	3	3.8631	1	0.779944	1.25083	0.793595	1.16997	0.857615	1.1933	1.04304	1.59152		84741.3	97518.4	77963	75559.1	95211.1	80453.3	68765.3	75702	88270.4	97506.4	81711.8	85059.7	81549.5	136143	85542.6	66093.5
AsPC-1	GEM	P52895	Aldo-keto reductase family 1 member C2	AKR1C2	13	2	18.451	1	0.983469	2.13003	0.635061	1.17364	0.705433	1.38674	1.09486	1.59143		112022	218787	102716	89036.5	140201	112649	95982.6	83090.9	117787	162292	117031	110120	100579	239986	150799	110170
AsPC-1	GEM	P49755	Transmembrane emp24 domain-containing protein 10	TMED10	9	9	74.043	1	0.977809	1.60415	0.893923	1.05282	0.9136	1.17197	0.982621	1.59119		3.84666e+06	5.27445e+06	3.288e+06	3.7899e+06	4.23963e+06	3.91675e+06	3.72025e+06	3.63306e+06	3.97665e+06	4.40745e+06	3.7607e+06	3.85019e+06	3.91829e+06	6.13692e+06	3.85681e+06	3.7613e+06
AsPC-1	GEM	Q96CM8-3;Q96CM8;Q96CM8-2	Acyl-CoA synthetase family member 2, mitochondrial	ACSF2	1	1	14.236	1	0.738136	1.61594	2.22049	2.21932	0.694825	1.34813	0.873768	1.58864		3612.25	4195.03	2596.03	5237.3	2358.62	5548.35	2500.02	3066.79	4413.76	3832.57	2842.88	2640.19	3021.62	4890.62	3078.49	2666.33
AsPC-1	GEM	Q8NFW8;Q8NFW8-2	N-acylneuraminate cytidylyltransferase	CMAS	13	13	26.84	1	0.953821	0.964734	1.0554	0.967178	1.04527	0.976623	1.23463	1.58862		748643	603401	625458	693669	657257	619354	640372	679685	650250	687006	703451	743935	602556	1.02824e+06	647252	714072
AsPC-1	GEM	Q9NXW9	Alpha-ketoglutarate-dependent dioxygenase alkB homolog 4	ALKBH4	1	1	1.9228	1	1.32661	1.2486	0.812005	0.806444	0.893286	0.898284	1.5589	1.58847		3314.8	6292.8	5039.87	4291.11	5284.59	4851.01	6015.32	3965.76	4439.52	5446.87	6063.64	7058.38	4527.78	6575.42	4139.48	4397.44
AsPC-1	GEM	A2RRP1-2;A2RRP1	Neuroblastoma-amplified sequence	NBAS	25	25	33.951	1	0.999641	1.09893	0.905201	1.00582	0.989971	0.977335	1.13659	1.58755		289029	267044	243003	287816	317959	291204	289520	297578	300593	312466	319712	297753	261970	442322	278619	288925
AsPC-1	GEM	P82675;P82675-2	28S ribosomal protein S5, mitochondrial	MRPS5	11	11	35.952	1	1.03107	1.0648	0.835696	1.02561	0.997593	0.902358	0.974658	1.58726		875626	824933	774728	797937	954818	803030	782980	783653	785544	811811	899655	771103	791152	1.23319e+06	776933	902835
AsPC-1	GEM	Q8N3P4-2;Q8N3P4-3;Q8N3P4	Vacuolar protein sorting-associated protein 8 homolog	VPS8	2	2	2.892	1	0.602667	1.29651	1.12718	0.713808	1.30948	0.936618	1.21416	1.58652		18734.1	13918.1	10735	15260.7	13538.8	10666.4	14942.9	16259	12416.4	13550.5	14467.5	13985.2	11518.4	23373.1	14732.3	11290.4
AsPC-1	GEM	Q9NP92	28S ribosomal protein S30, mitochondrial	MRPS30	10	10	37.943	1	1.00977	1.10366	0.976359	1.02017	1.07482	0.98592	1.11521	1.58606		1.13408e+06	1.07355e+06	972714	1.04991e+06	1.07534e+06	1.05044e+06	1.02967e+06	1.11034e+06	1.03305e+06	1.07076e+06	1.08605e+06	1.07737e+06	966072	1.52415e+06	960967	1.14516e+06
AsPC-1	GEM	Q9NUD5;Q9NUD5-2	Zinc finger CCHC domain-containing protein 3	ZCCHC3	4	4	7.2239	1	0.92605	0.967189	1.0272	0.97615	1.08554	0.810518	1.2174	1.58602		58190.3	51770.8	53527.1	48876.3	47582	47197	48350.1	51994.3	47897.4	48396.8	59710.9	56432.6	46355.2	76878.2	48472.4	53887.1
AsPC-1	GEM	Q92979	Ribosomal RNA small subunit methyltransferase NEP1	EMG1	6	6	31.185	1	0.881782	1.13317	1.03218	0.97565	1.13857	1.16712	1.13133	1.58552		1.00848e+06	812173	716729	924315	895494	832325	853098	961383	844377	958636	821371	936123	827454	1.30156e+06	820906	889263
AsPC-1	GEM	O95248;O95248-5;O95248-4	Myotubularin-related protein 5	SBF1	12	12	24.978	1	1.01576	0.95479	0.815784	0.939652	0.993559	0.891319	1.02798	1.58541		117487	98036.6	102679	104644	128275	112606	119838	115351	116099	103853	116516	109738	106751	180966	114145	119339
AsPC-1	GEM	Q9NQ86-4;Q9NQ86	E3 ubiquitin-protein ligase TRIM36	TRIM36	6	6	14.198	1	1.03226	1.04647	1.10533	1.06538	0.890461	0.931442	1.10587	1.58367		58043.9	55619.8	53149.9	57279.5	51821.1	56525	53056	53388.6	59956.2	50667.1	54396.4	57433.1	51934.7	84190.4	53161.5	59916.6
AsPC-1	GEM	Q5H8A4-5;Q5H8A4-6;Q5H8A4-4;Q5H8A4-2;Q5H8A4;Q5H8A4-3	GPI ethanolamine phosphate transferase 2	PIGG	2	2	3.0588	1	0.990806	1.02857	0.712883	1.01132	0.722468	1.08653	0.948922	1.58299		26146	24422.9	23744.6	22234.4	31189.4	26725.6	26426.5	23056.8	31914	26119.9	24039.8	24505.6	25824.7	35653.7	22523	25905.6
AsPC-1	GEM	Q9Y223-2;Q9Y223;Q9Y223-4;Q9Y223-3;Q9Y223-5	Bifunctional UDP-N-acetylglucosamine 2-epimerase/N-acetylmannosamine kinase;UDP-N-acetylglucosamine 2-epimerase (hydrolyzing);N-acetylmannosamine kinase	GNE	36	36	112.39	1	0.982551	1.21652	1.02794	1.05427	1.04024	1.08927	1.19674	1.58264		9.48134e+06	9.34436e+06	7.68124e+06	9.00278e+06	8.75812e+06	8.21254e+06	7.78977e+06	8.75943e+06	8.42057e+06	9.55225e+06	8.76942e+06	9.06079e+06	7.57122e+06	1.35905e+07	8.58722e+06	9.31591e+06
AsPC-1	GEM	Q04864-2;Q04864	Proto-oncogene c-Rel	REL	8	8	21.88	1	1.00906	1.12291	0.938417	0.84393	1.04648	1.08156	1.38251	1.58232		82188.4	76635.3	68247	73550	78376.7	67069.3	79472.6	76838.6	73425.6	86288	79781	90057.9	65140.8	130057	82193.6	82932.9
AsPC-1	GEM	P50748;P50748-2	Kinetochore-associated protein 1	KNTC1	27	27	61.998	1	0.905436	1.08672	0.985311	0.95912	1.07335	1.09728	1.12355	1.58205		538222	470853	433279	543609	551713	486617	507358	517223	481878	537147	489525	534484	475709	739441	467393	487326
AsPC-1	GEM	Q9NVR0	Kelch-like protein 11	KLHL11	1	1	3.406	1	1.15971	1.14055	1.01711	0.829296	0.702529	0.999047	1.0331	1.58192		7326.39	5769.95	5058.91	6673.08	6560.81	6401.25	7718.89	5477.58	7796.95	8033.28	8040.94	7319.2	7084.67	9205.45	5819.16	8496.49
AsPC-1	GEM	Q9Y6K5	2-5-oligoadenylate synthase 3	OAS3	32	32	72.174	1	1.07506	1.01322	0.995629	1.03933	1.14656	0.989827	1.05861	1.5812		1.29481e+06	1.22403e+06	1.20805e+06	1.29173e+06	1.2974e+06	1.23825e+06	1.1914e+06	1.45499e+06	1.26901e+06	1.41403e+06	1.42856e+06	1.42195e+06	1.34323e+06	2.13504e+06	1.35026e+06	1.392e+06
AsPC-1	GEM	Q8NHG7	Small VCP/p97-interacting protein	SVIP	2	2	10.103	1	0.881184	1.10847	0.926511	0.737988	1.0386	1.21081	1.39445	1.58057		16850.7	18510.1	16698.8	21876.6	23611.9	13928.5	18873.6	19067.6	18359	18613.5	15372.8	17849.3	12800.2	24812.6	15698.5	14848.5
AsPC-1	GEM	Q13595-4;Q13595-3;Q13595;Q13595-2	Transformer-2 protein homolog alpha	TRA2A	9	8	45.615	1	1.11503	1.18464	0.943303	0.947016	1.05161	0.828169	1.13128	1.58056		1.25128e+06	1.1376e+06	960291	1.05493e+06	1.11834e+06	1.11367e+06	1.17598e+06	1.25086e+06	1.18947e+06	1.16385e+06	1.40533e+06	1.22809e+06	1.08558e+06	1.84906e+06	1.16988e+06	1.39522e+06
AsPC-1	GEM	Q8IXI2-4;Q8IXI2;Q8IXI2-5;Q8IXI2-2;Q8IXI2-7;Q8IXI2-3;Q8IXI2-6	Mitochondrial Rho GTPase 1	RHOT1	9	8	19.144	1	1.00085	0.998698	1.03916	0.95394	1.03475	0.95194	1.3251	1.58002		79167	57367.3	57442.1	75743.9	72889.3	59999	62896	65020.3	62836.6	67303.8	70701.8	78366.2	59139.7	107668	68143.2	79234.2
AsPC-1	GEM	Q8TD19	Serine/threonine-protein kinase Nek9	NEK9	10	10	49.932	1	0.895827	0.969983	0.966356	0.885481	0.984004	0.966059	1.12707	1.57997		198408	151633	156326	178031	184229	153520	173375	182102	185062	181736	188121	173506	153945	271488	171831	177739
AsPC-1	GEM	Q12996;Q12996-2;Q12996-3	Cleavage stimulation factor subunit 3	CSTF3	21	21	76.488	1	0.890304	1.08784	1.00733	1.02577	1.05059	1.0855	1.31453	1.57971		1.25675e+06	1.05584e+06	970584	1.11296e+06	1.10486e+06	1.02257e+06	996881	1.08556e+06	1.03329e+06	1.18494e+06	1.09161e+06	1.18938e+06	904796	1.6392e+06	1.03765e+06	1.11889e+06
AsPC-1	GEM	Q14289-2;Q14289	Protein-tyrosine kinase 2-beta	PTK2B	14	13	34.026	1	0.912854	1.1152	0.891945	1.04544	0.975176	0.967741	1.12969	1.57912		210206	189915	170296	183680	205932	182875	174927	177160	181670	200435	207116	192540	170436	297978	188699	191888
AsPC-1	GEM	Q9H269-2;Q9H269	Vacuolar protein sorting-associated protein 16 homolog	VPS16	7	7	25.01	1	0.891326	0.959043	0.956883	1.02576	0.985849	0.998906	1.15768	1.57794		180666	153712	160277	164382	171789	158637	154653	160767	163075	169537	169722	179076	154685	266713	169026	161033
AsPC-1	GEM	P12955-3;P12955;P12955-2	Xaa-Pro dipeptidase	PEPD	13	13	33.377	1	0.985886	1.18634	0.969623	1.04419	0.969656	0.97524	1.22497	1.57749		725651	711412	599672	629938	649674	624047	597639	644150	664308	698173	715899	726370	592967	1.06196e+06	673196	715409
AsPC-1	GEM	Q9H479	Fructosamine-3-kinase	FN3K	2	2	7.1673	1	1.57943	0.82619	1.17745	1.32328	1.19205	1.02935	1.89582	1.57737		2513.11	4042.96	4893.5	5229.11	4441.05	5437.64	4109.22	4373.24	3668.68	5010.33	4867.47	4090.3	2157.54	4634.99	2938.43	3969.28
AsPC-1	GEM	Q8IVV7	Glucose-induced degradation protein 4 homolog	GID4	1	1	1.4169	1	1.0638	1.00642	0.854221	0.723829	1.269	1.01396	0.811681	1.57712		6589.3	4793.07	4762.48	4985.97	5836.86	4375.58	6045.04	6938.27	5467.53	6386.57	6298.66	5462.18	6729.46	6381.42	4046.26	7009.68
AsPC-1	GEM	P31146	Coronin-1A	CORO1A	9	8	25.132	1	1.04076	1.08537	1.02297	0.966663	1.07185	0.770045	1.27539	1.57683		239454	204853	188741	212272	207505	188405	194902	221909	207034	204124	265081	254326	199410	355908	225711	249214
AsPC-1	GEM	Q63HN8;Q63HN8-4;Q63HN8-5;Q63HN8-6	E3 ubiquitin-protein ligase RNF213	RNF213	88	87	259.6	1	0.986048	0.986914	0.870088	0.986268	0.957217	0.967427	1.02746	1.57622		1.64252e+06	1.39072e+06	1.40916e+06	1.64632e+06	1.89214e+06	1.68434e+06	1.70779e+06	1.56978e+06	1.63995e+06	1.59482e+06	1.64852e+06	1.54925e+06	1.50785e+06	2.47145e+06	1.56796e+06	1.6196e+06
AsPC-1	GEM	O43294-2;O43294	Transforming growth factor beta-1-induced transcript 1 protein	TGFB1I1	1	1	2.317	1	1.03053	1.4072	0.889119	0.681947	1.58794	0.977159	1.30058	1.57611		4970.59	5835.89	4147.15	4802.49	5401.4	3898.44	5716.64	7094.94	4468.01	6174.54	6318.86	6330.31	4867.29	6391.92	4055.51	5122.34
AsPC-1	GEM	O14727-3;O14727-4;O14727-2;O14727;O14727-5;O14727-6	Apoptotic protease-activating factor 1	APAF1	14	14	24.946	1	0.890656	0.968739	0.999291	0.899853	1.08156	0.920579	1.15148	1.57409		121635	92713.6	95705.5	120466	120552	102018	113372	116629	107834	111438	121053	118305	102742	179794	114220	108335
AsPC-1	GEM	Q8IY21	Probable ATP-dependent RNA helicase DDX60	DDX60	3	3	5.2632	1	1.04073	0.586433	1.01722	1.00503	0.870474	0.822581	1.14137	1.5736		13926.9	10808.1	18430.2	15501	15238.5	14101.9	14031.2	13411	15406.5	12327.9	14986.8	17961.9	15737.1	20714.2	13163.6	14494.1
AsPC-1	GEM	Q6Y2X3	DnaJ homolog subfamily C member 14	DNAJC14	6	6	14.081	1	1.19648	0.72253	1.36017	0.775588	0.809871	0.867294	1.44151	1.57294		11636.5	10873.7	15049.5	15017.8	11041.1	9968.06	12852.3	11284.3	13933.5	13567.6	15643.6	11130.7	7721.53	16832.7	10701.4	13922.9
AsPC-1	GEM	P61106	Ras-related protein Rab-14	RAB14	10	10	60.217	1	0.939519	1.25875	0.835075	0.959999	0.983635	1.17326	0.881957	1.57259		2.19653e+06	2.44259e+06	1.94048e+06	1.99758e+06	2.3921e+06	2.14523e+06	2.23462e+06	2.10729e+06	2.14235e+06	2.4312e+06	2.07217e+06	2.09412e+06	2.3744e+06	3.36624e+06	2.14057e+06	2.06368e+06
AsPC-1	GEM	Q9UKG9;Q9UKG9-3	Peroxisomal carnitine O-octanoyltransferase	CROT	1	1	1.3063	1	1.12198	1.05478	1.01374	0.587487	1.12828	0.914234	1.38064	1.57255		10533.7	7444.32	7057.69	9713.34	9581.66	6336.38	10785.6	8287.02	7344.8	8606.63	9414.04	7829.68	5671.04	17581.6	11180.3	11818.7
AsPC-1	GEM	Q9GZY8;Q9GZY8-5;Q9GZY8-4;Q9GZY8-3	Mitochondrial fission factor	MFF	9	1	1.4616	1	1.0848	1.09361	0.913802	1.0055	1.46607	0.949637	1.50368	1.57243		9514.04	12139.8	11100.7	8892.29	9731.09	7689.33	7647.25	10922.7	7450.33	6125.07	6449.91	11720.9	7794.8	11777	7489.68	10320.8
AsPC-1	GEM	Q8IXI1;Q8IXI1-2	Mitochondrial Rho GTPase 2	RHOT2	10	9	29.161	1	1.00513	1.02674	1.01156	1.03412	1.13838	0.975759	1.19703	1.57216		377376	319230	310915	328288	324537	323518	312844	340932	299489	342583	351094	355206	296740	494933	314810	379313
AsPC-1	GEM	Q8NBQ5	Estradiol 17-beta-dehydrogenase 11	HSD17B11	13	13	83.487	1	0.840985	1.04106	0.947914	0.905024	1.08786	1.06441	0.96436	1.57202		2.08421e+06	1.80546e+06	1.73426e+06	1.95956e+06	2.06724e+06	1.73781e+06	1.92019e+06	1.92086e+06	1.76573e+06	1.9442e+06	1.82655e+06	1.96893e+06	2.0417e+06	2.7857e+06	1.77205e+06	1.75279e+06
AsPC-1	GEM	P51511;Q9Y5R2	Matrix metalloproteinase-15	MMP15	10	9	24.939	1	1.00547	1.25782	0.887539	1.30954	1.10491	1.35289	0.974454	1.5704		313758	340693	270860	302033	340304	343755	262502	332401	300841	326954	241671	270193	277276	361695	230320	315474
AsPC-1	GEM	Q9Y4K4;Q8IVH8-3;Q8IVH8-2;Q8IVH8	Mitogen-activated protein kinase kinase kinase kinase 5	MAP4K5	4	4	9.8785	1	1.04264	0.875446	0.701624	1.16799	1.01829	0.92867	0.856284	1.5698		26636.9	22600.8	25816.3	20646.4	29426.6	23141.4	19813	23937	23507	22873	24629.8	21999.9	25692.3	37801.4	24080.4	27772.6
AsPC-1	GEM	Q9Y277;Q9Y277-2	Voltage-dependent anion-selective channel protein 3	VDAC3	10	10	80.521	1	0.824601	1.1694	0.873654	0.87426	1.00385	0.998026	0.844735	1.56913		4.83075e+06	4.84787e+06	4.14561e+06	4.22749e+06	4.83886e+06	4.15017e+06	4.74706e+06	4.42665e+06	4.40968e+06	4.02827e+06	4.03623e+06	4.40763e+06	5.21776e+06	6.77011e+06	4.31457e+06	3.98344e+06
AsPC-1	GEM	A3KN83;A3KN83-3;Q9Y2G9-3;Q9Y2G9	Protein strawberry notch homolog 1	SBNO1	26	1	3.2278	1	0.898556	1.57327	0.651955	2.68396	1.42346	1.41255	0.935979	1.56912		3781.37	6183.1	3930.1	3224.8	4946.36	5410	2015.68	4776.44	3355.51	6371.04	4510.3	4426.93	4729.73	5286.5	3369.1	3397.78
AsPC-1	GEM	P04843	Dolichyl-diphosphooligosaccharide--protein glycosyltransferase subunit 1	RPN1	32	32	115.79	1	1.03887	1.14298	0.963101	1.02998	1.12329	1.04157	1.1474	1.56843		2.12256e+07	1.99542e+07	1.7458e+07	1.93646e+07	2.01065e+07	1.9083e+07	1.85275e+07	2.07168e+07	1.8443e+07	2.12464e+07	2.03984e+07	2.11965e+07	1.84736e+07	2.99219e+07	1.90777e+07	2.20507e+07
AsPC-1	GEM	Q9UM54-6;Q9UM54-4;Q9UM54-1;Q9UM54;Q9UM54-5;Q9UM54-2	Unconventional myosin-VI	MYO6	32	32	112.82	1	1.11166	1.09376	0.930622	0.981007	0.962868	0.932884	1.12124	1.56799		893367	835157	763566	839438	902019	842498	858810	871884	905507	924435	990942	985764	879170	1.54469e+06	985144	993125
AsPC-1	GEM	Q9GZP4-2;Q9GZP4	PITH domain-containing protein 1	PITHD1	4	4	11.46	1	0.942387	0.980941	1.03618	0.894902	1.04556	1.11004	1.19368	1.56729		60987.2	45575.6	46461.1	56540.3	54565.9	45802.5	51181.6	46162.1	44150.4	56003.8	50451.9	52230.7	43756.1	75289.2	48037.9	57473.5
AsPC-1	GEM	Q9Y5Z9-2;Q9Y5Z9	UbiA prenyltransferase domain-containing protein 1	UBIAD1	1	1	1.4428	1	0.720822	1.49286	1.10326	0.866441	0.97879	1.0161	0.607949	1.56714		8103.78	6662.78	4463.09	6094.52	5524.09	4633.61	5347.86	5728.11	5852.23	6997.35	6886.49	3313.16	5449.73	9277.5	5920.03	5841.38
AsPC-1	GEM	O94819	Kelch repeat and BTB domain-containing protein 11	KBTBD11	15	15	34.397	1	0.905902	1.22859	0.864287	0.95733	1.03732	0.894816	1.08259	1.56678		290707	265393	216015	234989	271888	233038	243425	249710	240727	244242	272952	241034	222646	363435	231964	263352
AsPC-1	GEM	Q16881-5;Q16881-2;Q16881-4;Q16881-3;Q16881-6;Q16881;Q16881-7	Thioredoxin reductase 1, cytoplasmic	TXNRD1	22	21	101.91	1	0.957235	1.18157	0.956287	1.02778	1.11245	1.09844	1.09793	1.56585		7.4431e+06	7.22631e+06	6.11583e+06	6.60616e+06	6.90813e+06	6.50237e+06	6.32664e+06	7.0176e+06	6.30823e+06	7.6058e+06	6.92418e+06	7.0808e+06	6.4492e+06	1.05491e+07	6.73697e+06	7.1248e+06
AsPC-1	GEM	Q14165	Malectin	MLEC	10	10	57.041	1	0.945691	1.10277	0.935039	1.06799	1.08208	0.901979	1.34318	1.56579		5.67928e+06	4.3286e+06	3.92522e+06	4.82017e+06	5.15505e+06	4.59638e+06	4.30375e+06	4.66791e+06	4.31382e+06	4.68672e+06	5.19604e+06	5.44428e+06	4.05328e+06	7.143e+06	4.56192e+06	5.37084e+06
AsPC-1	GEM	P41252	Isoleucine--tRNA ligase, cytoplasmic	IARS	49	49	168.52	1	1.02829	1.15189	0.861475	0.993334	0.973879	0.976123	1.07337	1.56553		5.40057e+06	5.00064e+06	4.34124e+06	4.96749e+06	5.76626e+06	5.18871e+06	5.22353e+06	5.25669e+06	5.39768e+06	5.78207e+06	5.92351e+06	5.60304e+06	5.22004e+06	8.59227e+06	5.48842e+06	5.55334e+06
AsPC-1	GEM	Q5BJH2	Transmembrane protein 128	TMEM128	2	2	8.8754	1	0.843977	1.02944	1.0898	0.858571	0.911578	1.25999	1.41091	1.56512		43453.4	34680.9	33689.1	40132.5	36825.5	34940.6	40696.2	31976.8	35078.5	40749.4	32341	47141	33411.8	58467.3	37356.3	36673.7
AsPC-1	GEM	P07814	Bifunctional glutamate/proline--tRNA ligase;Glutamate--tRNA ligase;Proline--tRNA ligase	EPRS	72	71	259.24	1	1.10451	1.06353	0.859422	0.994273	0.958389	0.981352	1.08274	1.56484		1.86639e+07	1.80178e+07	1.69416e+07	1.7679e+07	2.05708e+07	1.85725e+07	1.86795e+07	1.78826e+07	1.8659e+07	1.8618e+07	1.89717e+07	1.83309e+07	1.69301e+07	3.01741e+07	1.92826e+07	2.06144e+07
AsPC-1	GEM	Q9NSP4;Q9NSP4-4;Q9NSP4-2	Centromere protein M	CENPM	2	2	4.9897	1	1.13273	0.783695	1.47668	0.847893	0.979269	1.38261	1.05221	1.56478		9503.69	8808.88	11240.2	11663.3	7898.32	8462.08	9980.13	10019.2	10231.3	9888.88	7152.32	8837.07	8398.57	12459.9	7962.75	10765.1
AsPC-1	GEM	Q9NXH9-2;Q9NXH9	tRNA (guanine(26)-N(2))-dimethyltransferase	TRMT1	11	11	47.935	1	0.979211	1.02493	0.994021	1.04033	1.05957	1.07888	1.28668	1.56477		154181	138197	134835	128390	129162	129402	124386	130764	123412	138145	128044	133085	103433	193521	123674	150975
AsPC-1	GEM	Q59GN2;P62891	Putative 60S ribosomal protein L39-like 5;60S ribosomal protein L39	RPL39P5;RPL39	1	1	1.1095	1	0.870273	1.1235	1.10695	1.37515	0.944984	0.760535	1.05044	1.56429		192543	145805	129778	179245	161926	156697	113949	113424	120028	131331	172683	143764	136861	247106	157967	167565
AsPC-1	GEM	Q9NQ55-2;Q9NQ55;Q9NQ55-3	Suppressor of SWI4 1 homolog	PPAN	13	13	46.068	1	0.87506	1.072	0.98699	1.00519	0.902098	0.968367	1.11822	1.56426		408644	347357	324028	362397	367174	341112	339351	324382	359587	353705	365259	363371	324954	534476	341679	357588
AsPC-1	GEM	Q9BZJ0-2;Q9BZJ0-3;Q9BZJ0	Crooked neck-like protein 1	CRNKL1	18	18	64.072	1	1.07045	1.10557	0.932841	1.02558	1.00234	0.903943	1.21468	1.56318		427449	379680	343424	382039	409544	371135	361877	381209	380318	407450	450747	460520	379129	651548	416809	457564
AsPC-1	GEM	O14548	Cytochrome c oxidase subunit 7A-related protein, mitochondrial	COX7A2L	5	5	8.8925	1	0.851933	1.0322	0.920979	0.925779	1.18467	0.98831	1.00677	1.56307		511932	488796	473547	533287	579043	481961	520601	595741	502874	452388	457739	533599	530012	732811	468829	436131
AsPC-1	GEM	O94979-7	Protein transport protein Sec31A	SEC31A	18	1	6.6369	1	0.771555	0.977772	1.4227	1.55323	0.849109	0.920467	1.25779	1.563		3814.07	4890.84	5002.03	5308.71	3731.43	5115.35	3293.36	3841.86	4524.58	4415.71	4797.24	4483.94	3564.95	4656.53	2979.23	2942.76
AsPC-1	GEM	Q9UPY5	Cystine/glutamate transporter	SLC7A11	3	3	2.3618	1	1.4583	1.16165	0.954982	1.26883	0.982217	1.03711	1.08848	1.56277		91068	92896.6	79969.3	94921.1	99395.7	121642	95869.5	118836	120988	133037	128277	142617	131024	164863	105494	132804
AsPC-1	GEM	P61006;P61006-2	Ras-related protein Rab-8A	RAB8A	11	6	42.098	1	0.825583	1.2545	1.00629	1.00949	1.11826	0.970071	1.27341	1.56243		966159	792371	631622	851398	846075	749666	742620	819458	732799	827359	852885	926852	727852	1.29428e+06	828377	797644
AsPC-1	GEM	P51114;P51114-2;P51114-3	Fragile X mental retardation syndrome-related protein 1	FXR1	23	21	90.864	1	1.10495	1.33383	0.940115	1.07149	1.04716	0.961204	1.18122	1.56098		2.03063e+06	1.98021e+06	1.4846e+06	1.79773e+06	1.91225e+06	1.81978e+06	1.69837e+06	1.97142e+06	1.88263e+06	2.1294e+06	2.21534e+06	2.18622e+06	1.85081e+06	3.38325e+06	2.16739e+06	2.24373e+06
AsPC-1	GEM	Q9ULP9-2;Q9ULP9	TBC1 domain family member 24	TBC1D24	9	9	14.738	1	0.948684	1.1056	1.01136	0.978265	1.14094	0.949885	1.14202	1.56069		195402	163519	147901	184288	182218	165136	168805	186588	163539	169662	178613	179710	157361	265272	169971	185375
AsPC-1	GEM	Q96DM3	Uncharacterized protein C18orf8	C18orf8	6	6	16.439	1	0.884129	1.01624	1.1391	0.865111	1.22419	0.874668	1.19479	1.56032		115906	93733	92235.5	113325	99486.6	88408.8	102194	110244	90054.7	92739.7	106028	108954	91190.6	155320	99543.9	102476
AsPC-1	GEM	Q9H7B2	Ribosome production factor 2 homolog	RPF2	8	7	18.174	1	0.972474	1.03317	0.952964	1.06386	1.01719	0.82397	1.11127	1.55882		306009	272972	264208	287988	302203	282086	265153	268681	264139	248739	301879	251843	226626	388959	249521	297586
AsPC-1	GEM	Q9UKU7;Q9UKU7-2;Q9UKU7-3	Isobutyryl-CoA dehydrogenase, mitochondrial	ACAD8	4	4	8.2999	1	0.987587	1.03732	1.04515	1.05108	1.0197	1.0547	1.0413	1.55824		52036.3	47797.4	46077.9	47677.7	45618.1	46157.8	43914.8	46193.4	45301	50628.5	48002.8	52871.2	50774.4	69865.6	44836.3	51390.4
AsPC-1	GEM	Q9BYX2-2;Q9BYX2;Q9BYX2-3;Q9BYX2-4;Q9BYX2-6;Q9BYX2-5	TBC1 domain family member 2A	TBC1D2	11	11	37.281	1	0.894494	0.980436	0.940047	0.994898	0.960151	1.09131	1.12594	1.5582		232096	205430	209529	196854	209409	204313	205361	197071	205249	228631	209501	216329	192132	303420	194724	207608
AsPC-1	GEM	A8MXV4	Nucleoside diphosphate-linked moiety X motif 19, mitochondrial	NUDT19	7	7	21.168	1	0.90832	1.24512	0.861664	1.09924	0.757164	0.981168	1.07107	1.5577		155410	166552	133764	137572	159659	140594	127901	115083	151993	154114	157072	146820	137078	221835	142412	141162
AsPC-1	GEM	P61254;Q9UNX3	60S ribosomal protein L26;60S ribosomal protein L26-like 1	RPL26;RPL26L1	7	7	9.3078	1	1.45061	1.36649	0.891937	1.0641	1.21585	0.964718	1.23362	1.55762		2.03287e+06	1.84315e+06	1.34883e+06	1.85568e+06	2.0805e+06	2.0435e+06	1.92041e+06	2.46206e+06	2.02497e+06	2.4101e+06	2.49824e+06	2.54196e+06	2.06056e+06	3.72786e+06	2.3933e+06	2.94891e+06
AsPC-1	GEM	Q86VZ5	Phosphatidylcholine:ceramide cholinephosphotransferase 1	SGMS1	1	1	2.6811	1	1.10289	1.33358	1.01813	1.07074	0.883449	1.04635	1.26013	1.55751		7562.45	7191.9	5392.93	8505.53	8354.11	7243.96	6765.4	6369.29	7209.57	7220.7	6900.84	7304.02	5796.25	12057.5	7741.57	8340.55
AsPC-1	GEM	P49327	Fatty acid synthase;[Acyl-carrier-protein] S-acetyltransferase;[Acyl-carrier-protein] S-malonyltransferase;3-oxoacyl-[acyl-carrier-protein] synthase;3-oxoacyl-[acyl-carrier-protein] reductase;3-hydroxyacyl-[acyl-carrier-protein] dehydratase;Enoyl-[acyl-carrier-protein] reductase;Oleoyl-[acyl-carrier-protein] hydrolase	FASN	101	101	323.31	1	0.988399	1.16928	0.950726	1.07291	1.05921	1.08211	1.07946	1.55744		2.04058e+07	2.07529e+07	1.77484e+07	2.07969e+07	2.18747e+07	2.01961e+07	1.88236e+07	2.11911e+07	2.00065e+07	2.20929e+07	2.04166e+07	2.04052e+07	1.89031e+07	2.92505e+07	1.87811e+07	2.01691e+07
AsPC-1	GEM	O00622;O95389;O95389-2	Protein CYR61	CYR61	16	16	42.034	1	1.0321	1.00547	0.901875	0.934796	1.01912	0.844758	1.23074	1.55671		874260	955700	950498	977248	1.08357e+06	899657	962411	804675	789577	931616	1.10282e+06	956625	777278	1.29336e+06	830832	902327
AsPC-1	GEM	Q9Y4K1;Q9Y4K1-2	Absent in melanoma 1 protein	AIM1	17	17	59.278	1	1.07764	1.00798	1.00564	1.02843	0.975555	0.955569	1.16614	1.55661		404184	383241	380206	419211	416860	399884	388828	399738	409755	408186	427165	430004	368740	598032	384188	435565
AsPC-1	GEM	Q8IYD1	Eukaryotic peptide chain release factor GTP-binding subunit ERF3B	GSPT2	18	4	8.0107	1	1.00185	1.27877	1.13094	1.02857	1.08908	0.870016	1.3764	1.55657		58687	56505	44187	61739.8	54591.6	49331	47960.8	59678	54796.9	55361	63632.2	55603.1	40397.5	80672.2	51827	58795.6
AsPC-1	GEM	Q9NTJ3;Q9NTJ3-2	Structural maintenance of chromosomes protein 4	SMC4	49	49	247.25	1	1.08588	1.05309	0.994517	1.02855	1.13794	0.981153	1.1121	1.55628		3.68486e+06	3.18573e+06	3.02513e+06	3.57289e+06	3.59259e+06	3.40542e+06	3.31089e+06	3.87319e+06	3.40367e+06	3.73176e+06	3.80344e+06	3.70077e+06	3.32775e+06	5.35556e+06	3.44125e+06	4.00131e+06
AsPC-1	GEM	Q14534	Squalene monooxygenase	SQLE	5	5	8.2141	1	0.908695	1.13623	0.993413	0.995824	0.937876	0.952214	1.21247	1.55585		145202	124422	109504	126495	127333	117648	118141	120886	128893	144554	151808	128259	105783	191552	123117	131945
AsPC-1	GEM	P22694-4;P22694-3;P22694;P22694-5;P22694-7;P22694-6;P22694-9;P22694-2;P22694-8;P22694-10	cAMP-dependent protein kinase catalytic subunit beta	PRKACB	8	2	16.488	1	1.1672	1.12106	1.00911	1.16928	1.077	1.07063	1.21737	1.5557		1.20991e+06	1.11651e+06	995943	1.15994e+06	1.14947e+06	1.11618e+06	954591	1.18369e+06	1.09906e+06	1.20873e+06	1.12899e+06	1.33598e+06	1.09743e+06	1.88286e+06	1.2103e+06	1.41221e+06
AsPC-1	GEM	Q13637	Ras-related protein Rab-32	RAB32	7	6	53.779	1	0.875914	1.11007	1.04604	1.05697	0.931292	1.03739	1.20202	1.55563		226953	198816	179102	202926	193995	185034	175060	175536	188487	208424	200912	204535	170160	286818	184373	198791
AsPC-1	GEM	P17858;P17858-2	ATP-dependent 6-phosphofructokinase, liver type	PFKL	26	21	89.244	1	1.00356	1.15015	0.965818	1.00287	1.08708	1.07012	1.10024	1.55554		2.07708e+06	2.0728e+06	1.8022e+06	1.99059e+06	2.06104e+06	1.91557e+06	1.91009e+06	2.01386e+06	1.85254e+06	2.1899e+06	2.04641e+06	1.99136e+06	1.80993e+06	3.12479e+06	2.00882e+06	2.08448e+06
AsPC-1	GEM	Q9C0I1-3;Q9C0I1-2;Q9C0I1	Myotubularin-related protein 12	MTMR12	6	6	17.502	1	1.11745	1.02967	1.01292	1.07438	1.02396	1.07824	1.08393	1.55474		74806.7	76853.1	74638.3	71719.2	70804.5	76353.7	71067.8	80319.4	78440	73893.7	68531.5	76329.1	70419.1	113577	73052.3	83593
AsPC-1	GEM	Q5XPI4;Q5XPI4-2	E3 ubiquitin-protein ligase RNF123	RNF123	9	8	12.974	1	0.97845	0.952709	1.10166	1.0668	0.951396	1.121	1.04467	1.55468		80135.1	67492.1	70842.3	82399.4	74795.5	74825.9	70140.6	80486	84597.8	76071.5	67860.6	80198.2	76768.9	98715.2	63495.6	78408.2
AsPC-1	GEM	Q9HCE6-3;Q9HCE6-2;Q9HCE6;Q9HCE6-4;Q9HCE6-5	Rho guanine nucleotide exchange factor 10-like protein	ARHGEF10L	2	2	2.6858	1	0.931463	0.987993	1.39994	1.44714	0.428587	1.15934	0.959812	1.55424		4099.9	3963.1	4011.26	5783.52	4131.27	4323.92	2987.92	2171.09	5065.7	4497.57	3879.42	3237.05	3372.58	5983.24	3849.63	3818.91
AsPC-1	GEM	Q9Y2R4	Probable ATP-dependent RNA helicase DDX52	DDX52	15	15	59.754	1	0.959936	1.21247	0.972497	1.13717	0.934242	1.16127	1.18707	1.554		500748	552836	455960	490228	504092	493686	434135	447194	478670	555810	478623	502630	423419	747581	481069	480686
AsPC-1	GEM	Q96EN8	Molybdenum cofactor sulfurase	MOCOS	5	5	21.986	1	0.971772	0.962199	1.05183	0.88416	1.05433	1.22847	1.19552	1.55395		51635.2	47941.7	49825.1	45857.4	43597.5	36088.9	40817.1	44303.5	42020.4	52132.1	42436.6	48649.2	40692.8	70429	45322.7	50177.7
AsPC-1	GEM	Q8TCY9;Q8TCY9-4;Q8TCY9-2;Q8TCY9-3	Up-regulator of cell proliferation	URGCP	10	10	20.078	1	0.939125	1.21878	0.893343	1.05657	1.04907	0.985158	1.32238	1.55151		80717.7	68435.9	56151	69192.6	77453.6	73253.3	69331	65339.3	62282.9	74991.6	76121.4	73546.9	55617.2	109492	70571.3	75804
AsPC-1	GEM	Q96DP5;Q96DP5-2	Methionyl-tRNA formyltransferase, mitochondrial	MTFMT	4	4	8.6756	1	0.980941	1.0923	1.20512	1.06079	1.06611	0.987547	1.11233	1.55141		59843.4	61692.7	56479.4	65995.6	54762.7	56835.4	53578.4	57091.6	53551.1	59528.1	60278.8	61980.9	55721.9	98201.7	63298.2	58702.9
AsPC-1	GEM	Q9BT22-2;Q9BT22;Q6GMV1;C9J202	Chitobiosyldiphosphodolichol beta-mannosyltransferase	ALG1	8	8	20.42	1	0.934588	1.09887	0.908704	1.12128	1.06723	1.00849	1.14519	1.55119		978133	897159	816436	851939	937532	857109	764403	893034	836776	866085	858796	853885	745628	1.2112e+06	780815	914152
AsPC-1	GEM	Q96QE3;Q96QE3-2	ATPase family AAA domain-containing protein 5	ATAD5	2	2	1.1204	1	1.24224	0.842346	0.903908	0.876691	0.744644	0.804351	0.823077	1.5506		7083.78	7951.95	9440.24	9133.06	10104	7375.28	8412.64	7121.14	9563.16	8366.68	10401.8	6554.63	7963.57	11414.5	7361.33	8799.77
AsPC-1	GEM	Q99471;Q99471-3;Q99471-2	Prefoldin subunit 5	PFDN5	7	7	45.088	1	0.667733	1.2383	0.913178	0.627946	1.33728	1.3934	1.52825	1.55046		1.33453e+06	1.24849e+06	1.00824e+06	1.8904e+06	2.07013e+06	751266	1.19639e+06	1.67005e+06	1.24884e+06	1.57552e+06	1.13071e+06	1.30501e+06	853929	1.75103e+06	1.12936e+06	891108
AsPC-1	GEM	P61803	Dolichyl-diphosphooligosaccharide--protein glycosyltransferase subunit DAD1	DAD1	4	4	9.7249	1	0.997551	1.18617	0.870225	0.804169	1.24238	1.00274	1.27457	1.55037		204927	206375	173985	178928	205612	181663	225902	258298	207906	202607	202054	216540	169893	283139	182626	204425
AsPC-1	GEM	Q9UHD2;Q14164-2;Q14164	Serine/threonine-protein kinase TBK1	TBK1	18	18	109.07	1	1.07713	1.15941	0.943937	0.971166	0.98812	0.975666	1.16258	1.55026		336750	314535	271289	302799	320783	292513	301198	322417	326293	340806	349306	350209	301233	528374	340829	362724
AsPC-1	GEM	Q04206-2;Q04206-4;Q04206;Q04206-3	Transcription factor p65	RELA	11	11	45.835	1	0.954133	1.1511	1.01074	1.04022	1.16671	0.957097	1.07142	1.54978		514088	514774	447201	466745	461786	444663	427469	508920	436199	491006	513016	448243	418363	699783	451536	490509
AsPC-1	GEM	Q01813;Q01813-2	ATP-dependent 6-phosphofructokinase, platelet type	PFKP	34	30	155.48	1	0.960567	1.23223	1.00273	1.03034	1.17654	1.06128	1.16798	1.54937		2.15623e+07	2.10284e+07	1.70653e+07	2.00167e+07	1.99621e+07	1.87835e+07	1.82303e+07	2.05815e+07	1.74932e+07	2.1109e+07	1.98902e+07	2.02976e+07	1.73784e+07	2.89746e+07	1.87008e+07	2.0712e+07
AsPC-1	GEM	Q9UK45	U6 snRNA-associated Sm-like protein LSm7	LSM7	2	2	3.5179	1	0.813508	1.10685	0.97404	0.675979	1.02463	0.991964	1.28202	1.54935		178012	153971	139107	181832	186678	103013	152390	168928	164867	168809	170177	160937	125534	173148	111755	144814
AsPC-1	GEM	Q96FX8	p53 apoptosis effector related to PMP-22	PERP	1	1	5.8506	1	1.05214	1.28529	1.09948	0.975965	0.964699	1.05228	1.05584	1.54879		19155.7	23798.3	18515.9	25129.2	22855.6	21428	21955.7	18732.9	19418.4	17772.3	16889.4	24391	23101.1	33319.7	21513.4	20154.5
AsPC-1	GEM	P31949	Protein S100-A11;Protein S100-A11, N-terminally processed	S100A11	5	5	22.492	1	0.69038	1.12767	1.03805	0.563646	1.22262	1.16364	1.34902	1.54873		9.00238e+06	8.71639e+06	7.72955e+06	9.8695e+06	9.50774e+06	4.62572e+06	8.20679e+06	1.20541e+07	9.85921e+06	8.8947e+06	7.64387e+06	8.71953e+06	6.46362e+06	9.82324e+06	6.34276e+06	6.21506e+06
AsPC-1	GEM	Q63HQ0-2;Q63HQ0	AP-1 complex-associated regulatory protein	AP1AR	2	2	2.9628	1	2.39095	1.07519	0.731094	0.852251	0.776728	2.27716	2.28438	1.54873		1631.3	4602.91	4281.02	3362.87	4599.79	1930.73	2265.45	2706.75	3484.81	3871.98	1700.35	5669.91	2482.04	2703.77	1745.8	3900.34
AsPC-1	GEM	P20585	DNA mismatch repair protein Msh3	MSH3	10	10	31.602	1	1.0259	1.30065	0.851362	1.02085	1.06628	1.04247	1.14058	1.54787		164125	174011	133788	151063	177437	156054	152867	169327	158802	182661	175219	161541	141630	253269	163624	168375
AsPC-1	GEM	P82912;P82912-2;P82912-3	28S ribosomal protein S11, mitochondrial	MRPS11	5	5	8.5829	1	1.07897	1.11438	1.01963	0.931604	1.08162	1.01444	1.17812	1.54682		382909	357352	320672	345554	338903	332673	357097	381408	352625	382835	377384	391967	332706	559034	361408	413146
AsPC-1	GEM	Q9NX47	E3 ubiquitin-protein ligase MARCH5	38412	5	5	20.28	1	0.729487	1.04476	0.962841	1.21273	0.746127	1.04655	1.42207	1.54651		41349.4	26454.8	25321.3	34595	35930.1	37924.7	31272.2	26117.5	35004.1	36092.3	34487	35417.1	24905.3	47420.7	30663.1	30163.8
AsPC-1	GEM	P21980;P21980-2;P21980-3;P49221	Protein-glutamine gamma-glutamyltransferase 2	TGM2	32	32	171.12	1	0.972844	1.14284	0.931552	1.00069	1.10224	0.977706	1.09798	1.54642		1.80422e+07	1.6881e+07	1.47711e+07	1.70573e+07	1.83106e+07	1.64615e+07	1.64502e+07	1.78442e+07	1.6189e+07	1.80084e+07	1.84191e+07	1.72249e+07	1.56878e+07	2.70821e+07	1.75127e+07	1.75523e+07
AsPC-1	GEM	P48764-2;P48764	Sodium/hydrogen exchanger 3	SLC9A3	2	2	27.243	1	1.02433	1.09631	0.840292	0.996487	0.973647	1.01668	1.21493	1.54607		55234.3	51122.3	46631.2	49314.5	58687.3	42149.1	42297.8	49550.3	50891.5	53308	52433.2	56091.8	46168.6	77361	50037.3	56578.2
AsPC-1	GEM	Q9NYL2;Q9NYL2-3	Mitogen-activated protein kinase kinase kinase MLT	ZAK	20	11	79.915	1	0.954072	1.28534	0.857039	1.0344	0.934131	1.11276	0.915792	1.54581		613824	672663	523335	574498	670329	581692	562347	560106	599602	682383	613235	554855	605874	927520	600021	585632
AsPC-1	GEM	Q5FWF6-2;Q5FWF6	Zinc finger protein 789	ZNF789	1	1	1.3514	1	1.22986	1.3509	0.803963	1.07189	0.883109	0.794396	0.883834	1.54542		8919.04	10242.2	7581.75	9141.51	11370.6	11778.4	10988.4	9567.4	10833.8	9960.7	12538.7	9399.24	10634.6	17600.7	11389	10969.2
AsPC-1	GEM	Q9H9P8;Q9H9P8-2	L-2-hydroxyglutarate dehydrogenase, mitochondrial	L2HGDH	9	9	24.925	1	0.939972	1.04173	1.05989	0.962922	1.11134	0.998914	1.13452	1.5452		294953	262738	252213	292014	275514	257714	267637	284675	256154	261271	261555	282007	248569	370004	239453	277247
AsPC-1	GEM	Q9BV23	Monoacylglycerol lipase ABHD6	ABHD6	6	6	15.508	1	1.01151	0.946907	1.04733	0.983551	1.06713	0.959754	1.21901	1.54517		159538	137829	145557	159709	152492	135113	137373	150327	140871	144186	150232	150752	123667	207310	134167	161374
AsPC-1	GEM	Q9BS40	Latexin	LXN	2	2	6.3221	1	0.928954	1.19973	0.976274	1.1131	1.11781	0.994642	1.1115	1.54516		695916	739389	616296	632776	648155	658665	591738	669331	598785	674870	678505	673934	606328	1.09431e+06	708216	646474
AsPC-1	GEM	Q14166	Tubulin--tyrosine ligase-like protein 12	TTLL12	26	26	110.31	1	0.921058	1.28404	0.817714	1.13031	0.952222	1.12746	1.14803	1.54509		3.06214e+06	3.45427e+06	2.69016e+06	2.63621e+06	3.22387e+06	2.92623e+06	2.58886e+06	2.76471e+06	2.90343e+06	3.33373e+06	2.95685e+06	2.96848e+06	2.58572e+06	4.34067e+06	2.80933e+06	2.82041e+06
AsPC-1	GEM	Q8N0W3;Q8N0W3-2	L-fucose kinase	FUK	7	7	35.431	1	0.992039	0.999454	1.13275	1.08833	0.896792	1.02184	1.27691	1.54445		66749.8	55396	55426.3	65497.9	57822	62847.2	57746.4	54894	61211.6	65784	64377.8	62250.3	48750.9	84926.2	54988.1	66218.4
AsPC-1	GEM	Q9H270	Vacuolar protein sorting-associated protein 11 homolog	VPS11	5	5	14.341	1	0.956363	1.21627	0.846848	0.935989	0.867511	0.909899	1.47058	1.54441		46357.6	43141.8	35470.5	38493	45454.5	40525.6	43297.1	38186.4	44018.4	37352.6	41051.4	45997.7	31278.7	61207.4	39631.5	44334.7
AsPC-1	GEM	Q9UHQ4;Q9UHQ4-2	B-cell receptor-associated protein 29	BCAP29	5	5	4.1443	1	0.90146	0.884043	0.990789	0.981133	1.02217	0.928204	1.20017	1.54431		457604	380028	429875	395979	399660	389577	397069	400977	392280	414784	446867	434137	361729	634042	410566	412512
AsPC-1	GEM	P23743;P23743-3;P23743-2	Diacylglycerol kinase alpha	DGKA	17	17	59.995	1	1.05446	1.04255	0.979267	1.00301	1.02258	1.03311	1.11633	1.54362		1.13213e+06	1.13481e+06	1.0885e+06	1.10971e+06	1.13321e+06	1.01804e+06	1.01498e+06	1.09671e+06	1.07249e+06	1.13683e+06	1.1004e+06	1.14826e+06	1.0286e+06	1.69592e+06	1.09867e+06	1.19378e+06
AsPC-1	GEM	Q8IYU8	Calcium uptake protein 2, mitochondrial	MICU2	7	7	21.875	1	0.980112	1.18252	0.992599	0.903055	0.945356	0.962382	1.19472	1.54301		181037	173574	146782	171972	173254	147142	162938	160525	169804	177894	184847	181962	152305	270223	175127	177437
AsPC-1	GEM	P13798	Acylamino-acid-releasing enzyme	APEH	22	22	84.611	1	1.01223	1.23119	0.986207	1.04777	1.01114	0.971854	1.22773	1.54227		3.08644e+06	2.93719e+06	2.38565e+06	2.83592e+06	2.87559e+06	2.66965e+06	2.54794e+06	2.73423e+06	2.70412e+06	2.91379e+06	2.99818e+06	2.94857e+06	2.40165e+06	4.38037e+06	2.84021e+06	3.12418e+06
AsPC-1	GEM	Q6ICB4	Sesquipedalian-2	FAM109B	1	1	1.7805	1	0.975433	0.696177	1.08464	1.26541	1.24484	0.458288	1.23353	1.54021		3614.98	2657.02	3816.58	3896.56	3592.48	3508.25	2772.42	2507.21	2014.09	1574.9	3436.48	3258.26	2641.42	4375.54	2840.87	3526.18
AsPC-1	GEM	O75382-4;O75382-2;O75382;O75382-3	Tripartite motif-containing protein 3	TRIM3	10	10	24.082	1	1.07706	1.11614	1.13212	0.89644	1.08101	1.00989	1.1572	1.54008		109758	104948	94027.6	111093	98128.1	97217.9	108449	106112	98160	116250	115112	120527	104154	178759	116072	118216
AsPC-1	GEM	Q9Y4X0;Q9Y4X0-4;Q9Y4X0-2;Q9Y4X0-3	AMME syndrome candidate gene 1 protein	AMMECR1	3	2	10.106	1	0.931005	1.13712	0.934364	1.07933	0.949204	1.01728	0.939529	1.53983		45656.9	42015	36948.5	40045.4	42858.4	38235.1	35424.7	36054.3	37983.8	39042.1	38379	32703.3	34808.1	49493.3	32142.1	42506.9
AsPC-1	GEM	P29401;P29401-2	Transketolase	TKT	24	24	96.408	1	1.04383	1.16644	1.01487	1.03586	1.17801	1.1024	1.11359	1.53953		2.11651e+07	2.13645e+07	1.8316e+07	1.99257e+07	1.96338e+07	1.87277e+07	1.80794e+07	2.14631e+07	1.82198e+07	2.20561e+07	2.00074e+07	2.02454e+07	1.81803e+07	2.95494e+07	1.91938e+07	2.20927e+07
AsPC-1	GEM	O75352-2;O75352	Mannose-P-dolichol utilization defect 1 protein	MPDU1	3	3	52.976	1	0.779793	0.926103	1.03334	0.959238	0.972197	1.04217	1.03181	1.53944		499626	373126	402899	439500	425321	406226	423488	400066	411507	447253	429155	433382	420022	617432	401075	389605
AsPC-1	GEM	P62280	40S ribosomal protein S11	RPS11	11	11	20.755	1	0.955718	1.07269	0.940645	1.00841	1.12041	0.946961	1.12342	1.53929		1.07367e+07	9.0983e+06	8.48173e+06	1.01141e+07	1.07523e+07	9.60199e+06	9.52196e+06	9.6201e+06	8.5862e+06	8.83168e+06	9.32634e+06	9.07316e+06	8.07634e+06	1.33935e+07	8.70112e+06	1.02613e+07
AsPC-1	GEM	Q5XXA6;Q5XXA6-2;Q5XXA6-3	Anoctamin-1	ANO1	17	17	29.782	1	1.09756	1.05591	0.939601	0.99242	1.00282	0.873319	1.18868	1.53836		1.00155e+06	914226	865820	917570	976553	894940	901776	999695	996882	978026	1.1199e+06	1.08491e+06	912706	1.44037e+06	936307	1.09926e+06
AsPC-1	GEM	Q7Z401;Q7Z401-2	C-myc promoter-binding protein	DENND4A	2	2	5.0531	1	0.749958	1.44035	1.12423	3.43022	0.578294	1.26065	0.998312	1.53826		6580.71	6190.16	4297.68	5681.35	5053.54	9158.08	2669.83	4001.94	6920.25	8644.24	6856.99	6505.16	6516.16	9659.21	6279.29	4935.26
AsPC-1	GEM	P07948-2;P07948	Tyrosine-protein kinase Lyn	LYN	5	3	10.416	1	0.921809	1.19795	0.991408	1.04005	0.916902	1.0686	1.28669	1.53825		40957.1	43099.1	35977.5	43084	43457.4	33389.8	32104	30603.8	33377.4	43486.5	40694.7	39327.4	30564.8	55103.9	35822.6	37754.6
AsPC-1	GEM	Q5T447;Q5T447-2	E3 ubiquitin-protein ligase HECTD3	HECTD3	9	9	22.363	1	1.11242	1.13091	0.787897	1.11129	0.811292	0.909698	1.15356	1.5381		64959.1	63262.1	55939.1	57502.6	72982.4	60703.5	54624.3	51588.4	63588	64315.4	70699.7	65657.9	56917.7	98914.5	64309.7	72261.6
AsPC-1	GEM	Q93100-4;Q93100-2;Q93100-3;Q93100	Phosphorylase b kinase regulatory subunit beta	PHKB	13	13	27.99	1	0.931963	1.11708	0.969304	0.969576	0.977076	0.970283	1.24085	1.53787		233608	204963	183481	215361	222181	188671	194592	200560	205265	210686	217139	208446	167987	308088	200334	217714
AsPC-1	GEM	P42898;P42898-2	Methylenetetrahydrofolate reductase	MTHFR	3	3	1.4909	1	0.992438	1.18913	1.00063	1.19427	1.38351	0.892748	1.03143	1.53753		17326.9	20970.7	17635.3	18595.1	18583.3	17232.6	14429.4	21201.1	15324.1	17980.6	20140.7	15041	14582.7	26181.5	17028.2	17195.9
AsPC-1	GEM	Q00610-2;Q00610	Clathrin heavy chain 1	CLTC	86	69	323.31	1	0.912881	1.15703	1.01195	1.05965	1.11111	1.09785	1.12448	1.53701		3.15407e+07	2.94296e+07	2.54355e+07	3.06323e+07	3.02705e+07	2.94284e+07	2.77719e+07	3.09855e+07	2.78869e+07	3.19925e+07	2.91411e+07	3.01986e+07	2.68556e+07	4.25191e+07	2.76636e+07	2.87929e+07
AsPC-1	GEM	O75954	Tetraspanin-9	TSPAN9	1	1	4.1529	1	0.902584	0.537175	1.03511	0.778676	1.13195	1.2061	0.890274	1.53687		7423.19	4295.88	7997.17	6575.66	6352.65	5453.65	7003.75	6890.42	6087.23	6128.49	5081.26	5825.25	6543.22	6991.62	4549.27	6700.06
AsPC-1	GEM	Q8N755-2;Q8N755	PQ-loop repeat-containing protein 3	PQLC3	1	1	2.695	1	1.0756	0.743586	1.12724	0.863605	1.05665	0.921226	1.06478	1.53642		24408	19993	26887.3	28476.7	25262.3	22925.5	26546.3	26101.8	24702.4	23099.2	25074.4	28169.6	26455.7	42569.7	27707	26253.2
AsPC-1	GEM	Q99873-3;Q99873-2;Q99873;Q99873-5;Q9NR22-2;Q9NR22	Protein arginine N-methyltransferase 1	PRMT1	19	18	55.084	1	0.905531	1.35994	0.970665	0.978771	1.04117	1.02972	1.198	1.53635		3.37765e+06	3.27266e+06	2.40647e+06	3.04831e+06	3.14044e+06	2.72094e+06	2.77996e+06	2.89916e+06	2.78453e+06	3.16613e+06	3.07476e+06	3.17802e+06	2.65278e+06	4.3714e+06	2.84531e+06	3.05856e+06
AsPC-1	GEM	O60832;O60832-2	H/ACA ribonucleoprotein complex subunit 4	DKC1	21	21	41.497	1	1.0673	1.12641	0.930129	0.993771	1.00548	0.855097	1.17559	1.53327		2.14325e+06	1.7795e+06	1.5798e+06	1.80988e+06	1.94583e+06	1.73794e+06	1.74883e+06	1.96985e+06	1.95912e+06	1.91144e+06	2.23535e+06	2.16731e+06	1.8436e+06	2.99695e+06	1.95461e+06	2.28748e+06
AsPC-1	GEM	Q92643;Q92643-2	GPI-anchor transamidase	PIGK	8	8	33.044	1	1.59649	1.183	0.920719	1.01303	0.989501	0.999032	1.11436	1.5328		248491	239286	202271	223466	242708	281370	277752	311094	314395	359899	360248	371988	333812	533265	347903	396713
AsPC-1	GEM	Q13228;Q13228-4;Q13228-3;Q13228-2	Selenium-binding protein 1	SELENBP1	22	22	107.09	1	1.0051	1.07726	0.988906	1.01072	0.985555	0.941723	1.16586	1.53276		913607	868426	806143	832521	841861	805309	796766	845508	857900	857054	910092	876950	752195	1.32655e+06	865465	918262
AsPC-1	GEM	Q13496;Q13496-2	Myotubularin	MTM1	13	13	49.999	1	1.09489	1.02096	0.894025	1.11371	0.955299	0.928986	1.22857	1.53253		181867	165677	162276	167708	187588	186937	167851	166264	174044	183594	197629	193706	157668	299173	195216	199123
AsPC-1	GEM	Q14204	Cytoplasmic dynein 1 heavy chain 1	DYNC1H1	190	190	323.31	1	0.975196	1.09405	0.913577	1.06991	1.07837	1.05824	1.06669	1.53253		2.39903e+07	2.12442e+07	1.94179e+07	2.31993e+07	2.53939e+07	2.40556e+07	2.24837e+07	2.39869e+07	2.22436e+07	2.46486e+07	2.32921e+07	2.27098e+07	2.129e+07	3.32086e+07	2.16692e+07	2.33952e+07
AsPC-1	GEM	Q96BI1	Solute carrier family 22 member 18	SLC22A18	1	1	3.8264	1	0.801316	1.01077	1.28074	1.06565	0.846448	1.26593	1.25405	1.53244		18338.9	9219.05	9120.86	15894.3	12410.3	14973.7	14051.2	12788.9	15108.9	16796.6	13268.2	16620.6	13253.5	19642.6	12817.9	14695.2
AsPC-1	GEM	A6NKT7	RanBP2-like and GRIP domain-containing protein 3	RGPD3	29	0	4.6987	1	1.02362	1.16041	0.880969	1.05896	1.02145	1.07624	1.27738	1.53194		124035	126719	109202	132173	150032	121266	114515	125732	123092	139742	129843	133246	104312	187957	122692	126965
AsPC-1	GEM	Q9NVA2;Q9NVA2-2	Septin-11	40787	13	10	79.351	1	1.11652	1.21134	0.938126	0.958305	1.08703	1.08982	1.16795	1.53119		1.82452e+06	2.08593e+06	1.722e+06	1.79945e+06	1.91813e+06	1.74606e+06	1.82203e+06	1.85634e+06	1.70772e+06	2.04358e+06	1.87515e+06	2.05128e+06	1.75631e+06	2.88803e+06	1.88614e+06	2.03712e+06
AsPC-1	GEM	P35573;P35573-2;P35573-3	Glycogen debranching enzyme;4-alpha-glucanotransferase;Amylo-alpha-1,6-glucosidase	AGL	38	38	91.351	1	0.996207	1.0349	0.933198	0.961922	1.01715	0.994463	1.08969	1.53104		858177	807021	779809	847702	908383	797452	829019	840224	826055	865726	870546	868394	796920	1.31199e+06	856927	854922
AsPC-1	GEM	P06400	Retinoblastoma-associated protein	RB1	21	21	66.084	1	0.949947	1.06117	1.06776	1.00084	1.10506	1.03645	1.16767	1.53094		870385	712735	671653	833472	780579	764168	763527	845394	765021	859451	829222	852668	730232	1.19809e+06	782581	826820
AsPC-1	GEM	Q13616	Cullin-1	CUL1	31	31	88.181	1	1.02176	1.00932	1.0322	0.982597	1.1805	1.0332	1.11836	1.53078		1.85526e+06	1.70381e+06	1.68809e+06	1.7774e+06	1.72195e+06	1.6687e+06	1.69825e+06	1.97384e+06	1.67203e+06	1.8565e+06	1.79684e+06	1.92861e+06	1.72451e+06	2.61807e+06	1.71028e+06	1.89564e+06
AsPC-1	GEM	Q13882;Q13882-2	Protein-tyrosine kinase 6	PTK6	5	5	6.631	1	1.09006	1.09784	0.93974	1.16306	0.796417	1.13429	0.985359	1.53001		77574.4	93047.8	84755.4	73711.1	78437.7	80498.2	69212.3	69076.5	86734.1	87110.3	76797.3	74244.7	75347.9	109339	71462.9	84560.6
AsPC-1	GEM	P48444;P48444-2	Coatomer subunit delta	ARCN1	21	21	88.712	1	0.976987	1.14958	1.01239	0.985133	1.14217	1.02501	1.17656	1.5296		5.18743e+06	4.41046e+06	3.83657e+06	4.64184e+06	4.58502e+06	4.19115e+06	4.2544e+06	4.84551e+06	4.24237e+06	4.89767e+06	4.77815e+06	4.81434e+06	4.09189e+06	6.83794e+06	4.47041e+06	5.06805e+06
AsPC-1	GEM	Q9NSV4-6;Q9NSV4-5;Q9NSV4-4;Q9NSV4;Q9NSV4-1;Q9NSV4-7;Q9NSV4-2	Protein diaphanous homolog 3	DIAPH3	6	6	17.954	1	0.932961	0.821982	0.920393	0.994075	0.936415	1.02268	1.16873	1.52846		43381.2	42054.8	51162.6	44739.3	48608.9	46201.5	46476.8	42078.8	44936.1	50447.1	49328.4	54234.6	46404.6	67862	44399	40473
AsPC-1	GEM	Q8WVK2	U4/U6.U5 small nuclear ribonucleoprotein 27 kDa protein	SNRNP27	3	3	5.9689	1	0.895501	1.13596	0.960098	1.12489	0.97823	0.903362	1.1917	1.52809		282003	218578	192418	226502	235915	225557	200514	233146	238335	236854	262191	245709	206185	367812	240700	252534
AsPC-1	GEM	P61513;A6NKH3	60S ribosomal protein L37a	RPL37A	4	4	40.471	1	0.920021	1.44914	0.871636	1.03428	1.01042	1.12692	0.904039	1.52757		2.99237e+06	3.47247e+06	2.39624e+06	2.98495e+06	3.42454e+06	3.21881e+06	3.11214e+06	2.93918e+06	2.90887e+06	3.15168e+06	2.79671e+06	2.96154e+06	3.2759e+06	5.29225e+06	3.46449e+06	2.75304e+06
AsPC-1	GEM	P15170-3;P15170-2;P15170	Eukaryotic peptide chain release factor GTP-binding subunit ERF3A	GSPT1	27	13	101.74	1	1.03486	1.09529	0.998567	1.02367	1.09235	0.98643	1.20685	1.52693		8.22918e+06	7.29076e+06	6.65644e+06	7.29322e+06	7.30369e+06	6.88081e+06	6.7217e+06	7.57675e+06	6.93617e+06	7.60661e+06	7.71126e+06	7.7969e+06	6.46056e+06	1.11079e+07	7.27463e+06	8.51602e+06
AsPC-1	GEM	P78406	mRNA export factor	RAE1	13	13	35.606	1	1.15398	1.0801	0.928278	1.08338	1.07079	0.991635	1.09762	1.52657		2.16696e+06	2.29628e+06	2.12599e+06	2.06424e+06	2.22373e+06	2.27121e+06	2.09642e+06	2.30155e+06	2.14939e+06	2.44188e+06	2.46248e+06	2.50516e+06	2.28236e+06	3.61764e+06	2.36979e+06	2.50063e+06
AsPC-1	GEM	Q96RQ1	Endoplasmic reticulum-Golgi intermediate compartment protein 2	ERGIC2	3	3	3.6049	1	1.0102	0.960112	1.13993	0.942305	1.41523	0.987903	1.19414	1.52643		187273	172609	179780	191851	168302	164469	174539	225897	159618	177661	179836	198442	166180	258136	169111	189183
AsPC-1	GEM	O43474-4;O43474-1;O43474	Krueppel-like factor 4	KLF4	1	1	3.1361	1	1.26933	1.17693	1.22537	1.09139	1.40075	0.988716	1.07646	1.52616		2907.37	4888.45	4153.58	4886.7	3987.94	3732.08	3419.58	5052.17	3606.75	3806.18	3849.62	4298.13	3992.84	5291.26	3467.04	3690.41
AsPC-1	GEM	P53350	Serine/threonine-protein kinase PLK1	PLK1	16	16	43.658	1	0.933675	1.14383	0.917709	1.02453	0.97352	0.598043	0.702801	1.52527		653650	546272	477581	546197	595174	504769	492684	502169	515828	336299	562332	307074	436929	796912	522473	610297
AsPC-1	GEM	A1L0T0	Acetolactate synthase-like protein	ILVBL	18	18	120.88	1	0.967718	1.09441	1.06975	0.978665	1.07873	0.962999	1.11762	1.5224		1.44227e+06	1.27286e+06	1.16306e+06	1.36569e+06	1.27665e+06	1.2374e+06	1.26437e+06	1.40128e+06	1.29901e+06	1.37794e+06	1.43089e+06	1.42054e+06	1.27104e+06	1.88095e+06	1.23551e+06	1.39571e+06
AsPC-1	GEM	P41091;Q2VIR3;Q2VIR3-2	Eukaryotic translation initiation factor 2 subunit 3;Putative eukaryotic translation initiation factor 2 subunit 3-like protein	EIF2S3;EIF2S3L	18	18	81.598	1	0.808048	1.13768	1.01094	0.994106	1.05952	1.07641	1.06048	1.52196		6.24744e+06	5.65915e+06	4.9743e+06	6.20434e+06	6.13722e+06	5.85439e+06	5.8891e+06	6.02848e+06	5.68981e+06	6.14123e+06	5.70527e+06	6.04093e+06	5.69642e+06	7.76293e+06	5.10063e+06	5.04823e+06
AsPC-1	GEM	Q93015;Q93015-2	N-acetyltransferase 6	NAT6	2	2	1.5191	1	0.858924	0.875918	0.805528	1.1719	0.939171	1.25552	0.678761	1.52181		19428	18220.7	20801.8	16950.3	21042.5	19752.3	16855	18089.1	19260.7	18494.1	14730.2	15023.9	22134.3	20604.6	13539.5	16687.2
AsPC-1	GEM	Q96H22-4;Q96H22;Q96H22-5;Q96H22-3;Q96H22-2	Centromere protein N	CENPN	3	2	8.9997	1	1.03179	1.04488	0.973925	1.1807	1.07102	1.13314	1.20321	1.52178		18226.7	18510.1	17715	16477.8	16918.9	17275.1	14631.2	17847	16663.5	19215.8	16958.1	17726.6	14732.8	26455.1	17384.3	18806
AsPC-1	GEM	O95487-2;O95487;O95487-3	Protein transport protein Sec24B	SEC24B	24	23	86.954	1	0.929941	1.06725	1.00864	0.985452	1.06684	1.06636	1.10631	1.52162		967828	892097	835880	905558	897804	830118	842373	903887	847258	945620	886773	904299	817401	1.25167e+06	822587	900023
AsPC-1	GEM	O95819-4;O95819-2;O95819;O95819-5;O95819-3;O95819-6;Q9NRD5-2;Q9NRD5;A2RUB6-3;A2RUB6	Mitogen-activated protein kinase kinase kinase kinase 4	MAP4K4	14	9	16.831	1	1.10166	0.905105	0.752865	0.944148	0.956683	0.97189	0.944534	1.52044		173064	152757	168773	153082	203333	160225	169703	171733	179509	156143	160659	166337	176105	249283	163955	190657
AsPC-1	GEM	Q9BXB5-2;Q9BXB5	Oxysterol-binding protein-related protein 10	OSBPL10	9	8	37.349	1	0.931425	1.16792	0.936831	0.886371	1.01234	0.971469	1.14748	1.5197		262016	224964	192620	260215	277761	214438	241928	225455	222708	225687	232315	247630	215803	366624	241247	244048
AsPC-1	GEM	Q96K37;Q96K37-2	Solute carrier family 35 member E1	SLC35E1	3	3	10.096	1	0.806634	1.27079	1.49534	0.667739	1.21718	0.612004	1.15485	1.51927		11938	10494.8	8258.49	13256.9	8865.51	6554.51	9815.98	10485	8614.2	6986.13	11415.2	9460.07	8191.59	15056	9910	9629.63
AsPC-1	GEM	P50452;P50452-2;P50452-3	Serpin B8	SERPINB8	7	5	12.128	1	1.11738	1.03916	0.94738	1.18854	1.05511	1.16221	1.42364	1.51848		54871.3	58705	56492.5	50787.6	53608.5	58598.5	49302.8	52481.4	49740.1	56417.6	48543.3	62718.9	44055.3	78280.8	51552.2	61311.9
AsPC-1	GEM	Q9BQB6-3;Q9BQB6-2;Q9BQB6	Vitamin K epoxide reductase complex subunit 1	VKORC1	1	1	2.1035	1	1.32097	1.01871	0.832549	0.984043	1.0019	0.915431	1.10662	1.51777		14115.3	11799.7	11583	11488.1	13798.7	14933.7	15175.8	11882.9	11860.3	12862	14050.2	14998.8	13553.7	21328.1	14052.3	18645.9
AsPC-1	GEM	P13807-2;P13807;P54840	Glycogen [starch] synthase, muscle	GYS1	11	11	21.801	1	0.98113	1.19993	0.891713	0.998475	0.956504	1.23317	0.956329	1.51718		215662	235029	195869	215004	241114	210230	210552	195618	204513	256917	208339	203791	213097	301235	198549	211592
AsPC-1	GEM	Q9ULQ1-3;Q9ULQ1;Q9ULQ1-2	Two pore calcium channel protein 1	TPCN1	9	9	25.536	1	0.900639	1.13651	0.900117	0.952994	0.934888	0.896561	1.13217	1.51659		268848	220050	193619	220892	245403	211879	222330	205402	219708	225758	251805	234398	207034	352022	232115	242135
AsPC-1	GEM	O60488-2;O60488	Long-chain-fatty-acid--CoA ligase 4	ACSL4	20	20	41.254	1	1.00752	1.11563	1.05028	1.0324	1.10174	0.961722	1.24423	1.51576		1.35912e+06	1.23934e+06	1.11089e+06	1.28579e+06	1.22423e+06	1.16793e+06	1.13128e+06	1.31137e+06	1.19027e+06	1.25397e+06	1.30388e+06	1.3582e+06	1.09161e+06	1.84669e+06	1.21833e+06	1.36934e+06
AsPC-1	GEM	Q96LR5;Q969T4	Ubiquitin-conjugating enzyme E2 E2;Ubiquitin-conjugating enzyme E2 E3	UBE2E2;UBE2E3	4	2	15.667	1	1.01999	1.25708	1.18073	0.919257	1.06785	0.964	1.18285	1.51541		90086.2	99199.3	78912.6	91915.4	77846.2	77392.9	84190.7	84941	79544.2	83578.8	86700	91461.6	77322.9	127926	84416.8	91886.8
AsPC-1	GEM	A0FGR8-6	Extended synaptotagmin-2	ESYT2	26	1	2.1774	1	0.888637	0.792419	1.06525	0.925653	1.162	0.763236	0.974567	1.51531		74613.5	57950.1	73130.6	78114.6	73330	60213.6	65049.8	76726	66029.2	58906	77179.3	65461.8	67170.2	100662	66429.9	66304.4
AsPC-1	GEM	Q00653;Q00653-4;Q00653-3	Nuclear factor NF-kappa-B p100 subunit;Nuclear factor NF-kappa-B p52 subunit	NFKB2	20	19	53.102	1	0.985075	1.00339	1.07196	1.03669	1.00348	1.02962	1.23402	1.51473		595536	599771	597744	607789	566988	567930	547829	601779	599690	649510	630826	732986	593984	981787	648159	586648
AsPC-1	GEM	Q96CS3	FAS-associated factor 2	FAF2	18	18	72.458	1	0.953752	1.21161	0.94401	1.21013	1.03438	1.16598	1.0397	1.51396		1.65657e+06	1.88383e+06	1.55481e+06	1.55617e+06	1.64847e+06	1.65609e+06	1.36852e+06	1.64883e+06	1.59402e+06	1.84887e+06	1.58568e+06	1.64245e+06	1.57974e+06	2.33693e+06	1.54359e+06	1.57996e+06
AsPC-1	GEM	Q9NRC1-7;Q9NRC1-6;Q9NRC1-5;Q9NRC1-4;Q9NRC1-3;Q9NRC1-2;Q9NRC1;Q8TDW4-8;Q8TDW4-6;Q8TDW4-2;Q8TDW4-7;Q8TDW4-5;Q8TDW4-3;Q8TDW4	Suppressor of tumorigenicity 7 protein	ST7	3	3	3.9781	1	1.0998	0.817795	1.11738	1.11688	0.83243	0.927761	1.06228	1.51377		21448.1	17930.3	21925.1	24223.6	21679	25291.2	22644.5	18225.9	21894.8	21937.6	23645.7	23424.7	22051.3	29311	19362.9	23588.6
AsPC-1	GEM	Q9BY12-3;Q9BY12-2;Q9BY12	S phase cyclin A-associated protein in the endoplasmic reticulum	SCAPER	1	1	1.1823	1	0.88966	1.35416	0.776609	0.889292	0.784358	0.808645	0.878487	1.5134		5622.97	5400.46	3988.05	5325.87	6857.86	4689.62	5273.44	4221.41	5382	3458.42	4276.8	3727.32	4242.88	5935.94	3922.25	5002.54
AsPC-1	GEM	Q5T4S7-3;Q5T4S7-4;Q5T4S7;Q5T4S7-2;Q5T4S7-5;Q5T4S7-6	E3 ubiquitin-protein ligase UBR4	UBR4	122	122	323.31	1	0.975052	1.1358	0.864755	1.07472	1.00051	1.0789	1.0201	1.5127		6.65088e+06	6.42179e+06	5.65401e+06	6.66556e+06	7.70803e+06	7.16903e+06	6.67057e+06	6.50901e+06	6.5057e+06	7.0952e+06	6.57631e+06	6.4392e+06	6.31233e+06	9.63468e+06	6.3692e+06	6.48495e+06
AsPC-1	GEM	Q9BX69	Caspase recruitment domain-containing protein 6	CARD6	1	1	2.7562	1	1.062	1.21121	0.978691	0.779031	1.03343	1.34389	1.37948	1.51248		10790.4	12796.2	10564.9	10414.9	10641.7	8762.07	11247.4	12313.9	11915.5	10712.1	7970.92	12584.6	9122.72	17085.7	11296.4	11459.4
AsPC-1	GEM	P00966	Argininosuccinate synthase	ASS1	14	14	36.567	1	1.07101	1.09319	0.995128	1.04266	1.08159	0.971929	1.21523	1.51151		1.36927e+06	1.22542e+06	1.12096e+06	1.24978e+06	1.2559e+06	1.22903e+06	1.17875e+06	1.37947e+06	1.27541e+06	1.34437e+06	1.3832e+06	1.39651e+06	1.14918e+06	1.88463e+06	1.24685e+06	1.4665e+06
AsPC-1	GEM	Q9NUT2-5;Q9NUT2-4;Q9NUT2-2;Q9NUT2;Q9NUT2-3;O15439-4;O15439-3	ATP-binding cassette sub-family B member 8, mitochondrial	ABCB8	15	13	53.003	1	0.898221	1.16936	1.00143	0.98975	1.01389	1.10687	1.0365	1.51092		428522	411606	351992	409113	408528	372384	376240	393144	387759	430161	388629	393837	379968	546417	361645	384908
AsPC-1	GEM	Q93050-1;Q93050;Q93050-3	V-type proton ATPase 116 kDa subunit a isoform 1	ATP6V0A1	13	12	47.833	1	1.02436	1.06334	1.04264	0.917176	1.08255	1.0082	1.23447	1.50926		426102	378248	355717	385273	369517	356390	388573	442565	408819	421427	418001	470595	381213	651395	431599	436483
AsPC-1	GEM	Q96HE9	Proline-rich protein 11	PRR11	4	4	5.9913	1	1.03314	1.15749	0.944509	1.12264	0.855266	0.859411	0.731844	1.50909		82161	110617	95566.2	86083.6	91141.1	96378.8	85849.9	77438.2	90542.7	81772.7	95149.7	71441.4	97618.4	132195	87599.5	84883.8
AsPC-1	GEM	P11498;P11498-2	Pyruvate carboxylase, mitochondrial	PC	39	39	149.66	1	0.989515	1.11154	1.02059	1.01865	1.06186	1.05378	1.16302	1.50839		2.18501e+06	2.18469e+06	1.96547e+06	2.21024e+06	2.16565e+06	2.00785e+06	1.97109e+06	2.21268e+06	2.08378e+06	2.25229e+06	2.13734e+06	2.18571e+06	1.87935e+06	3.08992e+06	2.04849e+06	2.16211e+06
AsPC-1	GEM	O00244	Copper transport protein ATOX1	ATOX1	3	3	3.8284	1	1.00484	2.15528	0.652501	1.10299	0.685325	1.63205	0.90139	1.50786		468671	1.31105e+06	608299	686422	1.05199e+06	735976	667257	579989	846298	1.0555e+06	646729	670998	744403	1.01513e+06	673224	470941
AsPC-1	GEM	Q96D46	60S ribosomal export protein NMD3	NMD3	19	19	95.027	1	0.98957	1.09559	0.960072	0.984612	1.16404	0.969174	1.13004	1.50784		918409	852393	778024	823558	857810	796955	809410	946101	812772	874703	902525	882943	781336	1.28639e+06	853131	908830
AsPC-1	GEM	Q86SF2	N-acetylgalactosaminyltransferase 7	GALNT7	18	18	27.948	1	0.976222	1.24245	0.836507	1.03724	0.853867	1.01938	1.06268	1.5075		827095	860828	692846	763762	913036	748041	721181	709508	830935	837332	821412	770601	725147	1.18314e+06	784838	807428
AsPC-1	GEM	P57737-3;P57737;P57737-2;P57737-4;Q9Y3D7	Coronin-7	CORO7	19	19	94.995	1	1.00684	1.25215	0.960075	1.11579	0.940487	1.0091	1.1461	1.50621		697526	767019	612559	690026	718721	684019	613033	646002	686880	740939	734257	730663	637524	1.03605e+06	687854	702296
AsPC-1	GEM	P61964;Q86VZ2	WD repeat-containing protein 5	WDR5	9	9	66.894	1	0.954825	1.15702	0.914268	1.00787	1.09012	1.02367	0.936813	1.50518		601518	617902	534045	564334	617252	579704	575179	603161	553298	561887	548894	573798	612500	852175	566163	574345
AsPC-1	GEM	O95759;O95759-2	TBC1 domain family member 8	TBC1D8	5	5	15.764	1	0.980591	1.19528	0.93859	0.883348	1.04425	0.995962	1.09128	1.50488		33311	27011.8	22598.7	28536.1	30403.2	23542.7	26651.7	28413.4	27209.2	29401.8	29521	28869.4	26454.7	46549.2	30932.3	32664.5
AsPC-1	GEM	P26640;P26640-2	Valine--tRNA ligase	VARS	46	46	184.09	1	0.972324	1.14021	0.952872	1.02718	0.990669	1.0156	1.17261	1.50471		6.31595e+06	5.87935e+06	5.15636e+06	5.80609e+06	6.09326e+06	5.64644e+06	5.49703e+06	5.74277e+06	5.79686e+06	6.13127e+06	6.03707e+06	5.97668e+06	5.09689e+06	8.42287e+06	5.59769e+06	6.14115e+06
AsPC-1	GEM	O60231	Putative pre-mRNA-splicing factor ATP-dependent RNA helicase DHX16	DHX16	21	20	87.252	1	0.929236	1.02857	0.889898	0.986621	0.943545	0.920967	1.08077	1.50465		507950	423859	412085	443460	498326	447367	453433	430402	456154	460197	499689	465347	430569	699683	465013	472005
AsPC-1	GEM	P51784	Ubiquitin carboxyl-terminal hydrolase 11	USP11	6	6	10.398	1	1.07036	1.09318	0.879872	1.14543	0.852373	1.04857	1.18358	1.50405		41529.9	42446.6	38828.6	38866.6	44173	45127.1	39397.5	34862.3	40900.3	50037.8	47719.9	48116.3	40653.3	59837.7	39784.5	44451.9
AsPC-1	GEM	Q9UMR2;Q9UMR2-2;Q9UMR2-4;Q9UMR2-3	ATP-dependent RNA helicase DDX19B	DDX19B	20	4	108.2	1	0.981719	1.11456	1.04441	1.08063	1.068	1.01253	1.22592	1.50386		3.24542e+06	2.8803e+06	2.58425e+06	2.89572e+06	2.77258e+06	2.76811e+06	2.56158e+06	2.99558e+06	2.80486e+06	3.13785e+06	3.09901e+06	3.12232e+06	2.54692e+06	4.39685e+06	2.9237e+06	3.18609e+06
AsPC-1	GEM	P20936-2;P20936-4;P20936;P20936-3	Ras GTPase-activating protein 1	RASA1	18	18	44.995	1	0.980335	1.11345	0.881062	0.999011	0.998056	1.01865	1.14056	1.50358		348207	331135	297396	317490	360350	326307	326630	324325	324957	340958	334716	329597	288978	485597	322960	341359
AsPC-1	GEM	P42695	Condensin-2 complex subunit D3	NCAPD3	22	22	89.827	1	1.01804	1.09892	0.923705	1.04059	0.986193	1.03985	1.17621	1.50299		363967	395285	359703	385234	417053	391857	376573	383573	388943	416902	400926	405028	344349	546870	363855	370535
AsPC-1	GEM	Q6ZUT9;Q6ZUT9-2;Q6ZUT9-4;Q6IQ26-2;Q6IQ26	DENN domain-containing protein 5B	DENND5B	3	3	7.0763	1	1.31508	0.876739	1.01543	0.666858	1.07888	1.16419	1.03488	1.50281		15370.2	13718.2	15646.9	18197.8	17921.2	12983.9	19470.3	16721.9	15499.3	18022.8	15480.9	18018.2	17411	24292.9	16165	20213
AsPC-1	GEM	P56134-3;P56134;P56134-4;P56134-2	ATP synthase subunit f, mitochondrial	ATP5J2	3	3	27.33	1	0.998285	0.946684	1.02959	1.00704	1.09048	0.837341	1.25973	1.50276		344372	269183	284343	332776	323211	253785	252010	299102	274285	294036	351155	318778	253052	478109	318153	343781
AsPC-1	GEM	Q8N5M1	ATP synthase mitochondrial F1 complex assembly factor 2	ATPAF2	4	4	12.013	1	0.913843	1.26106	0.911017	0.813438	1.0029	0.953753	1.09484	1.50112		56394.7	47581.6	37731.5	44528.1	48877.4	38169.6	46923.8	44507.1	44378.4	47316.9	49611.3	50265	45910.8	64872	43215.6	51535.9
AsPC-1	GEM	Q6P4A7;Q6P4A7-2	Sideroflexin-4	SFXN4	5	2	40.033	1	1.01546	1.12839	1.0327	1.01226	1.19115	0.892239	1.23569	1.50107		272439	233209	206673	229511	222245	222138	219447	255891	214827	233712	261939	255292	206599	371062	247197	276651
AsPC-1	GEM	Q9UBN7-2;Q9UBN7	Histone deacetylase 6	HDAC6	2	2	10.132	1	0.783272	1.0103	1.01136	1.07374	0.834971	1.13638	1.21584	1.50084		17503.5	14678	14528.3	13914.3	13758.1	13672.6	12733.6	12288.1	14716.8	16364.8	14400.8	16025.4	13180.4	21820.2	14538.7	13710
AsPC-1	GEM	Q969Z3;Q969Z3-2	Mitochondrial amidoxime reducing component 2	37316	5	4	11.87	1	0.922685	1.09126	0.964275	0.824973	1.25182	0.962562	1.20042	1.50032		54496.5	47618.4	43636.1	54440.1	56457.1	37582.7	45556.3	61492.5	49122.4	49143.7	51055.1	52974.8	44130.3	76413.7	50931.7	50283.1
AsPC-1	GEM	P49207	60S ribosomal protein L34	RPL34	7	7	9.5019	1	0.960331	1.22934	0.906566	1.07727	1.10103	1.00905	1.03884	1.49955		4.5736e+06	3.80625e+06	3.09617e+06	3.76205e+06	4.14978e+06	4.1241e+06	3.82828e+06	3.84129e+06	3.48881e+06	3.75214e+06	3.71847e+06	3.84798e+06	3.70409e+06	6.264e+06	4.17725e+06	4.39217e+06
AsPC-1	GEM	Q92828	Coronin-2A	CORO2A	10	9	24.097	1	1.0636	1.05491	0.960277	0.988902	1.07356	1.02051	1.13187	1.49947		481016	457546	433731	487693	507868	453721	458813	484694	451482	468869	459446	480137	424200	697162	464938	511609
AsPC-1	GEM	P18031	Tyrosine-protein phosphatase non-receptor type 1	PTPN1	19	19	67.354	1	1.01664	1.14352	0.94151	1.13036	1.00746	1.143	1.13534	1.49918		2.70048e+06	2.71212e+06	2.37172e+06	2.50658e+06	2.6623e+06	2.61945e+06	2.31735e+06	2.53285e+06	2.51409e+06	2.8383e+06	2.48319e+06	2.64361e+06	2.32848e+06	3.67352e+06	2.45035e+06	2.74542e+06
AsPC-1	GEM	P08238;Q58FF7	Heat shock protein HSP 90-beta	HSP90AB1	44	25	197.17	1	1.07431	1.24012	0.960657	1.04245	1.12528	1.03358	1.2714	1.4988		6.59789e+07	6.46595e+07	5.21396e+07	5.76834e+07	6.00458e+07	5.52507e+07	5.30006e+07	6.22958e+07	5.53602e+07	6.47436e+07	6.264e+07	6.61154e+07	5.20019e+07	8.92415e+07	5.95421e+07	7.08819e+07
AsPC-1	GEM	Q7L576;Q7L576-2;Q7L576-3	Cytoplasmic FMR1-interacting protein 1	CYFIP1	43	24	178.55	1	0.933362	1.06888	0.950117	1.0241	1.07076	1.01952	1.11282	1.49792		4.10966e+06	3.6876e+06	3.44995e+06	3.96005e+06	4.16796e+06	3.82035e+06	3.73046e+06	4.01618e+06	3.75077e+06	4.06507e+06	3.98723e+06	4.06757e+06	3.65521e+06	5.68507e+06	3.79532e+06	3.8358e+06
AsPC-1	GEM	P11216;P11217;P11217-2	Glycogen phosphorylase, brain form	PYGB	58	50	232.34	1	1.07144	1.14638	0.888863	1.03635	1.0515	1.00818	1.14576	1.49755		4.27839e+07	4.15425e+07	3.62381e+07	3.86039e+07	4.34307e+07	3.95652e+07	3.81774e+07	4.14579e+07	3.94272e+07	4.43698e+07	4.40098e+07	4.16943e+07	3.63901e+07	6.29611e+07	4.20426e+07	4.58404e+07
AsPC-1	GEM	A6NHQ2	rRNA/tRNA 2-O-methyltransferase fibrillarin-like protein 1	FBLL1	3	1	1.6332	1	0.91938	0.997204	0.862	0.810365	0.872122	1.01656	1.22567	1.49726		468046	364334	365355	384164	445666	326283	402637	379044	434623	396040	389589	358343	292365	548602	366405	430312
AsPC-1	GEM	Q8WUH6	Transmembrane protein 263	TMEM263	4	4	9.5126	1	0.823138	0.803458	1.01399	1.12537	0.859089	1.02123	0.752076	1.49687		104459	82785.7	103037	97565.1	96218.8	109623	97411.2	96151.1	111922	89053.8	87202.1	94195.5	125247	107629	71903	85984.3
AsPC-1	GEM	Q58WW2;Q58WW2-2;Q58WW2-4;Q58WW2-3	DDB1- and CUL4-associated factor 6	DCAF6	3	3	3.7571	1	1.47205	0.782373	0.896612	1.01141	1.07513	0.945205	1.01225	1.49648		24186.4	21656	27679.8	26467.7	29519.6	24016.8	23745.8	29920.2	27829.3	28339.9	29982.8	30015.6	29652.3	40412.8	27005.3	35603.5
AsPC-1	GEM	Q9H6H4;Q9H6H4-2	Receptor expression-enhancing protein 4	REEP4	6	6	29.378	1	0.902374	1.35481	1.04521	1.10953	1.02122	1.04028	1.13346	1.49598		258084	258481	190787	234897	224737	229983	207280	214247	209794	233874	224818	208708	184133	322712	215719	232888
AsPC-1	GEM	Q8IXQ6-3;Q8IXQ6-2;Q8IXQ6	Poly [ADP-ribose] polymerase 9	PARP9	2	2	4.9656	1	2.01136	1.38376	0.98898	1.33094	1.09111	1.17676	1.18223	1.49586		3608.74	7030.28	5080.56	6223.62	6292.96	8160.16	6131.11	7547.7	6917.45	8443.43	7175.15	6170.34	5219.25	10351.3	6920	7258.48
AsPC-1	GEM	Q9NPL8	Complex I assembly factor TIMMDC1, mitochondrial	TIMMDC1	6	6	14.007	1	0.956976	1.04096	1.02601	1.03896	1.01166	0.953186	1.05259	1.49545		141162	148868	143010	152343	148481	127353	122578	140247	138631	149536	156880	139681	132703	185542	124071	135089
AsPC-1	GEM	Q5T9A4;Q5T9A4-3;Q5T9A4-2	ATPase family AAA domain-containing protein 3B	ATAD3B	30	13	118.92	1	1.11261	1.15997	0.956555	1.05836	1.02385	1.07613	1.24742	1.49513		2.48949e+06	2.62539e+06	2.26332e+06	2.48995e+06	2.60304e+06	2.371e+06	2.24027e+06	2.47616e+06	2.41847e+06	2.73291e+06	2.53957e+06	2.72536e+06	2.18479e+06	3.67743e+06	2.4596e+06	2.76983e+06
AsPC-1	GEM	Q2M1Z3	Rho GTPase-activating protein 31	ARHGAP31	1	1	3.1114	1	0.970032	0.749478	1.7272	1.55494	1.544	0.994484	1.02491	1.49505		5006.8	4406.38	5879.27	3375.81	1954.5	4358.72	2803.14	5654.05	3661.96	4239.85	4263.36	4320.25	4215.23	6559.78	4387.67	4856.75
AsPC-1	GEM	Q9HCC0;Q9HCC0-2	Methylcrotonoyl-CoA carboxylase beta chain, mitochondrial	MCCC2	22	22	102.18	1	1.03299	1.10816	0.969632	1.07618	1.09917	0.93728	1.14174	1.49449		3.04672e+06	2.95778e+06	2.6691e+06	2.78194e+06	2.86906e+06	2.81091e+06	2.61193e+06	3.06095e+06	2.78477e+06	2.9269e+06	3.12276e+06	2.8442e+06	2.49112e+06	4.17296e+06	2.79223e+06	3.14722e+06
AsPC-1	GEM	Q13574-6;Q13574;Q13574-4;Q13574-7;Q13574-5;Q13574-3;Q13574-1	Diacylglycerol kinase zeta	DGKZ	4	4	6.8565	1	0.992059	0.823883	1.01507	0.936733	0.781991	1.08768	0.850996	1.49331		23449.6	18697.1	22693.9	20981.7	20670.3	19816.6	21155	15091.1	19298.3	23144.1	21278.4	20307.7	23863.4	32996.3	22096.1	23263.4
AsPC-1	GEM	P26358;P26358-2;P26358-3	DNA (cytosine-5)-methyltransferase 1	DNMT1	49	49	129.87	1	1.13155	1.03573	0.895807	1.00925	0.922439	0.914461	0.983994	1.49318		2.11534e+06	2.06405e+06	1.99284e+06	2.09935e+06	2.34354e+06	2.07272e+06	2.05372e+06	2.0046e+06	2.17315e+06	2.08128e+06	2.27596e+06	2.12096e+06	2.15546e+06	3.19385e+06	2.13897e+06	2.39362e+06
AsPC-1	GEM	Q16831	Uridine phosphorylase 1	UPP1	16	16	43.012	1	0.932464	1.00604	1.11147	0.995194	1.19687	1.00745	1.07038	1.49315		2.84657e+06	2.47451e+06	2.45966e+06	2.63924e+06	2.37456e+06	2.37597e+06	2.38745e+06	2.91711e+06	2.43728e+06	2.58892e+06	2.56978e+06	2.55292e+06	2.38506e+06	3.75661e+06	2.51589e+06	2.65432e+06
AsPC-1	GEM	Q92835;Q92835-2;Q92835-3	Phosphatidylinositol 3,4,5-trisphosphate 5-phosphatase 1	INPP5D	41	39	187.77	1	1.09068	1.08649	0.917594	1.05888	1.0255	0.974595	1.01988	1.49303		2.88951e+06	2.78293e+06	2.5614e+06	2.85691e+06	3.11348e+06	2.90101e+06	2.7397e+06	2.96311e+06	2.88943e+06	2.99054e+06	3.0685e+06	2.90132e+06	2.84475e+06	4.12843e+06	2.76513e+06	3.15152e+06
AsPC-1	GEM	O75818-2;O75818	Ribonuclease P protein subunit p40	RPP40	6	6	8.6741	1	0.98499	1.23021	0.911805	1.03154	1.01336	1.12216	1.06158	1.4918		121713	128748	104655	110866	121589	116342	112784	111553	110082	133414	118890	116093	109358	169408	113559	119886
AsPC-1	GEM	P23526	Adenosylhomocysteinase	AHCY	23	3	93.064	1	0.964763	1.10151	1.02507	1.05578	1.12364	1.08103	1.10496	1.49159		1.80061e+07	1.73872e+07	1.57849e+07	1.71655e+07	1.67457e+07	1.61886e+07	1.53333e+07	1.76476e+07	1.57058e+07	1.80569e+07	1.67035e+07	1.74009e+07	1.5748e+07	2.3951e+07	1.60573e+07	1.73716e+07
AsPC-1	GEM	Q9H329;Q9H329-2	Band 4.1-like protein 4B	EPB41L4B	6	4	10.411	1	1.0481	0.87554	0.893232	0.86706	1.01753	0.953492	1.16805	1.49133		80364.4	66728.3	76213.8	78236.1	87587.6	73968.7	85309.8	82384.5	80965.2	80099.4	84006.3	85805.7	73460.7	116045	77813.3	84229.6
AsPC-1	GEM	Q5T011-5;Q5T011	Protein SZT2	SZT2	1	1	2.651	1	0.590385	1.96328	1.5129	0.854316	1.35261	0.651032	1.70367	1.4912		5907.35	5083.19	2589.13	8430.68	5572.54	3011.23	3524.72	5571.3	4118.91	3907.44	6001.91	5782.12	3393.91	8793.85	5897.17	3487.61
AsPC-1	GEM	Q14739	Lamin-B receptor	LBR	9	9	16.778	1	1.48389	1.26954	0.827656	0.976264	1.02485	0.814637	1.10483	1.49118		1.25372e+06	1.11214e+06	876018	1.05494e+06	1.27462e+06	1.20924e+06	1.23864e+06	1.41076e+06	1.37654e+06	1.29455e+06	1.58911e+06	1.56543e+06	1.4169e+06	2.44401e+06	1.63898e+06	1.86039e+06
AsPC-1	GEM	Q8NDH3;Q8NDH3-2;Q8NDH3-5;Q8NDH3-4;Q8NDH3-3	Probable aminopeptidase NPEPL1	NPEPL1	12	12	48.69	1	0.914655	1.10562	0.931506	1.04645	1.00266	1.06053	1.06697	1.49093		641910	581122	525608	554737	595527	551815	527322	551504	550042	593468	559594	576141	539976	797908	535176	587126
AsPC-1	GEM	Q96EC8;Q96EC8-2	Protein YIPF6	YIPF6	3	3	13.562	1	0.888031	1.19256	1.00513	1.04317	0.937375	1.16271	0.967594	1.49055		97979.2	88715.4	74390.8	93265.8	92789.4	93143.8	89289.2	83072.4	88622.4	97739.8	84061.9	92994.9	96109.5	122913	82461.8	87008.5
AsPC-1	GEM	Q86UT6;Q86UT6-2	NLR family member X1	NLRX1	6	6	22.053	1	1.0079	0.941917	0.688686	0.998128	1.08076	0.939629	1.21445	1.49023		24468.5	25169.8	26721.9	17981.3	26109.5	22911	22953.9	23992.6	22199.6	27401.8	29162.4	24009.9	19770.2	37707.9	25303.4	24661.6
AsPC-1	GEM	Q03519;Q03519-2	Antigen peptide transporter 2	TAP2	7	6	11.423	1	0.845838	1.08828	0.905635	0.985967	0.998204	1.07454	1.07146	1.48979		136068	119339	109659	130827	144459	106574	108091	135051	135294	129033	120083	123161	114947	174160	116903	115092
AsPC-1	GEM	Q86VN1-2;Q86VN1	Vacuolar protein-sorting-associated protein 36	VPS36	11	11	41.28	1	0.866439	1.09145	0.957407	1.05488	1.16145	0.97662	1.28111	1.48871		255839	202715	185730	213711	223218	219264	207856	229158	197304	224466	229839	241486	188498	321509	215965	221669
AsPC-1	GEM	Q16222-2;Q16222-3;Q16222	UDP-N-acetylhexosamine pyrophosphorylase;UDP-N-acetylgalactosamine pyrophosphorylase;UDP-N-acetylglucosamine pyrophosphorylase	UAP1	21	19	65.931	1	0.958347	1.01589	1.08069	0.967275	1.22668	1.00428	1.26231	1.4883		1.04108e+06	936177	921534	971044	898542	898141	928528	1.10449e+06	900387	991761	987537	1.09105e+06	864328	1.4009e+06	941275	997714
AsPC-1	GEM	Q07020-2;Q07020	60S ribosomal protein L18	RPL18	5	5	29.892	1	1.04234	1.15558	0.854981	1.06588	0.968028	0.946862	1.10534	1.48799		4.30191e+06	3.79183e+06	3.28133e+06	3.45369e+06	4.03949e+06	3.7048e+06	3.47581e+06	3.58322e+06	3.70156e+06	3.66964e+06	3.87558e+06	4.0184e+06	3.63546e+06	5.89754e+06	3.96343e+06	4.48405e+06
AsPC-1	GEM	Q8NHP6;Q8NHP6-2	Motile sperm domain-containing protein 2	MOSPD2	6	6	9.9336	1	1.76708	0.971264	0.99283	0.967539	1.02674	0.742118	1.04751	1.48769		54231.1	48000.3	49420.5	46801.2	47139.2	52600	54364.8	50993.1	49664.9	55010.9	74126.9	80062.4	76431.2	113478	76277.6	95830.6
AsPC-1	GEM	Q9C0C4	Semaphorin-4C	SEMA4C	1	1	12.545	1	0.946469	1.04225	1.05419	0.82568	0.701958	1.35598	2.10392	1.48749		1133.79	3108.55	2982.53	3046.2	2889.6	2236.29	2708.42	2754.32	3923.76	2795.57	2061.66	2897.09	1377	2143.08	1440.74	1073.09
AsPC-1	GEM	P18074;P18074-2	TFIIH basal transcription factor complex helicase XPD subunit	ERCC2	5	5	8.2135	1	0.96974	1.09422	0.998891	0.967377	1.26628	0.974096	1.14234	1.48725		52699	46396.1	42400.9	57103.9	57167.3	48293.1	49921.7	55043.6	43468.7	56278.5	57775.1	55139.6	48269	71466.8	48053	51104.3
AsPC-1	GEM	O43301	Heat shock 70 kDa protein 12A	HSPA12A	20	19	75.628	1	1.01295	1.07641	0.94288	1.00428	1.00434	1.00256	1.15253	1.48721		1.32272e+06	1.21776e+06	1.13131e+06	1.16338e+06	1.23386e+06	1.18112e+06	1.17609e+06	1.22333e+06	1.21804e+06	1.22345e+06	1.22033e+06	1.23614e+06	1.07255e+06	1.72581e+06	1.16043e+06	1.33985e+06
AsPC-1	GEM	Q9BZ29-5;Q9BZ29;Q9BZ29-4;Q9BZ29-3;Q9BZ29-6;Q5JSL3	Dedicator of cytokinesis protein 9	DOCK9	21	21	55.551	1	1.00455	1.05408	0.890971	1.0428	0.932863	0.989997	1.07786	1.4872		339268	329534	312628	328724	368950	338736	324833	301737	323453	335249	338636	326741	303139	453114	304676	340813
AsPC-1	GEM	P11766	Alcohol dehydrogenase class-3	ADH5	14	14	35.403	1	1.02044	1.0963	1.11509	1.00162	1.12026	1.06145	1.0993	1.48717		6.16157e+06	5.70759e+06	5.20622e+06	6.13729e+06	5.50387e+06	5.63104e+06	5.62192e+06	6.3166e+06	5.63852e+06	6.37714e+06	6.00797e+06	6.40873e+06	5.82983e+06	8.89119e+06	5.97858e+06	6.28751e+06
AsPC-1	GEM	O95486;O95486-2	Protein transport protein Sec24A	SEC24A	15	14	102.44	1	0.951117	1.096	1.08098	1.04515	1.19056	0.960683	1.13591	1.48581		515708	477875	436016	501250	463701	466671	446513	518761	435727	471356	490647	493822	434736	695330	467979	490499
AsPC-1	GEM	Q9H1A4	Anaphase-promoting complex subunit 1	ANAPC1	14	14	25.418	1	0.968443	1.05993	0.903729	0.938483	1.04522	1.03227	1.15813	1.48524		266379	231647	218549	253456	280456	231365	246531	245708	235078	253506	245581	242391	209295	340257	229093	257972
AsPC-1	GEM	P53396;P53396-2;P53396-3	ATP-citrate synthase	ACLY	52	52	254.53	1	1.0032	1.15573	0.961868	1.03988	1.11309	1.0273	1.14077	1.48512		1.10549e+07	1.03307e+07	8.93867e+06	1.04462e+07	1.08603e+07	1.01368e+07	9.7481e+06	1.11033e+07	9.97522e+06	1.12722e+07	1.09726e+07	1.08652e+07	9.52444e+06	1.58424e+07	1.06674e+07	1.10903e+07
AsPC-1	GEM	Q08945	FACT complex subunit SSRP1	SSRP1	22	22	70.287	1	0.913697	1.03076	0.834381	1.1063	0.943693	1.09013	1.05285	1.48495		4.64855e+06	4.12203e+06	3.999e+06	3.96507e+06	4.75211e+06	4.2719e+06	3.86144e+06	4.12884e+06	4.37519e+06	4.59695e+06	4.21689e+06	4.13826e+06	3.93053e+06	6.05352e+06	4.07658e+06	4.24737e+06
AsPC-1	GEM	P98194-2;P98194-4;P98194;P98194-3;P98194-5;P98194-9;P98194-6;P98194-7;P98194-8	Calcium-transporting ATPase type 2C member 1	ATP2C1	17	17	42.502	1	0.906446	1.07859	1.06495	0.951851	1.1354	0.975396	1.1231	1.48489		339492	301387	279428	324064	304299	290877	305590	324041	285398	312457	320338	314625	280140	417533	281188	307731
AsPC-1	GEM	Q9P0V9-2;Q9P0V9;Q9P0V9-3	Septin-10	40422	7	7	20.329	1	0.957291	1.12663	0.952135	0.958515	1.0651	0.961604	1.13581	1.4848		1.04274e+06	902739	801276	909360	955074	823352	858987	946129	888305	946607	984405	931880	820452	1.45517e+06	980044	998203
AsPC-1	GEM	Q8WVX9	Fatty acyl-CoA reductase 1	FAR1	9	9	25.535	1	0.957166	1.08552	1.06992	0.903739	1.14667	0.958386	1.30075	1.48437		391585	321746	296397	357975	334581	300310	332298	388287	338623	348597	363734	394772	303495	473954	319296	374812
AsPC-1	GEM	Q9H330;Q9H330-3;Q9H330-4	Transmembrane protein 245	TMEM245	8	8	17.915	1	0.747407	1.03778	1.16338	0.943893	1.05877	0.992919	1.00588	1.48371		318140	248157	239124	295539	254035	253615	268691	276044	260722	265221	267112	282761	281108	403806	272159	237780
AsPC-1	GEM	Q8IUC6	TIR domain-containing adapter molecule 1	TICAM1	1	1	3.9121	1	0.902009	1.37413	0.799765	0.72957	1.3855	0.788954	1.52662	1.48345		3385.75	4430.65	3224.33	3684.56	4607.06	2559.55	3508.31	3332.84	2405.51	3283.01	4161.22	4987.49	3267.02	4660.52	3141.68	3053.97
AsPC-1	GEM	P56192;P56192-2	Methionine--tRNA ligase, cytoplasmic	MARS	28	28	135.39	1	1.03542	1.20803	0.982808	1.07535	1.04537	1.0839	1.07837	1.48342		2.15925e+06	2.19653e+06	1.81827e+06	2.10424e+06	2.14105e+06	2.10291e+06	1.95557e+06	2.22892e+06	2.13219e+06	2.33802e+06	2.15704e+06	2.14741e+06	1.99134e+06	2.97165e+06	2.00325e+06	2.23573e+06
AsPC-1	GEM	Q6UX53	Methyltransferase-like protein 7B	METTL7B	11	11	37.329	1	1.06066	1.04268	1.00075	1.11072	1.08458	0.998239	1.16974	1.48229		3.40331e+06	3.20662e+06	3.07535e+06	3.20658e+06	3.20419e+06	3.14788e+06	2.83408e+06	3.26875e+06	3.01385e+06	3.38292e+06	3.38889e+06	3.44186e+06	2.94242e+06	4.89751e+06	3.30402e+06	3.60976e+06
AsPC-1	GEM	Q9Y2T2	AP-3 complex subunit mu-1	AP3M1	13	11	47.289	1	1.06718	1.00873	0.97013	0.946384	1.13343	1.04998	0.955538	1.48226		1.40391e+06	1.25028e+06	1.23947e+06	1.37902e+06	1.42148e+06	1.34689e+06	1.4232e+06	1.51424e+06	1.33598e+06	1.48989e+06	1.41897e+06	1.42316e+06	1.48938e+06	2.10545e+06	1.42044e+06	1.49823e+06
AsPC-1	GEM	Q9Y262;Q9Y262-2	Eukaryotic translation initiation factor 3 subunit L	EIF3L	24	24	73.141	1	0.898327	1.16453	0.973648	1.02518	1.13844	1.09189	1.28824	1.48218		6.98707e+06	6.16549e+06	5.2944e+06	6.37001e+06	6.54241e+06	5.90981e+06	5.76466e+06	6.37542e+06	5.60011e+06	6.77814e+06	6.20772e+06	6.51884e+06	5.06025e+06	8.80688e+06	5.94184e+06	6.27668e+06
AsPC-1	GEM	Q6ZTI6;Q6ZTI6-2	Filamin-interacting protein FAM101A	FAM101A	3	3	12.73	1	1.02305	0.972407	0.852163	0.995315	0.909297	1.13586	0.900428	1.48214		56256.1	56001.7	57590.8	51000.2	59847.9	52463	52710	44490.1	48928	58081	51133.9	51542	57241.7	79162.3	53410.9	57552.6
AsPC-1	GEM	P29144	Tripeptidyl-peptidase 2	TPP2	36	35	127.83	1	1.00824	1.01984	0.93068	0.962211	1.04361	0.975266	1.06885	1.48204		2.61597e+06	2.41563e+06	2.36863e+06	2.48203e+06	2.6669e+06	2.45443e+06	2.55082e+06	2.50807e+06	2.40327e+06	2.53676e+06	2.6011e+06	2.46293e+06	2.30428e+06	3.62661e+06	2.44704e+06	2.63753e+06
AsPC-1	GEM	Q9UHA4-2;Q9UHA4	Ragulator complex protein LAMTOR3	LAMTOR3	1	1	2.2845	1	0.846072	2.59304	0.508526	1.15422	0.459192	1.82759	0.626531	1.48167		89014.7	295052	113786	116123	228353	162093	140434	78446.5	170836	218317	119456	116726	186306	222425	150119	75312.9
AsPC-1	GEM	Q10471;Q10471-2	Polypeptide N-acetylgalactosaminyltransferase 2;Polypeptide N-acetylgalactosaminyltransferase 2 soluble form	GALNT2	20	18	49.699	1	0.973664	1.25308	0.866911	1.02926	0.887334	0.985181	1.1245	1.48164		1.46344e+06	1.60028e+06	1.27707e+06	1.31483e+06	1.51668e+06	1.31997e+06	1.28245e+06	1.23807e+06	1.39527e+06	1.40092e+06	1.422e+06	1.38254e+06	1.22946e+06	1.98059e+06	1.33676e+06	1.4249e+06
AsPC-1	GEM	Q9H2D1	Mitochondrial folate transporter/carrier	SLC25A32	5	5	12.564	1	1.15984	1.242	0.982282	1.06758	1.01091	1.00539	1.12578	1.48096		69593.5	66009.2	53147.5	60530.7	61622.5	65206.8	61079.3	63778.4	63090.3	78070.6	77652.1	77576.9	68909.2	105844	71469.5	80717.4
AsPC-1	GEM	Q86XP1-5;Q86XP1-3;Q86XP1-2;Q86XP1;Q16760-2;Q16760	Diacylglycerol kinase eta;Diacylglycerol kinase delta	DGKH;DGKD	2	2	32.836	1	0.929411	0.833451	1.03511	1.07481	1.0237	1.04851	0.949779	1.48068		38526.1	33830.6	40591	36511.7	35273.4	36570.2	34025	36165.4	35328.2	35263.7	33632.2	33322.6	35084.6	52545.4	35487.3	35806.6
AsPC-1	GEM	Q8IUQ4-3;Q8IUQ4;Q8IUQ4-2	E3 ubiquitin-protein ligase SIAH1	SIAH1	1	1	3.8074	1	0.961153	1.04282	1.62354	1.41873	1.22622	0.799555	0.815666	1.48028		7863.42	6134.36	5882.48	7825.32	4819.92	8006.53	5643.43	8614.87	7025.54	5766.09	7211.63	5657.74	6936.35	8757.83	5916.34	7557.95
AsPC-1	GEM	P23368;P23368-2	NAD-dependent malic enzyme, mitochondrial	ME2	19	18	91.241	1	0.979208	1.14232	0.968286	1.08346	0.997673	0.951686	1.26001	1.47992		691222	668148	584904	617873	638110	629624	581124	635932	637416	625964	657742	695009	551590	956570	646365	676850
AsPC-1	GEM	Q8NFJ5	Retinoic acid-induced protein 3	GPRC5A	5	5	5.6761	1	0.903178	1.365	0.865907	1.22324	0.98987	1.21124	0.940498	1.4798		2.20404e+06	2.54204e+06	1.8623e+06	2.05883e+06	2.37766e+06	2.30856e+06	1.88724e+06	2.0066e+06	2.02713e+06	2.38972e+06	1.97295e+06	1.97557e+06	2.10056e+06	2.87454e+06	1.94252e+06	1.99064e+06
AsPC-1	GEM	Q86X55;Q86X55-1;Q86X55-2	Histone-arginine methyltransferase CARM1	CARM1	15	15	72.582	1	0.878269	1.15134	1.15048	0.924372	1.1445	1.02748	1.20354	1.47975		1.05162e+06	824665	716265	1.05457e+06	916641	790989	855704	978659	855099	995262	968643	1.03052e+06	856240	1.2473e+06	842912	923604
AsPC-1	GEM	Q14192	Four and a half LIM domains protein 2	FHL2	12	12	36.551	1	1.21203	1.00959	0.944995	1.02518	0.963321	0.908007	0.991601	1.47944		1.83301e+06	2.10314e+06	2.08316e+06	1.91482e+06	2.02627e+06	2.03925e+06	1.98917e+06	1.97127e+06	2.04633e+06	1.98998e+06	2.1916e+06	2.05138e+06	2.06876e+06	3.25809e+06	2.20224e+06	2.22167e+06
AsPC-1	GEM	Q330K2;Q330K2-2;Q330K2-3	NADH dehydrogenase (ubiquinone) complex I, assembly factor 6	NDUFAF6	2	2	11.909	1	1.40864	1.47675	0.499891	0.531318	0.713129	1.91396	1.13765	1.47938		4270.2	8204.58	5555.84	3643.51	7288.61	3085.68	5807.58	3935.29	5518.34	8805.02	4600.42	6780.46	5960.08	9013.06	6092.48	6015.19
AsPC-1	GEM	P78382-2;P78382	CMP-sialic acid transporter	SLC35A1	3	3	4.4479	1	0.913571	0.935702	0.874211	0.767667	1.15332	0.906831	0.989671	1.47888		130554	106330	113637	111943	128050	94992.9	123742	125225	108578	127238	140310	118647	119885	180484	122040	119271
AsPC-1	GEM	O75165	DnaJ homolog subfamily C member 13	DNAJC13	39	39	130.92	1	0.963142	1.05386	0.903507	1.0596	0.982244	0.944857	1.08508	1.47866		913490	802456	761448	883976	978382	922914	870999	861843	877423	848365	897877	882853	813628	1.27328e+06	861102	879820
AsPC-1	GEM	Q9BY44;Q9BY44-4;Q9BY44-3;Q9BY44-2	Eukaryotic translation initiation factor 2A;Eukaryotic translation initiation factor 2A, N-terminally processed	EIF2A	17	17	58.949	1	0.998586	1.16115	0.909096	1.0402	1.07646	1.02898	1.15363	1.47828		2.0846e+06	1.78616e+06	1.53827e+06	1.80882e+06	1.98969e+06	1.80172e+06	1.73208e+06	1.87258e+06	1.73956e+06	1.89986e+06	1.84635e+06	1.86356e+06	1.61539e+06	2.466e+06	1.66816e+06	2.08165e+06
AsPC-1	GEM	Q6IA86-7;Q6IA86-3;Q6IA86;Q6IA86-6;Q6IA86-4;Q6IA86-2;Q6IA86-5	Elongator complex protein 2	ELP2	10	10	35.267	1	0.997604	0.947124	0.945965	1.14362	1.00065	0.968373	1.09365	1.47806		274800	234482	247573	236666	250185	241805	211439	216369	216227	221934	229183	234317	214253	388001	262507	274142
AsPC-1	GEM	Q9NRW3;Q8IUX4	DNA dC->dU-editing enzyme APOBEC-3C	APOBEC3C	5	4	21.48	1	0.992691	0.899696	0.926185	0.812964	1.08437	0.898614	1.06925	1.47792		145310	120304	133717	145307	156888	123121	151448	133165	122804	130398	145110	129285	120912	198986	134639	144248
AsPC-1	GEM	Q8WUY1	Protein THEM6	THEM6	14	14	29.038	1	1.04121	1.22682	1.02183	1.05207	0.980777	1.05734	1.06164	1.47571		1.07836e+06	1.2111e+06	987184	1.04263e+06	1.02036e+06	1.00435e+06	954636	1.01295e+06	1.03281e+06	1.09769e+06	1.03816e+06	1.06863e+06	1.00658e+06	1.54507e+06	1.047e+06	1.12279e+06
AsPC-1	GEM	Q9H5Z1-2;Q9H5Z1	Probable ATP-dependent RNA helicase DHX35	DHX35	6	6	16.803	1	0.980195	1.20747	1.01018	1.03779	0.929698	1.00961	1.07444	1.47472		48874.5	43246.3	35815.6	48403.7	47915.8	47251.5	45530.8	43558.6	46852.4	46662.5	46218.4	45320	42180	57382.7	38910.9	47906.5
AsPC-1	GEM	P40939;P40939-2	Trifunctional enzyme subunit alpha, mitochondrial;Long-chain enoyl-CoA hydratase;Long chain 3-hydroxyacyl-CoA dehydrogenase	HADHA	43	43	197.21	1	0.993261	1.09295	0.944	1.04155	1.08859	1.05188	1.15397	1.4745		1.75406e+07	1.65667e+07	1.51578e+07	1.58402e+07	1.67799e+07	1.55569e+07	1.49363e+07	1.67261e+07	1.53649e+07	1.73989e+07	1.65408e+07	1.62868e+07	1.41136e+07	2.37142e+07	1.60828e+07	1.74224e+07
AsPC-1	GEM	P33121-2;P33121;P33121-3	Long-chain-fatty-acid--CoA ligase 1	ACSL1	7	5	27.332	1	1.08552	1.03902	1.06252	1.09837	0.96187	0.991973	1.1544	1.47423		52401.3	50098.9	48217.5	55269.1	52016.9	56397.7	51346.9	50053.1	52037.3	55431.1	55879.6	57511.5	49819.4	69733	47301.3	56882.8
AsPC-1	GEM	Q9UKN8	General transcription factor 3C polypeptide 4	GTF3C4	15	15	32.62	1	0.888261	1.0308	0.923352	0.87974	0.946897	1.00769	1.06851	1.4739		237385	189010	183362	216588	234567	187641	213291	198381	209506	217760	216098	209029	195628	309973	210308	210860
AsPC-1	GEM	P18754;P18754-2	Regulator of chromosome condensation	RCC1	13	13	61.782	1	0.996926	1.18482	0.925501	0.968174	1.03337	1.05573	1.09539	1.47212		2.01902e+06	2.16052e+06	1.82351e+06	1.91006e+06	2.06382e+06	1.84597e+06	1.90665e+06	1.90576e+06	1.84422e+06	2.0539e+06	1.94547e+06	1.99005e+06	1.81674e+06	2.86212e+06	1.94422e+06	2.01281e+06
AsPC-1	GEM	Q9NR30;Q9NR30-2	Nucleolar RNA helicase 2	DDX21	40	38	116.21	1	1.04019	1.13412	0.920595	1.06086	1.01602	1.07274	1.13086	1.47147		1.10353e+07	1.03496e+07	9.12562e+06	1.04834e+07	1.13877e+07	1.04871e+07	9.88552e+06	1.06245e+07	1.04569e+07	1.17112e+07	1.09171e+07	1.15047e+07	1.01734e+07	1.52062e+07	1.03341e+07	1.14789e+07
AsPC-1	GEM	Q96E39	RNA binding motif protein, X-linked-like-1	RBMXL1	16	2	3.8346	1	1.08782	1.14644	0.88301	1.02989	1.03311	0.954341	1.02715	1.47139		62509.6	64027	55848.7	60236.3	68217	57812.8	56134.9	56198.6	54397.7	56820.7	59539.2	58771.4	57218	83722.8	56900.6	67999.4
AsPC-1	GEM	Q969P0-2;Q969P0-3;Q969P0	Immunoglobulin superfamily member 8	IGSF8	1	1	7.3654	1	0.977127	1.21486	0.99484	1.17976	1.04372	1.20893	0.978066	1.47106		13713.2	12712.7	10464.3	9793.47	9844.26	11794.1	9997.1	12914.2	12373.2	11691.4	9670.87	13236.2	13533	17095.6	11621.3	13399.5
AsPC-1	GEM	O60524-4;O60524-3;O60524;O60524-5;O60524-2	Nuclear export mediator factor NEMF	NEMF	15	15	38.786	1	1.00383	0.950666	0.975126	0.869581	0.988814	0.914004	1.16053	1.46925		544761	486985	512257	543623	557490	484107	556713	534798	540848	494507	541034	558927	481614	756112	514625	546849
AsPC-1	GEM	P15514	Amphiregulin	AREG	2	2	2.1571	1	1.0501	0.958328	0.935798	1.08493	0.834997	1.02328	1.09556	1.46857		149760	163907	171034	148607	158803	181530	167319	151894	181910	154743	151222	181670	165825	217436	148060	157264
AsPC-1	GEM	Q8IZW8	Tensin-4	TNS4	7	7	40.998	1	1.01092	1.08337	0.927327	0.96588	0.933314	0.886197	1.29536	1.46798		92028.2	86420.9	79770.6	89728.1	96760	72925.9	75502	74415.9	79733	74928.8	84550.9	81506.3	62921.9	108695	74044	93033.1
AsPC-1	GEM	Q9BUJ2-4;Q9BUJ2-2;Q9BUJ2;Q9BUJ2-3;Q9BUJ2-5	Heterogeneous nuclear ribonucleoprotein U-like protein 1	HNRNPUL1	18	18	64.338	1	1.14712	1.09392	0.954627	1.01445	0.940894	0.894456	1.10736	1.46794		1.59753e+06	1.64643e+06	1.50507e+06	1.52568e+06	1.59819e+06	1.47481e+06	1.45381e+06	1.52051e+06	1.61602e+06	1.56897e+06	1.75411e+06	1.66568e+06	1.50419e+06	2.29071e+06	1.5605e+06	1.83256e+06
AsPC-1	GEM	Q8NBF2;Q8NBF2-2	NHL repeat-containing protein 2	NHLRC2	18	18	73.643	1	1.0043	1.15586	1.01892	1.00498	1.12771	1.01213	1.18905	1.46775		1.12032e+06	1.05684e+06	914335	1.00457e+06	985924	920270	915706	1.03198e+06	915109	1.06097e+06	1.04826e+06	1.05666e+06	888660	1.4964e+06	1.01952e+06	1.12514e+06
AsPC-1	GEM	Q9Y2S7	Polymerase delta-interacting protein 2	POLDIP2	14	14	37.478	1	0.994963	1.12721	0.89425	0.970432	0.964706	0.961335	1.12267	1.46758		836620	804405	713623	780143	872400	749884	772732	723964	750450	776918	808166	778192	693161	1.11424e+06	759234	832405
AsPC-1	GEM	Q9Y4P8-3;Q9Y4P8-2;Q9Y4P8-4;Q9Y4P8-5;Q9Y4P8-6;Q9Y4P8	WD repeat domain phosphoinositide-interacting protein 2	WIPI2	3	3	2.6772	1	1.03588	1.0808	0.991924	0.929542	0.975151	1.17201	1.18059	1.46591		124094	109105	100948	110846	111748	106065	114104	125292	128485	138216	117931	138364	117199	170788	116506	128547
AsPC-1	GEM	Q6DN90-2;Q6DN90;Q6DN90-3;Q5JU85-3;Q5JU85	IQ motif and SEC7 domain-containing protein 1;IQ motif and SEC7 domain-containing protein 2	IQSEC1;IQSEC2	3	3	4.9626	1	0.789239	0.629657	0.854087	1.28759	1.5019	0.93923	0.856842	1.46579		13159.9	8632.34	13709.6	11801.7	13818	12424.9	9649.73	16429.9	10939.4	11693.2	12449.8	11448.4	13361.2	16043.2	10945.1	10386.3
AsPC-1	GEM	O43187	Interleukin-1 receptor-associated kinase-like 2	IRAK2	3	3	7.7237	1	0.728068	1.04546	1.22497	0.826815	1.12149	1.11733	1.57561	1.46566		23693.6	27401.6	26210.2	24066.5	19646.6	20186.4	24414.6	24973.8	22268.4	25222.2	22573.7	31663.6	20096.1	32897.4	22445.5	17250.6
AsPC-1	GEM	P17152	Transmembrane protein 11, mitochondrial	TMEM11	4	4	6.1672	1	0.930363	1.08879	1.0579	0.884	1.21751	1.0336	1.2273	1.46538		61154.1	52130.8	47879.5	57880.1	54712.4	44234.7	50039.3	50419.1	41411.5	55292.8	53495.1	53501.6	43593.1	67225.9	45876.1	56895.5
AsPC-1	GEM	P27695	DNA-(apurinic or apyrimidinic site) lyase;DNA-(apurinic or apyrimidinic site) lyase, mitochondrial	APEX1	14	14	113.27	1	1.09833	1.29373	0.941533	1.09611	0.940257	1.07223	1.01154	1.46473		1.85038e+06	2.22796e+06	1.72212e+06	1.85251e+06	1.96755e+06	1.82366e+06	1.66376e+06	1.83184e+06	1.94824e+06	2.12087e+06	1.978e+06	1.81952e+06	1.79877e+06	2.91348e+06	1.98908e+06	2.03234e+06
AsPC-1	GEM	Q06330-5;Q06330-4;Q06330-6;Q06330-7;Q06330;Q06330-3;Q06330-2	Recombining binding protein suppressor of hairless	RBPJ	4	4	16.614	1	0.968462	0.895913	1.13898	1.07691	1.03956	0.902891	1.2563	1.46458		43906.2	34391.5	38387.1	43920.9	38561.5	37129.2	34477.5	37514.2	36086.7	37315.8	41329.2	38461.7	30615.1	52507.9	35851.8	42521.5
AsPC-1	GEM	Q6UXN9	WD repeat-containing protein 82	WDR82	9	9	19.039	1	0.957043	1.23114	0.83439	0.996041	0.946637	0.947088	1.05581	1.46455		1.15126e+06	1.06499e+06	865046	901624	1.08058e+06	946692	950454	929067	981440	1.01815e+06	1.07504e+06	938204	888611	1.44459e+06	986372	1.1018e+06
AsPC-1	GEM	Q8TAA9-2;Q8TAA9	Vang-like protein 1	VANGL1	3	3	8.9981	1	0.850473	1.41117	1.08142	1.08949	0.993979	0.932261	0.975763	1.46395		14196.3	17180.3	12174.5	17032.2	15749.8	14000	12850	17698.9	17806.1	12268.6	13160.1	12326.2	12632.4	20927.3	14295	12073.5
AsPC-1	GEM	Q9P2J5;Q9P2J5-2;Q9P2J5-3	Leucine--tRNA ligase, cytoplasmic	LARS	50	50	156.55	1	1.07945	1.15516	0.931459	1.01873	1.01736	0.968119	1.11451	1.46371		8.38425e+06	7.74051e+06	6.70082e+06	7.84697e+06	8.42438e+06	7.82574e+06	7.68185e+06	8.11853e+06	7.98002e+06	8.4964e+06	8.77619e+06	8.57203e+06	7.69131e+06	1.2811e+07	8.7524e+06	9.05042e+06
AsPC-1	GEM	Q06787-8;Q06787-9	Fragile X mental retardation protein 1	FMR1	14	0	3.0811	1	0.89951	1.07429	0.890305	0.970477	0.841775	1.07746	1.11176	1.46361		54782.5	53382	49690.6	49540.2	55644.1	47141.2	48575.3	45098.2	53575.1	56546.9	52481.7	49743.2	44742.6	71067.5	48556.4	49277.4
AsPC-1	GEM	P17706-2;P17706-4;P17706;P17706-3	Tyrosine-protein phosphatase non-receptor type 2	PTPN2	4	4	10.698	1	0.874788	1.1454	0.957022	0.975205	1.01996	0.943383	1.18674	1.46348		80698.2	70004.4	61117.9	71659.8	74877.8	65513.6	67179.3	69431.1	68072.7	72650.4	77010.5	73079.4	61579.8	100631	68761.8	70593.8
AsPC-1	GEM	Q5SRE5;Q5SRE5-2	Nucleoporin NUP188 homolog	NUP188	35	35	132.6	1	0.971198	1.04289	0.970123	0.988202	1.11121	1.10599	1.1192	1.46346		743412	687791	659503	704189	725877	680527	688651	731826	658587	758857	686133	691459	617813	959559	655677	722000
AsPC-1	GEM	Q9HD45	Transmembrane 9 superfamily member 3	TM9SF3	6	6	13.105	1	1.02117	1.27825	1.17039	0.960652	1.17492	1.03074	1.22631	1.46311		1.3923e+06	1.24283e+06	972286	1.36886e+06	1.16957e+06	1.23497e+06	1.28556e+06	1.34752e+06	1.14691e+06	1.22265e+06	1.18618e+06	1.47464e+06	1.2025e+06	1.71539e+06	1.17243e+06	1.42178e+06
AsPC-1	GEM	O43865;O43865-2	Putative adenosylhomocysteinase 2	AHCYL1	14	7	70.518	1	1.00483	1.10334	1.05725	0.955531	1.11848	1.04419	1.14916	1.46217		1.57382e+06	1.42821e+06	1.29445e+06	1.44146e+06	1.3634e+06	1.27778e+06	1.33724e+06	1.56523e+06	1.39943e+06	1.65659e+06	1.58649e+06	1.54653e+06	1.34579e+06	2.14776e+06	1.46889e+06	1.58142e+06
AsPC-1	GEM	Q96J02-2;Q96J02;Q96J02-3;Q9H0M0-6;Q9H0M0-3;Q9H0M0	E3 ubiquitin-protein ligase Itchy homolog	ITCH	22	20	66.562	1	0.971874	1.10861	0.925932	0.969273	1.03955	0.964043	1.11106	1.46198		842329	734297	662359	743037	802476	703128	725418	716658	689392	733785	761153	727586	654855	1.04809e+06	716895	818637
AsPC-1	GEM	Q8TEQ6	Gem-associated protein 5	GEMIN5	36	36	193.63	1	0.939582	1.03933	0.916317	0.982713	1.00106	1.01777	1.04597	1.46172		1.81447e+06	1.58715e+06	1.52708e+06	1.8079e+06	1.973e+06	1.72023e+06	1.75049e+06	1.76704e+06	1.76517e+06	1.7389e+06	1.70854e+06	1.67704e+06	1.60334e+06	2.43603e+06	1.66656e+06	1.70484e+06
AsPC-1	GEM	Q9Y263	Phospholipase A-2-activating protein	PLAA	18	18	77.05	1	0.919493	1.01103	1.02345	0.985226	1.07218	1.00462	1.20576	1.46148		442683	404217	399805	440595	430499	407572	413683	434860	405586	440691	438663	459806	381341	596653	408253	407044
AsPC-1	GEM	Q9NPB8	Glycerophosphocholine phosphodiesterase GPCPD1	GPCPD1	4	4	9.3778	1	0.710832	0.883898	1.13557	0.703095	1.32621	1.15833	0.920666	1.45972		32765.5	21788.2	24650.2	25908	22814.9	21035.2	29918	31550.9	23790.3	26201.6	22620.2	24424.1	26528.8	37222.7	25499.8	23290.7
AsPC-1	GEM	Q86TJ2-3;Q86TJ2-2;Q86TJ2	Transcriptional adapter 2-beta	TADA2B	2	2	9.4293	1	1.0812	1.56854	2.33896	0.900178	1.06684	1.68522	1.58361	1.45958		4110.35	5111.24	3258.6	4031.33	1723.56	5265.1	5848.95	4840.67	4537.38	5129.54	3043.85	6516.72	4115.1	6325.32	4333.65	4444.12
AsPC-1	GEM	Q32M88-2;Q32M88	Acid trehalase-like protein 1	ATHL1	2	2	3.8767	1	1.03497	0.819175	1.27533	0.823284	1.25504	0.99017	1.46347	1.45936		29619.2	26310.6	32118.4	33028.1	25897.7	25069.3	30450.3	28101.5	22390.8	29077.8	29366.5	35442.2	24218	40198.9	27545.5	30655
AsPC-1	GEM	Q8NB46	Serine/threonine-protein phosphatase 6 regulatory ankyrin repeat subunit C	ANKRD52	4	4	12.259	1	0.859871	1.016	0.903941	1.01768	1.0213	0.897822	1.60208	1.45892		30761	24432.8	24048	26318.5	29115.3	25125.1	24688.6	24737.4	24221.5	26454.7	29465.5	30752.6	19195.4	34467.2	23625.1	26450.5
AsPC-1	GEM	P30536	Translocator protein	TSPO	4	4	8.0143	1	0.927535	1.13092	0.945898	0.978446	1.22664	1.01481	1.28749	1.45857		2.34418e+06	1.87786e+06	1.66048e+06	2.07691e+06	2.19571e+06	1.87022e+06	1.91142e+06	2.14275e+06	1.74684e+06	2.11485e+06	2.08399e+06	2.2189e+06	1.72342e+06	3.00591e+06	2.06086e+06	2.17431e+06
AsPC-1	GEM	Q14692	Ribosome biogenesis protein BMS1 homolog	BMS1	26	26	68.979	1	1.09365	1.0822	0.855781	1.00656	0.890328	0.875477	0.944353	1.45803		942455	929792	859168	927668	1.084e+06	953652	947438	882708	991441	937631	1.07099e+06	917964	972056	1.46528e+06	1.00498e+06	1.03072e+06
AsPC-1	GEM	Q9H4B6	Protein salvador homolog 1	SAV1	1	1	1.2587	1	1.63801	1.06804	1.1752	0.716069	1.1678	0.903506	1.54011	1.45801		4881.1	7124.07	6670.24	7906.24	6727.57	4653.49	6498.66	9422.41	8068.51	6925.36	7664.98	10764.7	6989.57	9724.36	6669.63	7995.29
AsPC-1	GEM	P62879;P62879-2;Q9HAV0	Guanine nucleotide-binding protein G(I)/G(S)/G(T) subunit beta-2	GNB2	14	7	70.629	1	0.971635	1.32808	0.986774	0.962491	1.0727	1.09314	1.03362	1.45776		1.80305e+06	1.95902e+06	1.47508e+06	1.75417e+06	1.77768e+06	1.62153e+06	1.68472e+06	1.78527e+06	1.66427e+06	1.84061e+06	1.68378e+06	1.73023e+06	1.67395e+06	2.49758e+06	1.71331e+06	1.75191e+06
AsPC-1	GEM	Q86UV5-7;Q86UV5-3;Q86UV5-2;Q86UV5;Q86UV5-8;Q86UV5-4	Ubiquitin carboxyl-terminal hydrolase 48	USP48	5	5	9.3132	1	0.948802	1.0332	0.9752	0.919801	0.951649	0.820662	1.20735	1.45765		30264.3	25367.7	24552.6	29520.9	30271.6	27672.6	30085.5	24095.1	25319.3	27324.6	33295.8	28237.9	23388.4	44569.4	30576.2	28714.8
AsPC-1	GEM	O95630;O95630-2	STAM-binding protein	STAMBP	6	6	22.47	1	0.971019	1.20825	0.976573	1.05305	1.01261	1.08998	1.15195	1.45764		282676	282062	233448	252691	258753	238737	226711	234898	231974	281038	257837	258208	224148	366011	251098	274484
AsPC-1	GEM	P40429;Q6NVV1	60S ribosomal protein L13a	RPL13A	9	9	24.756	1	1.01928	1.07616	0.76442	0.955734	1.0705	0.92144	1.12682	1.45751		1.2667e+07	1.09135e+07	1.01411e+07	1.07279e+07	1.4034e+07	1.1077e+07	1.15901e+07	1.14767e+07	1.07209e+07	1.12641e+07	1.22245e+07	1.17541e+07	1.04312e+07	1.86079e+07	1.27669e+07	1.29113e+07
AsPC-1	GEM	Q9H1Z4-2;Q9H1Z4	WD repeat-containing protein 13	WDR13	3	3	9.0002	1	0.847514	1.31278	1.01692	0.918776	0.997972	1.03095	1.13544	1.45703		32571.3	32122.9	24469.3	30677.2	30166.8	28928.8	31486.2	31217.7	31281.1	31839.9	30884	31332.8	27595.3	45683.1	31353.5	27604.6
AsPC-1	GEM	Q9BVX2-2;Q9BVX2	Transmembrane protein 106C	TMEM106C	2	2	15.92	1	0.78972	1.34451	0.974524	0.970757	0.889889	1.04647	1.07527	1.45683		21345.6	23768.4	17678.1	19410.8	19918.3	19840.8	20438.5	17409.8	19564	17218.5	16453.9	20209.2	18794.5	23471.2	16111.2	16857.1
AsPC-1	GEM	Q7Z4S6-5;Q7Z4S6-2;Q7Z4S6;Q7Z4S6-4;Q7Z4S6-6;Q7Z4S6-3;O75037-3;O75037-4;O75037-2;O75037	Kinesin-like protein KIF21A	KIF21A	28	27	92.303	1	1.15625	1.01295	0.889355	1.04366	0.92918	0.958401	1.04506	1.45677		882652	816231	805798	868769	976853	905938	868037	835581	899266	970665	1.0128e+06	979881	937631	1.43815e+06	987222	1.02056e+06
AsPC-1	GEM	Q02040;Q02040-2;Q02040-3	A-kinase anchor protein 17A	AKAP17A	2	2	3.703	1	0.995023	0.997569	1.01122	0.946558	0.965377	0.927239	0.997494	1.45648		20305.3	18829.4	18875.3	23285.1	23026.7	17117.4	18083.9	20976	21728.3	18463.6	19912.4	19581.7	19630.9	24085.9	16537.1	20204.3
AsPC-1	GEM	Q5TGY1-2;Q5TGY1	Transmembrane and coiled-coil domain-containing protein 4	TMCO4	4	4	6.4425	1	1.23612	1.31808	1.03893	1.7314	0.795441	1.21762	1.00623	1.45588		13002.7	17298.7	13124.1	15730.6	15141.1	15371.4	8878.01	10651.1	13390.2	14222.9	11680.9	12102	12027	18220	12514.8	16073
AsPC-1	GEM	Q8N5C6;Q8N5C6-2	S1 RNA-binding domain-containing protein 1	SRBD1	11	10	40.778	1	0.935079	1.12631	0.937696	0.905311	1.07198	1.0486	1.11805	1.45577		145105	142364	126398	142219	151668	133452	147411	144004	134334	148549	141664	144659	129385	193131	132665	135684
AsPC-1	GEM	P09467	Fructose-1,6-bisphosphatase 1	FBP1	15	13	82.841	1	1.01249	1.26244	1.08773	1.05867	1.06886	0.983541	1.25571	1.45555		6.48468e+06	6.08463e+06	4.81972e+06	5.99512e+06	5.51157e+06	5.74053e+06	5.42239e+06	6.01936e+06	5.63156e+06	6.41153e+06	6.51882e+06	6.63135e+06	5.28097e+06	8.46733e+06	5.81727e+06	6.5657e+06
AsPC-1	GEM	O14802	DNA-directed RNA polymerase III subunit RPC1	POLR3A	17	17	69.032	1	1.03327	1.08593	0.966518	0.981481	1.01861	1.10077	1.04432	1.45551		194582	195992	180482	197435	204274	180560	183966	193738	190199	218523	198518	184425	176598	262336	180237	201056
AsPC-1	GEM	Q15910-5;Q15910-3;Q15910-4;Q15910;Q15910-2;Q92800-5;Q92800-4;Q92800-3;Q92800;Q92800-2	Histone-lysine N-methyltransferase EZH2	EZH2	5	5	7.1382	1	0.901331	1.32934	0.856324	1.11325	0.879712	1.18941	0.981993	1.45531		71729.8	81623.1	61401.1	58062.3	67804.1	65301.4	58658.1	57309.5	65145.8	72007.7	60540.5	62662.6	63811.6	89325.8	61379.1	64652.2
AsPC-1	GEM	Q7Z7K6;Q7Z7K6-3;Q7Z7K6-2	Centromere protein V	CENPV	10	10	52.202	1	1.18593	1.38875	0.891636	1.10805	1.01866	0.99425	1.03987	1.45395		1.03766e+06	1.20593e+06	868354	1.00106e+06	1.12272e+06	1.09942e+06	992212	1.05713e+06	1.03777e+06	1.17112e+06	1.17789e+06	1.08512e+06	1.04351e+06	1.59589e+06	1.09763e+06	1.23059e+06
AsPC-1	GEM	O15371-2;O15371-3;O15371	Eukaryotic translation initiation factor 3 subunit D	EIF3D	22	22	110.88	1	1.01956	1.17122	0.928863	0.996275	1.01377	1.03928	1.12705	1.45388		5.36378e+06	5.75185e+06	4.91099e+06	5.14543e+06	5.53949e+06	5.0991e+06	5.11816e+06	5.05345e+06	4.98481e+06	5.62327e+06	5.41074e+06	5.27375e+06	4.67927e+06	7.43756e+06	5.11565e+06	5.46868e+06
AsPC-1	GEM	Q7Z478	ATP-dependent RNA helicase DHX29	DHX29	25	24	84.141	1	0.954568	1.01042	0.895418	0.994554	0.931178	0.928267	1.09485	1.45335		528297	457526	452806	487759	544728	485004	487660	477444	512731	485126	522615	494858	451988	726135	499627	504296
AsPC-1	GEM	Q9UJS0;Q9UJS0-2	Calcium-binding mitochondrial carrier protein Aralar2	SLC25A13	29	22	131.46	1	1.02836	1.11103	1.04751	1.0414	1.13475	1.06018	1.14082	1.45315		7.14877e+06	6.76472e+06	6.0887e+06	7.0679e+06	6.74736e+06	6.72973e+06	6.46217e+06	7.23223e+06	6.37344e+06	7.46415e+06	7.04047e+06	7.27516e+06	6.37711e+06	9.27367e+06	6.38176e+06	7.35153e+06
AsPC-1	GEM	Q8IZR5-3;Q8IZR5-2;Q8IZR5	CKLF-like MARVEL transmembrane domain-containing protein 4	CMTM4	1	1	5.555	1	0.975394	1.15378	1.13614	1.02241	1.45942	1.15851	0.860794	1.45302		9714.19	9392	8140.21	7474.2	6578.56	7337.94	7177.1	10477.2	7179.01	8960.23	7734.29	8571.93	9958.16	11884.3	8179.03	9475.16
AsPC-1	GEM	O95478	Ribosome biogenesis protein NSA2 homolog	NSA2	7	7	11.434	1	0.950247	0.993101	0.9074	0.887885	0.913177	0.784408	0.976447	1.45275		333071	274593	276501	310956	342690	260211	293069	264280	289407	244143	311245	260621	266907	398218	274114	316499
AsPC-1	GEM	Q8TEB9;Q8TEB9-2	Rhomboid-related protein 4	RHBDD1	3	3	20.432	1	1.06617	1.1674	1.04139	1.03212	0.955264	0.967887	0.832303	1.45273		21146.5	23449.2	20086.6	15798	15170	15799.4	15307.8	14967.2	15668.2	18642.2	19260.7	15226	18293.8	21215.5	14603.9	22545.7
AsPC-1	GEM	P28340	DNA polymerase delta catalytic subunit	POLD1	42	42	137.35	1	1.0385	0.996109	0.955862	1.00044	0.960404	0.943121	1.08594	1.45224		1.23772e+06	1.17818e+06	1.18278e+06	1.25762e+06	1.31569e+06	1.25195e+06	1.2514e+06	1.19909e+06	1.24852e+06	1.27956e+06	1.35673e+06	1.30059e+06	1.19767e+06	1.85489e+06	1.27726e+06	1.28537e+06
AsPC-1	GEM	P42694;P42694-2	Probable helicase with zinc finger domain	HELZ	2	2	9.1755	1	0.801563	0.988175	1.30596	0.883744	0.59441	0.840597	1.55675	1.45118		9461.05	6119.24	6192.47	10631	8140.39	7557.04	8551.16	5102.3	8583.8	8360.49	9945.9	10073.9	6471.13	10782.1	7429.9	7583.63
AsPC-1	GEM	Q9NQW7-3;Q9NQW7;Q9NQW7-4;Q9NQW7-2	Xaa-Pro aminopeptidase 1	XPNPEP1	29	28	119.74	1	1.03538	1.12098	0.956398	1.08641	1.00519	1.00456	1.15282	1.45104		5.25623e+06	4.96155e+06	4.42608e+06	4.81938e+06	5.0391e+06	4.80554e+06	4.42331e+06	4.73342e+06	4.70901e+06	5.30145e+06	5.27737e+06	5.21131e+06	4.52048e+06	7.13319e+06	4.9159e+06	5.44222e+06
AsPC-1	GEM	Q04726-2;Q04726-7;Q04726-3;Q04726-6;Q04726-5;Q04726-4;Q04726;Q04727-2;Q04727-4;Q04724;Q04727;Q04727-3;Q04725-2;Q04725;Q04725-3	Transducin-like enhancer protein 3	TLE3	11	11	64.008	1	0.952055	1.06516	0.904348	0.958816	0.919713	0.907486	1.0519	1.45081		321936	277736	260746	277243	306567	273768	285527	268453	291888	293004	322874	285154	271084	406059	279884	306501
AsPC-1	GEM	Q9H0C5-2;Q9H0C5	BTB/POZ domain-containing protein 1	BTBD1	3	3	2.9754	1	0.89431	1.11045	0.970939	1.01204	1.25302	0.953799	1.28543	1.45074		17517.2	15079.8	13579.9	18057.8	18598.3	15697.6	15510.8	18297.1	14602.4	15255.2	15994.2	18242.4	14191.7	20954.9	14444.2	15665.8
AsPC-1	GEM	P51991	Heterogeneous nuclear ribonucleoprotein A3	HNRNPA3	17	3	132.83	1	0.940999	1.26712	0.821935	1.0927	0.829567	1.11693	1.04713	1.45018		6.12214e+06	7.16972e+06	5.65829e+06	5.03956e+06	6.13134e+06	5.86203e+06	5.36472e+06	5.05302e+06	6.09115e+06	6.46018e+06	5.78387e+06	5.44257e+06	5.19762e+06	7.81429e+06	5.3885e+06	5.76093e+06
AsPC-1	GEM	Q14258	E3 ubiquitin/ISG15 ligase TRIM25	TRIM25	16	16	62.995	1	1.03662	1.08737	1.0129	0.925682	1.07743	0.988695	1.12575	1.44972		2.125e+06	1.91516e+06	1.76127e+06	2.05989e+06	2.03365e+06	1.83652e+06	1.98396e+06	2.14788e+06	1.99352e+06	2.1908e+06	2.21585e+06	2.18783e+06	1.94344e+06	3.14457e+06	2.16909e+06	2.20282e+06
AsPC-1	GEM	Q9ULA0;Q9ULA0-2	Aspartyl aminopeptidase	DNPEP	13	13	65.748	1	1.00816	1.0469	0.852097	1.06434	0.996684	1.00648	1.09773	1.44954		1.09124e+06	1.16077e+06	1.10878e+06	1.01327e+06	1.18915e+06	1.10202e+06	1.0354e+06	1.07428e+06	1.07786e+06	1.15909e+06	1.15162e+06	1.08924e+06	992261	1.51166e+06	1.04285e+06	1.10014e+06
AsPC-1	GEM	O96005;O96005-4;O96005-3	Cleft lip and palate transmembrane protein 1	CLPTM1	8	8	30.759	1	0.922038	1.09117	1.08638	1.00999	1.12768	1.03044	1.13232	1.44948		515357	472663	433172	478493	440446	457358	452835	462504	410139	465072	451333	494496	436711	615110	424365	475179
AsPC-1	GEM	Q96GD4-2;Q96GD4;Q96GD4-5;Q96GD4-3;Q96GD4-4	Aurora kinase B	AURKB	8	8	18.519	1	1.01391	1.08353	0.955345	1.16014	0.939569	0.888796	0.902374	1.44892		247798	269889	249084	232759	243638	254949	219757	228375	243064	219663	247147	211684	234586	353778	244166	251245
AsPC-1	GEM	Q9H2C0	Gigaxonin	GAN	8	8	21.426	1	0.867192	1.13621	1.04527	0.993676	0.981219	0.983007	1.19855	1.4486		56391.7	51990.6	45757.8	48612.3	46507	48151.2	48457.7	50302.3	51265.1	50562.9	51437	54101.9	45139.6	71380.2	49275.2	48902.5
AsPC-1	GEM	Q6IQ20	N-acyl-phosphatidylethanolamine-hydrolyzing phospholipase D	NAPEPLD	2	2	2.9264	1	0.983358	1.12738	0.9737	0.908805	0.675019	0.904697	1.16831	1.44846		12095.2	10064.1	8927.01	10929.9	11225.1	8414.92	9259.32	8555.77	12674.9	8517.4	9414.64	9800.02	8388.2	10814.3	7466.07	11893.9
AsPC-1	GEM	P05023-4;P05023;P05023-3;P05023-2;P13637;P50993;P13637-3;Q13733;P20648;P54707;P54707-2	Sodium/potassium-transporting ATPase subunit alpha-1	ATP1A1	33	23	139.66	1	1.06273	1.21408	0.981864	1.0508	1.10635	1.09849	1.05978	1.44827		8.88693e+06	8.82519e+06	7.26903e+06	8.09368e+06	8.24318e+06	7.85108e+06	7.47156e+06	8.95583e+06	8.09492e+06	9.39695e+06	8.55441e+06	8.98277e+06	8.47609e+06	1.19157e+07	8.22757e+06	9.44441e+06
AsPC-1	GEM	P04049;P04049-2	RAF proto-oncogene serine/threonine-protein kinase	RAF1	12	7	21.419	1	0.969931	1.00693	0.90629	1.0269	1.07314	0.968956	1.1062	1.44792		394757	354647	352206	359969	397189	362489	352993	378261	352481	377593	389690	375577	339520	516808	356932	382887
AsPC-1	GEM	P23458	Tyrosine-protein kinase JAK1	JAK1	7	7	14.91	1	1.1119	0.956336	0.970175	1.03855	1.0157	1.01015	1.20079	1.44779		86095.8	82936.9	86723.6	81405.4	83908	90789	87419.3	80051.6	78814.4	86229.7	85363.3	92476.1	77012.8	134564	92944.1	95730
AsPC-1	GEM	P49761-3;P49761-1;P49761	Dual specificity protein kinase CLK3	CLK3	1	1	3.5923	1	1.1201	1.25659	0.810883	1.297	0.981817	1.09736	0.823537	1.44727		17519.2	20140.2	16027.7	15192.1	18735.2	24037.4	18533.1	16615.1	16922.8	20867.6	19016.2	16399.4	19913.4	22334.5	15432.1	19623.3
AsPC-1	GEM	Q9ULK4-4;Q9ULK4-5;Q9ULK4-3;Q9ULK4;Q9ULK4-2	Mediator of RNA polymerase II transcription subunit 23	MED23	6	6	13.883	1	1.1692	0.971276	0.928314	1.01604	1.00084	1.05589	1.24334	1.44712		66030.6	57530.4	59231.8	67860.7	73101.1	69128.2	68036.6	75226.3	75163.4	82217.9	77866.3	77597	62410.3	107269	74126.2	77203.3
AsPC-1	GEM	Q9Y5K8	V-type proton ATPase subunit D	ATP6V1D	5	5	11.951	1	0.826886	2.1409	0.678512	1.14707	0.772775	1.55512	0.906534	1.44676		109631	224347	104791	90918.8	133997	113151	98643.4	98078.1	126917	150542	96803.7	106129	117071	161697	111765	90652.6
AsPC-1	GEM	Q15363	Transmembrane emp24 domain-containing protein 2	TMED2	5	5	17.108	1	0.971974	1.40777	0.905068	1.12329	0.927859	0.959299	1.14656	1.44672		1.93724e+06	1.98796e+06	1.41213e+06	1.63603e+06	1.80763e+06	1.85082e+06	1.64768e+06	1.60382e+06	1.72852e+06	1.75802e+06	1.83261e+06	1.72601e+06	1.50538e+06	2.41419e+06	1.66873e+06	1.88294e+06
AsPC-1	GEM	P14735;P14735-2	Insulin-degrading enzyme	IDE	34	34	91.495	1	0.933444	1.1217	0.957381	1.0741	1.09325	1.05528	1.11067	1.4467		4.57448e+06	4.34004e+06	3.86918e+06	4.18327e+06	4.36949e+06	4.09184e+06	3.80954e+06	4.34888e+06	3.97793e+06	4.45673e+06	4.22325e+06	4.24464e+06	3.82171e+06	5.84059e+06	4.03719e+06	4.27002e+06
AsPC-1	GEM	P29375-2;P29375	Lysine-specific demethylase 5A	KDM5A	2	1	1.3878	1	1.27946	0.918991	1.02854	0.959244	0.968683	1.07983	1.02696	1.44665		14613	16041.6	17455.6	17388.6	16906.1	13729.6	14312.9	18156.1	18743.1	18093.7	16756	15294.4	14892.8	21491.4	14856	18696.6
AsPC-1	GEM	Q5NDL2;Q5NDL2-3;Q5NDL2-2	EGF domain-specific O-linked N-acetylglucosamine transferase	EOGT	4	4	7.3179	1	1.05328	1.09828	0.869508	1.07435	1.00493	0.945229	1.11082	1.44635		66237.5	68546.3	62412.6	56205	64640	59626.7	55500.5	58362	58075.9	63997.7	67706	63809.8	57444.1	102724	71022.7	69766.8
AsPC-1	GEM	Q96EM0	Trans-3-hydroxy-L-proline dehydratase	L3HYPDH	1	1	1.3906	1	0.993881	1.08713	0.968243	1.82371	0.898171	0.918884	1.6567	1.44614		8151.6	8017.5	7374.94	6900.65	7126.98	10011.5	5489.6	6174.32	6874.32	7154.36	7785.92	7391.39	4461.52	10977.6	7590.93	8101.72
AsPC-1	GEM	Q8TDN6	Ribosome biogenesis protein BRX1 homolog	BRIX1	14	14	42.675	1	0.982076	1.18705	0.882205	0.992722	0.915004	0.930153	1.03744	1.44608		1.9024e+06	1695060	1.42796e+06	1.69728e+06	1.9239e+06	1.58152e+06	1.59311e+06	1.52435e+06	1.66595e+06	1.56843e+06	1.68621e+06	1.5225e+06	1.46755e+06	2.20088e+06	1.52196e+06	1.8683e+06
AsPC-1	GEM	Q15020;Q15020-4;Q15020-2;Q15020-3	Squamous cell carcinoma antigen recognized by T-cells 3	SART3	40	40	210.39	1	0.934001	1.14157	0.947463	1.03335	1.05213	1.07465	1.18188	1.44596		2.8008e+06	2.66835e+06	2.33745e+06	2.47794e+06	2.61534e+06	2.41308e+06	2.33521e+06	2.57586e+06	2.44824e+06	2.71666e+06	2.52795e+06	2.55835e+06	2.16465e+06	3.49899e+06	2.41984e+06	2.61595e+06
AsPC-1	GEM	Q96K76-4;Q96K76;Q96K76-2;Q96K76-3	Ubiquitin carboxyl-terminal hydrolase 47	USP47	28	28	87.924	1	0.979422	1.04925	0.922473	0.949047	1.01757	0.927002	1.12967	1.4459		749043	627380	597934	681630	738916	646078	680766	661811	650386	669681	722416	697532	617467	966917	668729	733630
AsPC-1	GEM	P42338	Phosphatidylinositol 4,5-bisphosphate 3-kinase catalytic subunit beta isoform	PIK3CB	6	6	9.5489	1	1.01742	1.12169	0.954449	0.922332	1.09618	0.898045	1.07438	1.44549		100165	94942.5	84642.3	94570	99083.3	87207.2	94550.8	98338.7	89710.6	95971.4	106867	95677.6	89053.7	133238	92174.4	101910
AsPC-1	GEM	Q14185	Dedicator of cytokinesis protein 1	DOCK1	23	21	66.269	1	1.04593	1.07507	0.88117	1.099	0.950513	0.959594	1.19971	1.44543		324522	287702	267612	298509	338764	304396	276976	274819	289127	312834	326006	307808	256568	433453	299878	339426
AsPC-1	GEM	Q96DX4-2;Q96DX4	RING finger and SPRY domain-containing protein 1	RSPRY1	1	1	7.1579	1	0.977303	0.838947	0.767874	1.22131	0.907069	0.809233	0.833236	1.44534		6740.56	4990	5947.93	5361.25	6981.94	6990.3	5723.62	6833.73	7533.87	5261.5	6501.84	5313.06	6376.42	7437.41	5145.78	6587.57
AsPC-1	GEM	Q2QL34-2;Q2QL34	Mpv17-like protein	MPV17L	2	2	5.8878	1	0.823985	0.992746	0.913903	0.991687	1.02143	0.981436	1.04432	1.44524		138030	96708.8	97415.4	117377	128435	97483.5	98300.7	109678	107377	117606	119830	115701	110790	148192	102538	113734
AsPC-1	GEM	P62330	ADP-ribosylation factor 6	ARF6	5	5	14.041	1	0.922106	1.09627	1.02823	0.9358	1.01444	1.02489	0.954732	1.44523		1.31813e+06	1.23238e+06	1.12416e+06	1.27969e+06	1.24456e+06	1.15829e+06	1.23776e+06	1.19261e+06	1.17563e+06	1.1836e+06	1.15485e+06	1.15278e+06	1.20744e+06	1.61444e+06	1.11708e+06	1.21546e+06
AsPC-1	GEM	Q96L93-5;Q96L93-6;Q96L93-4;Q96L93;Q96L93-2	Kinesin-like protein KIF16B	KIF16B	10	9	17.599	1	0.971398	1.14275	0.914181	0.938048	0.914636	0.863823	1.03724	1.44511		108177	95064.8	83189.4	108329	118498	103412	110241	96967.2	106017	100370	116193	109467	105536	139730	96691.7	105083
AsPC-1	GEM	Q9Y6A4	Cilia- and flagella-associated protein 20	CFAP20	7	7	18.14	1	0.857939	0.968366	1.03894	0.936521	1.36984	1.03218	1.12321	1.44505		416002	311611	321791	324896	312717	305075	325754	391763	285991	364666	353297	372189	331363	530866	367368	356904
AsPC-1	GEM	Q96SU4-2;Q96SU4;Q96SU4-7;Q96SU4-6;Q96SU4-3;Q96SU4-5;Q96SU4-4	Oxysterol-binding protein-related protein 9	OSBPL9	10	10	21.26	1	1.20905	1.04202	0.974728	0.93244	0.841845	0.82965	1.11586	1.4448		239073	212134	203580	217077	222705	201342	215931	200688	238391	217913	262656	255704	229154	367467	254337	289052
AsPC-1	GEM	Q9NYU2;Q9NYU2-2;Q9NYU1	UDP-glucose:glycoprotein glucosyltransferase 1	UGGT1	52	52	215.88	1	0.960235	1.09164	0.951313	1.00766	1.07144	1.05172	1.08996	1.4447		6.79082e+06	6.35168e+06	5.81846e+06	6.35047e+06	6.67548e+06	6.42829e+06	6.37943e+06	6.82149e+06	6.36664e+06	6.76225e+06	6.4297e+06	6.45288e+06	5.92029e+06	9.00923e+06	6.23604e+06	6.52078e+06
AsPC-1	GEM	P43304;P43304-2	Glycerol-3-phosphate dehydrogenase, mitochondrial	GPD2	41	41	151.28	1	0.957245	1.08905	0.977089	1.04161	1.07521	1.07029	1.15446	1.44396		5.89808e+06	5.46222e+06	5.01559e+06	5.44111e+06	5.56869e+06	5.2714e+06	5.06082e+06	5.44255e+06	5.06186e+06	5.79931e+06	5.41842e+06	5.60304e+06	4.85337e+06	7.54241e+06	5.22341e+06	5.6459e+06
AsPC-1	GEM	P58107	Epiplakin	EPPK1	81	72	323.31	1	1.06206	1.1291	0.968314	1.05662	0.986649	1.08816	1.14343	1.44328		2.94816e+06	2.81038e+06	2.48905e+06	2.79276e+06	2.88415e+06	2.6956e+06	2.55115e+06	2.67299e+06	2.70916e+06	3.15123e+06	2.89593e+06	2.96597e+06	2.59392e+06	3.9283e+06	2.72178e+06	3.13111e+06
AsPC-1	GEM	Q96LD4;Q96LD4-2	Tripartite motif-containing protein 47	TRIM47	18	18	81.452	1	0.954373	1.27219	0.916035	1.03224	0.973589	1.14181	1.10854	1.44291		498152	570649	448558	475523	519110	457334	443052	462063	474597	553278	484564	491861	443703	706375	489550	475423
AsPC-1	GEM	P52735-3;P52735-2;P52735	Guanine nucleotide exchange factor VAV2	VAV2	25	25	140.15	1	1.04344	1.09626	0.91363	0.971339	1.03768	1.05429	1.21604	1.44281		1.76441e+06	1.68869e+06	1.54041e+06	1.65161e+06	1.80774e+06	1.61899e+06	1.66676e+06	1.68273e+06	1.62162e+06	1.84294e+06	1.74804e+06	1.81932e+06	1.49609e+06	2.55783e+06	1.77281e+06	1.84106e+06
AsPC-1	GEM	A0AVF1-2;A0AVF1-3;A0AVF1	Intraflagellar transport protein 56	TTC26	2	2	3.7736	1	1.02087	0.96648	0.710899	1.27486	0.749087	1.37799	1.68403	1.44225		9218.63	4684.96	4847.45	4986.5	7014.35	2519.66	1976.42	4482.19	5983.53	6277.23	4555.36	5280.59	3135.68	9643.11	6686.15	9411.01
AsPC-1	GEM	P55039	Developmentally-regulated GTP-binding protein 2	DRG2	13	12	77.009	1	0.912733	1.09541	0.993062	1.02996	1.05827	0.985914	1.20606	1.44206		720147	650066	593448	672667	677367	626944	608707	633440	598561	668469	678020	696859	577799	882834	612204	657302
AsPC-1	GEM	O95340;O95340-2	Bifunctional 3-phosphoadenosine 5-phosphosulfate synthase 2;Sulfate adenylyltransferase;Adenylyl-sulfate kinase	PAPSS2	30	28	88.469	1	1.10315	1.05041	0.934912	0.978761	1.04351	0.963318	1.14965	1.44205		8.23143e+06	7.89685e+06	7.51785e+06	7.70705e+06	8.24361e+06	7.61585e+06	7.78111e+06	8.21281e+06	7.8704e+06	8.16587e+06	8.47682e+06	8.256e+06	7.18135e+06	1.18038e+07	8.18545e+06	9.08049e+06
AsPC-1	GEM	Q9HB19	Pleckstrin homology domain-containing family A member 2	PLEKHA2	4	4	7.6431	1	0.969547	1.02266	0.891972	1.00634	1.35283	0.857057	1.26608	1.44174		24657.8	24734.2	24186.1	23392	26225	21997.9	21859.3	24667.6	18234.2	20916.9	24405.5	22585.1	17838.6	32785.5	22740.2	23906.9
AsPC-1	GEM	Q8IWV8-3;Q8IWV8-4;Q8IWV8	E3 ubiquitin-protein ligase UBR2	UBR2	2	2	2.6466	1	0.976171	2.29856	0.590885	0.572873	0.640169	0.856476	0.806883	1.44155		9275.04	11099.5	4828.88	7523.3	12732.3	7031.04	12273.3	7502.98	11720.3	7005.34	8179.26	6765.98	8385.34	11524.8	7994.77	9054.03
AsPC-1	GEM	P08603-2;P08603	Complement factor H	CFH	1	1	4.8094	1	1.32225	1.04164	1.05613	1.05294	0.622908	0.861654	0.701796	1.44143		2876.82	3672.18	3525.4	2467.51	2336.37	3432.34	3259.76	2252.7	3616.43	2898.98	3364.44	2015.29	2871.61	3495.39	2424.94	3803.87
AsPC-1	GEM	Q96FX7	tRNA (adenine(58)-N(1))-methyltransferase catalytic subunit TRMT61A	TRMT61A	8	8	30.756	1	0.907085	1.23859	0.885044	1.04069	1.00849	1.19355	1.00398	1.44023		402300	379849	306678	330598	373539	335268	322160	324197	321468	385088	322642	336042	334710	460403	319674	364921
AsPC-1	GEM	Q13393-3;Q13393-4;Q13393-2;Q13393	Phospholipase D1	PLD1	1	1	5.2105	1	0.825106	1.96254	1.04918	1.1031	1.01398	0.763363	1.82127	1.44004		2888.44	2917.79	1486.74	3163.82	3015.5	3439.37	3117.9	2630.69	2594.42	2137.29	2799.84	3006.09	1650.54	5056.18	3511.14	2383.27
AsPC-1	GEM	Q9BRX8-2;Q9BRX8	Redox-regulatory protein FAM213A	FAM213A	8	8	15.264	1	1.02269	1.09933	1.13579	1.01608	1.14274	1.03472	1.19456	1.43967		1.19546e+06	1.0819e+06	984150	1.16674e+06	1.02724e+06	1.09931e+06	1.08192e+06	1.24918e+06	1.09314e+06	1.19464e+06	1.15455e+06	1.23533e+06	1.03413e+06	1.65813e+06	1.15174e+06	1.22259e+06
AsPC-1	GEM	P17812;P17812-2	CTP synthase 1	CTPS1	21	19	152.28	1	1.01727	1.10654	0.943151	0.971966	1.01376	1.11869	1.19425	1.43942		2.00301e+06	2.01094e+06	1.81732e+06	1.89554e+06	2.0098e+06	1.80232e+06	1.8543e+06	1.89921e+06	1.87343e+06	2.10246e+06	1.87939e+06	2.04746e+06	1.71444e+06	2.70706e+06	1.88066e+06	2.03761e+06
AsPC-1	GEM	P09543-2;P09543	2,3-cyclic-nucleotide 3-phosphodiesterase	CNP	21	21	122.96	1	0.983756	1.08268	0.977047	1.03561	1.08247	0.936159	1.19383	1.43911		1.63344e+06	1.47993e+06	1.36691e+06	1.45334e+06	1.48748e+06	1.42449e+06	1.37551e+06	1.54629e+06	1.42847e+06	1.53306e+06	1.63761e+06	1.56362e+06	1.30975e+06	2.1847e+06	1.51809e+06	1.60691e+06
AsPC-1	GEM	Q86UT5-4;Q86UT5-3;Q86UT5-2;Q86UT5	Na(+)/H(+) exchange regulatory cofactor NHE-RF4	PDZD3	1	1	3.7611	1	0.964819	0.731741	1.47945	1.24639	0.414731	0.919032	0.590149	1.43911		3262.59	3261.12	4456.66	3693.28	2496.39	3718.86	2983.7	1626.04	3920.72	2939.55	3198.53	1487.21	2520.05	5543.97	3852.37	3147.81
AsPC-1	GEM	P07384;O14815-2;O14815	Calpain-1 catalytic subunit	CAPN1	40	38	126.19	1	1.02864	1.1612	0.963592	1.01646	1.10747	1.1434	1.08499	1.43898		8.99047e+06	9.43696e+06	8.12688e+06	8.71343e+06	9.04265e+06	8.4947e+06	8.35718e+06	9.12176e+06	8.23654e+06	9.62586e+06	8.41862e+06	8.64875e+06	7.97127e+06	1.23864e+07	8.60771e+06	9.24795e+06
AsPC-1	GEM	Q969H8	Myeloid-derived growth factor	MYDGF	5	5	9.4056	1	0.813648	1.08343	0.86121	1.00073	0.916214	1.16314	0.922934	1.43877		2.86443e+06	2.35417e+06	2.17288e+06	2.54235e+06	2.95207e+06	2.54512e+06	2.54328e+06	2.26723e+06	2.47456e+06	2.64996e+06	2.27829e+06	2.43658e+06	2.64004e+06	3.42847e+06	2.38291e+06	2.33064e+06
AsPC-1	GEM	P18859;P18859-2	ATP synthase-coupling factor 6, mitochondrial	ATP5J	4	4	15.316	1	0.574769	1.36381	0.798002	0.453793	1.33815	1.40234	1.93624	1.43869		570514	490844	359905	734154	919989	247237	544823	755083	564276	689556	491718	620583	320510	594062	412918	327914
AsPC-1	GEM	Q9UGN5-2;Q9UGN5	Poly [ADP-ribose] polymerase 2	PARP2	1	1	4.352	1	1.02703	0.765437	1.23422	1.07875	0.977557	1.10437	1.10833	1.438		8305.3	7376.29	9636.71	7263.26	5884.89	7252.45	6723.03	6497.9	6647.08	7307.32	6616.72	7707.82	6954.42	10653.3	7408.46	8529.78
AsPC-1	GEM	P35268	60S ribosomal protein L22	RPL22	4	4	18.548	1	0.926579	1.08565	0.790807	0.827441	1.12731	1.02468	0.978795	1.43795		2.22415e+06	2.15396e+06	1.98403e+06	1.95098e+06	2.46708e+06	2.01549e+06	2.43581e+06	2.13691e+06	1.89559e+06	1.94357e+06	1.89677e+06	2.11614e+06	2.16198e+06	3.05236e+06	2.12272e+06	2.06085e+06
AsPC-1	GEM	Q12979-4;Q12979-2;Q12979;Q12979-3	Active breakpoint cluster region-related protein	ABR	16	14	31.61	1	1.02995	1.04907	1.00694	0.980554	1.0768	1.02313	1.05693	1.43744		364680	305435	291149	351639	349214	328380	334893	379286	352233	389640	380829	400734	379149	533525	371164	375603
AsPC-1	GEM	Q8NHV4-3;Q8NHV4;Q8NHV4-2	Protein NEDD1	NEDD1	10	10	40.761	1	1.04185	1.04218	0.873222	0.877627	1.05715	1.01448	1.22302	1.43725		76131	68849.7	66063.4	66606.7	76277	64321.7	73290.4	73171.2	69215.3	75356	74280.5	78857.9	64478.2	98516	68544.5	79317.2
AsPC-1	GEM	P15407;P15407-2	Fos-related antigen 1	FOSL1	3	3	3.2047	1	1.2931	0.926383	1.19534	1.0656	1.15479	1.18869	1.40085	1.43716		189078	207608	224106	232349	194380	244691	229628	255250	221036	246953	207753	299955	214124	265992	185082	244498
AsPC-1	GEM	Q9BPZ7-2;Q9BPZ7;Q9BPZ7-5;Q9BPZ7-6;Q9BPZ7-3;Q9BPZ7-4	Target of rapamycin complex 2 subunit MAPKAP1	MAPKAP1	5	5	18.506	1	0.871114	1.10821	0.974871	0.964299	1.15024	0.999478	1.02599	1.43682		55799.4	46465.7	41928.5	46106.9	47295.4	43345.9	44950.7	48329.8	42017.2	45018.8	45042.4	42985.3	41896.6	62398.5	43428.1	48607.6
AsPC-1	GEM	Q9NP97;Q8TF09	Dynein light chain roadblock-type 1;Dynein light chain roadblock-type 2	DYNLRB1;DYNLRB2	1	1	13.625	1	0.834837	0.958694	1.05512	1.07001	1.00839	1.17102	0.949767	1.4368		181066	156497	163240	179430	170056	176267	164735	174682	173228	175452	149828	167211	176055	211281	147049	151161
AsPC-1	GEM	Q06787-6;Q06787-4;Q06787-7	Fragile X mental retardation protein 1	FMR1	13	0	4.8975	1	0.934607	0.924216	0.887896	1.7504	0.944627	0.864024	0.851146	1.43649		8993.5	6155.94	6660.72	7624.81	8587.51	10956.5	6259.43	6654.28	7044.35	7021.77	8126.82	6001.01	7050.5	8540.14	5945.15	8405.39
AsPC-1	GEM	P61966;P61966-2	AP-1 complex subunit sigma-1A	AP1S1	4	4	39.238	1	1.65825	1.7166	1.14219	1.10123	0.966589	0.990521	1.07855	1.43557		152024	172341	100396	150680	131922	184537	167574	198253	205105	225839	228000	231954	215062	338479	235779	252094
AsPC-1	GEM	O60343-2;O60343-3;O60343;O60343-4;O60343-5	TBC1 domain family member 4	TBC1D4	17	17	45.412	1	1.11627	0.989173	0.943624	1.0401	1.04047	0.976606	1.09826	1.43489		584255	565836	572029	596080	631692	619875	595975	621761	597577	614913	629643	633966	577246	861679	600521	652186
AsPC-1	GEM	P61019;P61019-2	Ras-related protein Rab-2A	RAB2A	13	6	72.232	1	0.973534	1.21458	0.99804	0.994113	1.08669	1.08559	1.06644	1.43422		4.42341e+06	4.27828e+06	3.52242e+06	4.27487e+06	4.28327e+06	3.91457e+06	3.93775e+06	4.2479e+06	3.90904e+06	4.41921e+06	4.07079e+06	4.32679e+06	4.05723e+06	5.66737e+06	3.95153e+06	4.30634e+06
AsPC-1	GEM	Q8N442	Translation factor GUF1, mitochondrial	GUF1	2	2	7.21	1	0.8193	1.15008	0.867777	0.86942	1.02132	1.1009	1.19696	1.43341		25475.6	18660.3	16225.2	17939	20672.4	15225.9	17512.7	17456.8	17092.4	20390	18521.1	20775.2	17356.7	22635	15791	20872.1
AsPC-1	GEM	Q92599-2;Q92599-4;Q92599;Q92599-3	Septin-8	39692	7	6	18.012	1	1.2516	1.06607	1.14496	0.98869	1.04272	0.899524	1.16684	1.433		318315	321129	301228	337291	294587	311126	314685	333782	320108	330886	367846	368418	315740	485321	338676	398402
AsPC-1	GEM	Q9Y3E0	Vesicle transport protein GOT1B	GOLT1B	1	1	1.284	1	0.696	0.965082	1.89694	0.908775	1.26641	1.01027	0.611228	1.43287		5490.45	3514.84	3642.01	5878.69	3099.04	4664.77	5133.03	4172.14	3294.46	3644.06	3607.03	3153.69	5159.6	6417.14	4478.53	3821.35
AsPC-1	GEM	Q9P0J1;Q9P0J1-2	[Pyruvate dehydrogenase [acetyl-transferring]]-phosphatase 1, mitochondrial	PDP1	8	8	26.654	1	0.931676	1.09463	1.07892	1.07632	0.997981	1.08671	1.14137	1.43186		190816	186802	170653	194821	180571	180948	168117	172958	173308	201018	184979	197879	173369	238736	166731	177778
AsPC-1	GEM	O95562	Vesicle transport protein SFT2B	SFT2D2	1	1	3.7498	1	0.878017	1.51769	1.099	0.653473	0.697	1.03903	0.938609	1.43157		50823.3	49614.5	32690.8	46665.2	42461.5	32947.2	50418.6	28129.9	40358.6	44987.4	43297.5	34392.5	36642	59628.5	41652.6	44623.7
AsPC-1	GEM	Q96AE4-2	Far upstream element-binding protein 1	FUBP1	28	1	4.834	1	0.827039	1.27019	1.05879	1.09324	1.02134	1.12496	1.02008	1.43134		59093	67153.9	52869	57162	53988.3	62905.4	57540.1	58554.3	57330.9	56187.8	49946.7	57412	56281.8	71998.7	50301.8	48872.2
AsPC-1	GEM	Q9Y241	HIG1 domain family member 1A, mitochondrial	HIGD1A	1	1	19.08	1	0.836291	1.15163	0.975771	0.906478	1.06895	0.98554	1.29509	1.43124		67064	56031.6	48654.2	50693.9	51952.7	46110.5	50867.8	49385.1	46199.5	44868	45526.3	49942.2	38562.7	71207	49752.1	56085.1
AsPC-1	GEM	O75131;Q9HCH3-2;Q96A23;O95741;Q9UBL6-2;Q96A23-2;Q9HCH3;O95741-2;Q9UBL6	Copine-3	CPNE3	17	16	52.322	1	1.02227	1.18069	1.02292	0.971881	1.09328	1.02514	1.05285	1.43074		2.19429e+06	2.14371e+06	1.81565e+06	2.04853e+06	2.00263e+06	1.91739e+06	1.97287e+06	2.22707e+06	2.03705e+06	2.2961e+06	2.23979e+06	2.27209e+06	2.15803e+06	2.9718e+06	2.0771e+06	2.24315e+06
AsPC-1	GEM	Q9H1Z9	Tetraspanin-10	TSPAN10	1	1	1.7425	1	1.15704	0.919732	1.03062	0.832355	0.988289	0.882433	0.957844	1.43058		72648.1	61035.3	66362.1	72402.9	70251.5	54201.8	65118.6	70176	71007.6	63521	71983.9	62931	65700.8	84933.9	59370.3	84056.8
AsPC-1	GEM	Q969H6-2;Q969H6	Ribonuclease P/MRP protein subunit POP5	POP5	3	3	5.0071	1	0.952235	0.990451	1.11391	1.13495	1.05529	1.27597	1.26384	1.43039		46842.7	39550.4	39931.7	48958.1	43951.6	44969.5	39622.6	41953.5	39755.3	46475.8	36423.9	47389.3	37496.2	63232.5	44206.4	44605.2
AsPC-1	GEM	O43252	Bifunctional 3-phosphoadenosine 5-phosphosulfate synthase 1;Sulfate adenylyltransferase;Adenylyl-sulfate kinase	PAPSS1	25	23	101.55	1	0.988767	1.06738	0.95731	0.956289	0.991824	0.907329	1.14782	1.42999		1.92201e+06	1.76448e+06	1.6531e+06	1.72289e+06	1.79972e+06	1.68373e+06	1.7607e+06	1.73129e+06	1.74556e+06	1.75336e+06	1.93244e+06	1.82595e+06	1.5908e+06	2.62329e+06	1.83448e+06	1.90042e+06
AsPC-1	GEM	Q5JWR5	Protein dopey-1	DOPEY1	2	2	4.1057	1	0.719025	0.682438	1.05951	0.891969	0.650271	1.12586	0.806232	1.42965		7695.86	6899.99	10110.8	8593.44	8110.76	8387.63	9403.51	5647.35	8684.61	6722.84	5971.3	6994.13	8675.08	7966.82	5572.57	5533.52
AsPC-1	GEM	Q9NR12;Q9NR12-2;Q9NR12-5;Q9NR12-6;Q9NR12-4;Q9NR12-3	PDZ and LIM domain protein 7	PDLIM7	19	19	55.617	1	1.03061	1.13403	0.959622	1.04991	1.02522	1.02354	1.047	1.42947		5.14976e+06	5.85001e+06	5.15862e+06	5.18278e+06	5.40086e+06	4.84253e+06	4.6123e+06	5.09418e+06	4.96889e+06	5.2045e+06	5.0848e+06	5.03102e+06	4.80518e+06	7.24126e+06	5.06569e+06	5.30738e+06
AsPC-1	GEM	Q9C004;Q9C004-2	Protein sprouty homolog 4	SPRY4	4	4	7.4284	1	1.01034	1.19737	0.906505	1.13207	0.87928	1.13448	1.22978	1.42913		285418	341290	285033	281890	310963	284389	251211	258811	294344	299961	264404	330301	268586	353724	247509	288369
AsPC-1	GEM	P23677	Inositol-trisphosphate 3-kinase A	ITPKA	1	1	1.5558	1	0.634803	0.867272	0.641221	0.833814	1.12289	0.868678	0.770932	1.42909		7141.07	5635.68	6498.17	4732.39	7380.28	5924.72	7105.56	8615.16	7672.29	6095.54	7017.03	4852.75	6294.66	8865.13	6203.36	4533.17
AsPC-1	GEM	Q9C0J8;Q9C0J8-3;Q9C0J8-2	pre-mRNA 3 end processing protein WDR33	WDR33	15	15	24.819	1	0.987583	1.04253	0.976942	0.999701	0.939447	1.02369	1.03506	1.42891		253702	246526	236470	241563	247264	212340	212404	230397	245248	244592	238933	233784	225866	323762	226580	250552
AsPC-1	GEM	Q9Y426-2;Q9Y426-3;Q9Y426	C2 domain-containing protein 2	C2CD2	3	3	20.566	1	1.01121	1.08315	0.958134	1.02843	0.925584	0.949948	1.01456	1.42868		38201.2	34058.3	31443.7	34507.9	36015.7	33541.3	32614.2	34358.1	37120.4	34524	36343.1	33788.2	33303.2	49434.3	34601.4	38629.5
AsPC-1	GEM	O60264;P28370-2;P28370	SWI/SNF-related matrix-associated actin-dependent regulator of chromatin subfamily A member 5	SMARCA5	45	45	227	1	1.05692	1.06864	0.898253	1.02985	0.975694	0.954314	1.0867	1.42842		4.3997e+06	3.87418e+06	3.62535e+06	4.03358e+06	4.49047e+06	4.09415e+06	3.97546e+06	4.11631e+06	4.21885e+06	4.19066e+06	4.39128e+06	4.43508e+06	4.08123e+06	6.16344e+06	4.31486e+06	4.65014e+06
AsPC-1	GEM	O00750	Phosphatidylinositol 4-phosphate 3-kinase C2 domain-containing subunit beta	PIK3C2B	2	2	1.8032	1	0.861456	1.14562	0.666163	1.10172	1.04921	1.02092	1.73419	1.42827		10376.6	7614.69	6646.8	6546.62	9827.36	7114.1	6457.29	6928.02	6603.08	8298.82	8128.74	7608.17	4387.16	8297.17	5809.24	8939.01
AsPC-1	GEM	P40763;P40763-2;P40763-3	Signal transducer and activator of transcription 3	STAT3	18	18	94.788	1	0.988096	1.20607	0.979323	0.901183	1.03742	1.12877	1.02466	1.42817		586333	618648	512947	556836	568593	528547	586503	585714	564588	601430	532819	598744	584336	770851	539747	579354
AsPC-1	GEM	O75821	Eukaryotic translation initiation factor 3 subunit G	EIF3G	14	14	45.261	1	1.01481	1.11268	0.878028	1.04642	1.1123	1.01685	1.00739	1.428		2.21146e+06	2.24108e+06	2.01414e+06	1.8768e+06	2.13752e+06	2.03683e+06	1.94647e+06	2.12466e+06	1.91015e+06	2.11387e+06	2.07884e+06	1.85682e+06	1.84321e+06	2.7982e+06	1.95952e+06	2.24422e+06
AsPC-1	GEM	O95544-3;O95544;O95544-2	NAD kinase	NADK	1	1	3.9047	1	0.90651	0.809624	0.93577	1.29817	0.847839	1.11744	0.903538	1.42798		7522.34	7461.92	9216.53	7185.51	7678.72	6884.57	5303.27	8266.08	9749.59	6629.66	5932.9	7478.77	8277.2	11803.8	8266.11	6819.08
AsPC-1	GEM	Q15654;Q15654-3;Q15654-2	Thyroid receptor-interacting protein 6	TRIP6	13	13	32.681	1	0.914035	1.44409	0.946668	0.979132	0.945471	1.10825	1.17637	1.42753		384959	440379	304953	376482	397692	324549	331466	319326	337743	396938	358167	346137	294242	495983	347440	351866
AsPC-1	GEM	P26572	Alpha-1,3-mannosyl-glycoprotein 2-beta-N-acetylglucosaminyltransferase	MGAT1	6	6	19.041	1	0.97481	1.06352	1.08866	0.786335	1.04992	0.87982	1.09162	1.42735		50484.7	43491.9	40894.4	42296	38851.4	40930.5	52052.3	44050	41955.6	42553.8	48366.5	46547.7	42641.2	65847.7	46133	49213
AsPC-1	GEM	Q8N4Q0;Q8N4Q0-2	Zinc-binding alcohol dehydrogenase domain-containing protein 2	ZADH2	4	4	6.5131	1	0.820831	1.20311	1.10379	0.818795	0.909655	1.13837	0.925464	1.4269		40410.6	40030.8	33272.7	35223.3	31911.4	30098.9	36760	31142.2	34235.2	37621	33048.2	38877.9	42009.1	48043.9	33670.2	33170.2
AsPC-1	GEM	Q6ICL3-3;Q6ICL3;Q6ICL3-4;Q6ICL3-5;Q6ICL3-6;Q6ICL3-2	Transport and Golgi organization protein 2 homolog	TANGO2	3	3	5.2545	1	1.06382	0.913282	0.908138	0.916337	0.917751	0.885418	0.973614	1.42656		30077.9	31020.9	33966.4	28892.5	31815.1	27097.9	29571.9	31908.4	34768.1	30742.1	34720.4	34415.6	35348.3	48594.2	34064	31997.6
AsPC-1	GEM	P35240-4;P35240-6;P35240-5;P35240-8;P35240-3;P35240;P35240-2;P35240-10;P35240-7	Merlin	NF2	4	4	6.5295	1	1.06673	1.23336	1.13354	0.806442	1.32031	0.81277	1.09416	1.42602		18782.9	16976.5	13764.3	16703.5	14735.7	14080	17459.5	19651.5	14884	15093.7	18570.6	15190.8	13883.6	21275.2	14919.3	20036.3
AsPC-1	GEM	P04731	Metallothionein-1A	MT1A	2	1	3.9169	1	1.43506	1.44279	2.44146	0.911592	1.12182	0.618906	1.02356	1.42574		2064.98	3149.43	2182.87	4308.27	1764.63	1886.71	2069.69	3314.04	2954.16	1761.17	2845.61	3810.07	3722.36	2595.16	1820.22	2963.36
AsPC-1	GEM	O15427	Monocarboxylate transporter 4	SLC16A3	6	6	13.417	1	0.952042	0.995456	1.11234	0.940797	1.04037	1.08267	1.15906	1.42571		746340	634024	636918	696705	626344	620324	659360	662508	636800	695938	642798	801529	691531	931966	653684	710547
AsPC-1	GEM	Q13769	THO complex subunit 5 homolog	THOC5	20	20	61.779	1	0.974262	1.06482	0.991621	1.01311	1.04789	0.92134	1.18842	1.42454		607598	551812	518219	565759	570539	540830	533832	537134	512587	587265	637403	581500	489307	793846	557266	591960
AsPC-1	GEM	Q9BRX9	WD repeat domain-containing protein 83	WDR83	2	2	2.1228	1	0.779053	0.815821	0.764116	1.76986	0.704531	1.12572	0.835909	1.42359		9475.1	7654.08	9382.05	6116.56	8004.75	11554.5	6528.5	7040.82	9993.63	8261.56	7338.94	7181.25	8590.94	8646.69	6073.88	7381.6
AsPC-1	GEM	P61353	60S ribosomal protein L27	RPL27	6	6	10.001	1	0.97663	1.22146	0.857501	1.14167	0.99289	0.975856	1.02902	1.42334		3.77542e+06	3.45875e+06	2.83164e+06	3.24025e+06	3.77871e+06	3.56936e+06	3.12644e+06	3.18714e+06	3.20996e+06	3.23489e+06	3.31493e+06	3.15108e+06	3.0622e+06	5.04069e+06	3.54146e+06	3.68719e+06
AsPC-1	GEM	Q5TCQ9-3;Q5TCQ9-2;Q5TCQ9;Q5TCQ9-1	Membrane-associated guanylate kinase, WW and PDZ domain-containing protein 3	MAGI3	2	2	4.1481	1	1.36656	2.08164	0.403636	0.686443	1.02845	1.13837	1.32134	1.42329		5558.66	8474.6	4071.11	4281.08	10606.3	5376.77	7832.8	7793.52	7577.95	7925.65	6962.27	8401.7	6358.45	9566.46	6721.38	7596.22
AsPC-1	GEM	Q96HP4	Oxidoreductase NAD-binding domain-containing protein 1	OXNAD1	3	3	5.0344	1	1.00112	1.09945	0.91038	0.817706	0.940943	0.909872	1.15644	1.42327		75723.1	70379.4	64013.1	64555.4	70910.4	56357.7	68921.7	67814.6	72070.9	65103.6	71552.5	73037.1	63156.9	95710.6	67246.9	75807.9
AsPC-1	GEM	Q13613;Q13613-2	Myotubularin-related protein 1	MTMR1	13	13	34.635	1	1.0802	1.02459	0.974099	0.951142	0.976009	1.00281	1.06238	1.42318		255244	260609	254355	259595	266497	244254	256801	259551	265931	277680	276902	244352	230004	369467	259607	275714
AsPC-1	GEM	Q05193;Q05193-3;Q05193-2;Q05193-5	Dynamin-1	DNM1	27	16	102.92	1	0.964847	1.18108	0.96148	1.01972	1.06493	1.01603	1.11552	1.42295		1.22786e+06	1.24412e+06	1.05337e+06	1.10879e+06	1.15321e+06	1.10714e+06	1.08572e+06	1.16795e+06	1.09674e+06	1.2327e+06	1.21325e+06	1.17078e+06	1.04954e+06	1.56523e+06	1.09999e+06	1.1847e+06
AsPC-1	GEM	Q04637-4	Eukaryotic translation initiation factor 4 gamma 1	EIF4G1	56	1	2.9436	1	1.00461	1.16258	1.22156	0.830944	1.03548	1.16966	1.11339	1.42295		51269.3	69020.8	59368.6	74041.1	60611.7	52324.8	62970.3	65793.7	63539.1	68796.7	58817.8	63051.7	56630.4	69519.2	48855.8	51505.6
AsPC-1	GEM	P61221	ATP-binding cassette sub-family E member 1	ABCE1	26	26	90.514	1	0.937423	1.10958	1.08768	1.0101	1.12253	1.05539	1.2158	1.42293		6.04914e+06	5.31025e+06	4.78581e+06	5.52374e+06	5.07846e+06	5.0295e+06	4.97919e+06	5.3232e+06	4.74213e+06	5.5072e+06	5.21817e+06	5.38435e+06	4.42864e+06	7.19497e+06	5.05643e+06	5.67061e+06
AsPC-1	GEM	O60566-3;O60566;O60566-2	Mitotic checkpoint serine/threonine-protein kinase BUB1 beta	BUB1B	7	7	23.314	1	0.972077	1.10129	1.0337	0.952143	1.01934	0.912106	0.84568	1.42277		105611	94858.9	86134.6	98432.3	95222.9	91773.6	96386.4	94724	92927.1	87189.3	95591.3	75776.1	89603.7	131030	92095.1	102662
AsPC-1	GEM	P53794	Sodium/myo-inositol cotransporter	SLC5A3	6	6	16.828	1	0.884433	1.15132	0.960414	0.917144	1.03432	1.03573	1.26656	1.42255		76251.1	73321.3	63684.6	70127.2	73017.7	65289.3	71187.6	65862	63676.8	67866.7	65525.6	85079.8	67174.1	91533.3	64344.6	67439
AsPC-1	GEM	O60229;O60229-4;Q86VW2-2;Q86VW2;Q86VW2-3	Kalirin	KALRN	5	0	5.8286	1	0.963059	0.991717	1.0483	0.963073	1.22342	0.980088	1.28637	1.42231		65912.5	53759.9	54208.9	56285.5	53692	50749.7	52695.6	61814.4	50525.8	60623.3	61854.9	66232	51487.4	78349.8	55086.3	63477.6
AsPC-1	GEM	Q01085;Q01085-2	Nucleolysin TIAR	TIAL1	8	5	35.577	1	0.868678	1.17912	0.923325	0.902602	1.1356	1.00821	0.981365	1.42192		393088	340116	288448	360246	390161	299522	331843	363634	320212	354495	351609	326661	332864	494396	347695	341467
AsPC-1	GEM	Q96FJ0;Q96FJ0-2	AMSH-like protease	STAMBPL1	13	13	29.768	1	0.944927	1.06191	1.04828	0.961926	1.02433	0.930591	1.13569	1.42162		271551	248873	234364	265548	253319	236045	245388	237462	231822	236001	253603	245870	216494	331550	233220	256596
AsPC-1	GEM	Q6PI48	Aspartate--tRNA ligase, mitochondrial	DARS2	26	26	82.778	1	1.00817	1.0286	1.02741	0.976197	1.0793	1.01178	1.17839	1.42158		2.51125e+06	2.33099e+06	2.26617e+06	2.49932e+06	2.43264e+06	2.21834e+06	2.27244e+06	2.53271e+06	2.34662e+06	2.47698e+06	2.44813e+06	2.4207e+06	2.05424e+06	3.22451e+06	2.26826e+06	2.53178e+06
AsPC-1	GEM	O14578-4;O14578;O14578-3;O14578-2;REV__P40818-2;REV__P40818	Citron Rho-interacting kinase	CIT	56	56	144.59	1	1.04184	1.01138	0.917071	1.01358	1.00199	0.950056	1.00682	1.42111		1.37415e+06	1.23407e+06	1.22019e+06	1.35196e+06	1.47422e+06	1.33101e+06	1.31317e+06	1.36141e+06	1.3587e+06	1.37785e+06	1.45029e+06	1.34443e+06	1.33533e+06	1.94196e+06	1.36651e+06	1.43164e+06
AsPC-1	GEM	P46777	60S ribosomal protein L5	RPL5	14	14	40.201	1	1.26458	1.17624	0.884912	0.969373	1.0643	0.907068	1.07733	1.42046		1.13203e+07	1.08081e+07	9.18869e+06	1.0079e+07	1.13898e+07	1.02434e+07	1.05671e+07	1.12255e+07	1.05473e+07	1.15577e+07	1.27418e+07	1.23996e+07	1.15096e+07	1.85964e+07	1.30918e+07	1.43154e+07
AsPC-1	GEM	Q8IZH2-2;Q8IZH2	5-3 exoribonuclease 1	XRN1	7	7	10.83	1	0.921398	1.25473	0.899109	1.01971	0.970838	0.951683	0.994978	1.42023		170849	157730	125708	156198	173725	156830	153799	146154	150545	140146	147262	150008	150765	208897	147087	157420
AsPC-1	GEM	P14373;P14373-2	Zinc finger protein RFP	TRIM27	6	6	16.582	1	0.921042	0.881716	1.18202	1.01568	1.27602	0.902424	1.20683	1.42006		61144.3	48838.8	55390.6	58063.6	49122.4	50623.6	49841.9	57303.8	44908.1	49862.7	55254.2	57538.7	47677.5	73823	51985.7	56316.5
AsPC-1	GEM	Q13017-2;Q13017;Q13017-3;Q13017-4	Rho GTPase-activating protein 5	ARHGAP5	14	14	34.883	1	0.989442	1.21312	0.912973	0.913248	1.13942	1.0198	1.14508	1.41963		189820	165607	136513	171272	187598	158212	173241	174269	152945	185066	181473	177025	154596	251069	176856	187816
AsPC-1	GEM	Q9Y2X3	Nucleolar protein 58	NOP58	15	15	50.958	1	1.15941	1.1214	0.962814	0.946036	0.958036	1.0312	1.11326	1.41924		2.32457e+06	2.38689e+06	2.12849e+06	2.12127e+06	2.2032e+06	2.16754e+06	2.29118e+06	2.17992e+06	2.27541e+06	2.53712e+06	2.46036e+06	2.36067e+06	2.1205e+06	3.3322e+06	2.34788e+06	2.69514e+06
AsPC-1	GEM	Q9H4G0-4	Band 4.1-like protein 1	EPB41L1	31	1	1.7464	1	0.859301	1.22554	1.54749	0.9405	1.22499	0.899234	1.02394	1.41924		44489.8	38280.3	31235.4	46785.4	30233.1	39549.5	42051.5	42786.7	34928.1	38091.4	42359.8	35632.2	34799.3	55445	39066.7	38230.1
AsPC-1	GEM	Q4G176	Acyl-CoA synthetase family member 3, mitochondrial	ACSF3	7	7	14.983	1	1.0254	1.0034	0.996659	0.98573	0.9579	0.928443	1.25523	1.41885		278968	235864	235066	237313	238108	242302	245810	258683	270052	266666	287218	282188	224809	381570	268929	286054
AsPC-1	GEM	O43292;O43292-2	Glycosylphosphatidylinositol anchor attachment 1 protein	GPAA1	7	7	25.783	1	0.886187	1.08564	0.972397	0.913747	0.933373	1.08692	1.14341	1.41855		144715	126411	116439	129414	133088	127571	139614	117624	126021	139976	128782	133860	117071	198228	139739	128244
AsPC-1	GEM	Q8N4A0;Q8N4A0-2	Polypeptide N-acetylgalactosaminyltransferase 4	GALNT4	14	12	22.935	1	0.954026	1.10651	0.908731	1.00208	0.933911	0.998879	1.22892	1.41848		369149	340345	307583	314679	346284	336444	335747	329097	352385	368463	368877	370399	301401	504667	355780	352178
AsPC-1	GEM	P67809	Nuclease-sensitive element-binding protein 1	YBX1	9	8	93.745	1	1.15896	1.05983	1.07312	1.33781	0.912888	1.05279	1.07292	1.41729		1.22171e+06	1.42991e+06	1.34918e+06	1.2311e+06	1.14722e+06	1.3515e+06	1.01023e+06	1.15532e+06	1.26557e+06	1.2072e+06	1.14667e+06	1.2102e+06	1.12795e+06	1.66488e+06	1.17469e+06	1.41592e+06
AsPC-1	GEM	Q6P9B6	TLD domain-containing protein 1	TLDC1	10	10	25.858	1	1.17925	1.11769	0.890451	0.90347	0.957165	0.986302	1.04391	1.41654		564220	644367	576515	562129	631286	520459	576067	551746	576438	674044	683405	650798	623422	893182	630536	665358
AsPC-1	GEM	Q9UJ83-2;Q9UJ83;Q9UJ83-4;Q9UJ83-3	2-hydroxyacyl-CoA lyase 1	HACL1	11	11	45.807	1	0.915102	1.04861	1.02405	0.951448	1.13372	1.04311	1.16169	1.41578		257674	221761	211481	230264	224855	207927	218537	235553	207770	233371	223727	245579	211399	305144	215530	235798
AsPC-1	GEM	Q15382	GTP-binding protein Rheb	RHEB	7	7	11.431	1	0.973517	1.05121	1.09908	0.953912	1.25498	0.96831	1.10056	1.4152		1.64691e+06	1.29206e+06	1.22912e+06	1.48132e+06	1.34778e+06	1.3247e+06	1.3887e+06	1.61166e+06	1.28421e+06	1.45452e+06	1.50212e+06	1.53276e+06	1.3927e+06	1.95139e+06	1.37888e+06	1.6033e+06
AsPC-1	GEM	Q9NRN9	Methyltransferase-like protein 5	METTL5	4	4	6.7503	1	0.897	1.02901	1.128	0.987424	1.13938	0.905515	1.1179	1.41512		140967	110000	106899	139143	123354	114761	116223	123146	108082	118737	131126	124107	111017	145731	102982	126447
AsPC-1	GEM	Q9UJU6;Q9UJU6-5	Drebrin-like protein	DBNL	22	1	5.4975	1	1.08357	1.13336	1.08039	1.28974	1.23102	1.19613	1.00207	1.41501		52538.9	55072.8	48592.3	48188.5	44603	53966.6	41843	55787	45317.8	55547.8	46439.7	50067.9	49964.6	63441	44834.4	56929.7
AsPC-1	GEM	P29373	Cellular retinoic acid-binding protein 2	CRABP2	3	3	10.384	1	0.761275	0.895064	1.02754	0.947974	1.09043	0.850113	1.26827	1.41488		29556.7	24125.5	26953.9	24335.8	23683.5	23465.1	24752.9	25569.2	23448.6	24512.1	28834	24914.8	19644.8	28425	20090.1	22500.8
AsPC-1	GEM	Q16181;Q16181-2;Q6ZU15;O43236-2;O43236-3;O43236;O43236-4;O43236-7	Septin-7	39326	25	23	108.59	1	1.08693	1.12	0.97807	1.04002	1.03863	1.009	1.08642	1.41481		7.24305e+06	7.45814e+06	6.65905e+06	7.03252e+06	7.1902e+06	6.96544e+06	6.69741e+06	7.26884e+06	6.9985e+06	7.61532e+06	7.54737e+06	7.25414e+06	6.67712e+06	1.02333e+07	7.23299e+06	7.87265e+06
AsPC-1	GEM	P55196-1	Afadin	MLLT4	49	0	8.8878	1	0.917816	1.18482	0.811101	1.41542	0.985916	0.844045	1.14791	1.41478		26199.7	23050.3	19454.8	23793.3	29334.6	27867.8	19688.7	24630.6	24982.5	21268.8	25198.7	26389.9	22989.5	31323.8	22140.5	24046.5
AsPC-1	GEM	Q96EP0;Q96EP0-2;Q96EP0-3	E3 ubiquitin-protein ligase RNF31	RNF31	4	4	7.1088	1	0.925497	1.49472	0.748031	1.31846	0.628	1.27502	0.923941	1.41446		24431.4	25977.4	17379.5	23553.1	31486.7	26834.8	20353.1	15307.6	24375.2	25645	20113.5	20217.2	21881.5	28369.8	20057	22611.2
AsPC-1	GEM	Q9H0H0	Integrator complex subunit 2	INTS2	12	12	23.121	1	0.887703	1.07649	0.963869	0.973496	1.09689	1.01511	0.985651	1.41444		142938	124133	115313	136569	141688	126250	129687	139345	127037	136430	134400	129456	131340	185550	131183	126887
AsPC-1	GEM	Q8N4C8-4;Q8N4C8;Q8N4C8-5;Q8N4C8-2;Q8N4C8-3	Misshapen-like kinase 1	MINK1	14	10	44.167	1	1.1123	1.0116	0.917637	1.01849	0.925429	0.973011	0.961251	1.41406		382363	366114	361916	367017	399960	385127	378137	367351	396953	391049	401896	368881	383751	537764	380297	425303
AsPC-1	GEM	Q8N5B7-2;Q8N5B7	Ceramide synthase 5	CERS5	2	1	1.3575	1	0.7783	1.05066	0.793095	0.875373	0.946003	0.932139	1.09453	1.41397		32818.2	27979.5	26630.3	23271.9	29343.1	25681.6	29337.9	24153.5	25532.2	26979	28943.1	29726	27158.8	47298.8	33451.1	25542.4
AsPC-1	GEM	Q9NQT8;Q9NQT8-2;Q9P2P6-3;Q9P2P6	Kinesin-like protein KIF13B	KIF13B	37	32	124.88	1	1.1102	1.031	0.919438	0.971198	0.962202	0.920843	1.07121	1.41387		1.1292e+06	1.09274e+06	1.05989e+06	1.10132e+06	1.19781e+06	1.0693e+06	1.10101e+06	1.08924e+06	1.13202e+06	1.11582e+06	1.21174e+06	1.14977e+06	1.07334e+06	1.63682e+06	1.15769e+06	1.25364e+06
AsPC-1	GEM	Q66K14-2;Q66K14	TBC1 domain family member 9B	TBC1D9B	11	11	32.954	1	1.01506	1.23231	1.00698	1.05456	1.00493	1.1133	1.19079	1.41357		139367	152916	124090	145241	144234	136775	129698	142779	142079	153576	137946	157740	132466	205088	145085	141465
AsPC-1	GEM	O43491;O43491-4;O43491-3;O43491-2;Q9Y2J2-3;Q9Y2J2-2;Q9Y2J2-4;Q9Y2J2	Band 4.1-like protein 2	EPB41L2	38	36	132.17	1	1.04932	1.10223	0.91563	1.01773	1.06436	1.00109	1.07201	1.41332		7.83951e+06	7.86761e+06	7.1379e+06	7.59815e+06	8.29827e+06	7.42851e+06	7.2991e+06	7.83497e+06	7.3612e+06	7.87197e+06	7.86342e+06	7.60405e+06	7.09326e+06	1.05238e+07	7.44614e+06	8.22612e+06
AsPC-1	GEM	Q16576;Q16576-2	Histone-binding protein RBBP7	RBBP7	9	3	5.3138	1	1.03626	1.10593	0.942395	1.16679	1.05143	1.14911	1.01864	1.41326		1.49857e+06	1.45815e+06	1.31848e+06	1.28254e+06	1.36094e+06	1.35853e+06	1.16433e+06	1.44986e+06	1.37894e+06	1.49401e+06	1.30015e+06	1.37107e+06	1.34599e+06	1.79349e+06	1.26904e+06	1.55291e+06
AsPC-1	GEM	P55209-3	Nucleosome assembly protein 1-like 1	NAP1L1	9	1	2.7923	1	0.766528	0.916435	0.785946	1.01109	1.10316	0.93633	0.795318	1.41296		12892.5	11496.3	12544.6	9818.55	12492.7	11852.1	11722.1	10289.3	9327.12	9536.09	10184.5	9580.22	12045.8	11169.9	7905.33	9882.43
AsPC-1	GEM	Q93052	Lipoma-preferred partner	LPP	15	15	51.009	1	1.01313	1.25609	0.923925	0.916303	0.968619	1.11508	1.18631	1.41286		1.68507e+06	2.01442e+06	1.60372e+06	1.76341e+06	1.90861e+06	1.45723e+06	1.59034e+06	1.67746e+06	1.7318e+06	1.81682e+06	1.62933e+06	1.65663e+06	1.39645e+06	2.33846e+06	1.65513e+06	1.70719e+06
AsPC-1	GEM	Q9NW64;Q9NW64-2	Pre-mRNA-splicing factor RBM22	RBM22	13	13	40.101	1	0.980786	1.10737	1.04005	0.958806	1.01593	0.895916	1.22462	1.41272		1.2102e+06	1.1381e+06	1.02775e+06	1.07678e+06	1.03531e+06	975659	1.01758e+06	1.02106e+06	1.00504e+06	1.11232e+06	1.24154e+06	1.1375e+06	928862	1.44497e+06	1.02283e+06	1.18695e+06
AsPC-1	GEM	Q8TB22-3;Q8TB22;Q8TB22-2;Q8TB22-4	Spermatogenesis-associated protein 20	SPATA20	7	7	29.529	1	0.980173	1.11572	0.99437	1.34502	0.96847	1.0474	1.16858	1.41266		46521.6	49323.1	44207.3	42607.5	42848.8	49194	36574.8	45173.7	46644.4	47896.8	45729.4	48330.5	41358.4	53967.2	38202.6	45599.2
AsPC-1	GEM	Q93034	Cullin-5	CUL5	22	22	62.46	1	1.00233	1.04228	1.00367	0.986515	1.12474	0.953933	1.1616	1.41252		622197	548788	526525	585335	583194	539993	547374	610111	542448	593351	622005	600956	517352	811935	574814	623645
AsPC-1	GEM	A0FGR8-2;A0FGR8;A0FGR8-4;A0FGR8-5	Extended synaptotagmin-2	ESYT2	26	1	95.261	1	0.987992	1.0796	0.963508	1.02323	1.01632	0.995417	1.17207	1.41229		2.10655e+06	2.01631e+06	1.86765e+06	1.95336e+06	2.02734e+06	1.96808e+06	1.9234e+06	1.94735e+06	1.91607e+06	2.03532e+06	2.04469e+06	2.07008e+06	1.76618e+06	2.85185e+06	2.0193e+06	2.08126e+06
AsPC-1	GEM	O00519	Fatty-acid amide hydrolase 1	FAAH	1	1	2.8324	1	1.1214	1.44284	1.13305	1.13906	1.09647	1.03467	1.0113	1.41216		10487.9	12386.5	8584.78	8920.94	7873.4	10185.5	8942.01	7133.11	6505.54	9224.6	8915.52	9810.48	9700.81	11719.5	8298.97	11761.1
AsPC-1	GEM	Q13838;Q13838-2	Spliceosome RNA helicase DDX39B	DDX39B	20	8	55.9	1	0.977498	1.20746	1.07655	1.07742	1.12029	1.23695	1.18191	1.41135		5.55671e+06	5.46143e+06	4.52306e+06	5.37946e+06	4.99695e+06	5.07837e+06	4.71345e+06	5.30468e+06	4.73509e+06	5.9117e+06	4.77926e+06	5.26319e+06	4.45313e+06	6.71293e+06	4.75638e+06	5.43168e+06
AsPC-1	GEM	P16615;P16615-5;P16615-2;P16615-3;P16615-4;O14983-2;O14983;O14983-3	Sarcoplasmic/endoplasmic reticulum calcium ATPase 2	ATP2A2	43	37	212.81	1	0.923911	1.16199	1.08676	1.017	1.19551	1.08232	1.07481	1.41109		1.4855e+07	1.38992e+07	1.19615e+07	1.43182e+07	1.31751e+07	1.29839e+07	1.27669e+07	1.50199e+07	1.25636e+07	1.39787e+07	1.29156e+07	1.37419e+07	1.27854e+07	1.82898e+07	1.29615e+07	1.37247e+07
AsPC-1	GEM	Q13423	NAD(P) transhydrogenase, mitochondrial	NNT	27	27	104.48	1	0.873101	1.10395	1.08746	0.933057	1.09416	1.06895	0.978343	1.41061		5.12761e+06	4.74653e+06	4.29959e+06	4.9659e+06	4.56652e+06	4.3974e+06	4.7129e+06	4.88696e+06	4.46641e+06	4.64794e+06	4.34813e+06	4.99945e+06	5.11012e+06	6.17838e+06	4.37993e+06	4.47692e+06
AsPC-1	GEM	Q969S9-2;Q969S9-3;Q969S9;Q969S9-5;Q969S9-4	Ribosome-releasing factor 2, mitochondrial	GFM2	13	13	47.809	1	0.943622	1.00869	1.08414	0.97669	1.08709	0.962862	1.10997	1.40925		367207	322920	320137	354860	327318	315940	323480	342812	315347	341820	355004	349093	314506	433783	307812	346505
AsPC-1	GEM	Q7L014	Probable ATP-dependent RNA helicase DDX46	DDX46	38	38	132.12	1	1.1802	1.05152	0.969046	0.973694	0.972605	0.966679	1.19931	1.40874		3.995e+06	3.78546e+06	3.60001e+06	3.94949e+06	4.07565e+06	3.68297e+06	3.78248e+06	3.85681e+06	3.96545e+06	4.3017e+06	4.44998e+06	4.71842e+06	3.93428e+06	6.03582e+06	4.28454e+06	4.71488e+06
AsPC-1	GEM	P22087	rRNA 2-O-methyltransferase fibrillarin	FBL	12	10	54.688	1	1.00713	1.10696	0.868179	1.0038	0.945277	0.897706	1.16611	1.40848		3.97987e+06	3.62942e+06	3.27872e+06	3.4863e+06	4.01564e+06	3.46496e+06	3.45185e+06	3.36944e+06	3.5645e+06	3.47224e+06	3.8679e+06	3.54543e+06	3.04038e+06	5.07082e+06	3.6002e+06	4.00824e+06
AsPC-1	GEM	O95685	Protein phosphatase 1 regulatory subunit 3D	PPP1R3D	1	1	2.9649	1	1.11932	1.10242	1.12183	0.815921	1.18759	0.790418	1.04916	1.40812		6891.43	6390.76	5797.04	9212.93	8212.38	5968.61	7315.18	7201.19	6063.71	5442.57	6885.68	7679.46	7319.6	9558.03	6787.78	7713.69
AsPC-1	GEM	Q8NB15;Q8NB15-1	Zinc finger protein 511	ZNF511	1	1	6.6108	1	1.28214	0.910797	1.10693	1.41769	0.945675	1.02116	0.880813	1.40801		3439.52	4679.49	5137.8	5437.02	4911.81	4137.19	2918.26	4885.25	5165.88	4563.11	4468.57	4958.33	5629.26	4228.84	3003.41	4409.94
AsPC-1	GEM	Q2M2I8-2;Q2M2I8	AP2-associated protein kinase 1	AAK1	11	9	31.923	1	0.95886	1.44574	0.786199	0.979985	0.884512	1.17408	0.946164	1.40758		216394	331364	229199	215163	273675	215456	219857	222735	251817	280894	239246	215967	228256	326774	232153	207491
AsPC-1	GEM	P29317;P29317-2;Q9UF33-2;Q9UF33-3;P54764-2;P54764;Q15375-2;Q15375-4;Q15375;Q9UF33	Ephrin type-A receptor 2	EPHA2	30	29	147.67	1	0.937437	1.09175	0.998083	0.998595	1.12892	1.08018	1.01398	1.40748		4.88403e+06	4.77358e+06	4.37241e+06	4.69292e+06	4.70194e+06	4.34987e+06	4.35599e+06	4.70636e+06	4.16892e+06	4.68672e+06	4.33884e+06	4.48696e+06	4.42508e+06	5.9282e+06	4.21191e+06	4.57847e+06
AsPC-1	GEM	Q05048	Cleavage stimulation factor subunit 1	CSTF1	9	9	66.303	1	1.16631	1.0566	1.00145	1.011	1.0109	0.918652	1.13007	1.40704		592794	580138	549063	578049	577214	548954	542982	572398	566228	570200	620691	558585	494294	813544	578195	691380
AsPC-1	GEM	Q13535-2;Q13535-3;Q13535	Serine/threonine-protein kinase ATR	ATR	14	14	23.074	1	0.92803	1.14731	0.983747	1.02731	0.973419	1.03087	1.04987	1.40596		105825	106261	92617.5	114299	116187	114623	111575	101275	104041	111322	107989	106611	101547	148851	105872	98209.2
AsPC-1	GEM	Q02978;Q02978-2	Mitochondrial 2-oxoglutarate/malate carrier protein	SLC25A11	16	16	73.246	1	0.836702	1.12765	0.977525	1.00031	1.29828	1.06016	1.07558	1.40595		1.37122e+06	1.20145e+06	1.06545e+06	1.22652e+06	1.25472e+06	1.1637e+06	1.16334e+06	1.32705e+06	1.02217e+06	1.26214e+06	1.19052e+06	1.25494e+06	1.16676e+06	1.57282e+06	1.11869e+06	1.1473e+06
AsPC-1	GEM	P60602;P60602-2	Reactive oxygen species modulator 1	ROMO1	2	2	13.188	1	0.808334	1.06928	0.985704	1.08107	0.912349	1.24683	1.06272	1.40594		121508	88563.2	82825.3	107915	109481	116191	107477	96622.5	105905	110604	88707.6	100098	94189.8	148836	105862	98218.9
AsPC-1	GEM	Q9BV44	THUMP domain-containing protein 3	THUMPD3	11	11	28.332	1	0.961038	1.06355	1.00691	1.1186	1.04452	0.987751	1.31179	1.40589		330377	286339	269230	326757	324516	300856	268957	299316	286559	298920	302626	328662	250544	442574	314800	317505
AsPC-1	GEM	O95453-2;O95453;O95453-3;O95453-4	Poly(A)-specific ribonuclease PARN	PARN	17	17	55.782	1	0.896793	1.00659	1.02425	0.965967	0.986128	0.945117	1.21076	1.40589		644994	513789	510424	566670	553254	516543	534742	523917	531287	547560	579357	579127	478316	745971	530605	578426
AsPC-1	GEM	Q6L8Q7-2;Q6L8Q7	2,5-phosphodiesterase 12	PDE12	13	13	109.01	1	1.03066	1.17866	0.976784	1.0162	1.04259	0.966576	1.10612	1.40567		810866	798875	677781	784922	803577	713132	701761	811241	778103	822610	851056	798855	722214	1.05138e+06	747958	835725
AsPC-1	GEM	Q13618;Q13618-2;Q13618-3	Cullin-3	CUL3	32	32	215.5	1	1.02404	1.06437	0.968086	0.969408	1.05823	1.0257	1.11043	1.40566		2.70194e+06	2.61166e+06	2.45371e+06	2.58934e+06	2.6747e+06	2.37731e+06	2.45233e+06	2.57031e+06	2.42888e+06	2.75149e+06	2.68254e+06	2.68112e+06	2.41449e+06	3.56621e+06	2.53705e+06	2.7669e+06
AsPC-1	GEM	Q15019;Q15019-2;Q15019-3	Septin-2	37500	18	17	134.89	1	1.04026	1.12734	1.02017	1.01633	1.12656	1.01346	1.22596	1.40532		1.14101e+07	1.12397e+07	9.97014e+06	1.04275e+07	1.02213e+07	1.01646e+07	1.00013e+07	1.10222e+07	9.78399e+06	1.09401e+07	1.07948e+07	1.12775e+07	9.19886e+06	1.45823e+07	1.03765e+07	1.18695e+07
AsPC-1	GEM	P51571	Translocon-associated protein subunit delta	SSR4	5	5	16.491	1	0.891115	2.06641	0.772289	0.987404	0.763313	1.29672	0.983347	1.40504		708241	1.15421e+06	558558	683848	885482	695890	704767	502482	658291	829154	639424	671179	682545	1.11454e+06	793244	631124
AsPC-1	GEM	Q92620;Q92620-2	Pre-mRNA-splicing factor ATP-dependent RNA helicase PRP16	DHX38	23	22	92.425	1	0.9386	0.977905	0.899675	1.01712	0.951236	0.928223	1.13101	1.40473		370535	329355	336796	354108	393595	336868	331199	342798	360371	347098	373939	372852	329664	490832	349414	347784
AsPC-1	GEM	Q96QZ7-6;Q96QZ7-2;Q96QZ7;Q96QZ7-3;Q96QZ7-5;Q96QZ7-7;Q96QZ7-4	Membrane-associated guanylate kinase, WW and PDZ domain-containing protein 1	MAGI1	7	6	17.812	1	1.41385	1.02079	0.943094	1.11987	1.05971	0.990933	0.986308	1.40449		90823	97290.7	95309.2	99228.3	105216	103775	92667.5	116765	110186	100532	101451	112302	113861	125672	89479	128410
AsPC-1	GEM	Q9NZE8;Q9NZE8-2	39S ribosomal protein L35, mitochondrial	MRPL35	3	3	5.8717	1	1.06198	1.20172	0.916555	1.24601	0.928853	0.868299	1.29942	1.4043		210294	169914	141392	159022	173500	161232	129399	158488	170628	168881	194497	197074	151663	292497	208287	223329
AsPC-1	GEM	Q9UBU7-2;Q9UBU7	Protein DBF4 homolog A	DBF4	1	1	1.5586	1	1.10572	0.935406	1.01914	0.543979	0.820322	0.794102	0.887874	1.40428		8925.18	10482.9	11206.7	9095.05	8924.24	6535.84	12014.9	8113.97	9891.21	8575.39	10798.9	9339.61	10519.1	14045	10001.6	9868.76
AsPC-1	GEM	Q96HP0	Dedicator of cytokinesis protein 6	DOCK6	7	6	6.0843	1	1.17535	0.919187	1.21668	0.996983	0.999362	1.29096	1.00337	1.40409		21874.5	21839.9	23760.1	26723.7	21964.6	23328.1	23398.7	20803.7	20817	24084.9	18656.5	23484	23405.2	34817.5	24797.2	25710.3
AsPC-1	GEM	P39210	Protein Mpv17	MPV17	3	3	24.947	1	0.918995	1.00522	1.16041	0.861892	1.12922	1.05596	1.13255	1.40371		272009	253578	252261	287922	248120	211297	245156	275602	244064	254852	241347	252024	222528	320359	228224	249975
AsPC-1	GEM	O95183	Vesicle-associated membrane protein 5	VAMP5	2	2	7.3453	1	0.925736	0.921434	1.0939	0.896018	0.952438	0.978709	0.852472	1.40322		26323.6	30351.5	32939.5	31754.3	29028.6	24505.5	27349.3	29665.3	31146.7	27241.1	27833.7	28660.2	33620.2	39128.1	27884.6	24368.7
AsPC-1	GEM	Q9BST9;Q9BST9-2;Q9BST9-3	Rhotekin	RTKN	9	9	41.171	1	1.06495	0.971534	0.96155	1.06817	1.05395	0.950799	1.10479	1.40301		249105	232791	239612	225538	234557	230165	215476	236764	224645	237033	249299	235252	212939	322904	230150	265286
AsPC-1	GEM	Q8WY36-2;Q8WY36	HMG box transcription factor BBX	BBX	1	1	1.9673	1	1.3597	0.966244	1.71333	0.880075	0.93985	1.04497	0.835034	1.40275		2513.5	4654.73	4817.34	7092.71	4139.72	3278.11	3724.8	4915.01	5229.57	3770.81	3608.54	3216.73	3852.22	5139.72	3664.05	3417.6
AsPC-1	GEM	O75438;O75438-2	NADH dehydrogenase [ubiquinone] 1 beta subcomplex subunit 1	NDUFB1	3	3	2.4222	1	0.952244	0.807059	0.911746	0.740929	1.1445	0.876465	0.943219	1.40206		128954	133761	165739	135962	149122	127620	172243	170494	148968	126502	144332	135740	143911	191713	136736	122796
AsPC-1	GEM	Q9BRJ2	39S ribosomal protein L45, mitochondrial	MRPL45	10	10	30.483	1	0.969559	1.10211	0.992174	1.04739	1.03492	0.940773	1.17895	1.40179		936619	849639	770920	861179	867971	843516	805351	866828	837576	834603	887147	877081	743949	1.15739e+06	825647	908108
AsPC-1	GEM	O14494;O14494-2	Lipid phosphate phosphohydrolase 1	PPAP2A	1	1	12.455	1	0.65033	1.05594	0.8922	0.737132	1.13353	1.04671	1.47301	1.40175		13254.5	10635	10071.6	10237.4	11474.3	10003.6	13570.9	10871	9590.36	12143	11601.1	13287.4	9020.61	14068.8	10036.6	8619.81
AsPC-1	GEM	O75689;O75689-2;O75689-3;Q9NPF8-2;Q9NPF8	Arf-GAP with dual PH domain-containing protein 1	ADAP1	11	11	24.844	1	1.00616	1.17986	0.906398	0.931762	1.00503	0.879908	1.10773	1.40009		369364	319270	270598	319048	351996	291992	313376	329253	327605	324800	369129	319934	288820	471348	336655	371638
AsPC-1	GEM	Q9NY65-2;Q9NY65	Tubulin alpha-8 chain	TUBA8	15	1	1.8941	1	0.881877	1.00597	1.00089	0.992252	0.862257	1.11692	1.10459	1.3994		18117.4	16510	16412	14183.6	14171	17353.9	17489.4	17795.7	20638.6	17678.1	15827.5	15913.7	14406.9	21341.9	15250.8	15977.3
AsPC-1	GEM	Q7Z2W9;Q7Z2W9-2	39S ribosomal protein L21, mitochondrial	MRPL21	6	6	25.042	1	0.933749	1.28037	0.858695	1.00732	0.938231	1.05895	1.13561	1.39828		632444	617802	482520	524245	610513	532512	528642	511284	544945	594967	561847	551758	485870	749183	535790	590544
AsPC-1	GEM	O95295	SNARE-associated protein Snapin	SNAPIN	3	3	12.392	1	0.631524	1.57409	0.859396	0.547931	0.833548	1.23846	1.11135	1.39801		84138.2	98479.2	62562.5	75638.3	88013.3	40184.8	73339.2	70409.6	84469.8	87328.5	70513.8	68571.8	61701.3	85309.5	61022.1	53135.3
AsPC-1	GEM	P15311	Ezrin	EZR	49	38	109.04	1	1.13644	1.13086	0.946649	1.05463	1.02034	0.999863	1.16744	1.39798		3.92698e+07	3.86523e+07	3.41794e+07	3.52537e+07	3.72405e+07	3.5816e+07	3.39606e+07	3.8665e+07	3.78942e+07	4.04972e+07	4.05028e+07	4.08406e+07	3.49829e+07	5.55861e+07	3.97618e+07	4.46277e+07
AsPC-1	GEM	P78346;P78346-2	Ribonuclease P protein subunit p30	RPP30	10	10	26.343	1	0.989403	1.11994	0.953179	1.04027	0.999437	1.00474	1.16592	1.39793		908162	835436	745966	849008	890712	823825	791931	797369	797818	856426	852390	848073	727388	1.1905e+06	851619	898539
AsPC-1	GEM	Q9Y5U4	Insulin-induced gene 2 protein	INSIG2	1	1	3.0796	1	1.04539	1.17827	0.751584	1.08592	0.886577	0.866242	1.18556	1.39767		33038.7	29742.9	25242.8	25856.5	34402.7	30119.5	27736.4	25656.1	28938.3	25400	29322	35148.6	29647.4	41159.3	29448.5	34538.2
AsPC-1	GEM	Q99447;Q99447-3;Q99447-4;Q99447-2	Ethanolamine-phosphate cytidylyltransferase	PCYT2	14	14	77.557	1	1.00703	1.10574	0.986746	0.979583	1.00324	0.997936	1.17232	1.39738		560941	544542	492468	511797	518671	475292	485198	502254	500634	511473	512531	551557	470485	692969	495906	564883
AsPC-1	GEM	O60307	Microtubule-associated serine/threonine-protein kinase 3	MAST3	3	2	5.7511	1	1.29102	0.915423	1.29551	0.805407	1.0583	1.29054	1.31343	1.39704		10501.5	16112.2	17600.8	15720.1	12134.3	12389.7	15383.2	15914.3	15037.6	15757.9	12210.3	17516.5	13336.5	20027.4	14335.6	13557.7
AsPC-1	GEM	Q7L7V1-2;Q7L7V1	Putative pre-mRNA-splicing factor ATP-dependent RNA helicase DHX32	DHX32	6	6	30.196	1	0.925238	1.19204	1.04228	1.00506	1.12936	0.978094	1.31322	1.39704		72951.6	65928.6	55307.3	74558.5	71534	65741.6	65410.3	68867.2	60978.7	67341.5	68849.8	73415.2	55904.5	84627.3	60576.3	67497.6
AsPC-1	GEM	Q9C0D3	Protein zyg-11 homolog B	ZYG11B	5	5	14.654	1	0.841605	1.36477	0.910477	0.961219	1.08678	1.19923	0.992455	1.39701		33940.4	36602.5	26819.5	34744.2	38160.4	33805.7	35169.6	29783.5	27405.3	35979.2	30002	32536.4	32783.7	40540.8	29019.8	28564.4
AsPC-1	GEM	Q10472;Q8IUC8;Q8IUC8-2;Q8IUC8-3;Q10472-2	Polypeptide N-acetylgalactosaminyltransferase 1;Polypeptide N-acetylgalactosaminyltransferase 1 soluble form	GALNT1	15	15	45.309	1	1.14757	1.11287	0.925737	1.04992	1.04412	0.993239	1.11934	1.39674		885414	860579	773300	806504	871202	838303	798441	922402	883424	978924	985587	985381	880326	1.25941e+06	901675	1.01607e+06
AsPC-1	GEM	Q8TDQ7;Q8TDQ7-3;Q8TDQ7-2;Q8TDQ7-4;Q8TDQ7-5	Glucosamine-6-phosphate isomerase 2	GNPDA2	8	3	24.581	1	0.96726	1.29024	0.980219	1.00375	1.01827	1.1067	1.142	1.39602		40150	46223	35825.1	41127.8	41957.7	36453.8	36317.5	38355.9	37667.7	44949.7	40615.9	45398.5	39753.6	54979.8	39383.1	38835.5
AsPC-1	GEM	Q6Q0C0-2;Q6Q0C0	E3 ubiquitin-protein ligase TRAF7	TRAF7	4	4	10.746	1	0.904193	1.31679	0.945789	1.16414	1.00917	1.03157	1.02584	1.39569		32821.1	33910.2	25752.1	25977.9	27466.9	29337.4	25201	26231.4	25993	32142.5	31158.8	25068.7	24437.2	36200.2	25937.1	29676.6
AsPC-1	GEM	P33993;P33993-3;P33993-2	DNA replication licensing factor MCM7	MCM7	33	32	107.63	1	0.944029	1.14343	0.967533	1.12075	1.08749	1.12037	1.11741	1.39562		4.25644e+06	4.33895e+06	3.79468e+06	4.00625e+06	4.14068e+06	4.30234e+06	3.83882e+06	4.23452e+06	3.89383e+06	4.43357e+06	3.95722e+06	4.31754e+06	3.86387e+06	4.91154e+06	3.51926e+06	4.0182e+06
AsPC-1	GEM	Q12933-3;Q12933;Q12933-2;Q12933-4	TNF receptor-associated factor 2	TRAF2	14	14	30.55	1	1.02827	0.951937	0.987639	1.0093	1.03091	0.917388	1.12602	1.39515		260709	241802	254010	238567	241552	244412	242161	253413	245816	228380	248945	257966	229095	325272	233144	268078
AsPC-1	GEM	Q6P1Q0-4;Q6P1Q0-2;Q6P1Q0;Q6P1Q0-7	LETM1 domain-containing protein 1	LETMD1	3	3	10.091	1	0.956593	1.08951	0.934241	1.02469	0.844948	1.07894	1.04587	1.39486		36471.9	32477	29808.7	29349.3	31415.1	28299.5	27617.7	28275.2	33463.8	30067	27867.1	28980	27708.9	47559.5	34096.1	34888.8
AsPC-1	GEM	Q9Y312	Protein AAR2 homolog	AAR2	9	8	68.456	1	0.919702	1.25036	0.962996	1.15604	1.14412	1.33188	0.911349	1.39434		585484	610094	487934	605835	629115	586870	507657	618115	540256	635560	477188	535801	587921	671078	481286	538471
AsPC-1	GEM	Q2M389;Q2M389-2	WASH complex subunit 7	KIAA1033	27	27	97.054	1	0.952629	1.16116	0.895373	1.1253	1.05856	1.10411	1.183	1.39429		1.10227e+06	1.06678e+06	918726	1.02106e+06	1.14037e+06	1.08685e+06	965827	1.04306e+06	985360	1.15137e+06	1.0428e+06	1.07033e+06	904767	1.45509e+06	1.0436e+06	1.05005e+06
AsPC-1	GEM	Q9BXJ4-2;Q9BXJ4;Q9BXJ4-3	Complement C1q tumor necrosis factor-related protein 3	C1QTNF3	1	1	2.871	1	1.10934	1.72675	1.28245	0.956107	1.3398	1.07855	0.832112	1.39418		3780.49	4294.49	2487.03	6039.87	4709.64	3560.14	3723.58	5877.65	4386.95	2927.8	2714.57	3833.2	4606.59	4293.14	3079.34	4193.86
AsPC-1	GEM	P52739-2;P52739	Zinc finger protein 131	ZNF131	3	3	7.7701	1	0.966997	1.56331	1.06658	0.917641	0.85202	1.41031	1.23539	1.39406		32444.4	36824.3	23555.4	33066.4	31002.2	26184.8	28534.9	26089	30620.2	31502.4	22337.3	35662.4	28867.2	33292.9	23882	31373.6
AsPC-1	GEM	Q9UHW9-6;Q9UHW9-5;Q9UHW9-2;Q9UHW9-3;Q9UHW9-4;Q9UHW9;Q9UP95-4;Q9UP95-3;Q9UP95-5;Q9UP95-2;Q9UP95-6;Q9UP95;Q9UP95-7	Solute carrier family 12 member 6;Solute carrier family 12 member 4	SLC12A6;SLC12A4	4	3	7.0418	1	0.926969	0.975788	1.04373	1.03509	1.0295	0.933925	1.16145	1.39393		93788.8	85142.9	87255.5	89493.2	85743.5	82303.7	79513.6	86417.9	83941.7	87310.5	93487.7	93799.3	80760.5	119487	85719.2	86939.2
AsPC-1	GEM	Q6ZW49;Q6ZW49-2;Q6ZW49-1	PAX-interacting protein 1	PAXIP1	6	6	19.654	1	1.06658	0.950626	1.17423	0.850361	0.992334	1.1753	1.04593	1.39331		50446.6	48326.6	50836.6	52708.3	44887.5	45415.7	53407.6	53108.1	53518.3	55700.4	47392.5	54733.4	52329.7	69808.1	50102.5	53805.1
AsPC-1	GEM	Q8WWK9-6;Q8WWK9-5;Q8WWK9;Q8WWK9-4	Cytoskeleton-associated protein 2	CKAP2	8	8	12.004	1	1.1749	0.846038	0.896324	1.069	0.881535	0.914844	0.967995	1.39305		100751	119210	140904	106979	119354	120080	112330	109039	123692	103997	113677	111890	115589	167890	120520	118372
AsPC-1	GEM	Q9NWF9-1;Q9NWF9;Q9NWF9-3	E3 ubiquitin-protein ligase RNF216	RNF216	2	2	2.7894	1	0.874643	1.02843	1.36057	1.2158	1.36297	1.27291	0.855989	1.39276		59775.1	58191.8	56582.9	69242.8	50892.7	62909.1	51742.9	69491	50985.1	59267.8	46561	48447.1	56597.8	63345.9	45482.3	52281.9
AsPC-1	GEM	Q9NRW7;Q9NRW7-2	Vacuolar protein sorting-associated protein 45	VPS45	15	15	53.252	1	1.01537	1.08154	1.13618	1.04007	1.23102	1.0392	0.912683	1.39247		319643	325456	300919	329331	289859	314376	302263	361811	293912	316263	304334	290866	318693	395359	283927	324555
AsPC-1	GEM	Q9P0U3-2;Q9P0U3	Sentrin-specific protease 1	SENP1	3	3	3.3369	1	0.931226	1.00229	0.99091	1.01109	0.891213	0.89454	1.17454	1.39243		51563	37296.7	37211.4	41570	41951.3	40836	40387.9	33423.8	37503.7	39153.4	43769.3	44640.3	38006.7	54468.5	39117.7	48016.8
AsPC-1	GEM	Q96GX5;Q96GX5-3;Q96GX5-2	Serine/threonine-protein kinase greatwall	MASTL	11	10	29.468	1	1.51561	0.945475	0.877199	0.922095	1.0868	0.997882	1.25842	1.39134		72857.9	74853	79169.7	66121	75377.4	67429.4	73126.3	83787.4	77095.8	97533.3	97740.3	121884	96855.1	135345	97277.2	110424
AsPC-1	GEM	Q9H4L7-2;Q9H4L7;Q9H4L7-3	SWI/SNF-related matrix-associated actin-dependent regulator of chromatin subfamily A containing DEAD/H box 1	SMARCAD1	9	9	23.538	1	0.89873	0.957534	0.957333	0.986052	0.955285	0.920081	1.27253	1.39079		112100	102869	107431	112541	117557	105618	107112	100321	105017	116528	126650	122608	96350.4	149702	107638	100748
AsPC-1	GEM	P43378	Tyrosine-protein phosphatase non-receptor type 9	PTPN9	4	4	9.5779	1	1.07586	0.910318	0.965238	0.868279	1.15091	0.898887	1.22483	1.38996		30419.4	27314.1	30005	31985.3	33137.2	28858.5	33236.4	30897.2	26846	29664.9	33001.8	29274.6	23901	42165	30335.4	32726.9
AsPC-1	GEM	Q9Y6N5	Sulfide:quinone oxidoreductase, mitochondrial	SQRDL	22	22	43.956	1	1.04498	1.03948	0.914784	1.06096	1.00433	1.02895	1.12402	1.38993		1.84394e+06	1.75374e+06	1.68713e+06	1.69635e+06	1.85438e+06	1.7999e+06	1.69648e+06	1.71093e+06	1.70356e+06	1.87131e+06	1.81867e+06	1.81429e+06	1.6141e+06	2.46447e+06	1.77309e+06	1.92688e+06
AsPC-1	GEM	Q8IZ81	ELMO domain-containing protein 2	ELMOD2	3	3	6.213	1	0.822737	1.2607	0.795322	0.967632	1.23953	0.901881	1.14108	1.3899		73104.8	61300.8	48624.4	54140.5	68073.7	56977.3	58883.2	68525.3	55283.4	57403.3	63648.4	56883.1	49850.1	88643.7	63777	60146
AsPC-1	GEM	Q13451;Q13451-2	Peptidyl-prolyl cis-trans isomerase FKBP5;Peptidyl-prolyl cis-trans isomerase FKBP5, N-terminally processed	FKBP5	21	21	47.885	1	1.14796	1.11611	1.03092	1.02592	1.04501	1.03041	1.19459	1.38851		2.25342e+06	2.41494e+06	2.16372e+06	2.20218e+06	2.13613e+06	2.16305e+06	2.1084e+06	2.37305e+06	2.27085e+06	2.44771e+06	2.37548e+06	2.42271e+06	2.02807e+06	3.15369e+06	2.27128e+06	2.58685e+06
AsPC-1	GEM	Q13315	Serine-protein kinase ATM	ATM	16	16	45.057	1	0.994436	1.16874	0.868608	0.932992	0.977768	0.923658	1.10885	1.38822		127695	119668	102391	126964	146170	124370	133303	122820	125612	123234	133420	134533	121327	173470	124959	126985
AsPC-1	GEM	Q96G03;Q96G03-2	Phosphoglucomutase-2	PGM2	18	18	95.795	1	0.933814	1.07259	1.01448	0.954459	1.10123	1.03002	1.03653	1.38788		1.45134e+06	1.42682e+06	1.33026e+06	1.42654e+06	1.40619e+06	1.32652e+06	1.38981e+06	1.43933e+06	1.30701e+06	1.39204e+06	1.35147e+06	1.41481e+06	1.36495e+06	1.93521e+06	1.39437e+06	1.35528e+06
AsPC-1	GEM	Q14674-2;Q14674	Separin	ESPL1	2	2	4.7399	1	1.00424	0.710114	0.709103	1.12449	1.79874	0.82715	0.374922	1.38745		4554.67	3306.28	4655.98	4373.61	6167.81	3589.85	3192.43	5097.88	2834.14	3543.16	4283.57	1921.68	5125.53	5541.51	3994.03	4573.98
AsPC-1	GEM	Q92551-2;Q92551	Inositol hexakisphosphate kinase 1	IP6K1	2	2	2.0463	1	1.01322	1.27895	1.11693	0.983783	1.20567	0.995532	0.870696	1.38697		32292.2	35343.3	27634.6	34847.1	31199	30573	31077	37770.5	31327.5	32069.7	32213.7	29987.5	34440.8	44390	32005.1	32719.1
AsPC-1	GEM	P07900-2;P07900;Q14568	Heat shock protein HSP 90-alpha	HSP90AA1	43	25	131.14	1	1.03799	1.16084	0.961678	1.0822	1.07413	1.10018	1.20253	1.38662		5.06242e+07	5.02153e+07	4.32577e+07	4.69385e+07	4.88089e+07	4.80336e+07	4.43851e+07	5.03322e+07	4.68588e+07	5.06985e+07	4.6082e+07	4.99272e+07	4.15183e+07	6.56009e+07	4.73098e+07	5.25475e+07
AsPC-1	GEM	P02679-2;P02679	Fibrinogen gamma chain	FGG	1	1	1.9633	1	1.06601	0.631337	0.646023	0.776105	1.22277	0.677437	1.0302	1.38653		2977.24	2520.36	3992.1	2477.28	3834.65	2582.59	3327.63	4544.57	3716.61	2375.36	3506.39	4165.31	4043.21	2828.63	2040.08	3173.78
AsPC-1	GEM	Q6P0Q8-2;Q6P0Q8	Microtubule-associated serine/threonine-protein kinase 2	MAST2	3	2	3.0561	1	0.843065	1.48393	0.667563	1.41552	0.761522	1.14042	1.15692	1.38602		17676.3	18693.1	12597	15107.6	22631	18450	13034.1	10993.9	14436.8	19170	16809.6	18052.4	15603.8	24112	17396.6	14902.2
AsPC-1	GEM	O60503	Adenylate cyclase type 9	ADCY9	2	2	10.928	1	0.890327	1.07329	0.711454	1.03315	1.11653	1.1222	1.22918	1.3859		14793.5	9768.55	9101.46	9623.85	13527	9537.85	9231.82	11733.5	10508.9	11122.3	9911.14	11686.7	9507.75	14856	10719.4	13171
AsPC-1	GEM	O95260	Arginyl-tRNA--protein transferase 1	ATE1	10	1	1.3269	1	0.768038	1.02713	0.843369	0.490409	1.06338	1.02779	1.1936	1.38589		6215.14	8156.84	7941.36	7801.04	9249.85	3908.51	7969.88	7071.87	6650.36	8035.52	7818.26	8197.69	6868.01	11234.3	8106.21	4773.47
AsPC-1	GEM	P56277	Cx9C motif-containing protein 4	CMC4	1	1	2.5777	1	1.14766	0.898899	1.13837	0.676107	1.27321	1.49187	1.21681	1.38478		5646.59	9425.52	10485.6	10230.7	8987.14	7411.42	10961.9	11674.7	9169.49	10730.9	7192.94	10700.3	8793.78	12126.5	8757.03	6480.36
AsPC-1	GEM	P50281	Matrix metalloproteinase-14	MMP14	9	8	25.112	1	1.15148	1.07332	1.03985	0.951156	0.948262	1.13236	1.19191	1.38455		46206.4	51438.6	47924.7	48608.3	46745.6	47492.8	49931.7	46080.9	48595.1	50555.7	44646.3	55891.7	46892.4	69460.9	50168.6	53205.6
AsPC-1	GEM	O95363	Phenylalanine--tRNA ligase, mitochondrial	FARS2	5	5	14.638	1	0.901549	1.06137	0.952254	0.960497	1.029	1.06496	1.17404	1.3845		46521.6	42226.8	39785.3	41596.4	43682	40017.5	41663.3	41956.4	40773.8	40902.1	38407.3	41129.2	35032.3	53448.3	38604.9	41941.5
AsPC-1	GEM	Q92887;O15440-5;O15440	Canalicular multispecific organic anion transporter 1	ABCC2	15	15	27.95	1	1.06503	1.02383	1.06843	0.85342	1.06625	0.973173	1.11676	1.38435		233198	204714	199950	228218	213602	175685	205860	226552	212475	226073	232305	223156	199825	289715	209278	248364
AsPC-1	GEM	Q14156-3;Q14156-2;Q14156	Protein EFR3 homolog A	EFR3A	9	9	19.021	1	0.957275	1.03482	0.890002	0.909686	0.925496	1.02091	0.974249	1.38369		79936	73187	70724.5	63343.6	71172.5	64987.4	71439.4	64256.9	69429.7	77550	75961.8	71610.4	73503.2	85922.7	62096.9	76520.7
AsPC-1	GEM	Q6ZMK1;Q6ZMK1-2;Q6ZMK1-4	Cysteine and histidine-rich protein 1	CYHR1	4	4	2.9999	1	0.975405	0.85231	1.03795	0.792725	0.974962	0.971199	1.1018	1.38361		38128	28246	33140.6	35508.5	34210.1	25173.6	31755.8	34680	35570.6	35492.6	36545.1	32764.6	29737.2	46459.6	33578.6	37190.2
AsPC-1	GEM	Q9UHQ1-4;Q9UHQ1-3;Q9UHQ1;Q9UHQ1-2	Nuclear prelamin A recognition factor	NARF	3	2	7.0214	1	0.986954	1.18505	0.914057	0.945804	0.784341	0.822869	0.857808	1.38325		7919.43	7452.48	6288.74	6329.48	6924.6	6606.65	6985.22	5237.17	6677.17	7058.04	8577.35	7458.66	8695.02	7871.01	5690.24	7816.11
AsPC-1	GEM	Q6IA69;Q6IA69-2	Glutamine-dependent NAD(+) synthetase	NADSYN1	8	8	32.729	1	0.967655	1.07908	0.980032	0.980435	1.04774	0.964558	1.12591	1.38301		159977	146462	135728	155894	159070	134337	137018	157320	150152	155218	160922	160364	142430	205839	148834	154803
AsPC-1	GEM	P11274-2;P11274	Breakpoint cluster region protein	BCR	20	18	58.544	1	1.0468	1.19542	0.882047	0.957152	0.891155	1.16825	0.953949	1.3824		429049	484151	405005	441849	500936	434175	453611	416843	467756	526563	450727	439435	460649	656047	474571	449128
AsPC-1	GEM	O14936-3;O14936-4;O14936-6;O14936-2;O14936;O14936-5	Peripheral plasma membrane protein CASK	CASK	11	11	34.862	1	0.981457	1.05751	0.87642	1.10055	0.904228	0.971033	1.10604	1.38228		245953	240996	227891	225604	257416	232796	211528	230782	255226	237653	244742	234569	212080	335482	242702	241393
AsPC-1	GEM	Q9NX20	39S ribosomal protein L16, mitochondrial	MRPL16	6	6	11.225	1	1.12468	1.08633	0.926407	1.0403	1.06065	0.875049	1.05322	1.3804		877129	790521	727700	765319	826115	814331	782781	863168	813813	795491	909082	821900	780369	1.15164e+06	834280	986486
AsPC-1	GEM	O14545;O14545-2	TRAF-type zinc finger domain-containing protein 1	TRAFD1	6	6	28.59	1	1.07916	1.25777	0.891213	1.09763	0.952712	1.13845	0.990718	1.38027		113408	157094	124899	119563	134158	125049	113927	121594	127629	138387	121558	131638	132871	171539	124279	122386
AsPC-1	GEM	Q13889;Q13889-2	General transcription factor IIH subunit 3	GTF2H3	5	5	6.1226	1	0.976094	1.04716	1.15998	1.08507	1.02203	0.962779	1.29815	1.38022		71538.5	62128.3	59330.6	64754.7	55823.8	56161.3	51758.4	65421.9	64012	65258.9	67781.8	68610	52852.1	80120.4	58049	69828.3
AsPC-1	GEM	Q13287	N-myc-interactor	NMI	12	12	23.74	1	1.10528	1.29274	1.00486	0.941648	1.05351	1.06881	1.11316	1.37993		863086	915748	708375	881243	876978	890806	946007	951855	903507	991402	927572	1.04017e+06	934432	1.2926e+06	936713	953951
AsPC-1	GEM	Q96T37-4;Q96T37-2;Q96T37-3;Q96T37	Putative RNA-binding protein 15	RBM15	23	21	141.62	1	1.23701	1.00547	0.896729	0.941528	0.968665	0.891773	1.06258	1.3798		382129	361659	359691	352392	392975	361968	384447	396078	408891	392458	440088	415867	391374	597618	433120	472699
AsPC-1	GEM	Q9NW82	WD repeat-containing protein 70	WDR70	9	9	25.878	1	1.00502	1.08409	0.960917	0.95245	0.934339	0.930122	1.02628	1.3797		161627	161977	149412	170810	177757	150003	157492	157107	168147	155353	167025	155548	151565	215627	156286	162439
AsPC-1	GEM	P27338;P27338-2	Amine oxidase [flavin-containing] B	MAOB	16	16	31.888	1	1.04102	1.06748	0.969914	1.05687	1.0654	1.03997	1.07952	1.37951		1.72762e+06	1.67954e+06	1.57337e+06	1.66164e+06	1.71318e+06	1.65112e+06	1.56228e+06	1.80023e+06	1.68972e+06	1.77957e+06	1.71117e+06	1.76804e+06	1.6378e+06	2.28496e+06	1.65636e+06	1.79848e+06
AsPC-1	GEM	O60934	Nibrin	NBN	13	13	51.955	1	1.0304	1.01256	1.00189	0.889471	0.98706	0.877059	0.980398	1.37931		228963	229668	226820	224957	224534	199039	223772	222322	225237	205632	234457	205822	209937	282510	204820	235925
AsPC-1	GEM	P20340;P20340-3;Q9NRW1;Q9NRW1-2;Q14964	Ras-related protein Rab-6A	RAB6A	15	1	18.796	1	0.932427	1.03693	0.969734	1.05314	0.97849	0.845724	0.966364	1.37876		74630.1	68998.9	66541.7	66781	68865.2	72152.3	68511.3	66426	67886.3	59712.1	70604.8	70536.5	72991.6	86129.6	62469	69587.1
AsPC-1	GEM	Q5VV41;Q5VV41-2	Rho guanine nucleotide exchange factor 16	ARHGEF16	14	14	50.143	1	1.044	0.987151	1.05011	0.929908	1.0099	1.06187	1.24535	1.37875		498064	480043	486292	466494	444233	434296	467031	469169	464572	523709	493193	520628	418057	631919	458327	519977
AsPC-1	GEM	Q7L2J0;Q7L2J0-2	7SK snRNA methylphosphate capping enzyme	MEPCE	11	11	90.041	1	1.12187	1.27482	0.853655	1.09057	0.860947	1.06498	1.01313	1.37822		345045	406007	318483	341647	400216	363302	333129	325208	377734	381902	358601	332503	328193	485996	352625	387095
AsPC-1	GEM	Q13347	Eukaryotic translation initiation factor 3 subunit I	EIF3I	16	16	61.97	1	1.04237	1.13882	0.933612	1.00568	1.00544	0.967985	1.03704	1.37798		3.27606e+06	3.31662e+06	2.91232e+06	3.01624e+06	3.23072e+06	2.96151e+06	2.94477e+06	3.09798e+06	3.08122e+06	3.34719e+06	3.4579e+06	3.15741e+06	3.04463e+06	4.52125e+06	3.28108e+06	3.41486e+06
AsPC-1	GEM	Q6P3X3	Tetratricopeptide repeat protein 27	TTC27	11	11	39.696	1	0.962672	1.01152	1.08421	1.00609	1.20675	1.02611	1.00502	1.37793		219097	212701	210279	207652	191524	197862	196666	226751	187903	212814	207399	203449	202432	241066	174948	210918
AsPC-1	GEM	P08240-2;P08240	Signal recognition particle receptor subunit alpha	SRPR	21	21	85.282	1	0.912419	1.05663	0.962046	1.01205	1.15311	1.03956	1.16504	1.37714		2.18365e+06	1.9807e+06	1.87455e+06	2.00854e+06	2.08778e+06	1.95668e+06	1.93338e+06	2.17181e+06	1.88343e+06	2.09627e+06	2.0165e+06	2.00935e+06	1.72471e+06	2.53545e+06	1.84109e+06	1.9924e+06
AsPC-1	GEM	Q96GM8;Q96GM8-2	Target of EGR1 protein 1	TOE1	8	8	26.954	1	0.960392	1.18515	1.01128	1.10911	1.00147	1.16301	1.11543	1.37695		233159	251708	212385	234659	232043	237707	214323	215856	215539	266801	229405	226977	203489	313369	227581	223924
AsPC-1	GEM	Q96RR1;Q96RR1-2;Q96RR1-3	Twinkle protein, mitochondrial	PEO1	3	3	4.5934	1	1.05904	0.894687	1.02626	0.759606	1.05278	0.853119	0.8407	1.37694		19615.4	14008.6	15657.6	18320.5	17851.7	15080.4	19852.9	16294.6	15477.7	13475.1	15795.1	15373.8	18286.9	18620.9	13523.4	20773.5
AsPC-1	GEM	O00139-2	Kinesin-like protein KIF2A	KIF2A	21	1	42.929	1	1.01182	1.02324	0.964951	0.983314	1.03955	0.993357	1.13527	1.37682		863222	792102	774109	780698	809054	760482	773387	803963	773374	850250	855936	836238	736602	1.07568e+06	781278	873425
AsPC-1	GEM	Q9HC21;Q9HC21-2	Mitochondrial thiamine pyrophosphate carrier	SLC25A19	8	8	37.451	1	0.941752	1.10958	0.978846	0.883383	1.11703	0.983735	1.0206	1.37561		136663	127167	114608	119363	121942	107470	121657	128220	114787	120227	122215	127827	125247	175195	127358	128703
AsPC-1	GEM	P35754	Glutaredoxin-1	GLRX	5	5	24.001	1	1.10157	0.850315	1.0826	0.95276	1.13385	0.89025	0.892372	1.3753		558218	630583	741587	636855	588264	626447	657508	782101	689776	551707	619722	646122	724050	936718	681101	614915
AsPC-1	GEM	Q9UIJ5	Palmitoyltransferase ZDHHC2	ZDHHC2	1	1	1.2198	1	1.09149	1.19633	0.55391	1.468	1.00774	1.803	0.587119	1.37497		5587.94	4678.5	3910.71	4860.04	8774.06	5194.65	3538.58	5517.18	5474.81	7097	3936.21	3950.94	6729.36	4929.25	3585	6099.16
AsPC-1	GEM	P84098	60S ribosomal protein L19	RPL19	7	6	11.672	1	0.563282	1.16764	0.715313	1.32504	0.790652	1.17338	0.698183	1.37418		1.03493e+07	1.25098e+07	1.07137e+07	8.68518e+06	1.21418e+07	1.19056e+07	8.98504e+06	8.51703e+06	1.07722e+07	1.21187e+07	1.0328e+07	7.21392e+06	1.03324e+07	1.22415e+07	8.90823e+06	5.82957e+06
AsPC-1	GEM	Q9BTX3	Transmembrane protein 208	TMEM208	1	1	2.904	1	0.667807	1.55609	1.22643	1.45047	1.42649	1.56814	1.48191	1.37416		7132.48	8974.78	5767.53	8927.01	7278.88	9214.71	6352.93	9567.83	6707.25	8701.07	5548.66	8559.26	5775.81	10549.9	7677.34	4763.11
AsPC-1	GEM	Q9UFN0;Q9BS92	Protein NipSnap homolog 3A	NIPSNAP3A	6	6	21.157	1	0.830004	1.02406	0.924757	0.974251	0.94673	0.957229	1.20635	1.37414		396757	324670	317043	338162	365677	320305	328771	309926	327365	339791	354974	360023	298439	477495	347487	329310
AsPC-1	GEM	Q9H8Y5	Ankyrin repeat and zinc finger domain-containing protein 1	ANKZF1	4	4	4.9969	1	1.04702	1.09363	0.971626	1.18868	0.72492	1.19848	0.64159	1.37411		26602.7	29164	26667.2	31519.4	32439.8	32024.4	26941.2	22947.2	31654.8	29269	24421.7	21739.5	33883.8	36565.8	26610.5	27853.6
AsPC-1	GEM	O00267-2;O00267	Transcription elongation factor SPT5	SUPT5H	30	30	97.348	1	0.99337	1.03859	1.0072	1.06459	1.09906	1.0452	1.03716	1.3733		908006	832233	801312	911247	904736	870156	817362	920721	837736	894326	855653	866101	835067	1.09009e+06	793773	901985
AsPC-1	GEM	Q15291;Q15291-2	Retinoblastoma-binding protein 5	RBBP5	16	16	37.969	1	0.976466	1.05836	1.01975	1.03548	1.08404	0.990937	1.14588	1.37321		773850	682161	644545	738906	724593	703735	679623	749429	691329	734431	741148	740768	646461	930356	677503	755638
AsPC-1	GEM	Q04446	1,4-alpha-glucan-branching enzyme	GBE1	15	15	51.308	1	1.01247	1.17402	0.940675	1.10733	1.03484	1.08272	1.09948	1.37278		575130	582067	495788	583461	620258	578661	522575	583877	564220	620084	572709	598221	544094	773457	563424	582303
AsPC-1	GEM	O60563;O60563-2	Cyclin-T1	CCNT1	8	8	13.288	1	0.983654	1.05641	0.956565	1.14004	1.01421	1.02114	1.12971	1.37269		96086	86010.1	81417.5	85436.8	89316.2	93660.3	82155.5	84274.5	83093.5	94427.3	92472.2	92098	81523.8	115716	84298.7	94515.3
AsPC-1	GEM	Q9ULJ7;Q9ULJ7-2	Ankyrin repeat domain-containing protein 50	ANKRD50	2	2	9.5545	1	0.951056	0.995801	1.18669	0.978998	1.15123	1.07423	1.37645	1.37268		17675.3	13550.1	13607.3	16044.8	13520.6	15447.8	15779.2	13690.8	11892.3	17068.6	15889.1	14111.9	10252.4	17920.4	13055	16810.2
AsPC-1	GEM	Q2TAA5	GDP-Man:Man(3)GlcNAc(2)-PP-Dol alpha-1,2-mannosyltransferase	ALG11	3	3	9.5086	1	0.705998	0.967366	0.899142	0.756518	0.904068	0.925583	1.21485	1.37229		32595.7	22670.4	23435.2	22025.8	24496.5	21677.8	28654.7	22420.2	24799.2	24782.4	26774.8	25534.2	21018.4	32201.4	23465.5	23012.5
AsPC-1	GEM	Q96MH6;Q96MH6-2;Q96MH6-3	Transmembrane protein 68	TMEM68	6	6	17.153	1	0.980675	1.08432	0.957505	0.973459	1.04708	1.15954	1.05465	1.37226		96128.9	92105.9	84943.4	86149.6	89973	83379.2	85652.5	83972.5	80197.1	98637.5	85066.2	82458.5	78186	115187	83939.8	94271.2
AsPC-1	GEM	Q9UGI8-2;Q9UGI8	Testin	TES	23	23	68.963	1	1.09543	1.03828	0.900394	0.979766	1.00173	0.9893	1.01262	1.37189		6.63477e+06	7.4115e+06	7.13825e+06	6.37212e+06	7.07703e+06	6.69784e+06	6.83616e+06	6.83146e+06	6.81967e+06	6.94744e+06	7.02259e+06	6.92696e+06	6.84066e+06	1.0231e+07	7.45757e+06	7.26795e+06
AsPC-1	GEM	O15226;O15226-2	NF-kappa-B-repressing factor	NKRF	18	18	40.795	1	0.982207	0.956675	0.983509	1.00628	1.08445	0.915171	1.17386	1.37187		713716	623849	652102	656444	667451	598389	594655	685396	632023	618405	675726	669007	569918	807719	588773	701017
AsPC-1	GEM	Q9Y5Y0-2;Q9Y5Y0	Feline leukemia virus subgroup C receptor-related protein 1	FLVCR1	1	1	4.4097	1	0.91901	1.13472	0.931532	0.829597	0.982196	0.964753	1.19716	1.37186		33815.5	27463.3	24202.7	21673.4	23266.3	22600.6	27242.8	26946.4	27434.9	24556.1	25453.3	28927.7	24163.7	33638.6	24520.5	31076.8
AsPC-1	GEM	Q86TS9-2;Q86TS9-3;Q86TS9	39S ribosomal protein L52, mitochondrial	MRPL52	1	1	10.678	1	0.659194	1.0231	1.10575	0.502582	1.21245	1.2967	1.29869	1.37167		47611.7	48684.6	47585.6	57364	51877.8	23856.8	47468.4	55110.5	45453.8	53021.7	40889.7	47712.1	36738.7	48211.7	35148.2	31385.3
AsPC-1	GEM	P78356;P78356-2	Phosphatidylinositol 5-phosphate 4-kinase type-2 beta	PIP4K2B	6	3	9.3427	1	1.07972	1.12325	0.988611	1.00057	1.19794	0.904909	1.18149	1.37122		70305	83155.7	74031.4	69818.3	70622.7	65964.7	65927.1	78190.2	65270.6	70115.4	77483.4	73851.6	62507.1	92100.5	67166.6	75909.5
AsPC-1	GEM	Q6PML9	Zinc transporter 9	SLC30A9	2	2	3.6612	1	1.11874	1.48748	0.970095	0.970413	0.962673	1.26498	0.924309	1.37086		9358.09	8281.56	5567.5	6136.63	6325.8	8030.05	8274.89	7861.32	8166.13	9714.73	7679.73	8104.98	8768.69	10090	7360.3	10469.3
AsPC-1	GEM	Q8IZV5	Retinol dehydrogenase 10	RDH10	5	5	19.248	1	1.04161	1.16867	0.843383	1.02116	0.948399	0.978224	1.22444	1.37053		73302.9	67714.9	57941.9	61203.9	72569.5	69370.7	67933.5	71097.5	74965.8	69786.8	71340.3	73738	60222	91418.3	66702.9	76352.8
AsPC-1	GEM	Q6ZXV5-2;Q6ZXV5	Transmembrane and TPR repeat-containing protein 3	TMTC3	8	8	14.283	1	1.25362	0.893643	1.06999	1.34202	0.931747	1.04525	1.20754	1.36996		127597	116326	130170	126826	118530	149082	111087	130257	139799	148603	142169	168770	139764	185381	135319	159958
AsPC-1	GEM	Q9NYH9	U3 small nucleolar RNA-associated protein 6 homolog	UTP6	21	21	53.253	1	0.972202	1.10676	1.04897	1.04693	0.993838	1.01293	1.21543	1.36992		683659	639444	577765	661883	630986	601906	574924	610197	613980	678415	669755	680499	559885	883141	644665	664655
AsPC-1	GEM	Q15542-2;Q15542	Transcription initiation factor TFIID subunit 5	TAF5	7	7	11.096	1	1.15522	0.754783	1.04736	0.895846	1.05344	0.898542	0.975635	1.36941		61591.3	55258.8	73211.5	61676.5	58887.4	65553.6	73175.1	69049.5	65546.7	62058.7	69066	66786.1	68454	98607.9	72007.8	71151.4
AsPC-1	GEM	Q8TEU7;Q8TEU7-4;Q8TEU7-5;Q8TEU7-3;Q8TEU7-2;Q8TEU7-6	Rap guanine nucleotide exchange factor 6	RAPGEF6	9	8	18.757	1	1.03195	1.02887	0.989192	0.974452	0.936281	1.03996	0.974557	1.36877		103864	105724	102757	104865	106011	99427.2	102034	105997	113210	102857	98904.3	103987	106702	131237	95879.4	107183
AsPC-1	GEM	P50914	60S ribosomal protein L14	RPL14	8	8	22.654	1	1.21065	1.22853	0.979467	0.976154	1.04189	0.873823	1.14506	1.36876		5.74955e+06	6.52245e+06	5.30916e+06	5.7125e+06	5.83226e+06	5.1282e+06	5.25347e+06	5.79091e+06	5.55811e+06	5.39328e+06	6.17206e+06	6.02937e+06	5.26556e+06	8.37842e+06	6.12119e+06	6.96066e+06
AsPC-1	GEM	O94901-9;O94901-5;O94901-8;O94901;O94901-6;O94901-3;O94901-2;O94901-7	SUN domain-containing protein 1	SUN1	18	17	51.174	1	0.863799	1.06207	0.879784	1.06751	1.10531	1.07464	0.967713	1.36806		589124	559321	526632	535689	608887	556290	521111	569991	515684	559409	520554	547293	565553	711272	519914	508885
AsPC-1	GEM	Q9NP72-2;Q9NP72;Q9NP72-3	Ras-related protein Rab-18	RAB18	9	9	35.817	1	1.04291	1.17814	0.993028	0.991664	0.981545	1.04473	1.12994	1.36796		1.45456e+06	1.42185e+06	1.20686e+06	1.28304e+06	1.29205e+06	1.26395e+06	1.27458e+06	1.33936e+06	1.36454e+06	1.41403e+06	1.35349e+06	1.36534e+06	1.20833e+06	1.71416e+06	1.25308e+06	1.51698e+06
AsPC-1	GEM	Q9GZL7	Ribosome biogenesis protein WDR12	WDR12	12	12	26.426	1	1.05479	1.11382	0.941084	0.981561	1.06751	1.00788	1.07854	1.36788		1.65276e+06	1.3946e+06	1.25208e+06	1.49175e+06	1.58514e+06	1.53108e+06	1.55984e+06	1.57463e+06	1.47504e+06	1.65326e+06	1.64034e+06	1.55789e+06	1.44445e+06	2.10123e+06	1.53613e+06	1.74332e+06
AsPC-1	GEM	Q6IQ22	Ras-related protein Rab-12	RAB12	4	4	5.0442	1	0.995272	1.18403	1.01347	0.967749	0.902554	1.08534	0.99082	1.36785		40860.5	35815.8	30249	36639.7	36152.6	29318	30295.1	33580.5	37206.1	42402.1	39068	35383.9	35711.7	53009.9	38754.1	40667.3
AsPC-1	GEM	P38919	Eukaryotic initiation factor 4A-III;Eukaryotic initiation factor 4A-III, N-terminally processed	EIF4A3	23	20	97.986	1	0.989644	1.16236	1.12591	1.09282	1.10868	1.0829	1.24764	1.36785		3.44596e+06	3.25555e+06	2.80082e+06	3.40314e+06	3.02256e+06	3.24706e+06	2.97128e+06	3.4012e+06	3.06778e+06	3.50276e+06	3.2346e+06	3.56252e+06	2.85542e+06	4.32265e+06	3.16019e+06	3.41027e+06
AsPC-1	GEM	Q9H8H0;Q9H8H0-2	Nucleolar protein 11	NOL11	13	13	30.163	1	0.932264	1.10234	0.986008	0.94655	1.04182	1.08882	1.02776	1.36771		917394	818389	742408	831663	843465	775008	818771	821737	788752	889847	817259	787302	766040	1.02632e+06	750394	855254
AsPC-1	GEM	Q9Y6M4-3;Q9Y6M4;Q9Y6M4-2;Q9Y6M4-5;Q9HCP0-2;Q9HCP0	Casein kinase I isoform gamma-3;Casein kinase I isoform gamma-1	CSNK1G3;CSNK1G1	11	1	2.301	1	1.262	1.28153	0.971344	0.52886	0.913831	1.05162	1.54609	1.36769		4932.73	5914.16	4614.93	5548.03	5711.71	3526.92	6668.91	5147.02	5632.36	5145.52	4892.93	5690.22	3680.39	6493.64	4747.88	6225.12
AsPC-1	GEM	Q14566	DNA replication licensing factor MCM6	MCM6	36	36	100.44	1	0.971587	1.16302	0.926586	1.04618	1.01952	1.08105	1.23515	1.36657		5.07335e+06	4.96175e+06	4.26627e+06	4.67352e+06	5.04381e+06	4.6792e+06	4.47267e+06	4.73656e+06	4.64588e+06	5.38781e+06	4.98386e+06	5.30864e+06	4.29799e+06	6.52008e+06	4.77112e+06	4.92921e+06
AsPC-1	GEM	Q15008;Q15008-4;Q15008-3;Q15008-2	26S proteasome non-ATPase regulatory subunit 6	PSMD6	24	24	95.487	1	1.06957	1.33996	0.960288	1.07878	1.05155	1.1305	1.23263	1.36643		2.95948e+06	3.19906e+06	2.38743e+06	2.92503e+06	3.04599e+06	2.89919e+06	2.68746e+06	2.96795e+06	2.82246e+06	3.56533e+06	3.15377e+06	3.27938e+06	2.66048e+06	4.15065e+06	3.0376e+06	3.16539e+06
AsPC-1	GEM	Q96HA7-2;Q96HA7	Tonsoku-like protein	TONSL	8	8	12.019	1	0.971413	0.983256	1.05916	0.955838	1.06644	1.0901	0.879437	1.36623		44699.6	45125	45893.4	41410.2	39097.4	42563.8	44530.4	40717.3	38180.6	42470.3	38959.9	40373.1	45907.9	50623.1	37053.2	43421.8
AsPC-1	GEM	Q96L58	Beta-1,3-galactosyltransferase 6	B3GALT6	1	1	4.9243	1	1.02478	0.36952	1.14524	1.18329	0.450692	0.928443	0.64642	1.36614		3482.17	2626.38	7107.55	4017.47	3507.98	4464.33	3772.83	1944.78	4315.1	4978.91	5362.65	2535.92	3923.03	3272.04	2395.1	3568.45
AsPC-1	GEM	P78527;P78527-2	DNA-dependent protein kinase catalytic subunit	PRKDC	190	190	323.31	1	1.0382	1.05461	0.907763	1.06125	1.01024	1.02682	1.05955	1.36607		3.26581e+07	3.25685e+07	3.0882e+07	3.30598e+07	3.6419e+07	3.47708e+07	3.27639e+07	3.40063e+07	3.36615e+07	3.52781e+07	3.43567e+07	3.42004e+07	3.22781e+07	4.52991e+07	3.31602e+07	3.39055e+07
AsPC-1	GEM	P42285	Superkiller viralicidic activity 2-like 2	SKIV2L2	41	41	135.29	1	0.958459	1.11796	0.909819	1.06828	0.987679	1.05417	1.13822	1.36573		3.8854e+06	3.51942e+06	3.14806e+06	3.62081e+06	3.9797e+06	3.66042e+06	3.42645e+06	3.56057e+06	3.60499e+06	3.83894e+06	3.64168e+06	3.64396e+06	3.20144e+06	4.58862e+06	3.35984e+06	3.724e+06
AsPC-1	GEM	P46776	60S ribosomal protein L27a	RPL27A	9	9	25.064	1	1.03449	1.03836	1.06854	0.971198	1.06665	0.963912	0.96444	1.36571		5.72837e+06	5.29991e+06	5.10412e+06	5.63172e+06	5.27047e+06	5.08794e+06	5.23883e+06	5.32704e+06	4.99417e+06	4.91805e+06	5.10217e+06	4.98507e+06	5.16888e+06	7.19351e+06	5.26723e+06	5.92594e+06
AsPC-1	GEM	Q5J8M3;Q5J8M3-2;Q5J8M3-3	ER membrane protein complex subunit 4	EMC4	3	3	10.282	1	0.83636	1.19291	0.925675	0.999461	1.1191	0.95833	1.05665	1.36566		165560	156020	130789	149862	161894	150379	150461	155070	138567	140873	146999	147776	139853	190256	139314	138467
AsPC-1	GEM	P61020;P61020-2	Ras-related protein Rab-5B	RAB5B	7	4	37.386	1	0.956627	1.03778	1.15762	1.03834	1.11771	0.961006	1.08907	1.36527		422130	382863	368925	413271	357002	403206	388318	423395	378806	389613	405422	423116	388511	526711	385794	403821
AsPC-1	GEM	Q9BUQ8	Probable ATP-dependent RNA helicase DDX23	DDX23	27	27	61.019	1	1.06258	1.09358	0.945248	0.991358	0.980276	0.89114	1.06321	1.36519		2.08108e+06	1.93286e+06	1.76746e+06	1.95244e+06	2.06553e+06	1.87313e+06	1.88946e+06	1.93852e+06	1.97752e+06	1.94645e+06	2.18422e+06	1.96582e+06	1.84894e+06	2.72592e+06	1.99673e+06	2.21132e+06
AsPC-1	GEM	P35237	Serpin B6	SERPINB6	21	20	118.29	1	0.995789	1.14491	0.986712	1.06883	1.09847	1.09685	1.13964	1.36461		3.25908e+06	3.38763e+06	2.95885e+06	3.09016e+06	3.13177e+06	3.26647e+06	3.05613e+06	3.39508e+06	3.09074e+06	3.67754e+06	3.35282e+06	3.4862e+06	3.05904e+06	4.45173e+06	3.26228e+06	3.24535e+06
AsPC-1	GEM	Q86VE9-3;Q86VE9-2;Q86VE9;Q86VE9-4	Serine incorporator 5	SERINC5	4	4	11.307	1	0.964603	1.26532	0.909798	0.930457	1.04961	0.860069	1.04813	1.36453		199901	190153	150281	173450	190647	188696	202799	197669	188327	172355	200397	179840	171582	230680	169055	192825
AsPC-1	GEM	Q13555-10;Q13555-3;Q13555-5;Q13555-4;Q13555-7;Q13555-11;Q13555-9;Q13555-2;Q13555-8;Q13555;Q13555-6	Calcium/calmodulin-dependent protein kinase type II subunit gamma	CAMK2G	10	4	30.438	1	0.976973	0.996171	1.12517	1.01189	1.01947	1.03784	1.14997	1.36445		231481	230136	231020	238738	212179	224369	221731	223105	218844	226100	217856	257966	224325	304738	223341	226151
AsPC-1	GEM	Q5T653	39S ribosomal protein L2, mitochondrial	MRPL2	9	9	20.644	1	1.3121	1.09502	0.808587	0.980682	0.912129	0.775337	0.927745	1.36434		636289	575682	525727	496775	614374	575424	586758	566458	621029	607956	784119	678569	731417	1.05292e+06	771739	834875
AsPC-1	GEM	P00749-2;P00749	Urokinase-type plasminogen activator;Urokinase-type plasminogen activator long chain A;Urokinase-type plasminogen activator short chain A;Urokinase-type plasminogen activator chain B	PLAU	12	12	60.946	1	1.0697	1.06697	0.899787	1.05252	0.920883	1.08996	1.06055	1.36431		767195	892823	836785	866736	963268	1.00946e+06	959094	821709	892305	954597	875810	1.01533e+06	957362	1.2407e+06	909400	820668
AsPC-1	GEM	P56749	Claudin-12	CLDN12	1	1	1.5607	1	1.1337	1.88251	0.902844	1.09385	0.674072	1.29837	0.634586	1.36407		36007.4	83316.8	44258.4	55651.9	61640.7	50005.2	45714.9	37094	55029.8	57593.6	44358.3	35075.2	55272.5	69814.3	51181	40821.5
AsPC-1	GEM	Q7L523;Q5VZM2-2;Q5VZM2	Ras-related GTP-binding protein A;Ras-related GTP-binding protein B	RRAGA;RRAGB	3	3	5.6511	1	1.18572	1.27708	0.468187	2.41576	1.03702	0.755028	1.10703	1.36405		7200.5	6408.37	5017.97	4935.28	10541.3	9672.08	4003.74	8127.08	7836.96	7971.88	10558.4	7363.24	6651.35	14607.6	10709	8537.79
AsPC-1	GEM	Q3KR37-2;Q3KR37;Q3KR37-4;Q3KR37-3	GRAM domain-containing protein 1B	GRAMD1B	6	6	18.433	1	1.02279	1.42268	0.867317	1.0102	0.973522	0.962207	1.0656	1.36401		71324.8	86013.1	60458.6	63143	72802.7	75578.9	74815.5	76062.4	78131.1	66230.2	68831.6	67902.1	63721.8	92307.4	67673.8	72949.9
AsPC-1	GEM	Q9H1H9-3;Q9H1H9-4;Q9H1H9-2;Q9H1H9	Kinesin-like protein KIF13A	KIF13A	11	6	30.857	1	1.0133	0.885861	0.834889	0.908759	1.18818	1.11257	1.18606	1.36389		30254.5	22476.5	25372.5	26240.6	31430.1	23273.5	25610.2	28591.4	24063.1	29392	26418.2	31854.6	26857.6	40915.6	29999.2	30656.9
AsPC-1	GEM	P39656;P39656-3;P39656-2	Dolichyl-diphosphooligosaccharide--protein glycosyltransferase 48 kDa subunit	DDOST	13	13	45.176	1	0.952128	1.01108	1.01242	1.02424	1.08198	1.01746	1.02429	1.36367		7.39811e+06	6.2376e+06	6.16926e+06	6.60774e+06	6.52669e+06	6.53281e+06	6.37821e+06	6.90124e+06	6.37832e+06	6.83523e+06	6.71796e+06	6.89871e+06	6.73509e+06	8.36155e+06	6.13167e+06	7.04395e+06
AsPC-1	GEM	Q96GQ5;Q96GQ5-2	RUS1 family protein C16orf58	C16orf58	8	8	34.512	1	0.96416	1.23171	0.889087	1.04175	0.939663	1.04571	0.95278	1.36304		148101	164056	133193	143539	161445	144426	138638	133897	142495	156475	149636	145734	152957	198940	145954	142793
AsPC-1	GEM	P23396;P23396-2	40S ribosomal protein S3	RPS3	19	19	71.211	1	0.949393	1.17737	0.992618	1.07399	1.23953	1.1188	1.21762	1.36234		1.68146e+07	1.47416e+07	1.25208e+07	1.43605e+07	1.44673e+07	1.412e+07	1.31473e+07	1.55155e+07	1.25172e+07	1.54357e+07	1.37966e+07	1.49173e+07	1.22512e+07	1.931e+07	1.41741e+07	1.59636e+07
AsPC-1	GEM	P05165-3;P05165-2;P05165	Propionyl-CoA carboxylase alpha chain, mitochondrial	PCCA	5	5	7.4075	1	0.910243	0.935978	1.10131	0.922255	0.994871	0.939764	1.00511	1.36222		34695.8	26568.2	28385.5	31708.1	28791.2	27373.1	29680.6	27704.1	27846.9	32563.5	34650.7	29519.9	29369.9	37379	27439.7	31581.6
AsPC-1	GEM	Q9Y5J9	Mitochondrial import inner membrane translocase subunit Tim8 B	TIMM8B	3	3	6.3048	1	0.586528	0.853927	1.12183	0.47155	1.00119	1.22357	1.43528	1.36167		21532	14293.1	16738.1	22288.5	19868	10654.5	22594.6	19492	19468.8	22996.9	18794.9	15497.5	10797.6	16489.3	12109.6	12629.1
AsPC-1	GEM	Q8N4S7-3;Q8N4S7-2;Q8N4S7	Progestin and adipoQ receptor family member 4	PAQR4	1	1	5.1444	1	0.915573	0.606685	1.6326	0.507749	2.25112	1.65672	1.41444	1.36163		2633.53	2401.01	3957.59	4999.43	3062.25	1864.4	3671.9	4669.76	2074.42	3191.62	1926.48	5956.17	4210.99	4852.75	3563.93	2411.19
AsPC-1	GEM	Q8NHQ9;Q8NHQ9-2	ATP-dependent RNA helicase DDX55	DDX55	12	12	46.902	1	0.980996	1.20953	0.933186	0.990014	0.926432	0.994039	1.12597	1.36128		225177	218559	180696	208035	222929	189508	191420	188497	203465	211144	212410	205028	182089	281659	206908	220897
AsPC-1	GEM	Q9C0D5;Q9C0D5-2	Protein TANC1	TANC1	34	34	135.56	1	1.02509	1.02622	0.942854	1.05138	1.05412	0.975805	0.993945	1.36102		661828	656521	639750	674159	715020	669832	637100	662523	628510	654842	671079	605611	609300	847346	622584	678432
AsPC-1	GEM	Q9H0W8-2;Q9H0W8	Protein SMG9	SMG9	5	5	14.858	1	1.37815	1.19422	0.948196	1.02818	1.17637	0.928776	1.25774	1.36091		66533.2	68511.5	57369.5	62019.7	65408.1	63424.4	61685.9	91019.6	77373.4	83214.4	89595.7	80904	64325.1	96906.3	71206.9	91692.5
AsPC-1	GEM	Q14697;Q14697-3	Neutral alpha-glucosidase AB	GANAB	46	1	4.2051	1	0.862391	0.719646	0.904248	0.758448	0.539512	0.71995	1.09051	1.36071		22205.4	19582.3	27211	18758.8	20745.1	18048.7	23796.9	13714.5	25420.1	17384.5	24146.9	18041.3	16543.9	30819.5	22649.5	19149.7
AsPC-1	GEM	O60825;O60825-2;Q16877-2;Q16877-3;Q16877	6-phosphofructo-2-kinase/fructose-2,6-bisphosphatase 2;6-phosphofructo-2-kinase;Fructose-2,6-bisphosphatase	PFKFB2	23	16	89.06	1	1.04273	1.02536	0.997133	0.990449	1.04237	0.966791	1.19135	1.36052		743578	696056	678840	715700	717758	668717	675165	712499	683535	731334	756455	770279	646560	971210	713854	775352
AsPC-1	GEM	P47897;P47897-2	Glutamine--tRNA ligase	QARS	37	36	142.82	1	1.0319	1.05878	0.899898	1.07409	0.975992	1.05231	1.0692	1.3599		5.40506e+06	5.67795e+06	5.3627e+06	5.23967e+06	5.82252e+06	5.52798e+06	5.14667e+06	5.18391e+06	5.31142e+06	5.65478e+06	5.37366e+06	5.41773e+06	5.06707e+06	7.17075e+06	5.27299e+06	5.57746e+06
AsPC-1	GEM	P35241;P35241-5;P35241-4;P35241-2;P35241-3	Radixin	RDX	31	18	58.218	1	1.31451	1.09449	0.948887	0.981603	1.02734	0.919021	1.21411	1.35974		2.69267e+06	2.72892e+06	2.49334e+06	2.63066e+06	2.77237e+06	2.54221e+06	2.58986e+06	2.99259e+06	2.91295e+06	2.83524e+06	3.08507e+06	3.1927e+06	2.62967e+06	4.29368e+06	3.15773e+06	3.53955e+06
AsPC-1	GEM	Q9ULW0;Q9ULW0-2	Targeting protein for Xklp2	TPX2	28	28	97.601	1	1.06501	0.950105	1.00568	1.03436	0.959515	0.877753	0.83783	1.35957		2.3312e+06	2.72156e+06	2.86449e+06	2.52466e+06	2.5104e+06	2.54646e+06	2.46187e+06	2.53e+06	2.63675e+06	2.15444e+06	2.4545e+06	2.02856e+06	2.4212e+06	3.22344e+06	2.37092e+06	2.48276e+06
AsPC-1	GEM	Q9HCD5	Nuclear receptor coactivator 5	NCOA5	9	9	20.235	1	1.08146	1.19157	0.958407	1.13424	0.937275	1.01363	1.13901	1.35944		439306	500770	420261	423224	441591	427639	377028	432994	461971	449506	443462	418491	367417	596285	438626	475091
AsPC-1	GEM	Q9UHE8;Q6NZ63;Q6NZ63-2	Metalloreductase STEAP1	STEAP1	5	5	11.191	1	0.897332	1.00877	0.898799	1.04966	1.10563	0.92864	1.1189	1.35912		222395	194898	193203	207916	231326	217724	207424	195561	176877	193199	208046	186989	167118	262650	193251	199562
AsPC-1	GEM	Q99487	Platelet-activating factor acetylhydrolase 2, cytoplasmic	PAFAH2	6	6	14.078	1	1.07774	1.12141	0.917942	1.0316	1.11082	0.989145	1.03526	1.35903		96398.3	93715.1	83569	94267.7	102695	90928.5	88143.5	92035.1	82853.5	94759.5	95799.4	91033.2	87932.8	118115	86911	103892
AsPC-1	GEM	O43149;O43149-2;O43149-3	Zinc finger ZZ-type and EF-hand domain-containing protein 1	ZZEF1	9	9	33.594	1	0.977501	0.975422	0.866189	1.00923	0.962469	1.03524	1.12692	1.35842		81582.3	78844.2	80830.9	83273.3	96137.5	89429.8	88611.6	86667.2	90046.7	86661.5	83711.3	85449.8	75825.8	117916	86803.4	79746.9
AsPC-1	GEM	P18858;P18858-3;P18858-2	DNA ligase 1	LIG1	30	30	97.828	1	1.06709	1.02416	0.972787	1.01926	1.01009	1.01785	1.17905	1.35788		1.85048e+06	1.84405e+06	1.80054e+06	1.79892e+06	1.84924e+06	1.73854e+06	1.70569e+06	1.81959e+06	1.80141e+06	1.87786e+06	1.84494e+06	1.90358e+06	1.6145e+06	2.40085e+06	1.76808e+06	1.97463e+06
AsPC-1	GEM	P55085	Proteinase-activated receptor 2;Proteinase-activated receptor 2, alternate cleaved 1;Proteinase-activated receptor 2, alternate cleaved 2	F2RL1	3	3	11.66	1	1.01902	1.01494	1.13717	0.987491	0.978033	1.1238	0.975045	1.3576		35273.5	36284.2	35750.2	41634.7	36612.6	36269.5	36729	36819.2	37646.1	34221.5	30451.6	35132.5	36031.7	44138.6	32512.3	35944.3
AsPC-1	GEM	P42696;P42696-2	RNA-binding protein 34	RBM34	11	11	38.693	1	1.10675	1.06071	1.00212	0.939387	1.00264	0.865471	1.01403	1.35755		381836	379750	358013	393550	392718	346350	368698	377264	376269	344244	397753	355508	350590	472283	347894	422598
AsPC-1	GEM	O75153;Q9Y5I4-2;Q9Y5I4	Clustered mitochondria protein homolog	CLUH	41	41	133.36	1	0.941693	1.05879	0.875674	1.04687	1.03222	1.03912	1.06686	1.35748		2.61772e+06	2.35317e+06	2.2225e+06	2.29459e+06	2.62037e+06	2.38276e+06	2.2761e+06	2.36863e+06	2.29469e+06	2.46244e+06	2.36973e+06	2.28767e+06	2.1443e+06	2.99924e+06	2.20942e+06	2.46509e+06
AsPC-1	GEM	Q8TEM1;Q8TEM1-2	Nuclear pore membrane glycoprotein 210	NUP210	21	21	77.582	1	0.902503	1.07013	1.07132	0.883517	1.10654	1.02451	0.98851	1.35732		567333	543050	507461	563159	525667	524545	593701	571201	516204	540684	527747	558967	565464	666410	490976	512019
AsPC-1	GEM	Q6UWS5	Protein PET117 homolog, mitochondrial	PET117	1	1	1.2231	1	0.587216	1.20342	0.945812	0.354375	0.637284	1.7313	1.63425	1.35657		5092.19	5870.6	4878.27	5867.08	6203.22	2713.06	7655.9	3300.65	5179.24	6316.55	3648.45	4465.54	2732.47	6765.12	4986.92	2990.21
AsPC-1	GEM	P35579;P35579-2;REV__Q9UKV3-5;REV__Q9UKV3;P13535;Q9UKX3;Q9Y623;P13533;P12882;Q9UKX2;A7E2Y1	Myosin-9	MYH9	132	108	323.31	1	1.11265	1.11802	0.951157	1.10859	1.10559	1.03393	1.05232	1.35648		7.41246e+07	7.92072e+07	7.08459e+07	7.48568e+07	7.87008e+07	7.82526e+07	7.05876e+07	8.03208e+07	7.26494e+07	8.03319e+07	7.76956e+07	7.54764e+07	7.17236e+07	1.02862e+08	7.58299e+07	8.2475e+07
AsPC-1	GEM	P08236-3;P08236-2;P08236	Beta-glucuronidase	GUSB	4	4	4.6775	1	1.01384	1.06584	0.927818	0.716034	1.04048	1.08261	1.15605	1.35612		55641.3	49828.4	46750.2	52656.8	56753.4	41750.2	58307.6	47120.6	45287.4	55425.7	51196.5	56922.3	49238.8	70271.1	51817.6	56411.2
AsPC-1	GEM	O14744-5;O14744;O14744-3;O14744-2;O14744-4	Protein arginine N-methyltransferase 5;Protein arginine N-methyltransferase 5, N-terminally processed	PRMT5	12	12	24.339	1	0.988366	0.997429	0.988898	0.99874	1.10094	0.978385	1.21712	1.35612		1.5544e+06	1.38346e+06	1.38703e+06	1.4441e+06	1.46031e+06	1.3926e+06	1.39436e+06	1.5517e+06	1.40943e+06	1.48665e+06	1.5195e+06	1.57669e+06	1.29543e+06	1.89183e+06	1.39503e+06	1.53631e+06
AsPC-1	GEM	P62820;P62820-2;P62820-3;P59190-2;P59190	Ras-related protein Rab-1A	RAB1A	14	7	61.201	1	1.04882	1.04471	0.995955	0.945484	1.1986	1.02261	1.13031	1.35586		9.67564e+06	8.14898e+06	7.80023e+06	8.39478e+06	8.42888e+06	8.15713e+06	8.62747e+06	1.00699e+07	8.40137e+06	9.52712e+06	9.31643e+06	9.94853e+06	8.80158e+06	1.27297e+07	9.38867e+06	1.0148e+07
AsPC-1	GEM	Q12789-3;Q12789	General transcription factor 3C polypeptide 1	GTF3C1	33	33	74.548	1	1.05505	0.930585	0.94794	1.0352	0.903777	0.957835	1.03559	1.35566		552919	501626	539043	561654	592500	573726	554217	549738	608267	562506	587268	582103	562097	761646	561828	583357
AsPC-1	GEM	O60337-5;O60337	E3 ubiquitin-protein ligase MARCH6	38777	1	1	1.2358	1	0.989175	1.08948	1.10346	1.07083	0.855742	1.05196	1.08059	1.35547		10469.3	8052.6	7391.24	9126.6	8270.89	8918.12	8328.23	6352.49	7423.37	8993.89	8549.66	8910.67	8246.1	12328.1	9095.04	10356
AsPC-1	GEM	P31749;P31749-2;Q9Y243-2;Q9Y243	RAC-alpha serine/threonine-protein kinase	AKT1	8	5	15.979	1	0.901506	1.03159	0.92328	0.943483	0.992721	1.02881	1.04865	1.35544		247934	203640	197404	225894	244665	200263	212260	209760	211298	247572	240640	221507	211231	318305	234835	223514
AsPC-1	GEM	P11171-4;P11171-3;P11171-2;P11171;P11171-6;P11171-5;P11171-7	Protein 4.1	EPB41	7	5	14.256	1	1.0165	0.958415	1.02101	0.96778	0.934232	0.958585	1.11567	1.35533		71783.4	68452.9	71423	67566.4	66176.1	67143.3	69378.7	69936.7	74860.2	71144.1	74217.9	74784.7	67030.9	89072.9	65720.7	72967.5
AsPC-1	GEM	Q9Y2K7;Q9Y2K7-2;Q9Y2K7-5;Q9Y2K7-4;Q9Y2K7-3	Lysine-specific demethylase 2A	KDM2A	13	13	42.265	1	1.13076	0.943266	0.947297	1.00585	0.911688	0.926402	0.950697	1.35502		204429	191188	202687	215598	227593	209709	208489	200247	219644	215507	232628	214439	225560	314764	232294	231160
AsPC-1	GEM	Q9GZM5	Protein YIPF3;Protein YIPF3, 36 kDa form III	YIPF3	4	4	9.0187	1	0.935232	1.0587	1.02599	0.960471	1.10241	1.00357	1.14437	1.35495		357712	296335	279904	316170	308161	316510	329536	317546	288047	307062	305971	334383	292198	394777	291359	334544
AsPC-1	GEM	Q9UHX1-2;Q9UHX1-4		Q9UHX1-2;Q9UHX1-4	21	0	9.664	1	0.768048	1.2296	1.57217	1.3315	1.28845	1.00379	1.17259	1.35483		27037	24760	20136.6	24317.3	15467.4	22133.7	16623.2	25841.2	20056.1	18534.5	18464.5	22251.3	18976.2	25536.1	18848.2	20765.7
AsPC-1	GEM	Q9NZB2;Q9NZB2-6;Q9NZB2-4;Q9NZB2-5;Q9NZB2-2;Q5T035	Constitutive coactivator of PPAR-gamma-like protein 1	FAM120A	39	37	136.57	1	1.05654	1.15537	0.905683	1.08582	0.942215	1.09226	1.00217	1.35446		3.29977e+06	3.9252e+06	3.39735e+06	3.311e+06	3.6558e+06	3.56972e+06	3.28759e+06	3.38326e+06	3.59074e+06	3.82494e+06	3.50185e+06	3.4483e+06	3.44082e+06	4.82171e+06	3.55987e+06	3.48634e+06
AsPC-1	GEM	P35611-2;P35611-6;P35611;P35611-3;P35611-4;P35611-5;P35612-2;P35612-8;P35612-9;P35612-4;P35612-3;P35612	Alpha-adducin	ADD1	17	17	68.283	1	1.006	1.2501	0.982973	1.07904	1.02069	1.10263	1.01928	1.35444		1.89879e+06	2.22676e+06	1.78126e+06	1.79641e+06	1.82753e+06	1.84816e+06	1.71278e+06	1.87201e+06	1.83406e+06	2.08909e+06	1.89465e+06	1.77598e+06	1.74238e+06	2.34973e+06	1.73484e+06	1.91019e+06
AsPC-1	GEM	Q96QE5;Q96QE5-4	Transcription elongation factor, mitochondrial	TEFM	5	5	12.524	1	0.937649	1.07942	1.00074	0.995449	0.853848	1.01654	1.10234	1.35419		59529.2	60360	55918.9	50647.7	50610.3	52455.7	52695.6	48761.3	57107.7	57513.7	56577.8	52751.6	47854.3	79591.5	58774.3	55817.5
AsPC-1	GEM	Q5R372-4;Q5R372;Q5R372-3;Q5R372-2;Q5R372-9	Rab GTPase-activating protein 1-like	RABGAP1L	10	8	25.099	1	0.94681	1.17379	0.952708	0.944482	0.990621	0.95541	1.16776	1.35374		150980	143309	122091	139064	145967	130930	138626	122056	123212	132606	138795	146247	125237	182944	135140	142949
AsPC-1	GEM	Q04941;Q04941-2	Proteolipid protein 2	PLP2	2	2	12.103	1	0.993879	1.01641	1.21861	1.05843	1.13652	1.05209	1.03315	1.35362		1.2143e+06	1.23308e+06	1.21317e+06	1.4177e+06	1.16337e+06	1.27487e+06	1.20448e+06	1.41642e+06	1.24628e+06	1.31663e+06	1.25145e+06	1.19411e+06	1.15579e+06	1.4928e+06	1.10282e+06	1.20687e+06
AsPC-1	GEM	Q15843	NEDD8	NEDD8	3	3	29.661	1	0.77189	1.19393	0.931196	0.884291	1.09503	1.20469	1.14942	1.35349		713160	701973	587951	802504	861799	659174	745426	798266	728991	808633	671240	660933	575014	695759	514049	550481
AsPC-1	GEM	P46734;P46734-2;P46734-3;P52564-2;P52564	Dual specificity mitogen-activated protein kinase kinase 3	MAP2K3	16	16	84.092	1	0.864232	1.20202	0.973275	1.03232	0.985186	1.08531	1.07072	1.35343		884809	887741	738541	823704	846321	761815	737962	789065	800930	915817	843832	797457	744788	1.10964e+06	819867	764680
AsPC-1	GEM	Q86VI3	Ras GTPase-activating-like protein IQGAP3	IQGAP3	56	53	187.01	1	0.932805	1.02271	0.991409	1.01511	1.03011	1.03301	1.04698	1.35336		2.13163e+06	1.88731e+06	1.8454e+06	2.06305e+06	2.08093e+06	1.93558e+06	1.90677e+06	1.9586e+06	1.90135e+06	2.04591e+06	1.98053e+06	1.85732e+06	1.77398e+06	2.57691e+06	1.90408e+06	1.9884e+06
AsPC-1	GEM	Q1KMD3	Heterogeneous nuclear ribonucleoprotein U-like protein 2	HNRNPUL2	31	31	82.567	1	1.04375	1.08446	0.919582	0.970722	0.995545	0.938072	1.04767	1.35328		8.67926e+06	8.28046e+06	7.63554e+06	8.04682e+06	8.75053e+06	7.8723e+06	8.10974e+06	8.05886e+06	8.09492e+06	7.93992e+06	8.46408e+06	7.76453e+06	7.41125e+06	1.10511e+07	8.16619e+06	9.05901e+06
AsPC-1	GEM	P00390-2;P00390;P00390-3;P00390-4;P00390-5	Glutathione reductase, mitochondrial	GSR	18	18	84.128	1	1.02456	1.18015	0.964488	1.0093	1.13361	1.06563	1.02622	1.35226		5.1565e+06	5.10646e+06	4.32696e+06	5.03626e+06	5.22169e+06	4.89758e+06	4.85242e+06	5.27349e+06	4.65196e+06	5.47946e+06	5.14198e+06	5.14012e+06	5.00881e+06	7.02381e+06	5.19413e+06	5.28316e+06
AsPC-1	GEM	Q96AB3-2;Q96AB3;Q96AB3-3	Isochorismatase domain-containing protein 2, mitochondrial	ISOC2	6	6	29.869	1	0.846068	1.20375	1.08246	0.948224	1.01967	1.20869	1.09942	1.35195		409698	451887	375399	457069	422251	396198	417831	414151	406162	420798	348144	444875	404647	472352	349386	346632
AsPC-1	GEM	Q15054;Q15054-3;Q15054-2	DNA polymerase delta subunit 3	POLD3	11	11	32.175	1	1.00993	1.00307	0.985885	1.04439	1.10877	0.976968	1.03462	1.3518		258308	240658	239921	242909	246387	234481	224515	250792	226189	237141	242732	244996	236798	307888	227761	260872
AsPC-1	GEM	Q9NVP2	Histone chaperone ASF1B	ASF1B	4	3	4.9184	1	1.02208	1.07738	1.03031	0.900854	1.13323	1.35004	2.20631	1.35164		87805.6	76240.4	70764.9	93635.4	90881.1	69316.1	76944.9	97364.5	85918	97237.1	72025.3	138766	62895.2	105522	78069.2	89744.5
AsPC-1	GEM	P46934-4;P46934-2;P46934;P46934-3;Q9P2P5;Q76N89-2;Q76N89	E3 ubiquitin-protein ligase NEDD4	NEDD4	19	14	62.978	1	1.0329	1.09707	0.935598	0.984296	0.944932	0.883356	1.1182	1.35119		668074	670465	611143	614719	657033	632510	642602	632187	669029	649869	735682	720819	644624	928976	687523	690052
AsPC-1	GEM	Q9P2R3;Q9P2R3-2;Q9P2R3-4	Rabankyrin-5	ANKFY1	21	20	138.42	1	0.933729	0.985135	1.02792	0.9722	1.14311	0.965783	1.06841	1.3511		447269	413685	419927	428794	417149	394355	405631	446481	390584	413778	428438	406224	380215	534261	395427	417628
AsPC-1	GEM	Q9H267;Q9H267-2	Vacuolar protein sorting-associated protein 33B	VPS33B	11	9	26.585	1	0.860058	1.34257	0.913249	1.17199	0.853078	1.0195	1.08892	1.35069		136010	129186	96223.1	118260	129494	123485	105363	100140	117387	132076	129550	120125	110316	153204	113427	116976
AsPC-1	GEM	Q14669-3;Q14669	E3 ubiquitin-protein ligase TRIP12	TRIP12	63	2	3.8045	1	0.634798	2.31926	0.690797	1.40537	1.02326	0.997854	0.904461	1.35051		8138.62	14791.4	6377.63	6319.05	9147.48	9813.1	6982.56	8772.82	8573.4	9069.3	9088.8	6989	7727.25	9782.61	7243.66	5166.38
AsPC-1	GEM	Q9H4L5;Q9H4L5-3;Q9H4L5-5;Q9H4L5-7	Oxysterol-binding protein-related protein 3	OSBPL3	31	2	170.58	1	0.989159	1.11663	0.961993	1.00873	0.954876	1.00769	1.08062	1.34962		2.4081e+06	2.62947e+06	2.35483e+06	2.43187e+06	2.52795e+06	2.43224e+06	2.41118e+06	2.3299e+06	2.44e+06	2.5487e+06	2.52926e+06	2.44533e+06	2.2629e+06	3.1412e+06	2.32748e+06	2.382e+06
AsPC-1	GEM	Q06203	Amidophosphoribosyltransferase	PPAT	11	11	27.628	1	0.957447	1.09704	0.951761	0.988242	1.01372	0.977292	1.09898	1.34949		649874	590829	538567	589533	619413	564777	571497	570859	563132	597947	611841	597306	543512	763370	565672	622219
AsPC-1	GEM	Q9NVE7	Pantothenate kinase 4	PANK4	17	17	46.908	1	0.880619	1.07204	0.975112	0.99617	1.10368	1.09003	1.0543	1.34922		257186	229549	214123	225736	231498	210364	211173	227307	205954	244287	224111	217496	206293	296813	219988	226483
AsPC-1	GEM	P33908;P33908-2	Mannosyl-oligosaccharide 1,2-alpha-mannosidase IA	MAN1A1	3	3	9.7415	1	0.958563	0.867176	1.39267	0.784712	0.965074	1.01371	1.3082	1.34916		29904.2	23285.1	26851.6	31012.5	22268.3	24950.5	31795.7	25493.7	26416.3	32746.6	32303.6	33277.4	25437.6	41777.1	30965.3	28665
AsPC-1	GEM	Q9ULC4-3;Q9ULC4;Q9ULC4-2	Malignant T-cell-amplified sequence 1	MCTS1	9	9	30.356	1	0.939186	1.14039	1.04955	1.10504	1.03825	1.06404	1.09702	1.34906		2.80197e+06	2.6595e+06	2.3321e+06	2.60651e+06	2.48345e+06	2.618e+06	2.36915e+06	2.52701e+06	2.43392e+06	2.6435e+06	2.4844e+06	2.59404e+06	2.36462e+06	3.27012e+06	2.424e+06	2.63157e+06
AsPC-1	GEM	Q9NVI7-2;Q9NVI7;Q9NVI7-3	ATPase family AAA domain-containing protein 3A	ATAD3A	27	8	75.572	1	1.139	1.11438	1.13005	1.14435	1.1484	1.15042	1.23316	1.34879		1.84423e+06	1.84803e+06	1.65834e+06	1.89475e+06	1.6767e+06	1.82803e+06	1.59744e+06	2.02483e+06	1.76317e+06	2.09537e+06	1.8214e+06	1.98472e+06	1.60946e+06	2.4263e+06	1.79887e+06	2.10059e+06
AsPC-1	GEM	Q9H9T3-2;Q9H9T3;Q9H9T3-4;Q9H9T3-5	Elongator complex protein 3	ELP3	8	8	22.734	1	0.907447	0.903728	0.96505	1.03377	0.889285	0.931393	1.17594	1.34834		152590	108509	120068	137005	141966	133149	128800	118970	133782	131870	141583	143754	122245	168741	125148	138467
AsPC-1	GEM	Q8NB49-2;Q8NB49-3;Q8NB49-4;Q8NB49	Phospholipid-transporting ATPase IG	ATP11C	4	4	10.94	1	0.877314	0.951585	0.846033	0.837312	0.984258	1.01518	0.988034	1.34802		49146.7	38811.4	40786.1	39494.9	46682.4	36854	44014.6	47953.8	48720.7	43052.9	42409.3	45367.3	45916.8	55910.3	41476	43117.1
AsPC-1	GEM	O15269;O15269-2	Serine palmitoyltransferase 1	SPTLC1	20	20	98.392	1	1.12707	1.38081	0.866833	1.06699	1.02108	1.14058	1.02959	1.34795		2.22737e+06	2.6791e+06	1.94024e+06	2.12668e+06	2.45339e+06	2.29437e+06	2.15032e+06	2.33374e+06	2.28557e+06	2.75023e+06	2.41125e+06	2.44241e+06	2.37222e+06	3.34025e+06	2.47802e+06	2.5104e+06
AsPC-1	GEM	Q70CQ2-3;Q70CQ2-2;Q70CQ2	Ubiquitin carboxyl-terminal hydrolase 34	USP34	16	16	43.148	1	1.00628	1.00007	0.944745	0.987437	0.984766	1.10453	0.99142	1.34741		91261.2	89190.8	89184.4	97382.9	103079	93609.4	94800.3	93252.8	94695.4	105873	95852.9	87444.7	88201.4	127343	94510	91834.1
AsPC-1	GEM	P55735;P55735-2;P55735-4;P55735-3	Protein SEC13 homolog	SEC13	12	12	57.25	1	0.94417	1.16838	1.08949	1.00197	1.08007	1.02655	1.07939	1.34731		2.05044e+06	1.92978e+06	1.65167e+06	1.98781e+06	1.82453e+06	1.8644e+06	1.86074e+06	2.01357e+06	1.8643e+06	1.91135e+06	1.86191e+06	1.91695e+06	1.77596e+06	2.5668e+06	1.90512e+06	1.93596e+06
AsPC-1	GEM	Q9NUQ7	Ufm1-specific protease 2	UFSP2	9	9	36.917	1	0.926235	1.17246	1.16559	1.11558	1.00589	1.05758	1.13331	1.34729		108919	122791	104729	117611	100903	112087	100474	104645	104033	117273	110888	116304	102623	152170	112945	100885
AsPC-1	GEM	Q9NX01	Thioredoxin-like protein 4B	TXNL4B	1	1	1.6616	1	1.55978	0.582898	1.45388	0.727948	1.45594	0.962814	0.847366	1.347		3085.96	3749.76	6432.96	5915.39	4068.7	4532.24	6226.04	7008.06	4813.42	6090.6	6325.84	5184.26	6118.09	6287.38	4667.7	4813.4
AsPC-1	GEM	Q96I59;Q96I59-2	Probable asparagine--tRNA ligase, mitochondrial	NARS2	16	16	48.19	1	0.894712	1.17565	0.907941	1.01156	1.01873	0.998449	1.14931	1.34688		557125	507484	431660	462930	509868	454557	449363	491971	482927	520755	521564	486150	422995	638173	473816	498467
AsPC-1	GEM	Q96SZ6-6;Q96SZ6-3;Q96SZ6;Q96SZ6-5;Q96SZ6-4	CDK5 regulatory subunit-associated protein 1	CDK5RAP1	9	1	35.967	1	0.978947	1.0598	0.98886	0.896602	1.22165	0.898939	1.15125	1.34683		101229	89521	84469.8	93347.6	94399.3	77652.4	86607.4	104893	85862	90558.3	100739	91514.9	79491.5	110412	81979.2	99097.7
AsPC-1	GEM	Q70E73;Q70E73-5;Q70E73-2;Q70E73-8;Q70E73-7;Q70E73-4;Q70E73-3;Q70E73-9;Q70E73-6;Q7Z5R6	Ras-associated and pleckstrin homology domains-containing protein 1	RAPH1	19	19	41.423	1	1.14078	0.981159	0.980517	0.992502	1.02346	1.06187	1.08553	1.34676		526824	540165	550538	557998	569085	555720	559918	606380	592480	620569	584409	601469	554078	810402	601740	600992
AsPC-1	GEM	Q9Y3R5-2;Q9Y3R5	Protein dopey-2	DOPEY2	5	5	8.0087	1	0.892291	1.07532	0.797976	0.887634	0.886438	1.21428	0.842683	1.34675		23558	22174.1	20620.9	17911.3	22445.9	19209.1	21640.8	18973.6	21404.3	19863	16357.9	14884.1	17662.8	25645.7	19042.7	21020.5
AsPC-1	GEM	Q8TB36-2;Q8TB36	Ganglioside-induced differentiation-associated protein 1	GDAP1	1	1	2.5856	1	0.760931	1.35063	1.20176	1.06105	0.910251	1.07261	1.12235	1.34665		10023.4	12184.6	9021.38	10200.6	8488.03	6521.53	6146.3	8538.82	9380.73	9546.86	8900.57	10766.7	9592.98	12953.5	9619.11	7627.08
AsPC-1	GEM	P68106-2;P68106	Peptidyl-prolyl cis-trans isomerase FKBP1B	FKBP1B	1	1	4.4105	1	0.466903	0.699068	0.897048	1.07121	0.927492	0.951792	0.742696	1.34614		6392.85	4969.91	7109.34	4223.53	4708.25	5560.35	5190.7	5075.1	5471.85	5634.58	5919.97	4250.07	5722.49	5056.41	3756.22	2984.84
AsPC-1	GEM	O15144	Actin-related protein 2/3 complex subunit 2	ARPC2	22	22	40.204	1	0.870856	1.22271	0.879011	1.08721	0.988631	1.04628	1.08462	1.34574		1.4003e+07	1.3943e+07	1.14033e+07	1.22373e+07	1.39217e+07	1.26286e+07	1.16156e+07	1.23441e+07	1.2486e+07	1.38728e+07	1.32591e+07	1.23614e+07	1.1397e+07	1.68327e+07	1.25081e+07	1.21946e+07
AsPC-1	GEM	P49753;P49753-2	Acyl-coenzyme A thioesterase 2, mitochondrial	ACOT2	16	1	1.5617	1	0.820258	0.966987	1.18756	1.2868	1.29986	1.14232	0.73178	1.34567		16182.2	15146.4	15663.5	13893.2	11699	16148.6	12549.5	18099.1	13923.9	21574.9	18886.9	10923.5	14927.4	20462.8	15206.4	13273.6
AsPC-1	GEM	Q96FF9	Sororin	CDCA5	5	5	15.71	1	1.05403	0.983994	0.934777	1.16218	1.02612	1.14895	1.12803	1.34563		252687	283117	287722	252955	270605	301826	259707	287723	280398	306074	266395	305546	270867	367965	273453	266340
AsPC-1	GEM	Q8WX93-4;Q8WX93-3;Q8WX93;Q8WX93-8;Q8WX93-2;Q8WX93-9;Q8WX93-5;Q8WX93-7;Q86TC9-2;Q86TC9	Palladin	PALLD	10	10	20.544	1	1.11151	0.933207	0.887268	1.04551	1.10014	0.845643	1.05215	1.34537		103044	108200	115944	97945.2	110390	98369.8	94088.3	110754	100672	88611.2	104786	105917	100668	132234	98287.8	114535
AsPC-1	GEM	Q13162	Peroxiredoxin-4	PRDX4	8	5	17.55	1	1.0268	1.5866	0.855721	1.01757	0.921904	1.24442	1.06236	1.34499		728667	1.00681e+06	634574	679848	794474	697842	685790	673874	730959	878392	705866	743282	699649	1.00333e+06	745974	748198
AsPC-1	GEM	O00148;O00148-2;O00148-3	ATP-dependent RNA helicase DDX39A	DDX39A	21	9	87.122	1	1.01979	1.11643	1.07216	0.973823	1.13401	1.10132	1.16716	1.34484		1.07592e+07	9.95871e+06	8.92011e+06	1.07411e+07	1.00182e+07	9.52015e+06	9.77605e+06	1.08973e+07	9.60956e+06	1.11986e+07	1.01684e+07	1.06511e+07	9.12558e+06	1.36932e+07	1.0182e+07	1.09721e+07
AsPC-1	GEM	Q9P107-2;Q9P107	GEM-interacting protein	GMIP	5	5	12.598	1	1.04231	0.944941	1.04752	0.987657	0.956607	1.02361	1.28926	1.34444		33717	35831.7	37919.5	32715.3	31231.1	32567.6	32974.7	31509.6	32939	33039.2	32277.3	38472.7	29840.9	40988.4	30487.4	35143.6
AsPC-1	GEM	O60841	Eukaryotic translation initiation factor 5B	EIF5B	43	43	144.6	1	1.09471	1.08252	0.876258	1.01529	0.917312	1.00478	1.08867	1.34415		8.11754e+06	8.16698e+06	7.54439e+06	7.5439e+06	8.60922e+06	8.10717e+06	7.98508e+06	7.80135e+06	8.50458e+06	8.38688e+06	8.34698e+06	8.52658e+06	7.83213e+06	1.14528e+07	8.52044e+06	8.88638e+06
AsPC-1	GEM	Q8TEB1;Q8TEB1-2;Q8TEB1-3	DDB1- and CUL4-associated factor 11	DCAF11	3	3	5.4015	1	1.09193	1.54842	0.637235	1.23017	0.715283	1.07523	0.922038	1.34402		18144.7	24327.4	15711.1	17395.2	27297.9	22281.7	18112.7	18673.1	26105.9	25049.9	23297.1	20846.6	22609.3	25595.1	19043.7	19812.7
AsPC-1	GEM	Q15233;Q15233-2	Non-POU domain-containing octamer-binding protein	NONO	26	24	123.82	1	1.21727	1.07804	0.938571	1.05727	0.990571	0.94736	1.13033	1.34371		1.96349e+07	1.94132e+07	1.80078e+07	1.83865e+07	1.95899e+07	1.9123e+07	1.80872e+07	1.92598e+07	1.94432e+07	2.01736e+07	2.12946e+07	2.09995e+07	1.85782e+07	2.7296e+07	2.03139e+07	2.3901e+07
AsPC-1	GEM	Q9BTC8-2;Q9BTC8	Metastasis-associated protein MTA3	MTA3	13	6	17.449	1	0.922396	1.07083	0.984437	1.0104	1.03713	1.06004	1.17908	1.34336		123557	122940	114808	126805	128809	114204	113028	115862	111714	125011	117931	117380	99552	163767	121908	113969
AsPC-1	GEM	P48449-2;P48449-3;P48449	Lanosterol synthase	LSS	8	8	32.383	1	0.972203	1.08673	0.994553	0.956454	1.02765	0.980236	1.01825	1.34283		169453	155025	142653	159300	160172	141989	148453	153589	149456	161188	164438	151456	148740	208698	155417	164743
AsPC-1	GEM	Q6EEV4-2;Q6EEV4	DNA-directed RNA polymerase II subunit GRINL1A, isoforms 4/5	POLR2M	1	1	20.808	1	0.861289	0.97584	0.979721	1.01402	1.24436	1.2421	1.13323	1.3418		24918.3	26593	27251.4	32290.3	32958.6	24173.2	23839	32765.8	26331.5	25400.9	20449.9	21541.4	19008.8	33655.5	25082.4	21461.9
AsPC-1	GEM	Q75QN2-2;Q75QN2	Integrator complex subunit 8	INTS8	7	7	11.779	1	1.01522	1.26132	0.978632	1.1055	1.05846	0.931305	1.26093	1.34157		51600.1	54617.3	43301.7	53430.3	54596.9	45261.7	40942.4	48586.1	45902.7	48108.7	51657.3	49603.4	39338.9	60450.1	45059.2	52385.4
AsPC-1	GEM	Q9P253	Vacuolar protein sorting-associated protein 18 homolog	VPS18	10	10	21.807	1	0.998715	1.11748	0.93208	0.980446	1.07733	1.01986	1.2124	1.34131		111583	104361	93389.8	95091.4	102021	108208	110367	118664	110146	120541	118193	115449	95223.7	162073	120832	111440
AsPC-1	GEM	Q9NXC5;Q9NXC5-2	WD repeat-containing protein mio	MIOS	13	13	35.456	1	0.978118	1.01298	0.976909	0.928664	1.04521	0.989272	1.15836	1.34129		119254	113919	112459	109022	111598	104018	112008	109271	104545	117875	119153	109869	94848.4	157167	117177	116644
AsPC-1	GEM	Q92743	Serine protease HTRA1	HTRA1	4	4	8.8224	1	0.963835	1.02252	0.779304	0.791791	0.988474	0.82411	0.918425	1.34092		28666.7	26547.3	25962.7	25232.1	32377.8	24489.7	30929.5	23109.5	23379	23621.6	28663.2	23798.7	25912.6	39195.6	29230.4	27630
AsPC-1	GEM	O95772-2;O95772	MLN64 N-terminal domain homolog	STARD3NL	2	2	3.4631	1	0.854043	1.07044	0.901894	1.01963	0.861795	0.932906	1.13153	1.34046		43993.1	36221.6	33837.9	36853.5	40862.4	37575.4	36852.1	34336.7	39843.3	33074.3	35452.9	37581.9	33213.3	50219.1	37464	37572
AsPC-1	GEM	Q8WVB6;Q8WVB6-2;Q8WVB6-3	Chromosome transmission fidelity protein 18 homolog	CHTF18	16	16	80.186	1	1.02117	1.04982	0.968921	1.03994	0.967147	1.03767	1.0412	1.3402		214090	220031	209589	202953	209462	216366	208056	211484	218668	218882	210935	213363	204920	266881	199135	218622
AsPC-1	GEM	Q9BXW6;Q9BXW6-4;Q9BXW6-2	Oxysterol-binding protein-related protein 1	OSBPL1A	16	16	67.812	1	1.07377	1.071	0.967075	0.961355	0.916826	1.00601	1.07945	1.34006		524140	567616	529987	534303	552494	519344	540221	491103	535655	550038	546752	536826	497316	717711	535582	562804
AsPC-1	GEM	P27105;P27105-2	Erythrocyte band 7 integral membrane protein	STOM	10	10	39.051	1	0.919388	1.04315	1.22093	1.02904	1.05281	0.995454	1.16105	1.33994		446440	384434	368533	453452	371399	377646	366990	431114	409491	394909	396712	465538	400963	517169	385964	410451
AsPC-1	GEM	Q16787-1;Q16787;Q16787-4;Q16787-3	Laminin subunit alpha-3	LAMA3	24	24	76.991	1	0.939099	1.02559	1.2372	1.04336	0.903067	0.931786	0.932165	1.3386		301725	356656	347756	351468	284082	340736	326575	321819	356362	302968	325148	335046	359428	431798	322573	283350
AsPC-1	GEM	Q9UBK8;Q9UBK8-1	Methionine synthase reductase	MTRR	3	3	14.602	1	1.0058	1.05765	1.14218	1.10257	0.925205	1.07255	1.01368	1.33848		85105.3	86856.5	82122	92666.5	81131.1	85797	77815.6	78485	84829.8	88297.1	82324.1	82560	81445.8	108089	80755.2	85598.6
AsPC-1	GEM	Q9Y217;Q9Y217-2	Myotubularin-related protein 6	MTMR6	9	9	28.072	1	0.953827	1.05366	0.980722	1.06568	0.924398	1.04751	1.23485	1.33829		106157	87902.8	83426.2	96724.2	98625.5	90562.3	84980.4	82284.8	89014.5	94732.5	90436.3	100120	81078.4	122492	91528.4	101256
AsPC-1	GEM	P48059-2;P48059;P48059-4;P48059-5;P48059-3;P0CW19-2;Q7Z4I7-4	LIM and senescent cell antigen-like-containing domain protein 1	LIMS1	14	11	45.038	1	1.00958	0.994734	0.928784	0.994702	1.07576	0.969649	1.06923	1.33821		1.62222e+06	1.62285e+06	1.63144e+06	1.52739e+06	1.64451e+06	1.55775e+06	1.56605e+06	1.60625e+06	1.49312e+06	1.54186e+06	1.59012e+06	1.53758e+06	1.43803e+06	2.18685e+06	1.63416e+06	1.63776e+06
[truncated: 12,470 more rows]
