# Supplementary material for: Gemcitabine and ATR inhibitors synergize to kill PDAC cells by blocking DNA damage response
Source: Mol Syst Biol. 2025 Jan 21;21(3):231–53. doi: 10.1038/s44320-025-00085-6 (PMC11876601; doi:10.1038/s44320-025-00085-6)
Supplement: Supplementary file 15 — Source data Fig. 1 [file 44320_2025_85_MOESM15_ESM.zip]

Archive with 5 entries (2 files):
- Figure 1/
- Figure 1/1C/
- Figure 1/1C/1C.csv
- Figure 1/1D/
- Figure 1/1D/1D.csv
