# Supplementary material for: Gemcitabine and ATR inhibitors synergize to kill PDAC cells by blocking DNA damage response
Source: Mol Syst Biol. 2025 Jan 21;21(3):231–53. doi: 10.1038/s44320-025-00085-6 (PMC11876601; doi:10.1038/s44320-025-00085-6)
Supplement: Supplementary file 15 — Source data Fig. 1 [file 44320_2025_85_MOESM15_ESM.zip › Figure 1/1C/1C.csv]

Cell line	EC50 Log2 fold change	Treatment
AsPC-1	8.09	Elimusertib+GEM high
PaTu-8988-T	7.31	Elimusertib+GEM high
MiaPaCa-2	7.16	Elimusertib+GEM high
PANC-1	5.42	Elimusertib+GEM high
Capan-1	5.17	Elimusertib+GEM high
Colo-357	3.78	Elimusertib+GEM high
FAMPAC	3.30	Elimusertib+GEM high
Dan-G	3.27	Elimusertib+GEM high
HuP-T4	3.22	Elimusertib+GEM high
PSN-1	3.18	Elimusertib+GEM high
HPDE	3.12	Elimusertib+GEM high
BxPC-3	2.94	Elimusertib+GEM high
Suit2-07	0.62	Elimusertib+GEM high
AsPC-1	4.96	Elimusertib+GEM low
PaTu-8988-T	3.28	Elimusertib+GEM low
MiaPaCa-2	1.24	Elimusertib+GEM low
PANC-1	3.16	Elimusertib+GEM low
Capan-1	1.00	Elimusertib+GEM low
Colo-357	0.23	Elimusertib+GEM low
FAMPAC	0.65	Elimusertib+GEM low
Dan-G	1.34	Elimusertib+GEM low
HuP-T4	1.22	Elimusertib+GEM low
PSN-1	0.27	Elimusertib+GEM low
HPDE	0.03	Elimusertib+GEM low
BxPC-3	0.34	Elimusertib+GEM low
Suit2-07	0.01	Elimusertib+GEM low
