# Supplementary material for: Gemcitabine and ATR inhibitors synergize to kill PDAC cells by blocking DNA damage response
Source: Mol Syst Biol. 2025 Jan 21;21(3):231–53. doi: 10.1038/s44320-025-00085-6 (PMC11876601; doi:10.1038/s44320-025-00085-6)
Supplement: Supplementary file 15 — Source data Fig. 1 [file 44320_2025_85_MOESM15_ESM.zip › Figure 1/1D/1D.csv]

Treatment	Elimusertib dose [nM]	Vehicle readout (raw)	Treatment readout (raw)	AsPC-1 Viability (ratio)
Elimusertib	10000	1812065	742800	0.40991907
Elimusertib	3333.33	1812065	662640	0.365682246
Elimusertib	1111.11	1812065	600760	0.331533361
Elimusertib	370.37	1812065	618120	0.341113591
Elimusertib	123.46	1812065	767320	0.423450594
Elimusertib	41.15	1812065	1412680	0.779596758
Elimusertib	13.72	1812065	1620360	0.894206334
Elimusertib	4.57	1812065	1796720	0.991531761
Elimusertib	1.52	1812065	1643960	0.907230149
Elimusertib	0.51	1812065	1727640	0.953409508
Elimusertib	0.17	1812065	1672320	0.922880802
Elimusertib+GEM 10 nM	10000	1795490	705280	0.389213411
Elimusertib+GEM 10 nM	3333.33	1795490	779920	0.430403987
Elimusertib+GEM 10 nM	1111.11	1795490	736840	0.406630005
Elimusertib+GEM 10 nM	370.37	1795490	727680	0.401574999
Elimusertib+GEM 10 nM	123.46	1795490	792080	0.437114563
Elimusertib+GEM 10 nM	41.15	1795490	843480	0.465479991
Elimusertib+GEM 10 nM	13.72	1795490	946840	0.522519888
Elimusertib+GEM 10 nM	4.57	1795490	1025920	0.566160706
Elimusertib+GEM 10 nM	1.52	1795490	1211360	0.668496991
Elimusertib+GEM 10 nM	0.51	1795490	1629280	0.899128894
Elimusertib+GEM 10 nM	0.17	1795490	1570280	0.866569356
Elimusertib+GEM 30 nM	10000	1642745	722560	0.398749493
Elimusertib+GEM 30 nM	3333.33	1642745	825520	0.455568647
Elimusertib+GEM 30 nM	1111.11	1642745	837000	0.46190396
Elimusertib+GEM 30 nM	370.37	1642745	851640	0.469983141
Elimusertib+GEM 30 nM	123.46	1642745	865600	0.477687059
Elimusertib+GEM 30 nM	41.15	1642745	904840	0.499341911
Elimusertib+GEM 30 nM	13.72	1642745	927960	0.512100835
Elimusertib+GEM 30 nM	4.57	1642745	893160	0.492896226
Elimusertib+GEM 30 nM	1.52	1642745	958720	0.529075944
Elimusertib+GEM 30 nM	0.51	1642745	1256360	0.693330537
Elimusertib+GEM 30 nM	0.17	1642745	1587240	0.875928844
