# Supplementary material for: Gemcitabine and ATR inhibitors synergize to kill PDAC cells by blocking DNA damage response
Source: Mol Syst Biol. 2025 Jan 21;21(3):231–53. doi: 10.1038/s44320-025-00085-6 (PMC11876601; doi:10.1038/s44320-025-00085-6)
Supplement: Supplementary file 16 — Source data Fig. 2 [file 44320_2025_85_MOESM16_ESM.zip › Figure 2/2A/2A.csv]

Experiment (ATRi)	Treatment	Replicate	Drug dose (titrated) [nM]	Raw data (confluence at 72 h/confluence at 0 h)	Raw data vehicle (confluence at 72 h/confluence at 0 h)	AsPC-1 viability (ratio)	AsPC-1 viability mean (ratio)	AsPC-1 viability s.d. (ratio)
Elimusertib	GEM	R1	0	3.51	3.35	1.05	0.52	0.01	1
Elimusertib	GEM	R1	1	3.45	3.35	1.03	0.39	0.05	1
Elimusertib	GEM	R1	3	3.34	3.35	1	0.99	0.02	1
Elimusertib	GEM	R1	10	3.17	3.35	0.95	1	0.04	1
Elimusertib	GEM	R1	30	2.54	3.35	0.76	1.04	0.06	1
Elimusertib	GEM	R1	100	1.97	3.35	0.59	1	0.02	1
Elimusertib	GEM	R1	300	1.67	3.35	0.5	0.72	0.09	1
Elimusertib	GEM	R1	1000	1.56	3.35	0.47	0.62	0.07	1
Elimusertib	GEM	R1	3000	1.44	3.35	0.43	0.54	0.06	1
Elimusertib	GEM+Elimusertib 3nM	R1	0	3.21	3.35	0.96	0.99	0.1	2
Elimusertib	GEM+Elimusertib 3nM	R1	1	3.03	3.35	0.91	0.99	0.04	2
Elimusertib	GEM+Elimusertib 3nM	R1	3	3	3.35	0.9	1	0.07	2
Elimusertib	GEM+Elimusertib 3nM	R1	10	2.32	3.35	0.69	0.85	0.12	2
Elimusertib	GEM+Elimusertib 3nM	R1	30	1.52	3.35	0.45	1.03	0.02	2
Elimusertib	GEM+Elimusertib 3nM	R1	100	1.36	3.35	0.41	1.03	0.09	2
Elimusertib	GEM+Elimusertib 3nM	R1	300	1.27	3.35	0.38	0.91	0.04	2
Elimusertib	GEM+Elimusertib 3nM	R1	1000	1.23	3.35	0.37	0.95	0.07	2
Elimusertib	GEM+Elimusertib 3nM	R1	3000	1.26	3.35	0.38	0.67	0.03	2
Elimusertib	GEM+Elimusertib 10nM	R1	0	2.98	3.35	0.89	0.42	0.04	3
Elimusertib	GEM+Elimusertib 10nM	R1	1	2.8	3.35	0.84	0.4	0.03	3
Elimusertib	GEM+Elimusertib 10nM	R1	3	2.56	3.35	0.76	0.52	0.01	3
Elimusertib	GEM+Elimusertib 10nM	R1	10	1.76	3.35	0.52	0.3	0.04	3
Elimusertib	GEM+Elimusertib 10nM	R1	30	1.42	3.35	0.42	0.45	0.06	3
Elimusertib	GEM+Elimusertib 10nM	R1	100	1.32	3.35	0.39	0.42	0.06	3
Elimusertib	GEM+Elimusertib 10nM	R1	300	1.23	3.35	0.37	0.39	0.05	3
Elimusertib	GEM+Elimusertib 10nM	R1	1000	1.16	3.35	0.35	0.49	0.04	3
Elimusertib	GEM+Elimusertib 10nM	R1	3000	1.26	3.35	0.38	0.33	0.05	3
Elimusertib	GEM+Elimusertib 30nM	R1	0	2.08	3.35	0.62	1.06	0.14	4
Elimusertib	GEM+Elimusertib 30nM	R1	1	2.12	3.35	0.63	0.98	0.04	4
Elimusertib	GEM+Elimusertib 30nM	R1	3	1.78	3.35	0.53	1.01	0.03	4
Elimusertib	GEM+Elimusertib 30nM	R1	10	1.46	3.35	0.43	0.86	0.13	4
Elimusertib	GEM+Elimusertib 30nM	R1	30	1.32	3.35	0.39	0.97	0.01	4
Elimusertib	GEM+Elimusertib 30nM	R1	100	1.25	3.35	0.37	0.97	0.01	4
Elimusertib	GEM+Elimusertib 30nM	R1	300	1.22	3.35	0.36	0.87	0.2	4
Elimusertib	GEM+Elimusertib 30nM	R1	1000	1.14	3.35	0.34	0.85	0.05	4
Elimusertib	GEM+Elimusertib 30nM	R1	3000	1.2	3.35	0.36	0.96	0.04	4
Elimusertib	Elimusertib	R1	0	3.56	3.35	1.06	0.97	0.06	5
Elimusertib	Elimusertib	R1	3	3.16	3.35	0.94	1.06	0.06	5
Elimusertib	Elimusertib	R1	10	3.05	3.35	0.91	0.73	0.04	5
Elimusertib	Elimusertib	R1	30	2.83	3.35	0.84	0.62	0.07	5
Elimusertib	Elimusertib	R1	100	1.97	3.35	0.59	0.52	0.1	5
Elimusertib	Elimusertib	R1	300	1.42	3.35	0.42	0.84	0.05	5
Elimusertib	Elimusertib	R1	1000	1.2	3.35	0.36	0.79	0.37	5
Elimusertib	Elimusertib	R1	3000	1.13	3.35	0.34	0.54	0.06	5
Elimusertib	Elimusertib	R1	10000	1.19	3.35	0.36	0.47	0.07	5
Elimusertib	GEM	R2	0	4.08	4	1.02	0.49	0.06	1
Elimusertib	GEM	R2	1	3.86	4	0.97	0.39	0.04	1
Elimusertib	GEM	R2	3	3.95	4	0.99	0.98	0.04	1
Elimusertib	GEM	R2	10	3.59	4	0.9	0.97	0.01	1
Elimusertib	GEM	R2	30	3.07	4	0.77	0.99	0.1	1
Elimusertib	GEM	R2	100	2.33	4	0.58	1.03	0.02	1
Elimusertib	GEM	R2	300	1.86	4	0.46	0.67	0.03	1
Elimusertib	GEM	R2	1000	1.79	4	0.45	0.65	0.04	1
Elimusertib	GEM	R2	3000	1.67	4	0.42	0.56	0.07	1
Elimusertib	GEM+Elimusertib 3nM	R2	0	3.48	4	0.87	0.92	0.04	2
Elimusertib	GEM+Elimusertib 3nM	R2	1	3.68	4	0.92	0.87	0.05	2
Elimusertib	GEM+Elimusertib 3nM	R2	3	3.27	4	0.82	0.85	0.07	2
Elimusertib	GEM+Elimusertib 3nM	R2	10	3.05	4	0.76	0.68	0.12	2
Elimusertib	GEM+Elimusertib 3nM	R2	30	1.56	4	0.39	0.99	0.01	2
Elimusertib	GEM+Elimusertib 3nM	R2	100	1.37	4	0.34	0.9	0.04	2
Elimusertib	GEM+Elimusertib 3nM	R2	300	1.27	4	0.32	0.75	0.06	2
Elimusertib	GEM+Elimusertib 3nM	R2	1000	1.25	4	0.31	0.56	0.04	2
Elimusertib	GEM+Elimusertib 3nM	R2	3000	1.33	4	0.33	0.44	0	2
Elimusertib	GEM+Elimusertib 10nM	R2	0	3.69	4	0.92	0.34	0	3
Elimusertib	GEM+Elimusertib 10nM	R2	1	3.58	4	0.89	0.32	0.01	3
Elimusertib	GEM+Elimusertib 10nM	R2	3	3.56	4	0.89	0.45	0.02	3
Elimusertib	GEM+Elimusertib 10nM	R2	10	2.18	4	0.54	0.33	0.01	3
Elimusertib	GEM+Elimusertib 10nM	R2	30	1.45	4	0.36	0.35	0.02	3
Elimusertib	GEM+Elimusertib 10nM	R2	100	1.48	4	0.37	0.35	0.02	3
Elimusertib	GEM+Elimusertib 10nM	R2	300	1.33	4	0.33	0.33	0.03	3
Elimusertib	GEM+Elimusertib 10nM	R2	1000	1.37	4	0.34	0.42	0.01	3
Elimusertib	GEM+Elimusertib 10nM	R2	3000	1.32	4	0.33	0.36	0.01	3
Elimusertib	GEM+Elimusertib 30nM	R2	0	3.5	4	0.87	1.02	0.05	4
Elimusertib	GEM+Elimusertib 30nM	R2	1	3.32	4	0.83	0.92	0.04	4
Elimusertib	GEM+Elimusertib 30nM	R2	3	2.98	4	0.75	0.91	0.02	4
Elimusertib	GEM+Elimusertib 30nM	R2	10	1.74	4	0.43	0.77	0.13	4
Elimusertib	GEM+Elimusertib 30nM	R2	30	1.36	4	0.34	1	0.06	4
Elimusertib	GEM+Elimusertib 30nM	R2	100	1.33	4	0.33	0.9	0.02	4
Elimusertib	GEM+Elimusertib 30nM	R2	300	1.28	4	0.32	0.86	0.03	4
Elimusertib	GEM+Elimusertib 30nM	R2	1000	1.24	4	0.31	0.76	0.12	4
Elimusertib	GEM+Elimusertib 30nM	R2	3000	1.22	4	0.31	0.98	0.04	4
Elimusertib	Elimusertib	R2	0	3.87	4	0.97	0.92	0.04	5
Elimusertib	Elimusertib	R2	3	3.5	4	0.87	1.06	0.11	5
Elimusertib	Elimusertib	R2	10	3.41	4	0.85	0.75	0.03	5
Elimusertib	Elimusertib	R2	30	3.4	4	0.85	0.65	0.04	5
Elimusertib	Elimusertib	R2	100	3.04	4	0.76	0.49	0.05	5
Elimusertib	Elimusertib	R2	300	2.22	4	0.55	0.81	0.02	5
Elimusertib	Elimusertib	R2	1000	1.36	4	0.34	0.92	0.25	5
Elimusertib	Elimusertib	R2	3000	1.29	4	0.32	0.56	0.07	5
Elimusertib	Elimusertib	R2	10000	1.39	4	0.35	0.47	0.07	5
Elimusertib	GEM	R3	0	3.68	3.93	0.94	0.45	0.02	1
Elimusertib	GEM	R3	1	3.76	3.93	0.96	0.33	0.03	1
Elimusertib	GEM	R3	3	3.85	3.93	0.98	0.88	0.05	1
Elimusertib	GEM	R3	10	3.75	3.93	0.95	0.96	0.03	1
Elimusertib	GEM	R3	30	3.15	3.93	0.8	0.98	0.06	1
Elimusertib	GEM	R3	100	2.28	3.93	0.58	0.97	0.02	1
Elimusertib	GEM	R3	300	1.81	3.93	0.46	0.51	0.07	1
Elimusertib	GEM	R3	1000	1.69	3.93	0.43	0.44	0.06	1
Elimusertib	GEM	R3	3000	1.67	3.93	0.42	0.45	0.07	1
Elimusertib	GEM+Elimusertib 3nM	R3	0	3.62	3.93	0.92	0.98	0.06	2
Elimusertib	GEM+Elimusertib 3nM	R3	1	3.44	3.93	0.88	0.95	0.03	2
Elimusertib	GEM+Elimusertib 3nM	R3	3	3.5	3.93	0.89	0.92	0.02	2
Elimusertib	GEM+Elimusertib 3nM	R3	10	3.18	3.93	0.81	0.87	0.07	2
Elimusertib	GEM+Elimusertib 3nM	R3	30	1.56	3.93	0.4	0.97	0.02	2
Elimusertib	GEM+Elimusertib 3nM	R3	100	1.4	3.93	0.36	0.99	0.02	2
Elimusertib	GEM+Elimusertib 3nM	R3	300	1.37	3.93	0.35	0.86	0	2
Elimusertib	GEM+Elimusertib 3nM	R3	1000	1.29	3.93	0.33	0.71	0.07	2
Elimusertib	GEM+Elimusertib 3nM	R3	3000	1.34	3.93	0.34	0.51	0.07	2
Elimusertib	GEM+Elimusertib 10nM	R3	0	3.61	3.93	0.92	0.39	0.04	3
Elimusertib	GEM+Elimusertib 10nM	R3	1	3.35	3.93	0.85	0.37	0.04	3
Elimusertib	GEM+Elimusertib 10nM	R3	3	3.49	3.93	0.89	0.49	0.05	3
Elimusertib	GEM+Elimusertib 10nM	R3	10	2.34	3.93	0.6	0.3	0.02	3
Elimusertib	GEM+Elimusertib 10nM	R3	30	1.5	3.93	0.38	0.39	0.03	3
Elimusertib	GEM+Elimusertib 10nM	R3	100	1.48	3.93	0.38	0.37	0.05	3
Elimusertib	GEM+Elimusertib 10nM	R3	300	1.36	3.93	0.35	0.37	0.04	3
Elimusertib	GEM+Elimusertib 10nM	R3	1000	1.36	3.93	0.35	0.47	0.05	3
Elimusertib	GEM+Elimusertib 10nM	R3	3000	1.34	3.93	0.34	0.27	0.02	3
Elimusertib	GEM+Elimusertib 30nM	R3	0	3.23	3.93	0.82	0.99	0.07	4
Elimusertib	GEM+Elimusertib 30nM	R3	1	3.27	3.93	0.83	0.88	0.05	4
Elimusertib	GEM+Elimusertib 30nM	R3	3	2.94	3.93	0.75	0.97	0.06	4
Elimusertib	GEM+Elimusertib 30nM	R3	10	1.72	3.93	0.44	0.91	0.04	4
Elimusertib	GEM+Elimusertib 30nM	R3	30	1.3	3.93	0.33	0.97	0.03	4
Elimusertib	GEM+Elimusertib 30nM	R3	100	1.33	3.93	0.34	0.96	0.03	4
Elimusertib	GEM+Elimusertib 30nM	R3	300	1.34	3.93	0.34	0.98	0.03	4
Elimusertib	GEM+Elimusertib 30nM	R3	1000	1.26	3.93	0.32	0.89	0.02	4
Elimusertib	GEM+Elimusertib 30nM	R3	3000	1.24	3.93	0.32	1.01	0.04	4
Elimusertib	Elimusertib	R3	0	4.1	3.93	1.04	0.93	0.03	5
Elimusertib	Elimusertib	R3	3	3.74	3.93	0.95	0.86	0.02	5
Elimusertib	Elimusertib	R3	10	3.68	3.93	0.94	0.41	0.03	5
Elimusertib	Elimusertib	R3	30	3.48	3.93	0.89	0.39	0.03	5
Elimusertib	Elimusertib	R3	100	2.45	3.93	0.62	0.35	0.03	5
Elimusertib	Elimusertib	R3	300	2.44	3.93	0.62	0.78	0.02	5
Elimusertib	Elimusertib	R3	1000	1.39	3.93	0.35	0.66	0.09	5
Elimusertib	Elimusertib	R3	3000	1.25	3.93	0.32	0.37	0.03	5
Elimusertib	Elimusertib	R3	10000	1.42	3.93	0.36	0.38	0.01	5
Gartisertib	GEM	R1	0	3.06	3.2	0.96	0.3	0.04	1
Gartisertib	GEM	R1	1	3.28	3.2	1.03	0.49	0.04	1
Gartisertib	GEM	R1	3	3.04	3.2	0.95	0.99	0.05	1
Gartisertib	GEM	R1	10	2.71	3.2	0.85	0.79	0.18	1
Gartisertib	GEM	R1	30	2.57	3.2	0.8	0.96	0.03	1
Gartisertib	GEM	R1	100	2.04	3.2	0.64	1.04	0.01	1
Gartisertib	GEM	R1	300	1.92	3.2	0.6	0.97	0.06	1
Gartisertib	GEM	R1	1000	1.78	3.2	0.56	0.52	0.1	1
Gartisertib	GEM	R1	3000	1.7	3.2	0.53	0.47	0.07	1
Gartisertib	GEM+Gartisertib 3nM	R1	0	2.96	3.2	0.92	0.43	0.05	2
Gartisertib	GEM+Gartisertib 3nM	R1	1	3.14	3.2	0.98	0.4	0.05	2
Gartisertib	GEM+Gartisertib 3nM	R1	3	3.14	3.2	0.98	0.49	0.06	2
Gartisertib	GEM+Gartisertib 3nM	R1	10	2.77	3.2	0.87	0.48	0.09	2
Gartisertib	GEM+Gartisertib 3nM	R1	30	2.1	3.2	0.66	0.45	0.07	2
Gartisertib	GEM+Gartisertib 3nM	R1	100	1.68	3.2	0.52	0.41	0.06	2
Gartisertib	GEM+Gartisertib 3nM	R1	300	1.57	3.2	0.49	0.39	0.04	2
Gartisertib	GEM+Gartisertib 3nM	R1	1000	1.57	3.2	0.49	0.48	0.08	2
Gartisertib	GEM+Gartisertib 3nM	R1	3000	1.36	3.2	0.43	0.38	0.06	2
Gartisertib	GEM+Gartisertib 10nM	R1	0	3.28	3.2	1.02	0.92	0.04	3
Gartisertib	GEM+Gartisertib 10nM	R1	1	3.23	3.2	1.01	1.06	0.11	3
Gartisertib	GEM+Gartisertib 10nM	R1	3	3.01	3.2	0.94	0.75	0.03	3
Gartisertib	GEM+Gartisertib 10nM	R1	10	2.54	3.2	0.79	0.65	0.04	3
Gartisertib	GEM+Gartisertib 10nM	R1	30	1.63	3.2	0.51	0.49	0.05	3
Gartisertib	GEM+Gartisertib 10nM	R1	100	1.57	3.2	0.49	0.81	0.02	3
Gartisertib	GEM+Gartisertib 10nM	R1	300	1.52	3.2	0.47	0.92	0.25	3
Gartisertib	GEM+Gartisertib 10nM	R1	1000	1.4	3.2	0.44	0.56	0.07	3
Gartisertib	GEM+Gartisertib 10nM	R1	3000	1.38	3.2	0.43	0.47	0.07	3
Gartisertib	GEM+Gartisertib 30nM	R1	0	3.05	3.2	0.95	0.41	0.05	4
Gartisertib	GEM+Gartisertib 30nM	R1	1	2.84	3.2	0.89	0.6	0.1	4
Gartisertib	GEM+Gartisertib 30nM	R1	3	3.03	3.2	0.95	1.08	0.12	4
Gartisertib	GEM+Gartisertib 30nM	R1	10	1.88	3.2	0.59	0.49	0.05	4
Gartisertib	GEM+Gartisertib 30nM	R1	30	1.75	3.2	0.55	0.44	0.07	4
Gartisertib	GEM+Gartisertib 30nM	R1	100	1.53	3.2	0.48	0.4	0.06	4
Gartisertib	GEM+Gartisertib 30nM	R1	300	1.48	3.2	0.46	0.53	0.07	4
Gartisertib	GEM+Gartisertib 30nM	R1	1000	1.36	3.2	0.43	0.92	0.11	4
Gartisertib	GEM+Gartisertib 30nM	R1	3000	1.32	3.2	0.41	0.47	0.06	4
Gartisertib	Gartisertib	R1	0	3.04	3.2	0.95	0.42	0.05	5
Gartisertib	Gartisertib	R1	3	2.89	3.2	0.9	0.59	0.06	5
Gartisertib	Gartisertib	R1	10	3.24	3.2	1.01	0.99	0.07	5
Gartisertib	Gartisertib	R1	30	3.04	3.2	0.95	0.48	0.06	5
Gartisertib	Gartisertib	R1	100	2.03	3.2	0.63	0.45	0.04	5
Gartisertib	Gartisertib	R1	300	1.4	3.2	0.44	0.4	0.05	5
Gartisertib	Gartisertib	R1	1000	1.19	3.2	0.37	0.54	0.05	5
Gartisertib	Gartisertib	R1	3000	1.04	3.2	0.33	0.49	0.06	5
Gartisertib	Gartisertib	R1	10000	0.87	3.2	0.27	0.45	0.05	5
Gartisertib	GEM	R2	0	3.96	4.13	0.96	0.48	0.09	1
Gartisertib	GEM	R2	1	4.01	4.13	0.97	0.48	0.08	1
Gartisertib	GEM	R2	3	4.05	4.13	0.98	1.01	0.03	1
Gartisertib	GEM	R2	10	3.93	4.13	0.95	0.87	0.2	1
Gartisertib	GEM	R2	30	3.32	4.13	0.8	0.99	0.04	1
Gartisertib	GEM	R2	100	2.49	4.13	0.6	1.03	0.09	1
Gartisertib	GEM	R2	300	2.07	4.13	0.5	0.92	0.04	1
Gartisertib	GEM	R2	1000	1.91	4.13	0.46	0.49	0.05	1
Gartisertib	GEM	R2	3000	1.89	4.13	0.46	0.47	0.07	1
Gartisertib	GEM+Gartisertib 3nM	R2	0	3.43	4.13	0.83	0.34	0	2
Gartisertib	GEM+Gartisertib 3nM	R2	1	3.82	4.13	0.92	0.32	0.01	2
Gartisertib	GEM+Gartisertib 3nM	R2	3	3.83	4.13	0.93	0.45	0.02	2
Gartisertib	GEM+Gartisertib 3nM	R2	10	3.58	4.13	0.87	0.33	0.01	2
Gartisertib	GEM+Gartisertib 3nM	R2	30	2.28	4.13	0.55	0.35	0.02	2
Gartisertib	GEM+Gartisertib 3nM	R2	100	1.66	4.13	0.4	0.35	0.02	2
Gartisertib	GEM+Gartisertib 3nM	R2	300	1.6	4.13	0.39	0.33	0.03	2
Gartisertib	GEM+Gartisertib 3nM	R2	1000	1.62	4.13	0.39	0.42	0.01	2
Gartisertib	GEM+Gartisertib 3nM	R2	3000	1.58	4.13	0.38	0.36	0.01	2
Gartisertib	GEM+Gartisertib 10nM	R2	0	3.77	4.13	0.91	0.93	0.03	3
Gartisertib	GEM+Gartisertib 10nM	R2	1	3.93	4.13	0.95	0.86	0.02	3
Gartisertib	GEM+Gartisertib 10nM	R2	3	3.7	4.13	0.89	0.41	0.03	3
Gartisertib	GEM+Gartisertib 10nM	R2	10	2.78	4.13	0.67	0.39	0.03	3
Gartisertib	GEM+Gartisertib 10nM	R2	30	1.61	4.13	0.39	0.35	0.03	3
Gartisertib	GEM+Gartisertib 10nM	R2	100	1.53	4.13	0.37	0.78	0.02	3
Gartisertib	GEM+Gartisertib 10nM	R2	300	1.52	4.13	0.37	0.66	0.09	3
Gartisertib	GEM+Gartisertib 10nM	R2	1000	1.55	4.13	0.38	0.37	0.03	3
Gartisertib	GEM+Gartisertib 10nM	R2	3000	1.44	4.13	0.35	0.38	0.01	3
Gartisertib	GEM+Gartisertib 30nM	R2	0	3.68	4.13	0.89	0.35	0.02	4
Gartisertib	GEM+Gartisertib 30nM	R2	1	3.74	4.13	0.91	0.58	0	4
Gartisertib	GEM+Gartisertib 30nM	R2	3	3.39	4.13	0.82	0.53	0.1	4
Gartisertib	GEM+Gartisertib 30nM	R2	10	1.9	4.13	0.46	0.35	0.03	4
Gartisertib	GEM+Gartisertib 30nM	R2	30	1.65	4.13	0.4	0.35	0.02	4
Gartisertib	GEM+Gartisertib 30nM	R2	100	1.59	4.13	0.38	0.34	0.02	4
Gartisertib	GEM+Gartisertib 30nM	R2	300	1.44	4.13	0.35	0.47	0.02	4
Gartisertib	GEM+Gartisertib 30nM	R2	1000	1.45	4.13	0.35	0.35	0.01	4
Gartisertib	GEM+Gartisertib 30nM	R2	3000	1.42	4.13	0.34	0.34	0.03	4
Gartisertib	Gartisertib	R2	0	3.98	4.13	0.96	0.41	0.05	5
Gartisertib	Gartisertib	R2	3	4.15	4.13	1.01	0.6	0.1	5
Gartisertib	Gartisertib	R2	10	4.13	4.13	1	1.08	0.12	5
Gartisertib	Gartisertib	R2	30	3.88	4.13	0.94	0.49	0.05	5
Gartisertib	Gartisertib	R2	100	3.03	4.13	0.73	0.44	0.07	5
Gartisertib	Gartisertib	R2	300	1.58	4.13	0.38	0.4	0.06	5
Gartisertib	Gartisertib	R2	1000	1.27	4.13	0.31	0.53	0.07	5
Gartisertib	Gartisertib	R2	3000	1.17	4.13	0.28	0.92	0.11	5
Gartisertib	Gartisertib	R2	10000	1.19	4.13	0.29	0.47	0.06	5
Gartisertib	GEM	R3	0	4.03	4.01	1.01	0.33	0.01	1
Gartisertib	GEM	R3	1	4.16	4.01	1.04	0.42	0.01	1
Gartisertib	GEM	R3	3	3.98	4.01	0.99	0.97	0.06	1
Gartisertib	GEM	R3	10	3.74	4.01	0.93	0.98	0.03	1
Gartisertib	GEM	R3	30	3.24	4.01	0.81	0.95	0.03	1
Gartisertib	GEM	R3	100	2.56	4.01	0.64	0.99	0.02	1
Gartisertib	GEM	R3	300	2.02	4.01	0.5	0.91	0.05	1
Gartisertib	GEM	R3	1000	1.87	4.01	0.47	0.45	0.09	1
Gartisertib	GEM	R3	3000	1.74	4.01	0.43	0.42	0.06	1
Gartisertib	GEM+Gartisertib 3nM	R3	0	3.57	4.01	0.89	0.39	0.04	2
Gartisertib	GEM+Gartisertib 3nM	R3	1	3.86	4.01	0.96	0.37	0.04	2
Gartisertib	GEM+Gartisertib 3nM	R3	3	3.74	4.01	0.93	0.49	0.05	2
Gartisertib	GEM+Gartisertib 3nM	R3	10	3.45	4.01	0.86	0.3	0.02	2
Gartisertib	GEM+Gartisertib 3nM	R3	30	2.14	4.01	0.53	0.39	0.03	2
Gartisertib	GEM+Gartisertib 3nM	R3	100	1.64	4.01	0.41	0.37	0.05	2
Gartisertib	GEM+Gartisertib 3nM	R3	300	1.54	4.01	0.38	0.37	0.04	2
Gartisertib	GEM+Gartisertib 3nM	R3	1000	1.57	4.01	0.39	0.47	0.05	2
Gartisertib	GEM+Gartisertib 3nM	R3	3000	1.49	4.01	0.37	0.27	0.02	2
Gartisertib	GEM+Gartisertib 10nM	R3	0	3.92	4.01	0.98	0.91	0.05	3
Gartisertib	GEM+Gartisertib 10nM	R3	1	3.9	4.01	0.97	0.94	0.01	3
Gartisertib	GEM+Gartisertib 10nM	R3	3	3.66	4.01	0.91	0.58	0.07	3
Gartisertib	GEM+Gartisertib 10nM	R3	10	2.71	4.01	0.68	0.44	0.06	3
Gartisertib	GEM+Gartisertib 10nM	R3	30	1.64	4.01	0.41	0.45	0.09	3
Gartisertib	GEM+Gartisertib 10nM	R3	100	1.56	4.01	0.39	0.8	0	3
Gartisertib	GEM+Gartisertib 10nM	R3	300	1.5	4.01	0.37	0.72	0.08	3
Gartisertib	GEM+Gartisertib 10nM	R3	1000	1.43	4.01	0.36	0.45	0.07	3
Gartisertib	GEM+Gartisertib 10nM	R3	3000	1.37	4.01	0.34	0.42	0.06	3
Gartisertib	GEM+Gartisertib 30nM	R3	0	3.57	4.01	0.89	0.41	0.06	4
Gartisertib	GEM+Gartisertib 30nM	R3	1	3.49	4.01	0.87	0.63	0.02	4
Gartisertib	GEM+Gartisertib 30nM	R3	3	3.42	4.01	0.85	0.41	0.03	4
Gartisertib	GEM+Gartisertib 30nM	R3	10	1.98	4.01	0.49	0.42	0.06	4
Gartisertib	GEM+Gartisertib 30nM	R3	30	1.57	4.01	0.39	0.41	0.06	4
Gartisertib	GEM+Gartisertib 30nM	R3	100	1.47	4.01	0.37	0.39	0.06	4
Gartisertib	GEM+Gartisertib 30nM	R3	300	1.43	4.01	0.36	0.53	0.06	4
Gartisertib	GEM+Gartisertib 30nM	R3	1000	1.4	4.01	0.35	0.34	0.03	4
Gartisertib	GEM+Gartisertib 30nM	R3	3000	1.36	4.01	0.34	0.42	0.06	4
Gartisertib	Gartisertib	R3	0	4.29	4.01	1.07	0.35	0.02	5
Gartisertib	Gartisertib	R3	3	4.1	4.01	1.02	0.58	0	5
Gartisertib	Gartisertib	R3	10	3.9	4.01	0.97	0.53	0.1	5
Gartisertib	Gartisertib	R3	30	3.77	4.01	0.94	0.35	0.03	5
Gartisertib	Gartisertib	R3	100	3.2	4.01	0.8	0.35	0.02	5
Gartisertib	Gartisertib	R3	300	1.63	4.01	0.41	0.34	0.02	5
Gartisertib	Gartisertib	R3	1000	1.34	4.01	0.33	0.47	0.02	5
Gartisertib	Gartisertib	R3	3000	1.18	4.01	0.29	0.35	0.01	5
Gartisertib	Gartisertib	R3	10000	1	4.01	0.25	0.34	0.03	5
Berzosertib	GEM	R1	0	3.31	3.26	1.02	0.42	0.04	1
Berzosertib	GEM	R1	1	3.13	3.26	0.96	0.45	0.06	1
Berzosertib	GEM	R1	3	3.29	3.26	1.01	0.33	0.05	1
Berzosertib	GEM	R1	10	2.93	3.26	0.9	0.82	0.2	1
Berzosertib	GEM	R1	30	2.52	3.26	0.77	0.84	0.11	1
Berzosertib	GEM	R1	100	2.11	3.26	0.65	0.96	0.02	1
Berzosertib	GEM	R1	300	1.92	3.26	0.59	0.93	0.01	1
Berzosertib	GEM	R1	1000	1.69	3.26	0.52	1.06	0.06	1
Berzosertib	GEM	R1	3000	1.73	3.26	0.53	0.84	0.05	1
Berzosertib	GEM+Berzosertib 30nM	R1	0	3.26	3.26	1	1.03	0.03	2
Berzosertib	GEM+Berzosertib 30nM	R1	1	3.4	3.26	1.04	0.99	0.02	2
Berzosertib	GEM+Berzosertib 30nM	R1	3	3.21	3.26	0.99	0.99	0.05	2
Berzosertib	GEM+Berzosertib 30nM	R1	10	3.02	3.26	0.93	0.82	0.2	2
Berzosertib	GEM+Berzosertib 30nM	R1	30	2.26	3.26	0.69	1.02	0.03	2
Berzosertib	GEM+Berzosertib 30nM	R1	100	1.96	3.26	0.6	1	0.04	2
Berzosertib	GEM+Berzosertib 30nM	R1	300	1.76	3.26	0.54	0.79	0.18	2
Berzosertib	GEM+Berzosertib 30nM	R1	1000	1.64	3.26	0.5	0.84	0.11	2
Berzosertib	GEM+Berzosertib 30nM	R1	3000	1.69	3.26	0.52	1	0.04	2
Berzosertib	GEM+Berzosertib 100nM	R1	0	3.4	3.26	1.04	0.42	0.05	3
Berzosertib	GEM+Berzosertib 100nM	R1	1	3.25	3.26	1	0.59	0.06	3
Berzosertib	GEM+Berzosertib 100nM	R1	3	3.16	3.26	0.97	0.99	0.07	3
Berzosertib	GEM+Berzosertib 100nM	R1	10	2.95	3.26	0.9	0.48	0.06	3
Berzosertib	GEM+Berzosertib 100nM	R1	30	2.27	3.26	0.7	0.45	0.04	3
Berzosertib	GEM+Berzosertib 100nM	R1	100	1.81	3.26	0.56	0.4	0.05	3
Berzosertib	GEM+Berzosertib 100nM	R1	300	1.6	3.26	0.49	0.54	0.05	3
Berzosertib	GEM+Berzosertib 100nM	R1	1000	1.53	3.26	0.47	0.49	0.06	3
Berzosertib	GEM+Berzosertib 100nM	R1	3000	1.58	3.26	0.49	0.45	0.05	3
Berzosertib	GEM+Berzosertib 300nM	R1	0	3.38	3.26	1.04	0.42	0.04	4
Berzosertib	GEM+Berzosertib 300nM	R1	1	3.17	3.26	0.97	0.4	0.03	4
Berzosertib	GEM+Berzosertib 300nM	R1	3	3.33	3.26	1.02	0.52	0.01	4
Berzosertib	GEM+Berzosertib 300nM	R1	10	2.69	3.26	0.82	0.3	0.04	4
Berzosertib	GEM+Berzosertib 300nM	R1	30	2.06	3.26	0.63	0.45	0.06	4
Berzosertib	GEM+Berzosertib 300nM	R1	100	1.53	3.26	0.47	0.42	0.06	4
Berzosertib	GEM+Berzosertib 300nM	R1	300	1.48	3.26	0.45	0.39	0.05	4
Berzosertib	GEM+Berzosertib 300nM	R1	1000	1.41	3.26	0.43	0.49	0.04	4
Berzosertib	GEM+Berzosertib 300nM	R1	3000	1.46	3.26	0.45	0.33	0.05	4
Berzosertib	Berzosertib	R1	0	3.46	3.26	1.06	1.03	0.03	5
Berzosertib	Berzosertib	R1	3	3.58	3.26	1.1	0.99	0.02	5
Berzosertib	Berzosertib	R1	10	3.42	3.26	1.05	0.99	0.05	5
Berzosertib	Berzosertib	R1	30	3.67	3.26	1.12	0.82	0.2	5
Berzosertib	Berzosertib	R1	100	3.44	3.26	1.06	1.02	0.03	5
Berzosertib	Berzosertib	R1	300	3.48	3.26	1.07	1	0.04	5
Berzosertib	Berzosertib	R1	1000	1.39	3.26	0.43	0.79	0.18	5
Berzosertib	Berzosertib	R1	3000	1.11	3.26	0.34	0.84	0.11	5
Berzosertib	Berzosertib	R1	10000	1.24	3.26	0.38	1	0.04	5
Berzosertib	GEM	R2	0	3.49	3.51	0.99	0.43	0.05	1
Berzosertib	GEM	R2	1	3.67	3.51	1.05	0.45	0.07	1
Berzosertib	GEM	R2	3	3.44	3.51	0.98	0.38	0.06	1
Berzosertib	GEM	R2	10	3.56	3.51	1.01	0.86	0.13	1
Berzosertib	GEM	R2	30	3.03	3.51	0.86	0.85	0.05	1
Berzosertib	GEM	R2	100	1.85	3.51	0.53	1	0.07	1
Berzosertib	GEM	R2	300	1.87	3.51	0.53	0.91	0.04	1
Berzosertib	GEM	R2	1000	1.78	3.51	0.51	1.06	0.11	1
Berzosertib	GEM	R2	3000	1.62	3.51	0.46	0.81	0.02	1
Berzosertib	GEM+Berzosertib 30nM	R2	0	3.5	3.51	1	1.02	0.05	2
Berzosertib	GEM+Berzosertib 30nM	R2	1	3.47	3.51	0.99	0.92	0.04	2
Berzosertib	GEM+Berzosertib 30nM	R2	3	3.37	3.51	0.96	0.91	0.02	2
Berzosertib	GEM+Berzosertib 30nM	R2	10	3.24	3.51	0.92	0.77	0.13	2
Berzosertib	GEM+Berzosertib 30nM	R2	30	2.69	3.51	0.76	1	0.06	2
Berzosertib	GEM+Berzosertib 30nM	R2	100	1.82	3.51	0.52	0.9	0.02	2
Berzosertib	GEM+Berzosertib 30nM	R2	300	1.65	3.51	0.47	0.86	0.03	2
Berzosertib	GEM+Berzosertib 30nM	R2	1000	1.43	3.51	0.41	0.76	0.12	2
Berzosertib	GEM+Berzosertib 30nM	R2	3000	1.4	3.51	0.4	0.98	0.04	2
Berzosertib	GEM+Berzosertib 100nM	R2	0	3.32	3.51	0.94	0.41	0.05	3
Berzosertib	GEM+Berzosertib 100nM	R2	1	2.45	3.51	0.7	0.6	0.1	3
Berzosertib	GEM+Berzosertib 100nM	R2	3	3.42	3.51	0.97	1.08	0.12	3
Berzosertib	GEM+Berzosertib 100nM	R2	10	3.25	3.51	0.92	0.49	0.05	3
Berzosertib	GEM+Berzosertib 100nM	R2	30	2.08	3.51	0.59	0.44	0.07	3
Berzosertib	GEM+Berzosertib 100nM	R2	100	1.49	3.51	0.43	0.4	0.06	3
Berzosertib	GEM+Berzosertib 100nM	R2	300	1.52	3.51	0.43	0.53	0.07	3
Berzosertib	GEM+Berzosertib 100nM	R2	1000	1.41	3.51	0.4	0.92	0.11	3
Berzosertib	GEM+Berzosertib 100nM	R2	3000	1.38	3.51	0.39	0.47	0.06	3
Berzosertib	GEM+Berzosertib 300nM	R2	0	2.28	3.51	0.65	0.43	0.05	4
Berzosertib	GEM+Berzosertib 300nM	R2	1	2.72	3.51	0.77	0.4	0.05	4
Berzosertib	GEM+Berzosertib 300nM	R2	3	2.5	3.51	0.71	0.49	0.06	4
Berzosertib	GEM+Berzosertib 300nM	R2	10	2.35	3.51	0.67	0.48	0.09	4
Berzosertib	GEM+Berzosertib 300nM	R2	30	1.65	3.51	0.47	0.45	0.07	4
Berzosertib	GEM+Berzosertib 300nM	R2	100	1.4	3.51	0.4	0.41	0.06	4
Berzosertib	GEM+Berzosertib 300nM	R2	300	1.38	3.51	0.39	0.39	0.04	4
Berzosertib	GEM+Berzosertib 300nM	R2	1000	1.36	3.51	0.39	0.48	0.08	4
Berzosertib	GEM+Berzosertib 300nM	R2	3000	1.27	3.51	0.36	0.38	0.06	4
Berzosertib	Berzosertib	R2	0	3.58	3.51	1.02	1.06	0.14	5
Berzosertib	Berzosertib	R2	3	3.47	3.51	0.99	0.98	0.04	5
Berzosertib	Berzosertib	R2	10	3.62	3.51	1.03	1.01	0.03	5
Berzosertib	Berzosertib	R2	30	3.68	3.51	1.05	0.86	0.13	5
Berzosertib	Berzosertib	R2	100	1.63	3.51	NA	0.97	0.01	5
Berzosertib	Berzosertib	R2	300	3.32	3.51	0.94	0.97	0.01	5
Berzosertib	Berzosertib	R2	1000	1.81	3.51	0.52	0.87	0.2	5
Berzosertib	Berzosertib	R2	3000	0.95	3.51	0.27	0.85	0.05	5
Berzosertib	Berzosertib	R2	10000	1.02	3.51	0.29	0.96	0.04	5
Berzosertib	GEM	R3	0	3.66	3.45	1.06	0.34	0	1
Berzosertib	GEM	R3	1	3.42	3.45	0.99	0.35	0.02	1
Berzosertib	GEM	R3	3	3.51	3.45	1.02	0.36	0.01	1
Berzosertib	GEM	R3	10	3.46	3.45	1	0.91	0.04	1
Berzosertib	GEM	R3	30	3.01	3.45	0.87	0.89	0.02	1
Berzosertib	GEM	R3	100	2.04	3.45	0.59	0.92	0.02	1
Berzosertib	GEM	R3	300	1.71	3.45	0.5	0.86	0	1
Berzosertib	GEM	R3	1000	1.8	3.45	0.52	0.94	0.01	1
Berzosertib	GEM	R3	3000	1.68	3.45	0.49	0.8	0	1
Berzosertib	GEM+Berzosertib 30nM	R3	0	3.35	3.45	0.97	0.99	0.07	2
Berzosertib	GEM+Berzosertib 30nM	R3	1	3.32	3.45	0.96	0.88	0.05	2
Berzosertib	GEM+Berzosertib 30nM	R3	3	3.2	3.45	0.93	0.97	0.06	2
Berzosertib	GEM+Berzosertib 30nM	R3	10	3.22	3.45	0.93	0.91	0.04	2
Berzosertib	GEM+Berzosertib 30nM	R3	30	2.57	3.45	0.74	0.97	0.03	2
Berzosertib	GEM+Berzosertib 30nM	R3	100	1.68	3.45	0.49	0.96	0.03	2
Berzosertib	GEM+Berzosertib 30nM	R3	300	1.49	3.45	0.43	0.98	0.03	2
Berzosertib	GEM+Berzosertib 30nM	R3	1000	1.48	3.45	0.43	0.89	0.02	2
Berzosertib	GEM+Berzosertib 30nM	R3	3000	1.48	3.45	0.43	1.01	0.04	2
Berzosertib	GEM+Berzosertib 100nM	R3	0	3.42	3.45	0.99	0.41	0.06	3
Berzosertib	GEM+Berzosertib 100nM	R3	1	2.3	3.45	0.67	0.63	0.02	3
Berzosertib	GEM+Berzosertib 100nM	R3	3	3.23	3.45	0.94	0.41	0.03	3
Berzosertib	GEM+Berzosertib 100nM	R3	10	2.97	3.45	0.86	0.42	0.06	3
Berzosertib	GEM+Berzosertib 100nM	R3	30	1.96	3.45	0.57	0.41	0.06	3
Berzosertib	GEM+Berzosertib 100nM	R3	100	1.48	3.45	0.43	0.39	0.06	3
Berzosertib	GEM+Berzosertib 100nM	R3	300	1.44	3.45	0.42	0.53	0.06	3
Berzosertib	GEM+Berzosertib 100nM	R3	1000	1.39	3.45	0.4	0.34	0.03	3
Berzosertib	GEM+Berzosertib 100nM	R3	3000	1.33	3.45	0.39	0.42	0.06	3
Berzosertib	GEM+Berzosertib 300nM	R3	0	2.67	3.45	0.77	0.39	0.04	4
Berzosertib	GEM+Berzosertib 300nM	R3	1	2.68	3.45	0.78	0.37	0.04	4
Berzosertib	GEM+Berzosertib 300nM	R3	3	2.49	3.45	0.72	0.49	0.05	4
Berzosertib	GEM+Berzosertib 300nM	R3	10	2.32	3.45	0.67	0.3	0.02	4
Berzosertib	GEM+Berzosertib 300nM	R3	30	1.6	3.45	0.46	0.39	0.03	4
Berzosertib	GEM+Berzosertib 300nM	R3	100	1.31	3.45	0.38	0.37	0.05	4
Berzosertib	GEM+Berzosertib 300nM	R3	300	1.24	3.45	0.36	0.37	0.04	4
Berzosertib	GEM+Berzosertib 300nM	R3	1000	1.3	3.45	0.38	0.47	0.05	4
Berzosertib	GEM+Berzosertib 300nM	R3	3000	1.27	3.45	0.37	0.27	0.02	4
Berzosertib	Berzosertib	R3	0	3.45	3.45	1	1.02	0.05	5
Berzosertib	Berzosertib	R3	3	3.53	3.45	1.02	0.92	0.04	5
Berzosertib	Berzosertib	R3	10	3.58	3.45	1.04	0.91	0.02	5
Berzosertib	Berzosertib	R3	30	3.44	3.45	1	0.77	0.13	5
Berzosertib	Berzosertib	R3	100	1.82	3.45	0.53	1	0.06	5
Berzosertib	Berzosertib	R3	300	3.31	3.45	0.96	0.9	0.02	5
Berzosertib	Berzosertib	R3	1000	1.82	3.45	0.53	0.86	0.03	5
Berzosertib	Berzosertib	R3	3000	0.98	3.45	0.28	0.76	0.12	5
Berzosertib	Berzosertib	R3	10000	1.08	3.45	0.31	0.98	0.04	5
Ceralasertib	GEM	R1	0	2.93	3.04	0.96	0.4	0.03	1
Ceralasertib	GEM	R1	1	2.79	3.04	0.92	0.42	0.06	1
Ceralasertib	GEM	R1	3	3.19	3.04	1.05	1.03	0.03	1
Ceralasertib	GEM	R1	10	2.64	3.04	0.87	1.02	0.03	1
Ceralasertib	GEM	R1	30	2.39	3.04	0.79	1	0.04	1
Ceralasertib	GEM	R1	100	2.12	3.04	0.7	0.82	0.18	1
Ceralasertib	GEM	R1	300	1.87	3.04	0.62	0.9	0.03	1
Ceralasertib	GEM	R1	1000	1.67	3.04	0.55	0.73	0.04	1
Ceralasertib	GEM	R1	3000	1.72	3.04	0.57	0.79	0.37	1
Ceralasertib	GEM+Ceralasertib 100nM	R1	0	3.13	3.04	1.03	0.97	0.06	2
Ceralasertib	GEM+Ceralasertib 100nM	R1	1	3	3.04	0.99	1.06	0.06	2
Ceralasertib	GEM+Ceralasertib 100nM	R1	3	3.15	3.04	1.04	0.73	0.04	2
Ceralasertib	GEM+Ceralasertib 100nM	R1	10	2.74	3.04	0.9	0.62	0.07	2
Ceralasertib	GEM+Ceralasertib 100nM	R1	30	2.24	3.04	0.74	0.52	0.1	2
Ceralasertib	GEM+Ceralasertib 100nM	R1	100	1.89	3.04	0.62	0.84	0.05	2
Ceralasertib	GEM+Ceralasertib 100nM	R1	300	1.67	3.04	0.55	0.79	0.37	2
Ceralasertib	GEM+Ceralasertib 100nM	R1	1000	1.6	3.04	0.53	0.54	0.06	2
Ceralasertib	GEM+Ceralasertib 100nM	R1	3000	1.61	3.04	0.53	0.47	0.07	2
Ceralasertib	GEM+Ceralasertib 300nM	R1	0	3.19	3.04	1.05	0.42	0.05	3
Ceralasertib	GEM+Ceralasertib 300nM	R1	1	3.18	3.04	1.05	0.59	0.06	3
Ceralasertib	GEM+Ceralasertib 300nM	R1	3	3.26	3.04	1.07	0.99	0.07	3
Ceralasertib	GEM+Ceralasertib 300nM	R1	10	3.12	3.04	1.03	0.48	0.06	3
Ceralasertib	GEM+Ceralasertib 300nM	R1	30	2.1	3.04	0.69	0.45	0.04	3
Ceralasertib	GEM+Ceralasertib 300nM	R1	100	1.66	3.04	0.55	0.4	0.05	3
Ceralasertib	GEM+Ceralasertib 300nM	R1	300	1.55	3.04	0.51	0.54	0.05	3
Ceralasertib	GEM+Ceralasertib 300nM	R1	1000	1.47	3.04	0.48	0.49	0.06	3
Ceralasertib	GEM+Ceralasertib 300nM	R1	3000	1.44	3.04	0.47	0.45	0.05	3
Ceralasertib	GEM+Ceralasertib 1000nM	R1	0	3.06	3.04	1.01	1.04	0.06	4
Ceralasertib	GEM+Ceralasertib 1000nM	R1	1	2.76	3.04	0.91	0.96	0.03	4
Ceralasertib	GEM+Ceralasertib 1000nM	R1	3	2.99	3.04	0.98	0.96	0.02	4
Ceralasertib	GEM+Ceralasertib 1000nM	R1	10	2.13	3.04	0.7	0.82	0.18	4
Ceralasertib	GEM+Ceralasertib 1000nM	R1	30	1.66	3.04	0.55	1	0.02	4
Ceralasertib	GEM+Ceralasertib 1000nM	R1	100	1.42	3.04	0.47	1.04	0.01	4
Ceralasertib	GEM+Ceralasertib 1000nM	R1	300	1.39	3.04	0.46	0.93	0.01	4
Ceralasertib	GEM+Ceralasertib 1000nM	R1	1000	1.38	3.04	0.45	0.9	0.03	4
Ceralasertib	GEM+Ceralasertib 1000nM	R1	3000	1.33	3.04	0.44	0.72	0.09	4
Ceralasertib	Ceralasertib	R1	0	3.68	3.04	1.21	1.04	0.06	5
Ceralasertib	Ceralasertib	R1	3	3.36	3.04	1.11	0.96	0.03	5
Ceralasertib	Ceralasertib	R1	10	3.44	3.04	1.13	0.96	0.02	5
Ceralasertib	Ceralasertib	R1	30	3.6	3.04	1.19	0.82	0.18	5
Ceralasertib	Ceralasertib	R1	100	3.35	3.04	1.1	1	0.02	5
Ceralasertib	Ceralasertib	R1	300	3.69	3.04	1.22	1.04	0.01	5
Ceralasertib	Ceralasertib	R1	1000	3.19	3.04	1.05	0.93	0.01	5
Ceralasertib	Ceralasertib	R1	3000	1.77	3.04	0.58	0.9	0.03	5
Ceralasertib	Ceralasertib	R1	10000	1.38	3.04	0.45	0.72	0.09	5
Ceralasertib	GEM	R2	0	3.81	3.91	0.98	0.4	0.05	1
Ceralasertib	GEM	R2	1	3.88	3.91	0.99	0.41	0.06	1
Ceralasertib	GEM	R2	3	3.93	3.91	1.01	1.06	0.14	1
Ceralasertib	GEM	R2	10	3.66	3.91	0.94	0.97	0.01	1
Ceralasertib	GEM	R2	30	3.19	3.91	0.82	0.96	0.04	1
Ceralasertib	GEM	R2	100	2.36	3.91	0.6	0.85	0.12	1
Ceralasertib	GEM	R2	300	1.88	3.91	0.48	0.95	0.07	1
Ceralasertib	GEM	R2	1000	1.83	3.91	0.47	0.75	0.03	1
Ceralasertib	GEM	R2	3000	1.66	3.91	0.42	0.92	0.25	1
Ceralasertib	GEM+Ceralasertib 100nM	R2	0	3.76	3.91	0.96	0.93	0.03	2
Ceralasertib	GEM+Ceralasertib 100nM	R2	1	3.75	3.91	0.96	0.86	0.02	2
Ceralasertib	GEM+Ceralasertib 100nM	R2	3	3.76	3.91	0.96	0.41	0.03	2
Ceralasertib	GEM+Ceralasertib 100nM	R2	10	3.43	3.91	0.88	0.39	0.03	2
Ceralasertib	GEM+Ceralasertib 100nM	R2	30	2.86	3.91	0.73	0.35	0.03	2
Ceralasertib	GEM+Ceralasertib 100nM	R2	100	1.9	3.91	0.49	0.78	0.02	2
Ceralasertib	GEM+Ceralasertib 100nM	R2	300	1.72	3.91	0.44	0.66	0.09	2
Ceralasertib	GEM+Ceralasertib 100nM	R2	1000	1.62	3.91	0.41	0.37	0.03	2
Ceralasertib	GEM+Ceralasertib 100nM	R2	3000	1.55	3.91	0.4	0.38	0.01	2
Ceralasertib	GEM+Ceralasertib 300nM	R2	0	3.86	3.91	0.99	0.35	0.02	3
Ceralasertib	GEM+Ceralasertib 300nM	R2	1	3.53	3.91	0.9	0.58	0	3
Ceralasertib	GEM+Ceralasertib 300nM	R2	3	3.61	3.91	0.92	0.53	0.1	3
Ceralasertib	GEM+Ceralasertib 300nM	R2	10	3.45	3.91	0.88	0.35	0.03	3
Ceralasertib	GEM+Ceralasertib 300nM	R2	30	2.42	3.91	0.62	0.35	0.02	3
Ceralasertib	GEM+Ceralasertib 300nM	R2	100	1.64	3.91	0.42	0.34	0.02	3
Ceralasertib	GEM+Ceralasertib 300nM	R2	300	1.48	3.91	0.38	0.47	0.02	3
Ceralasertib	GEM+Ceralasertib 300nM	R2	1000	1.52	3.91	0.39	0.35	0.01	3
Ceralasertib	GEM+Ceralasertib 300nM	R2	3000	1.45	3.91	0.37	0.34	0.03	3
Ceralasertib	GEM+Ceralasertib 1000nM	R2	0	3.1	3.91	0.79	0.92	0.04	4
Ceralasertib	GEM+Ceralasertib 1000nM	R2	1	3.14	3.91	0.8	0.87	0.05	4
Ceralasertib	GEM+Ceralasertib 1000nM	R2	3	2.92	3.91	0.75	0.85	0.07	4
Ceralasertib	GEM+Ceralasertib 1000nM	R2	10	2.52	3.91	0.64	0.68	0.12	4
Ceralasertib	GEM+Ceralasertib 1000nM	R2	30	1.76	3.91	0.45	0.99	0.01	4
Ceralasertib	GEM+Ceralasertib 1000nM	R2	100	1.4	3.91	0.36	0.9	0.04	4
Ceralasertib	GEM+Ceralasertib 1000nM	R2	300	1.36	3.91	0.35	0.75	0.06	4
Ceralasertib	GEM+Ceralasertib 1000nM	R2	1000	1.42	3.91	0.36	0.56	0.04	4
Ceralasertib	GEM+Ceralasertib 1000nM	R2	3000	1.4	3.91	0.36	0.44	0	4
Ceralasertib	Ceralasertib	R2	0	3.77	3.91	0.97	0.99	0.1	5
Ceralasertib	Ceralasertib	R2	3	3.66	3.91	0.94	0.99	0.04	5
Ceralasertib	Ceralasertib	R2	10	3.73	3.91	0.95	1	0.07	5
Ceralasertib	Ceralasertib	R2	30	3.9	3.91	1	0.85	0.12	5
Ceralasertib	Ceralasertib	R2	100	2.91	3.91	0.75	1.03	0.02	5
Ceralasertib	Ceralasertib	R2	300	3.91	3.91	1	1.03	0.09	5
Ceralasertib	Ceralasertib	R2	1000	3.25	3.91	0.83	0.91	0.04	5
Ceralasertib	Ceralasertib	R2	3000	1.61	3.91	0.41	0.95	0.07	5
Ceralasertib	Ceralasertib	R2	10000	1.34	3.91	0.34	0.67	0.03	5
Ceralasertib	GEM	R3	0	3.46	3.57	0.97	0.32	0.01	1
Ceralasertib	GEM	R3	1	3.42	3.57	0.96	0.35	0.02	1
Ceralasertib	GEM	R3	3	3.64	3.57	1.02	0.99	0.07	1
Ceralasertib	GEM	R3	10	3.37	3.57	0.94	0.97	0.03	1
Ceralasertib	GEM	R3	30	2.93	3.57	0.82	1.01	0.04	1
Ceralasertib	GEM	R3	100	1.81	3.57	0.51	0.87	0.07	1
Ceralasertib	GEM	R3	300	1.81	3.57	0.51	0.71	0.07	1
Ceralasertib	GEM	R3	1000	1.56	3.57	0.44	0.58	0.07	1
Ceralasertib	GEM	R3	3000	1.61	3.57	0.45	0.72	0.08	1
Ceralasertib	GEM+Ceralasertib 100nM	R3	0	3.38	3.57	0.95	0.91	0.05	2
Ceralasertib	GEM+Ceralasertib 100nM	R3	1	3.44	3.57	0.97	0.94	0.01	2
Ceralasertib	GEM+Ceralasertib 100nM	R3	3	3.47	3.57	0.97	0.58	0.07	2
Ceralasertib	GEM+Ceralasertib 100nM	R3	10	3.43	3.57	0.96	0.44	0.06	2
Ceralasertib	GEM+Ceralasertib 100nM	R3	30	2.8	3.57	0.79	0.45	0.09	2
Ceralasertib	GEM+Ceralasertib 100nM	R3	100	2.07	3.57	0.58	0.8	0	2
Ceralasertib	GEM+Ceralasertib 100nM	R3	300	1.75	3.57	0.49	0.72	0.08	2
Ceralasertib	GEM+Ceralasertib 100nM	R3	1000	1.67	3.57	0.47	0.45	0.07	2
Ceralasertib	GEM+Ceralasertib 100nM	R3	3000	1.53	3.57	0.43	0.42	0.06	2
Ceralasertib	GEM+Ceralasertib 300nM	R3	0	3.56	3.57	1	0.41	0.06	3
Ceralasertib	GEM+Ceralasertib 300nM	R3	1	2.33	3.57	0.65	0.63	0.02	3
Ceralasertib	GEM+Ceralasertib 300nM	R3	3	3.55	3.57	0.99	0.41	0.03	3
Ceralasertib	GEM+Ceralasertib 300nM	R3	10	3.38	3.57	0.95	0.42	0.06	3
Ceralasertib	GEM+Ceralasertib 300nM	R3	30	2.3	3.57	0.65	0.41	0.06	3
Ceralasertib	GEM+Ceralasertib 300nM	R3	100	1.61	3.57	0.45	0.39	0.06	3
Ceralasertib	GEM+Ceralasertib 300nM	R3	300	1.53	3.57	0.43	0.53	0.06	3
Ceralasertib	GEM+Ceralasertib 300nM	R3	1000	1.48	3.57	0.41	0.34	0.03	3
Ceralasertib	GEM+Ceralasertib 300nM	R3	3000	1.38	3.57	0.39	0.42	0.06	3
Ceralasertib	GEM+Ceralasertib 1000nM	R3	0	2.81	3.57	0.79	0.98	0.06	4
Ceralasertib	GEM+Ceralasertib 1000nM	R3	1	2.98	3.57	0.84	0.95	0.03	4
Ceralasertib	GEM+Ceralasertib 1000nM	R3	3	2.92	3.57	0.82	0.92	0.02	4
Ceralasertib	GEM+Ceralasertib 1000nM	R3	10	2.34	3.57	0.66	0.87	0.07	4
Ceralasertib	GEM+Ceralasertib 1000nM	R3	30	1.67	3.57	0.47	0.97	0.02	4
Ceralasertib	GEM+Ceralasertib 1000nM	R3	100	1.44	3.57	0.4	0.99	0.02	4
Ceralasertib	GEM+Ceralasertib 1000nM	R3	300	1.39	3.57	0.39	0.86	0	4
Ceralasertib	GEM+Ceralasertib 1000nM	R3	1000	1.42	3.57	0.4	0.71	0.07	4
Ceralasertib	GEM+Ceralasertib 1000nM	R3	3000	1.32	3.57	0.37	0.51	0.07	4
Ceralasertib	Ceralasertib	R3	0	3.53	3.57	0.99	0.92	0.04	5
Ceralasertib	Ceralasertib	R3	3	3.28	3.57	0.92	0.87	0.05	5
Ceralasertib	Ceralasertib	R3	10	3.61	3.57	1.01	0.85	0.07	5
Ceralasertib	Ceralasertib	R3	30	3.58	3.57	1	0.68	0.12	5
Ceralasertib	Ceralasertib	R3	100	1.95	3.57	NA	0.99	0.01	5
Ceralasertib	Ceralasertib	R3	300	3.61	3.57	1.01	0.9	0.04	5
Ceralasertib	Ceralasertib	R3	1000	3.17	3.57	0.89	0.75	0.06	5
Ceralasertib	Ceralasertib	R3	3000	1.6	3.57	0.45	0.56	0.04	5
Ceralasertib	Ceralasertib	R3	10000	1.25	3.57	0.35	0.44	0	5
