# Supplementary material for: Gemcitabine and ATR inhibitors synergize to kill PDAC cells by blocking DNA damage response
Source: Mol Syst Biol. 2025 Jan 21;21(3):231–53. doi: 10.1038/s44320-025-00085-6 (PMC11876601; doi:10.1038/s44320-025-00085-6)
Supplement: Supplementary file 16 — Source data Fig. 2 [file 44320_2025_85_MOESM16_ESM.zip › Figure 2/2B/2B.csv]

Drug	Treatment	EC50 mean [nM]	EC50 s.d. [nM]
Elimusertib	GEM+Elimusertib 3nM	14.36	2.59
Elimusertib	GEM+Elimusertib 10nM	7.90	1.69
Elimusertib	GEM+Elimusertib 30nM	5.50	0.42
Elimusertib	GEM	44.41	9.53
Berzosertib	GEM+Berzosertib 30nM	33.15	9.63
Berzosertib	GEM+Berzosertib 100nM	26.08	2.44
Berzosertib	GEM+Berzosertib 300nM	18.28	1.68
Berzosertib	GEM	40.52	6.07
Gartisertib	GEM+Gartisertib 3nM	22.56	1.66
Gartisertib	GEM+Gartisertib 10nM	10.87	0.93
Gartisertib	GEM+Gartisertib 30nM	7.10	1.33
Gartisertib	GEM	46.02	10.29
Ceralasertib	GEM+Ceralasertib 100nM	36.08	11.51
Ceralasertib	GEM+Ceralasertib 300nM	26.71	2.61
Ceralasertib	GEM+Ceralasertib 1000nM	12.64	2.09
Ceralasertib	GEM	45.54	5.98
