# Supplementary material for: Gemcitabine and ATR inhibitors synergize to kill PDAC cells by blocking DNA damage response
Source: Mol Syst Biol. 2025 Jan 21;21(3):231–53. doi: 10.1038/s44320-025-00085-6 (PMC11876601; doi:10.1038/s44320-025-00085-6)
Supplement: Supplementary file 16 — Source data Fig. 2 [file 44320_2025_85_MOESM16_ESM.zip › Figure 2/2C/2C.csv]

PDO	Treatment	Replicate	Drug dose (titrated) [nM]	Raw data (luminescence readout at 72 h)	Raw data vehicle (luminescence readout at 72 h)	Cell viability (ratio)	Cell viability mean (ratio)	Cell viability s.d. (ratio)
UME008	ATRi	R1	1	110459	84651	1.3	1.4	0.13
UME008	ATRi	R1	10	126926	84651	1.5	1.26	0.28
UME008	ATRi	R1	100	57926	84651	0.68	0.76	0.17
UME008	ATRi	R1	1000	44507	84651	0.53	0.41	0.1
UME008	ATRi	R1	10000	29615	84651	0.35	0.36	0.09
UME008	ATRi	R2	1	124269	84651	1.47	1.4	0.13
UME008	ATRi	R2	10	64068	84651	0.76	1.26	0.28
UME008	ATRi	R2	100	69506	84651	0.82	0.76	0.17
UME008	ATRi	R2	1000	19352	84651	0.23	0.41	0.1
UME008	ATRi	R2	10000	24649	84651	0.29	0.36	0.09
UME008	ATRi	R3	1	129031	84651	1.52	1.4	0.13
UME008	ATRi	R3	10	127822	84651	1.51	1.26	0.28
UME008	ATRi	R3	100	45821	84651	0.54	0.76	0.17
UME008	ATRi	R3	1000	37224	84651	0.44	0.41	0.1
UME008	ATRi	R3	10000	25765	84651	0.3	0.36	0.09
UME008	ATRi	R4	1	135084	84651	NA	1.4	0.13
UME008	ATRi	R4	10	101854	84651	1.2	1.26	0.28
UME008	ATRi	R4	100	66820	84651	0.79	0.76	0.17
UME008	ATRi	R4	1000	35408	84651	0.42	0.41	0.1
UME008	ATRi	R4	10000	33660	84651	0.4	0.36	0.09
UME008	ATRi	R5	1	77599	66096	1.17	1.4	0.13
UME008	ATRi	R5	10	97726	66096	1.48	1.26	0.28
UME008	ATRi	R5	100	63251	66096	0.96	0.76	0.17
UME008	ATRi	R5	1000	31253	66096	0.47	0.41	0.1
UME008	ATRi	R5	10000	20940	66096	0.32	0.36	0.09
UME008	ATRi	R6	1	101713	66096	1.54	1.4	0.13
UME008	ATRi	R6	10	61923	66096	0.94	1.26	0.28
UME008	ATRi	R6	100	34813	66096	0.53	0.76	0.17
UME008	ATRi	R6	1000	15797	66096	0.24	0.41	0.1
UME008	ATRi	R6	10000	16055	66096	0.24	0.36	0.09
UME008	ATRi	R7	1	116579	66096	NA	1.4	0.13
UME008	ATRi	R7	10	96541	66096	1.46	1.26	0.28
UME008	ATRi	R7	100	47191	66096	0.71	0.76	0.17
UME008	ATRi	R7	1000	29425	66096	0.45	0.41	0.1
UME008	ATRi	R7	10000	37828	66096	0.57	0.36	0.09
UME008	ATRi	R8	1	92677	66096	1.4	1.4	0.13
UME008	ATRi	R8	10	122619	66096	NA	1.26	0.28
UME008	ATRi	R8	100	68724	66096	1.04	0.76	0.17
UME008	ATRi	R8	1000	31678	66096	0.48	0.41	0.1
UME008	ATRi	R8	10000	24473	66096	0.37	0.36	0.09
UME008	GEM	R1	1	92565	84651	1.09	1.21	0.3
UME008	GEM	R1	10	98751	84651	1.17	0.95	0.29
UME008	GEM	R1	100	27448	84651	0.32	0.42	0.12
UME008	GEM	R1	1000	41254	84651	0.49	0.51	0.04
UME008	GEM	R1	10000	39770	84651	0.47	0.44	0.07
UME008	GEM	R2	1	70677	84651	0.83	1.21	0.3
UME008	GEM	R2	10	75740	84651	0.89	0.95	0.29
UME008	GEM	R2	100	37679	84651	0.45	0.42	0.12
UME008	GEM	R2	1000	47579	84651	0.56	0.51	0.04
UME008	GEM	R2	10000	31532	84651	0.37	0.44	0.07
UME008	GEM	R3	1	107521	84651	1.27	1.21	0.3
UME008	GEM	R3	10	52596	84651	0.62	0.95	0.29
UME008	GEM	R3	100	47579	84651	0.56	0.42	0.12
UME008	GEM	R3	1000	37597	84651	0.44	0.51	0.04
UME008	GEM	R3	10000	35194	84651	0.42	0.44	0.07
UME008	GEM	R4	1	78119	84651	0.92	1.21	0.3
UME008	GEM	R4	10	39117	84651	0.46	0.95	0.29
UME008	GEM	R4	100	28006	84651	0.33	0.42	0.12
UME008	GEM	R4	1000	40743	84651	0.48	0.51	0.04
UME008	GEM	R4	10000	42182	84651	0.5	0.44	0.07
UME008	GEM	R5	1	124136	66096	1.88	1.21	0.3
UME008	GEM	R5	10	89556	66096	1.35	0.95	0.29
UME008	GEM	R5	100	38316	66096	0.58	0.42	0.12
UME008	GEM	R5	1000	36541	66096	0.55	0.51	0.04
UME008	GEM	R5	10000	33542	66096	0.51	0.44	0.07
UME008	GEM	R6	1	85986	66096	1.3	1.21	0.3
UME008	GEM	R6	10	69980	66096	1.06	0.95	0.29
UME008	GEM	R6	100	15127	66096	0.23	0.42	0.12
UME008	GEM	R6	1000	35131	66096	0.53	0.51	0.04
UME008	GEM	R6	10000	37131	66096	0.56	0.44	0.07
UME008	GEM	R7	1	88654	66096	1.34	1.21	0.3
UME008	GEM	R7	10	80057	66096	1.21	0.95	0.29
UME008	GEM	R7	100	35131	66096	0.53	0.42	0.12
UME008	GEM	R7	1000	29430	66096	0.45	0.51	0.04
UME008	GEM	R7	10000	24881	66096	0.38	0.44	0.07
UME008	GEM	R8	1	68642	66096	1.04	1.21	0.3
UME008	GEM	R8	10	55881	66096	0.85	0.95	0.29
UME008	GEM	R8	100	21148	66096	0.32	0.42	0.12
UME008	GEM	R8	1000	35583	66096	0.54	0.51	0.04
UME008	GEM	R8	10000	23438	66096	0.35	0.44	0.07
UME008	GEM+ATRi_dose1	R1	1	73514	84651	0.87	1.32	0.36
UME008	GEM+ATRi_dose1	R1	10	45879	84651	0.54	0.36	0.12
UME008	GEM+ATRi_dose1	R1	100	12165	84651	0.14	0.18	0.05
UME008	GEM+ATRi_dose1	R1	1000	15875	84651	0.19	0.15	0.03
UME008	GEM+ATRi_dose1	R1	10000	13751	84651	0.16	0.14	0.02
UME008	GEM+ATRi_dose1	R2	1	75445	84651	0.89	1.32	0.36
UME008	GEM+ATRi_dose1	R2	10	26953	84651	0.32	0.36	0.12
UME008	GEM+ATRi_dose1	R2	100	16324	84651	0.19	0.18	0.05
UME008	GEM+ATRi_dose1	R2	1000	14394	84651	0.17	0.15	0.03
UME008	GEM+ATRi_dose1	R2	10000	13619	84651	0.16	0.14	0.02
UME008	GEM+ATRi_dose1	R3	1	100357	84651	1.19	1.32	0.36
UME008	GEM+ATRi_dose1	R3	10	21279	84651	0.25	0.36	0.12
UME008	GEM+ATRi_dose1	R3	100	11864	84651	0.14	0.18	0.05
UME008	GEM+ATRi_dose1	R3	1000	12699	84651	0.15	0.15	0.03
UME008	GEM+ATRi_dose1	R3	10000	8677	84651	0.1	0.14	0.02
UME008	GEM+ATRi_dose1	R4	1	136040	84651	1.61	1.32	0.36
UME008	GEM+ATRi_dose1	R4	10	18324	84651	0.22	0.36	0.12
UME008	GEM+ATRi_dose1	R4	100	9438	84651	0.11	0.18	0.05
UME008	GEM+ATRi_dose1	R4	1000	7783	84651	0.09	0.15	0.03
UME008	GEM+ATRi_dose1	R4	10000	13543	84651	0.16	0.14	0.02
UME008	GEM+ATRi_dose1	R5	1	77700	66096	1.18	1.32	0.36
UME008	GEM+ATRi_dose1	R5	10	31757	66096	0.48	0.36	0.12
UME008	GEM+ATRi_dose1	R5	100	14570	66096	0.22	0.18	0.05
UME008	GEM+ATRi_dose1	R5	1000	10359	66096	0.16	0.15	0.03
UME008	GEM+ATRi_dose1	R5	10000	8533	66096	0.13	0.14	0.02
UME008	GEM+ATRi_dose1	R6	1	77770	66096	1.18	1.32	0.36
UME008	GEM+ATRi_dose1	R6	10	29072	66096	0.44	0.36	0.12
UME008	GEM+ATRi_dose1	R6	100	14527	66096	0.22	0.18	0.05
UME008	GEM+ATRi_dose1	R6	1000	8147	66096	0.12	0.15	0.03
UME008	GEM+ATRi_dose1	R6	10000	9655	66096	0.15	0.14	0.02
UME008	GEM+ATRi_dose1	R7	1	109808	66096	1.66	1.32	0.36
UME008	GEM+ATRi_dose1	R7	10	15677	66096	0.24	0.36	0.12
UME008	GEM+ATRi_dose1	R7	100	16919	66096	0.26	0.18	0.05
UME008	GEM+ATRi_dose1	R7	1000	10159	66096	0.15	0.15	0.03
UME008	GEM+ATRi_dose1	R7	10000	6901	66096	0.1	0.14	0.02
UME008	GEM+ATRi_dose1	R8	1	129603	66096	1.96	1.32	0.36
UME008	GEM+ATRi_dose1	R8	10	28167	66096	0.43	0.36	0.12
UME008	GEM+ATRi_dose1	R8	100	8350	66096	0.13	0.18	0.05
UME008	GEM+ATRi_dose1	R8	1000	8939	66096	0.14	0.15	0.03
UME008	GEM+ATRi_dose1	R8	10000	10469	66096	0.16	0.14	0.02
UME008	GEM+ATRi_dose2	R1	1	138561	84651	1.64	1.41	0.13
UME008	GEM+ATRi_dose2	R1	10	18573	84651	0.22	0.2	0.04
UME008	GEM+ATRi_dose2	R1	100	12608	84651	0.15	0.15	0.05
UME008	GEM+ATRi_dose2	R1	1000	11728	84651	0.14	0.15	0.03
UME008	GEM+ATRi_dose2	R1	10000	11038	84651	0.13	0.13	0.02
UME008	GEM+ATRi_dose2	R2	1	106190	84651	1.25	1.41	0.13
UME008	GEM+ATRi_dose2	R2	10	17906	84651	0.21	0.2	0.04
UME008	GEM+ATRi_dose2	R2	100	10021	84651	0.12	0.15	0.05
UME008	GEM+ATRi_dose2	R2	1000	11292	84651	0.13	0.15	0.03
UME008	GEM+ATRi_dose2	R2	10000	9863	84651	0.12	0.13	0.02
UME008	GEM+ATRi_dose2	R3	1	108590	84651	1.28	1.41	0.13
UME008	GEM+ATRi_dose2	R3	10	23470	84651	0.28	0.2	0.04
UME008	GEM+ATRi_dose2	R3	100	8124	84651	0.1	0.15	0.05
UME008	GEM+ATRi_dose2	R3	1000	9720	84651	0.11	0.15	0.03
UME008	GEM+ATRi_dose2	R3	10000	10063	84651	0.12	0.13	0.02
UME008	GEM+ATRi_dose2	R4	1	110506	84651	1.31	1.41	0.13
UME008	GEM+ATRi_dose2	R4	10	13199	84651	0.16	0.2	0.04
UME008	GEM+ATRi_dose2	R4	100	10087	84651	0.12	0.15	0.05
UME008	GEM+ATRi_dose2	R4	1000	11733	84651	0.14	0.15	0.03
UME008	GEM+ATRi_dose2	R4	10000	13815	84651	0.16	0.13	0.02
UME008	GEM+ATRi_dose2	R5	1	97513	66096	1.48	1.41	0.13
UME008	GEM+ATRi_dose2	R5	10	12852	66096	0.19	0.2	0.04
UME008	GEM+ATRi_dose2	R5	100	7711	66096	0.12	0.15	0.05
UME008	GEM+ATRi_dose2	R5	1000	9721	66096	0.15	0.15	0.03
UME008	GEM+ATRi_dose2	R5	10000	10126	66096	0.15	0.13	0.02
UME008	GEM+ATRi_dose2	R6	1	93242	66096	1.41	1.41	0.13
UME008	GEM+ATRi_dose2	R6	10	11894	66096	0.18	0.2	0.04
UME008	GEM+ATRi_dose2	R6	100	17838	66096	0.27	0.15	0.05
UME008	GEM+ATRi_dose2	R6	1000	13108	66096	0.2	0.15	0.03
UME008	GEM+ATRi_dose2	R6	10000	7196	66096	0.11	0.13	0.02
UME008	GEM+ATRi_dose2	R7	1	102217	66096	1.55	1.41	0.13
UME008	GEM+ATRi_dose2	R7	10	11830	66096	0.18	0.2	0.04
UME008	GEM+ATRi_dose2	R7	100	11180	66096	0.17	0.15	0.05
UME008	GEM+ATRi_dose2	R7	1000	7899	66096	0.12	0.15	0.03
UME008	GEM+ATRi_dose2	R7	10000	8918	66096	0.13	0.13	0.02
UME008	GEM+ATRi_dose2	R8	1	89122	66096	1.35	1.41	0.13
UME008	GEM+ATRi_dose2	R8	10	10609	66096	0.16	0.2	0.04
UME008	GEM+ATRi_dose2	R8	100	12811	66096	0.19	0.15	0.05
UME008	GEM+ATRi_dose2	R8	1000	14234	66096	0.22	0.15	0.03
UME008	GEM+ATRi_dose2	R8	10000	9203	66096	0.14	0.13	0.02
UME008	GEM+ATRi_dose3	R1	1	88173	84651	1.04	1.19	0.3
UME008	GEM+ATRi_dose3	R1	10	16532	84651	0.2	0.16	0.03
UME008	GEM+ATRi_dose3	R1	100	13598	84651	0.16	0.12	0.02
UME008	GEM+ATRi_dose3	R1	1000	10909	84651	0.13	0.13	0.03
UME008	GEM+ATRi_dose3	R1	10000	10282	84651	0.12	0.13	0.03
UME008	GEM+ATRi_dose3	R2	1	87213	84651	1.03	1.19	0.3
UME008	GEM+ATRi_dose3	R2	10	12778	84651	0.15	0.16	0.03
UME008	GEM+ATRi_dose3	R2	100	7955	84651	0.09	0.12	0.02
UME008	GEM+ATRi_dose3	R2	1000	11608	84651	0.14	0.13	0.03
UME008	GEM+ATRi_dose3	R2	10000	8129	84651	0.1	0.13	0.03
UME008	GEM+ATRi_dose3	R3	1	87822	84651	1.04	1.19	0.3
UME008	GEM+ATRi_dose3	R3	10	16348	84651	0.19	0.16	0.03
UME008	GEM+ATRi_dose3	R3	100	8266	84651	0.1	0.12	0.02
UME008	GEM+ATRi_dose3	R3	1000	7386	84651	0.09	0.13	0.03
UME008	GEM+ATRi_dose3	R3	10000	12894	84651	0.15	0.13	0.03
UME008	GEM+ATRi_dose3	R4	1	75479	84651	0.89	1.19	0.3
UME008	GEM+ATRi_dose3	R4	10	11047	84651	0.13	0.16	0.03
UME008	GEM+ATRi_dose3	R4	100	8990	84651	0.11	0.12	0.02
UME008	GEM+ATRi_dose3	R4	1000	8379	84651	0.1	0.13	0.03
UME008	GEM+ATRi_dose3	R4	10000	10758	84651	0.13	0.13	0.03
UME008	GEM+ATRi_dose3	R5	1	77907	66096	1.18	1.19	0.3
UME008	GEM+ATRi_dose3	R5	10	13943	66096	0.21	0.16	0.03
UME008	GEM+ATRi_dose3	R5	100	9986	66096	0.15	0.12	0.02
UME008	GEM+ATRi_dose3	R5	1000	11637	66096	0.18	0.13	0.03
UME008	GEM+ATRi_dose3	R5	10000	8297	66096	0.13	0.13	0.03
UME008	GEM+ATRi_dose3	R6	1	63102	66096	0.95	1.19	0.3
UME008	GEM+ATRi_dose3	R6	10	10787	66096	0.16	0.16	0.03
UME008	GEM+ATRi_dose3	R6	100	7539	66096	0.11	0.12	0.02
UME008	GEM+ATRi_dose3	R6	1000	11318	66096	0.17	0.13	0.03
UME008	GEM+ATRi_dose3	R6	10000	6912	66096	0.1	0.13	0.03
UME008	GEM+ATRi_dose3	R7	1	115348	66096	1.75	1.19	0.3
UME008	GEM+ATRi_dose3	R7	10	9058	66096	0.14	0.16	0.03
UME008	GEM+ATRi_dose3	R7	100	8945	66096	0.14	0.12	0.02
UME008	GEM+ATRi_dose3	R7	1000	8407	66096	0.13	0.13	0.03
UME008	GEM+ATRi_dose3	R7	10000	9935	66096	0.15	0.13	0.03
UME008	GEM+ATRi_dose3	R8	1	107011	66096	1.62	1.19	0.3
UME008	GEM+ATRi_dose3	R8	10	8739	66096	0.13	0.16	0.03
UME008	GEM+ATRi_dose3	R8	100	8510	66096	0.13	0.12	0.02
UME008	GEM+ATRi_dose3	R8	1000	7680	66096	0.12	0.13	0.03
UME008	GEM+ATRi_dose3	R8	10000	12660	66096	0.19	0.13	0.03
UME012	ATRi	R1	1	49574	44172	1.12	1.28	0.22
UME012	ATRi	R1	10	44405	44172	1.01	1.3	0.25
UME012	ATRi	R1	100	19291	44172	0.44	0.34	0.06
UME012	ATRi	R1	1000	4206	44172	0.1	0.12	0.04
UME012	ATRi	R1	10000	6082	44172	0.14	0.3	0.11
UME012	ATRi	R2	1	51534	44172	1.17	1.28	0.22
UME012	ATRi	R2	10	48999	44172	1.11	1.3	0.25
UME012	ATRi	R2	100	14487	44172	0.33	0.34	0.06
UME012	ATRi	R2	1000	5579	44172	0.13	0.12	0.04
UME012	ATRi	R2	10000	14029	44172	0.32	0.3	0.11
UME012	ATRi	R3	1	73071	44172	1.65	1.28	0.22
UME012	ATRi	R3	10	64383	44172	1.46	1.3	0.25
UME012	ATRi	R3	100	14031	44172	0.32	0.34	0.06
UME012	ATRi	R3	1000	3488	44172	0.08	0.12	0.04
UME012	ATRi	R3	10000	19619	44172	0.44	0.3	0.11
UME012	ATRi	R4	1	52011	44172	1.18	1.28	0.22
UME012	ATRi	R4	10	71243	44172	1.61	1.3	0.25
UME012	ATRi	R4	100	11704	44172	0.26	0.34	0.06
UME012	ATRi	R4	1000	7846	44172	0.18	0.12	0.04
UME012	ATRi	R4	10000	12818	44172	0.29	0.3	0.11
UME012	GEM	R1	1	57442	44172	1.3	1.23	0.09
UME012	GEM	R1	10	36143	44172	0.82	1.08	0.19
UME012	GEM	R1	100	23901	44172	0.54	0.56	0.07
UME012	GEM	R1	1000	30679	44172	0.69	0.7	0.12
UME012	GEM	R1	10000	29499	44172	0.67	0.54	0.12
UME012	GEM	R2	1	58792	44172	1.33	1.23	0.09
UME012	GEM	R2	10	59782	44172	1.35	1.08	0.19
UME012	GEM	R2	100	20053	44172	0.45	0.56	0.07
UME012	GEM	R2	1000	26679	44172	0.6	0.7	0.12
UME012	GEM	R2	10000	16497	44172	0.37	0.54	0.12
UME012	GEM	R3	1	50182	44172	1.14	1.23	0.09
UME012	GEM	R3	10	48904	44172	1.11	1.08	0.19
UME012	GEM	R3	100	26679	44172	0.6	0.56	0.07
UME012	GEM	R3	1000	39274	44172	0.89	0.7	0.12
UME012	GEM	R3	10000	28111	44172	0.64	0.54	0.12
UME012	GEM	R4	1	50895	44172	1.15	1.23	0.09
UME012	GEM	R4	10	45529	44172	1.03	1.08	0.19
UME012	GEM	R4	100	28004	44172	0.63	0.56	0.07
UME012	GEM	R4	1000	26988	44172	0.61	0.7	0.12
UME012	GEM	R4	10000	20996	44172	0.48	0.54	0.12
UME012	GEM+ATRi_dose1	R1	1	46980	44172	1.06	1.41	0.25
UME012	GEM+ATRi_dose1	R1	10	39907	44172	0.9	0.78	0.11
UME012	GEM+ATRi_dose1	R1	100	3905	44172	0.09	0.12	0.02
UME012	GEM+ATRi_dose1	R1	1000	4959	44172	0.11	0.12	0.03
UME012	GEM+ATRi_dose1	R1	10000	7731	44172	0.18	0.14	0.04
UME012	GEM+ATRi_dose1	R2	1	57532	44172	1.3	1.41	0.25
UME012	GEM+ATRi_dose1	R2	10	37872	44172	0.86	0.78	0.11
UME012	GEM+ATRi_dose1	R2	100	5369	44172	0.12	0.12	0.02
UME012	GEM+ATRi_dose1	R2	1000	6610	44172	0.15	0.12	0.03
UME012	GEM+ATRi_dose1	R2	10000	5364	44172	0.12	0.14	0.04
UME012	GEM+ATRi_dose1	R3	1	72225	44172	1.64	1.41	0.25
UME012	GEM+ATRi_dose1	R3	10	33716	44172	0.76	0.78	0.11
UME012	GEM+ATRi_dose1	R3	100	6024	44172	0.14	0.12	0.02
UME012	GEM+ATRi_dose1	R3	1000	7064	44172	0.16	0.12	0.03
UME012	GEM+ATRi_dose1	R3	10000	3812	44172	0.09	0.14	0.04
UME012	GEM+ATRi_dose1	R4	1	73237	44172	1.66	1.41	0.25
UME012	GEM+ATRi_dose1	R4	10	26728	44172	0.61	0.78	0.11
UME012	GEM+ATRi_dose1	R4	100	5848	44172	0.13	0.12	0.02
UME012	GEM+ATRi_dose1	R4	1000	3311	44172	0.07	0.12	0.03
UME012	GEM+ATRi_dose1	R4	10000	7546	44172	0.17	0.14	0.04
UME012	GEM+ATRi_dose2	R1	1	49591	44172	1.12	1.11	0.18
UME012	GEM+ATRi_dose2	R1	10	3133	44172	0.07	0.09	0.02
UME012	GEM+ATRi_dose2	R1	100	3321	44172	0.08	0.07	0.02
UME012	GEM+ATRi_dose2	R1	1000	2807	44172	0.06	0.09	0.03
UME012	GEM+ATRi_dose2	R1	10000	3708	44172	0.08	0.09	0.01
UME012	GEM+ATRi_dose2	R2	1	57726	44172	1.31	1.11	0.18
UME012	GEM+ATRi_dose2	R2	10	3415	44172	0.08	0.09	0.02
UME012	GEM+ATRi_dose2	R2	100	2377	44172	0.05	0.07	0.02
UME012	GEM+ATRi_dose2	R2	1000	4969	44172	0.11	0.09	0.03
UME012	GEM+ATRi_dose2	R2	10000	3616	44172	0.08	0.09	0.01
UME012	GEM+ATRi_dose2	R3	1	52337	44172	1.18	1.11	0.18
UME012	GEM+ATRi_dose2	R3	10	5085	44172	0.12	0.09	0.02
UME012	GEM+ATRi_dose2	R3	100	2456	44172	0.06	0.07	0.02
UME012	GEM+ATRi_dose2	R3	1000	2819	44172	0.06	0.09	0.03
UME012	GEM+ATRi_dose2	R3	10000	3337	44172	0.08	0.09	0.01
UME012	GEM+ATRi_dose2	R4	1	36201	44172	0.82	1.11	0.18
UME012	GEM+ATRi_dose2	R4	10	3932	44172	0.09	0.09	0.02
UME012	GEM+ATRi_dose2	R4	100	4375	44172	0.1	0.07	0.02
UME012	GEM+ATRi_dose2	R4	1000	5632	44172	0.13	0.09	0.03
UME012	GEM+ATRi_dose2	R4	10000	4648	44172	0.11	0.09	0.01
UME012	GEM+ATRi_dose3	R1	1	50183	44172	1.14	0.9	0.2
UME012	GEM+ATRi_dose3	R1	10	2459	44172	0.06	0.07	0.01
UME012	GEM+ATRi_dose3	R1	100	2656	44172	0.06	0.06	0.01
UME012	GEM+ATRi_dose3	R1	1000	3954	44172	0.09	0.07	0.02
UME012	GEM+ATRi_dose3	R1	10000	3342	44172	0.08	0.09	0.01
UME012	GEM+ATRi_dose3	R2	1	44843	44172	1.02	0.9	0.2
UME012	GEM+ATRi_dose3	R2	10	2588	44172	0.06	0.07	0.01
UME012	GEM+ATRi_dose3	R2	100	2263	44172	0.05	0.06	0.01
UME012	GEM+ATRi_dose3	R2	1000	3752	44172	0.08	0.07	0.02
UME012	GEM+ATRi_dose3	R2	10000	4606	44172	0.1	0.09	0.01
UME012	GEM+ATRi_dose3	R3	1	26156	44172	0.59	0.9	0.2
UME012	GEM+ATRi_dose3	R3	10	4027	44172	0.09	0.07	0.01
UME012	GEM+ATRi_dose3	R3	100	2631	44172	0.06	0.06	0.01
UME012	GEM+ATRi_dose3	R3	1000	2018	44172	0.05	0.07	0.02
UME012	GEM+ATRi_dose3	R3	10000	4154	44172	0.09	0.09	0.01
UME012	GEM+ATRi_dose3	R4	1	38005	44172	0.86	0.9	0.2
UME012	GEM+ATRi_dose3	R4	10	2949	44172	0.07	0.07	0.01
UME012	GEM+ATRi_dose3	R4	100	3506	44172	0.08	0.06	0.01
UME012	GEM+ATRi_dose3	R4	1000	3195	44172	0.07	0.07	0.02
UME012	GEM+ATRi_dose3	R4	10000	3657	44172	0.08	0.09	0.01
