# Supplementary material for: Gemcitabine and ATR inhibitors synergize to kill PDAC cells by blocking DNA damage response
Source: Mol Syst Biol. 2025 Jan 21;21(3):231–53. doi: 10.1038/s44320-025-00085-6 (PMC11876601; doi:10.1038/s44320-025-00085-6)
Supplement: Supplementary file 16 — Source data Fig. 2 [file 44320_2025_85_MOESM16_ESM.zip › Figure 2/2D/2D.csv]

PDO	Treatment	EC50 mean [nM]	EC50 s.d. [nM]
UME008	GEM	26.4	14.9
UME008	GEM+Elimusertib 3nM	5.7	1.2
UME008	GEM+Elimusertib10nM	3.5	1.2
UME008	GEM+Elimusertib30nM	3.8	1.5
UME051	GEM	33.8	14.5
UME051	GEM+Elimusertib 3nM	34.9	17.4
UME051	GEM+Elimusertib10nM	15.3	8.1
UME051	GEM+Elimusertib30nM	8.3	5.7
UME053	GEM	3.8	1.1
UME053	GEM+Elimusertib 3nM	3.8	0.6
UME053	GEM+Elimusertib10nM	2.5	1.0
UME053	GEM+Elimusertib30nM	2.6	1.4
UME061	GEM	5.8	3.0
UME061	GEM+Elimusertib 3nM	4.1	1.6
UME061	GEM+Elimusertib10nM	3.9	1.3
UME061	GEM+Elimusertib30nM	3.5	1.6
UME012	GEM	29.1	18.1
UME012	GEM+Elimusertib 3nM	12.6	3.2
UME012	GEM+Elimusertib10nM	3.1	0.7
UME012	GEM+Elimusertib30nM	2.4	1.2
UME060	GEM	23.4	9.9
UME060	GEM+Elimusertib 3nM	23.7	7.8
UME060	GEM+Elimusertib10nM	9.2	4.9
UME060	GEM+Elimusertib30nM	4.2	1.9
B250	GEM	284.5	105.1
B250	GEM+Elimusertib 3nM	233.3	151.1
B250	GEM+Elimusertib10nM	265.4	146.9
B250	GEM+Elimusertib30nM	113.9	142.2
B678	GEM	246.7	146.2
B678	GEM+Elimusertib 3nM	312.6	148.8
B678	GEM+Elimusertib10nM	155.6	130.5
B678	GEM+Elimusertib30nM	209.2	121.2
B535	GEM	2.8	1.1
B535	GEM+Elimusertib 3nM	3.9	2.4
B535	GEM+Elimusertib10nM	3.0	1.8
B535	GEM+Elimusertib30nM	0.6	0.4
