# Supplementary material for: Gemcitabine and ATR inhibitors synergize to kill PDAC cells by blocking DNA damage response
Source: Mol Syst Biol. 2025 Jan 21;21(3):231–53. doi: 10.1038/s44320-025-00085-6 (PMC11876601; doi:10.1038/s44320-025-00085-6)
Supplement: Supplementary file 17 — Source data Fig. 3 [file 44320_2025_85_MOESM17_ESM.zip › Figure 3/3C/3C_Kdapp_calculation.csv]

Drug	Target	LFQ_vehicle_PDPD	LFQ_vehicle	Correction factor (LFQ_vehicle_PDPD/LFQ_vehicle)	Mean correction factor (across all experiments)	EC50 [nM]	KDapp (EC50*mean correction factor) [nM]
Elimusertib	ATR	68084000	111140000	0.61	0.33	16.28	5.39
Elimusertib	PIK3C2A	2278200000	3233600000	0.7	0.46	936.31	426.45
