# Supplementary material for: Gemcitabine and ATR inhibitors synergize to kill PDAC cells by blocking DNA damage response
Source: Mol Syst Biol. 2025 Jan 21;21(3):231–53. doi: 10.1038/s44320-025-00085-6 (PMC11876601; doi:10.1038/s44320-025-00085-6)
Supplement: Supplementary file 17 — Source data Fig. 3 [file 44320_2025_85_MOESM17_ESM.zip › Figure 3/3C/3C_plotted_data.csv]

Target	Elimusertib [nM]	Residual binding
ATR	0	1.00
ATR	1	1.41
ATR	3	0.96
ATR	10	0.78
ATR	30	0.45
ATR	100	0.00
ATR	300	0.40
ATR	1000	0.00
ATR	3000	0.00
ATR	30000	0.00
PIK3C2A	0	1.00
PIK3C2A	1	1.04
PIK3C2A	3	1.02
PIK3C2A	10	0.99
PIK3C2A	30	0.89
PIK3C2A	100	0.81
PIK3C2A	300	0.84
PIK3C2A	1000	0.50
PIK3C2A	3000	0.15
PIK3C2A	30000	0.01
