# Supplementary material for: Gemcitabine and ATR inhibitors synergize to kill PDAC cells by blocking DNA damage response
Source: Mol Syst Biol. 2025 Jan 21;21(3):231–53. doi: 10.1038/s44320-025-00085-6 (PMC11876601; doi:10.1038/s44320-025-00085-6)
Supplement: Supplementary file 18 — Source data Fig. 4 [file 44320_2025_85_MOESM18_ESM.zip › Figure 4/4B/4B.csv]

ATRi	1 �M GEM + ATRi [nM]	PTM response (norm. to 1 �M GEM)
Berzosertib	10000	0.15
Berzosertib	3000	0.14
Berzosertib	1000	0.20
Berzosertib	300	0.40
Berzosertib	100	0.78
Berzosertib	30	1.20
Berzosertib	10	0.94
Berzosertib	3	1.06
Berzosertib	1	1.08
Ceralasertib	10000	0.27
Ceralasertib	3000	0.35
Ceralasertib	1000	0.52
Ceralasertib	300	0.85
Ceralasertib	100	0.97
Ceralasertib	30	0.96
Ceralasertib	10	1.09
Ceralasertib	3	0.93
Ceralasertib	1	1.20
Elimusertib	10000	0.27
Elimusertib	3000	0.30
Elimusertib	1000	0.29
Elimusertib	300	0.28
Elimusertib	100	0.36
Elimusertib	30	0.49
Elimusertib	10	0.81
Elimusertib	3	1.02
Elimusertib	1	1.21
Gartisertib	10000	0.19
Gartisertib	3000	0.17
Gartisertib	1000	0.21
Gartisertib	300	0.28
Gartisertib	100	0.29
Gartisertib	30	0.41
Gartisertib	10	0.75
Gartisertib	3	0.97
Gartisertib	1	1.13
