# Supplementary material for: Gemcitabine and ATR inhibitors synergize to kill PDAC cells by blocking DNA damage response
Source: Mol Syst Biol. 2025 Jan 21;21(3):231–53. doi: 10.1038/s44320-025-00085-6 (PMC11876601; doi:10.1038/s44320-025-00085-6)
Supplement: Supplementary file 18 — Source data Fig. 4 [file 44320_2025_85_MOESM18_ESM.zip › Figure 4/4C/4C.csv]

pEC50	Elimusertib	Gartisertib	Berzosertib	Ceralasertib
10.00	0.00	0.00	0.00	0.00
9.90	0.00	0.00	0.00	0.00
9.80	0.00	0.01	0.00	0.00
9.70	0.00	0.01	0.00	0.00
9.60	0.00	0.02	0.00	0.00
9.50	0.00	0.03	0.00	0.00
9.40	0.00	0.05	0.00	0.00
9.30	0.00	0.08	0.00	0.00
9.20	0.01	0.11	0.00	0.00
9.10	0.04	0.15	0.00	0.00
9.00	0.08	0.20	0.00	0.00
8.90	0.14	0.24	0.00	0.00
8.80	0.28	0.29	0.00	0.00
8.70	0.51	0.33	0.01	0.00
8.60	0.74	0.37	0.03	0.00
8.50	0.93	0.39	0.04	0.01
8.40	1.07	0.41	0.02	0.02
8.30	1.07	0.43	0.01	0.04
8.20	0.91	0.43	0.00	0.05
8.10	0.72	0.43	0.00	0.06
8.00	0.60	0.42	0.00	0.07
7.90	0.49	0.40	0.00	0.07
7.80	0.40	0.37	0.02	0.07
7.70	0.35	0.33	0.07	0.07
7.60	0.30	0.30	0.11	0.09
7.50	0.21	0.27	0.15	0.14
7.40	0.13	0.24	0.21	0.25
7.30	0.09	0.22	0.28	0.46
7.20	0.06	0.21	0.48	0.72
7.10	0.05	0.21	0.88	0.94
6.90	0.07	0.21	1.17	1.00
6.80	0.12	0.20	1.19	0.92
6.70	0.13	0.21	1.13	0.76
6.60	0.09	0.21	1.01	0.64
6.50	0.04	0.21	0.79	0.57
6.40	0.01	0.21	0.55	0.55
6.30	0.01	0.21	0.39	0.52
6.20	0.03	0.21	0.26	0.46
6.10	0.05	0.20	0.14	0.38
6.00	0.07	0.19	0.07	0.28
5.90	0.05	0.18	0.05	0.20
5.80	0.02	0.16	0.05	0.14
5.70	0.01	0.13	0.05	0.09
5.60	0.00	0.11	0.07	0.06
5.50	0.00	0.09	0.10	0.04
5.40	0.00	0.06	0.10	0.04
5.30	0.00	0.05	0.09	0.04
5.20	0.00	0.03	0.08	0.04
5.10	0.00	0.02	0.11	0.03
5.00	0.00	0.01	0.09	0.01
4.90	0.00	0.01	0.04	0.01
4.80	0.00	0.00	0.01	0.00
4.70	0.00	0.00	0.00	0.00
4.60	0.00	0.00	0.00	0.00
4.50	0.00	0.00	0.00	0.00
4.40	0.00	0.00	0.00	0.00
4.30	0.00	0.00	0.00	0.00
4.20	0.00	0.00	0.00	0.00
4.10	0.00	0.00	0.00	0.00
4.00	0.00	0.00	0.00	0.00
