# Supplementary material for: Gemcitabine and ATR inhibitors synergize to kill PDAC cells by blocking DNA damage response
Source: Mol Syst Biol. 2025 Jan 21;21(3):231–53. doi: 10.1038/s44320-025-00085-6 (PMC11876601; doi:10.1038/s44320-025-00085-6)
Supplement: Supplementary file 19 — Source data Fig. 5 [file 44320_2025_85_MOESM19_ESM.zip]

Archive with 9 entries (4 files):
- Figure 5/
- Figure 5/5B/
- Figure 5/5B/5B.csv
- Figure 5/5C/
- Figure 5/5C/5C.csv
- Figure 5/5E/
- Figure 5/5E/5E.csv
- Figure 5/5F/
- Figure 5/5F/5F.csv
