# Supplementary material for: Gemcitabine and ATR inhibitors synergize to kill PDAC cells by blocking DNA damage response
Source: Mol Syst Biol. 2025 Jan 21;21(3):231–53. doi: 10.1038/s44320-025-00085-6 (PMC11876601; doi:10.1038/s44320-025-00085-6)
Supplement: Supplementary file 19 — Source data Fig. 5 [file 44320_2025_85_MOESM19_ESM.zip › Figure 5/5B/5B.csv]

ATRi	1 �M GEM + ATRi [nM]	PTM response (norm. to 1 �M GEM)
Berzosertib	10000	0.12
Berzosertib	3000	0.13
Berzosertib	1000	0.12
Berzosertib	300	0.19
Berzosertib	100	0.51
Berzosertib	30	0.83
Berzosertib	10	0.69
Berzosertib	3	0.96
Berzosertib	1	0.81
Ceralasertib	10000	0.09
Ceralasertib	3000	0.11
Ceralasertib	1000	0.16
Ceralasertib	300	0.34
Ceralasertib	100	0.51
Ceralasertib	30	0.67
Ceralasertib	10	0.81
Ceralasertib	3	0.78
Ceralasertib	1	1.07
Elimusertib	10000	0.13
Elimusertib	3000	0.12
Elimusertib	1000	0.14
Elimusertib	300	0.12
Elimusertib	100	0.14
Elimusertib	30	0.17
Elimusertib	10	0.52
Elimusertib	3	0.67
Elimusertib	1	1.19
