# Supplementary material for: Gemcitabine and ATR inhibitors synergize to kill PDAC cells by blocking DNA damage response
Source: Mol Syst Biol. 2025 Jan 21;21(3):231–53. doi: 10.1038/s44320-025-00085-6 (PMC11876601; doi:10.1038/s44320-025-00085-6)
Supplement: Supplementary file 19 — Source data Fig. 5 [file 44320_2025_85_MOESM19_ESM.zip › Figure 5/5C/5C.csv]

Phosphorylation site	ATRi	Log2 PTM response (GEM+ATRi vs. GEM)
PSMD4-pS266	Ceralasertib	-1.3
PSMD4-pS266	Berzosertib	-1.6
PSMD4-pS266	Elimusertib	-0.9
PSMD4-pS266	Gartisertib	-1.2
CDKN2AIP-pS198	Gartisertib	-1.3
CDKN2AIP-pS198	Elimusertib	-1.1
CDKN2AIP-pS198	Berzosertib	-2
CDKN2AIP-pS198	Ceralasertib	-1.6
EXO1-pS714	Elimusertib	-1
EXO1-pS714	Ceralasertib	-0.7
EXO1-pS714	Berzosertib	-2.7
EXO1-pS714	Gartisertib	-1.9
ZC3H14-pS135	Elimusertib	-1.6
ZC3H14-pS135	Berzosertib	-1.5
ZC3H14-pS135	Ceralasertib	-1.3
PPM1G-pS201	Berzosertib	-3.5
PPM1G-pS201	Ceralasertib	-1.9
PPM1G-pS201	Elimusertib	-1.3
PPM1G-pS201	Gartisertib	-2.3
PPP6R3-pS825	Gartisertib	-1
PPP6R3-pS825	Elimusertib	-0.5
PPP6R3-pS825	Ceralasertib	-1.6
PPP6R3-pS825	Berzosertib	-1.4
PNISR-pS706	Berzosertib	-2.2
PNISR-pS706	Elimusertib	-1.9
PNISR-pS706	Gartisertib	-1.9
CHEK1-pS317	Gartisertib	-2.3
CHEK1-pS317	Berzosertib	-2.8
CHEK1-pS317	Ceralasertib	-2
CHEK1-pS317	Elimusertib	-1.9
NBN-pS397	Elimusertib	-0.9
NBN-pS397	Berzosertib	-1.8
NBN-pS397	Ceralasertib	-1.2
NBN-pS397	Gartisertib	-1.3
HSPA4-pS552	Berzosertib	-2.1
HSPA4-pS552	Ceralasertib	-1.1
HSPA4-pS552	Elimusertib	-0.7
BRD8-pS621	Elimusertib	-1.4
BRD8-pS621	Gartisertib	-1.6
BRD8-pS621	Berzosertib	-2.5
BRD8-pS621	Ceralasertib	-1.7
TCEB3-pS251	Gartisertib	-1.6
TCEB3-pS251	Elimusertib	-0.7
TCEB3-pS251	Berzosertib	-2.1
TCEB3-pS251	Ceralasertib	-1.6
BRCA1-pS1239	Gartisertib	-2
BRCA1-pS1239	Berzosertib	-1.2
BRCA1-pS1239	Ceralasertib	-1.1
BRCA1-pS1239	Elimusertib	-1.6
HDGF-pS103	Elimusertib	-1.1
HDGF-pS103	Gartisertib	-1.6
HDGF-pS103	Ceralasertib	-1.4
HDGF-pS103	Berzosertib	-2.4
TOPBP1-pS1504	Elimusertib	-1.2
TOPBP1-pS1504	Gartisertib	-1.4
TOPBP1-pS1504	Berzosertib	-1.9
TOPBP1-pS1504	Ceralasertib	-1.5
DHX9-pS321	Berzosertib	-2.3
DHX9-pS321	Elimusertib	-1.6
DHX9-pS321	Ceralasertib	-1.6
CHEK1-pS468	Berzosertib	-2.9
CHEK1-pS468	Elimusertib	-3
CHEK1-pS468	Ceralasertib	-3.8
PELP1-pS1033	Berzosertib	-1.4
PELP1-pS1033	Gartisertib	-1
PELP1-pS1033	Elimusertib	-1
PELP1-pS1033	Ceralasertib	-1.3
THAP4-pS186	Ceralasertib	-1.4
THAP4-pS186	Gartisertib	-1.3
THAP4-pS186	Elimusertib	-1.1
UIMC1-pS171	Gartisertib	-1
UIMC1-pS171	Ceralasertib	-2.1
UIMC1-pS171	Berzosertib	-1.5
UIMC1-pS171	Elimusertib	-1.7
RIF1-pS1873	Elimusertib	-0.6
RIF1-pS1873	Gartisertib	-1.4
RIF1-pS1873	Ceralasertib	-0.6
RIF1-pS1873	Berzosertib	-2.2
LRRC42-pS385	Gartisertib	-2.5
LRRC42-pS385	Ceralasertib	-2.5
LRRC42-pS385	Elimusertib	-2.3
LRRC42-pS385	Berzosertib	-3.3
FANCD2-pS319	Gartisertib	-1
FANCD2-pS319	Berzosertib	-2.6
FANCD2-pS319	Ceralasertib	-1.3
FANCD2-pS319	Elimusertib	-1.9
UHRF1-pS393	Elimusertib	-0.7
UHRF1-pS393	Berzosertib	-2.3
UHRF1-pS393	Gartisertib	-0.6
UHRF1-pS393	Ceralasertib	-1.4
TCEA1-pS100;S97	Gartisertib	-2.6
TCEA1-pS100;S97	Elimusertib	-2
TCEA1-pS100;S97	Berzosertib	-1
TCEA1-pS100;S97	Ceralasertib	-2.1
HMGA1-pS44	Gartisertib	-2.1
HMGA1-pS44	Berzosertib	-2.9
HMGA1-pS44	Elimusertib	-1.5
HMGA1-pS36;S44	Gartisertib	-0.9
HMGA1-pS36;S44	Ceralasertib	-1.5
HMGA1-pS36;S44	Elimusertib	-1
HMGA1-pS44	Ceralasertib	-1.7
HMGA1-pS36;S44	Berzosertib	-1.4
TSEN34-pS136	Gartisertib	-1.3
TSEN34-pS136	Berzosertib	-1.2
TSEN34-pS136	Elimusertib	-0.8
TSEN34-pS136	Ceralasertib	-1.1
SNRPA-pS115	Gartisertib	-1
SNRPA-pS115	Elimusertib	-1.1
SNRPA-pS115	Berzosertib	-1.2
SNRPA-pS115	Ceralasertib	-1.4
HTATSF1-pS481	Ceralasertib	-0.6
HTATSF1-pS481	Berzosertib	-2
HTATSF1-pS481	Gartisertib	-1.1
HTATSF1-pS481	Elimusertib	-0.8
HMGA1-pS9	Gartisertib	-2
HMGA1-pS9	Ceralasertib	-2
HMGA1-pS9	Elimusertib	-1.4
HMGA1-pS9	Berzosertib	-3
AASDHPPT-pS258	Ceralasertib	-0.9
AASDHPPT-pS258	Elimusertib	-0.6
AASDHPPT-pS258	Gartisertib	-1.6
AASDHPPT-pS258	Berzosertib	-2
PHF14-pS294	Elimusertib	-1.3
PHF14-pS294	Berzosertib	-1.9
PHF14-pS294	Gartisertib	-1.2
PHF14-pS294	Ceralasertib	-1.2
NSUN5-pS432	Berzosertib	-3.5
NSUN5-pS432	Gartisertib	-2.2
NSUN5-pS432	Ceralasertib	-3
NBN-pS615	Gartisertib	-0.8
NBN-pS615	Berzosertib	-0.9
NBN-pS615	Elimusertib	-0.8
NBN-pS615	Ceralasertib	-0.5
RAD18-pS368	Gartisertib	-2.8
RAD18-pS368	Ceralasertib	-1.2
RAD18-pS368	Berzosertib	-1
RAD18-pS368	Elimusertib	-2.1
