# Supplementary material for: Gemcitabine and ATR inhibitors synergize to kill PDAC cells by blocking DNA damage response
Source: Mol Syst Biol. 2025 Jan 21;21(3):231–53. doi: 10.1038/s44320-025-00085-6 (PMC11876601; doi:10.1038/s44320-025-00085-6)
Supplement: Supplementary file 19 — Source data Fig. 5 [file 44320_2025_85_MOESM19_ESM.zip › Figure 5/5E/5E.csv]

Phosphorylation site	Cell line	Mean log2 PTM response (GEM+Elimusertib vs. GEM)
AASDHPPT-pS258	MIAPACA2	-2.52
AASDHPPT-pS258	PANC1	-2.15
AASDHPPT-pS258	CAPAN1	-1.63
AASDHPPT-pS258	PATU8988T	-1.38
AASDHPPT-pS258	DANG	-1.18
AASDHPPT-pS258	PSN1	-1.16
BRD8-pS621	PANC1	-4.12
BRD8-pS621	MIAPACA2	-3.67
BRD8-pS621	CAPAN1	-2.41
BRD8-pS621	PATU8988T	-2.40
BRD8-pS621	PSN1	-2.30
BRD8-pS621	DANG	-1.92
CDKN2AIP-pS198	PANC1	-2.24
CDKN2AIP-pS198	PATU8988T	-1.94
CDKN2AIP-pS198	PSN1	-1.71
CDKN2AIP-pS198	CAPAN1	-1.60
CDKN2AIP-pS198	DANG	-1.60
CDKN2AIP-pS198	MIAPACA2	-0.74
CHEK1-pS317	PANC1	-3.50
CHEK1-pS317	PATU8988T	-2.90
CHEK1-pS317	MIAPACA2	-2.56
CHEK1-pS317	CAPAN1	-2.25
CHEK1-pS317	PSN1	-2.09
CHEK1-pS317	DANG	-2.04
CHEK1-pS468	CAPAN1	-4.52
CHEK1-pS468	DANG	-4.20
CHEK1-pS468	PATU8988T	-3.89
CHEK1-pS468	PSN1	-3.35
CHEK1-pS468	MIAPACA2	-2.92
CHEK1-pS468	PANC1	-2.78
DHX9-pS321	CAPAN1	-3.15
DHX9-pS321	DANG	-3.12
DHX9-pS321	MIAPACA2	-2.88
DHX9-pS321	PANC1	-2.81
DHX9-pS321	PATU8988T	-2.65
DHX9-pS321	PSN1	-2.64
EXO1-pS714	PANC1	-0.81
EXO1-pS714	PSN1	-0.75
EXO1-pS714	PATU8988T	-0.59
EXO1-pS714	DANG	-0.37
EXO1-pS714	CAPAN1	-0.30
EXO1-pS714	MIAPACA2	-0.21
FANCD2-pS319	PSN1	-3.95
FANCD2-pS319	CAPAN1	-3.87
FANCD2-pS319	DANG	-3.76
FANCD2-pS319	PATU8988T	-3.40
FANCD2-pS319	PANC1	-3.35
FANCD2-pS319	MIAPACA2	-2.98
HDGF-pS103	CAPAN1	-1.70
HDGF-pS103	PANC1	-1.70
HDGF-pS103	MIAPACA2	-1.62
HDGF-pS103	PSN1	-1.52
HDGF-pS103	DANG	-1.51
HDGF-pS103	PATU8988T	-1.22
HMGA1-pS36;S44	DANG	-1.50
HMGA1-pS36;S44	CAPAN1	-1.30
HMGA1-pS36;S44	PATU8988T	-0.87
HMGA1-pS36;S44	PANC1	-0.81
HMGA1-pS36;S44	PSN1	-0.67
HMGA1-pS36;S44	MIAPACA2	-0.46
HMGA1-pS44	PANC1	-3.03
HMGA1-pS44	PSN1	-2.44
HMGA1-pS44	CAPAN1	-2.38
HMGA1-pS44	MIAPACA2	-2.27
HMGA1-pS44	DANG	-2.23
HMGA1-pS44	PATU8988T	-2.15
HMGA1-pS9	PANC1	-3.76
HMGA1-pS9	PSN1	-2.46
HMGA1-pS9	DANG	-2.30
HMGA1-pS9	CAPAN1	-2.13
HMGA1-pS9	PATU8988T	-1.73
HMGA1-pS9	MIAPACA2	-1.69
HSPA4-pS552	MIAPACA2	-1.66
HSPA4-pS552	CAPAN1	-1.48
HSPA4-pS552	PSN1	-1.34
HSPA4-pS552	PANC1	-1.32
HSPA4-pS552	DANG	-1.20
HSPA4-pS552	PATU8988T	-1.09
HTATSF1-pS481	PANC1	-2.82
HTATSF1-pS481	MIAPACA2	-2.14
HTATSF1-pS481	CAPAN1	-1.30
HTATSF1-pS481	PATU8988T	-0.88
HTATSF1-pS481	DANG	-0.82
HTATSF1-pS481	PSN1	0.37
LRRC42-pS385	PANC1	-3.59
LRRC42-pS385	PSN1	-3.34
LRRC42-pS385	DANG	-3.32
LRRC42-pS385	CAPAN1	-3.30
LRRC42-pS385	MIAPACA2	-2.71
LRRC42-pS385	PATU8988T	-2.66
NBN-pS397	MIAPACA2	-1.87
NBN-pS397	PANC1	-1.77
NBN-pS397	PATU8988T	-1.32
NBN-pS397	CAPAN1	-1.32
NBN-pS397	PSN1	-1.28
NBN-pS397	DANG	-1.05
NBN-pS615	CAPAN1	-1.38
NBN-pS615	PANC1	-1.38
NBN-pS615	MIAPACA2	-1.26
NBN-pS615	DANG	-1.22
NBN-pS615	PATU8988T	-1.04
NBN-pS615	PSN1	-0.64
PELP1-pS1033	PSN1	-1.75
PELP1-pS1033	DANG	-1.61
PELP1-pS1033	CAPAN1	-1.43
PELP1-pS1033	PATU8988T	-1.38
PELP1-pS1033	MIAPACA2	-1.34
PELP1-pS1033	PANC1	-1.17
PNISR-pS706	PANC1	-3.71
PNISR-pS706	MIAPACA2	-3.24
PNISR-pS706	PATU8988T	-2.74
PPM1G-pS201	PANC1	-2.84
PPM1G-pS201	PSN1	-2.51
PPM1G-pS201	CAPAN1	-2.20
PPM1G-pS201	PATU8988T	-2.15
PPM1G-pS201	MIAPACA2	-1.78
PPM1G-pS201	DANG	-1.44
PPP6R3-pS825	PATU8988T	-1.61
PPP6R3-pS825	PANC1	-1.43
PPP6R3-pS825	DANG	-1.06
PPP6R3-pS825	MIAPACA2	-0.83
PPP6R3-pS825	CAPAN1	-0.82
PPP6R3-pS825	PSN1	-0.59
PSMD4-pS266	PSN1	-1.73
PSMD4-pS266	DANG	-1.72
PSMD4-pS266	CAPAN1	-1.49
PSMD4-pS266	PATU8988T	-1.38
PSMD4-pS266	PANC1	-1.35
PSMD4-pS266	MIAPACA2	-0.93
RAD18-pS368	PATU8988T	-1.83
RAD18-pS368	PSN1	-1.76
RAD18-pS368	DANG	-1.72
RAD18-pS368	CAPAN1	-1.15
RAD18-pS368	PANC1	-1.13
RAD18-pS368	MIAPACA2	-1.06
RIF1-pS1873	PANC1	-1.51
RIF1-pS1873	CAPAN1	-1.06
RIF1-pS1873	MIAPACA2	-0.82
RIF1-pS1873	PATU8988T	-0.54
RIF1-pS1873	DANG	-0.45
RIF1-pS1873	PSN1	-0.19
SNRPA-pS115	PANC1	-2.00
SNRPA-pS115	PSN1	-1.70
SNRPA-pS115	CAPAN1	-1.66
SNRPA-pS115	MIAPACA2	-1.55
SNRPA-pS115	DANG	-1.28
SNRPA-pS115	PATU8988T	-0.17
TCEB3-pS251	PANC1	-2.74
TCEB3-pS251	PSN1	-2.62
TCEB3-pS251	DANG	-2.24
TCEB3-pS251	PATU8988T	-2.09
TCEB3-pS251	CAPAN1	-2.06
TCEB3-pS251	MIAPACA2	-1.71
THAP4-pS186	MIAPACA2	-3.18
THAP4-pS186	DANG	-2.13
THAP4-pS186	PANC1	-2.03
THAP4-pS186	PATU8988T	-1.82
THAP4-pS186	PSN1	-1.75
THAP4-pS186	CAPAN1	-1.62
TOPBP1-pS1504	PANC1	-2.64
TOPBP1-pS1504	MIAPACA2	-2.55
TOPBP1-pS1504	CAPAN1	-2.40
TOPBP1-pS1504	DANG	-2.32
TOPBP1-pS1504	PATU8988T	-2.08
TOPBP1-pS1504	PSN1	-1.49
TSEN34-pS136	MIAPACA2	-2.26
TSEN34-pS136	PATU8988T	-1.58
TSEN34-pS136	PANC1	-0.72
UHRF1-pS393	PANC1	-2.45
UHRF1-pS393	DANG	-2.33
UHRF1-pS393	CAPAN1	-2.29
UHRF1-pS393	PSN1	-2.00
UHRF1-pS393	MIAPACA2	-1.90
UHRF1-pS393	PATU8988T	-1.11
UIMC1-pS171	PANC1	-3.55
UIMC1-pS171	MIAPACA2	-3.23
UIMC1-pS171	DANG	-2.41
UIMC1-pS171	PSN1	-2.41
UIMC1-pS171	CAPAN1	-2.36
UIMC1-pS171	PATU8988T	-2.33
ZC3H14-pS135	DANG	-1.67
ZC3H14-pS135	CAPAN1	-1.09
ZC3H14-pS135	PSN1	-1.04
