# Supplementary material for: Gemcitabine and ATR inhibitors synergize to kill PDAC cells by blocking DNA damage response
Source: Mol Syst Biol. 2025 Jan 21;21(3):231–53. doi: 10.1038/s44320-025-00085-6 (PMC11876601; doi:10.1038/s44320-025-00085-6)
Supplement: Supplementary file 19 — Source data Fig. 5 [file 44320_2025_85_MOESM19_ESM.zip › Figure 5/5F/5F.csv]

Cell line	Treatment	Mean log2 TMT reporter ion intensity	s.d. log2 TMT reporter ion intensity
CAPAN1	Vehicle	14.96	0.16
CAPAN1	GEM	20.29	0.36
CAPAN1	GEM+ATRi	15.77	0.55
DANG	Vehicle	14.72	0.27
DANG	GEM	20.35	0.34
DANG	GEM+ATRi	16.15	0.22
MIAPACA2	Vehicle	15.24	0.50
MIAPACA2	GEM	18.24	0.61
MIAPACA2	GEM+ATRi	15.32	0.39
PANC1	Vehicle	13.25	NA
PANC1	GEM	18.30	0.31
PANC1	GEM+ATRi	15.52	0.11
PATU8988T	Vehicle	14.90	0.64
PATU8988T	GEM	19.97	0.22
PATU8988T	GEM+ATRi	16.08	0.10
PSN1	Vehicle	13.10	2.44
PSN1	GEM	19.41	0.26
PSN1	GEM+ATRi	16.05	0.28
